# Supplementary material for: Largely Distinct Post‐Translational Modifications Differentiate Skeletal Muscle Wasting Caused by Cancer, Dexamethasone and Aging
Source: J Cachexia Sarcopenia Muscle. 2026 Feb 4;17(1):e70220. doi: 10.1002/jcsm.70220 (PMC12872332; doi:10.1002/jcsm.70220)
Supplement: Supplementary file 1 — Dataset: S1. JUMPptm results for cancer and dexamethasone. [file JCSM-17-e70220-s003.xlsx]

## Sheet: Sheet1
Peptides	# PSMs	# Matched tags	Top scored tag	Best tag scores	Matching E values	XCorr	Protein ID	GN	PTM types	ModSites	LLC-LCTRL_logFC	LLC-LCTRL_P.Value	LLC-LCTRL_adj.P.Val	DEXA-DCTRL_logFC	DEXA-DCTRL_P.Value	DEXA-DCTRL_adj.P.Val
-.M*AAADTCGAGTLS[42.01]S[42.01]R.S	2	3	ADT	14.9984	0.00244	2.06	sp|Q9ER73|ELP4_MOUSE	Elp4	acetylation	S13,S14	0.182427	0.196606	0.827088	0.0865929	0.530971	0.883842
-.M*CSFFLVLLLWQN[15.99]M*AVPPTYADLGK.S	1	5	DLGK	13.0411	0.114	1.547	sp|Q60932|VDAC1_MOUSE	Vdac1	oxidation	N13	-0.280778	0.034224	0.612851	0.0285604	0.816015	0.964625
-.M*DK[42.01]NELVQK@.A	2	5	ELVQK	15	0.000302	2.131	sp|P63101|1433Z_MOUSE	Ywhaz	acetylation	K3	0.11685	0.518304	0.950668	0.198248	0.279313	0.752186
-.M*P[31.99]EAKPAAK.K	1	4	PAAK	15	2.53	1.194	sp|Q5XKE0|MYPC2_MOUSE	Mybpc2	dihydroxy	P2	-0.162486	0.323311	0.889456	-0.143745	0.380561	0.818458
-.MDK[42.01]NELVQK@.A	4	5	ELVQK	15	0.000415	2.754	sp|P63101|1433Z_MOUSE	Ywhaz	acetylation	K3	-0.207722	0.0951708	0.731244	0.165608	0.176135	0.642739
-.MEDDRK[42.01]DAVYGTPQK@.Y	1	5	YGTPQK	15	7.68e-11	2.974	sp|Q8BY89-2|CTL2_MOUSE	Slc44a2	acetylation	K6	0.0513043	0.787565	0.985396	-0.336936	0.0916171	0.498336
-.MEGYHK[42.01]PDQQK@.L	2	5	PDQQK	15	0.00215	1.785	sp|P40142|TKT_MOUSE	Tkt	acetylation	K6	0.0562077	0.769937	0.985396	-0.245361	0.213144	0.682193
-.MEK[42.01]EEETTR.E	1	5	EEETTR	15	8.59e-06	2.217	tr|E9Q616|E9Q616_MOUSE	Ahnak	acetylation	K3	0.276794	0.0729974	0.684913	0.184423	0.218502	0.689963
-.MEVK[42.01]PPPGRPQPDSGR.R	1	1	PP	6.78813	1.32e-05	2.65	sp|Q8BG05|ROA3_MOUSE	Hnrnpa3	acetylation	K4	-0.179007	0.171138	0.805585	0.177589	0.174347	0.64039
-.MFQ[0.98]TLIQK.V	1	4	QILT	14.9861	0.00372	2.592	sp|P56379|68MP_MOUSE	Mp68	Deamidation	Q3	-0.398547	0.0780371	0.700933	-0.00605498	0.977463	0.997285
-.MFQTLIQ[0.98]K.V	1	5	ILTQF	14.9875	1.53e-07	3.145	sp|P56379|68MP_MOUSE	Mp68	Deamidation	Q7	-0.43014	0.00592635	0.423496	-0.196011	0.165329	0.627937
-.MGRGEPGDVQGLDRGLGVSS[42.01]ATFRPPDQPS[42.01]R.E	1	0	NA		0.674	1.731	tr|Q3UKW2|Q3UKW2_MOUSE	Calm1	acetylation	S20,S30	-0.402458	0.344472	0.899411	-1.504	0.00235956	0.117326
-.MPHPY[79.97]PALTPEQK.K	1	2	QK	11.053	9.28e-05	2.035	sp|P05064|ALDOA_MOUSE	Aldoa	phosphorylation	Y5	0.148597	0.306554	0.880945	-0.10432	0.468907	0.860442
K.AAAAAAK[43.99]K@.E	1	2	AAAA	14.8195	9.28e-06	3.323	sp|Q9DC71|RT15_MOUSE	Mrps15	Carboxylation	K236	-0.172729	0.543076	0.956516	-0.371233	0.200917	0.671365
K.AAAGDGPSASEKEPSAPATEKDLS[79.97]PPNAK.K	1	4	DGAAA	13.0244	0.000179	3.293	sp|Q8VCR8|MYLK2_MOUSE	Mylk2	phosphorylation	S46	-0.309085	0.0871075	0.715681	-0.226167	0.200434	0.671365
K.AAAPAPEEEMDECEQALAAEPKAK[14.02].D	1	4	EDME	9.04919	2.08e-09	2.395	sp|Q9D8N0|EF1G_MOUSE	Eef1g	methylation_mono	K277	-0.285913	0.0263613	0.597558	-0.14481	0.231566	0.704646
K.AAATETPIETSTAP[15.99]SLEGAPK.E	1	7	TSTEIPT	14.2393	8.9e-09	3.902	sp|P70670|NACAM_MOUSE	Naca	oxidation	P1694	-0.0372976	0.735088	0.982577	-0.111363	0.319612	0.781852
K.AACN[0.98]GPYDGK.W	1	1	CA	9.29649	1.56e-07	2.766	sp|Q9CPV4|GLOD4_MOUSE	Glod4	Deamidation	N46	-0.00512397	0.972579	0.997434	-0.0497825	0.738879	0.943183
K.AAD[15.99]KD[15.99]TCFSTEGPNLVTR.C	1	5	FSTEG	10.8117	7.55e-10	3.478	sp|P07724|ALBU_MOUSE	Alb	oxidation	D587,D589	-0.195611	0.272028	0.864591	0.383425	0.040967	0.360923
K.AADFQLHTHVN[15.99]D[15.99]G[15.99]TEFGGSIYQK.V	1	1	IY	8.93066	0.11	1.789	sp|Q60931|VDAC3_MOUSE	Vdac3	oxidation	N185,D186,G187	0.0264937	0.869745	0.990845	0.160034	0.329559	0.788472
K.AADK@DTCFSTEGPN[14.02]LVTR.C	1	6	DAA	14.9942	1.39e-06	3.006	sp|P07724|ALBU_MOUSE	Alb	methylation_mono	N598	1.17119	1.24658e-06	0.004699	-0.22532	0.157406	0.616428
K.AADKDTCFSTEGPN[0.98]LVTR.C	3	0	NA		6.9e-09	2.246	sp|P07724|ALBU_MOUSE	Alb	Deamidation	N598	0.128813	0.280188	0.87116	0.23195	0.0618489	0.428368
K.AADPID[43.99]PPGPPAK@.I	1	1	DA	7.58432	0.0844	2.245	sp|A2ASS6|TITIN_MOUSE	Ttn	Carboxylation	D28954	-0.0861404	0.521815	0.950668	-0.0155355	0.907409	0.985816
K.AADPIDP[15.99]PGPPAK.I	1	9	PGPPAK	15	1.17e-08	2.637	sp|A2ASS6|TITIN_MOUSE	Ttn	oxidation	P28955	0.029271	0.797825	0.986114	0.00261116	0.981749	0.99835
K.AADPIDP[31.99]P[31.99]GPP[31.99]AKIR.I	1	0	NA		1.09	1.777	sp|A2ASS6|TITIN_MOUSE	Ttn	dihydroxy	P28955,P28956,P28959	-1.34995	0.239483	0.851687	0.915599	0.419147	0.841542
K.AAEDY[79.97]GVIK.T	2	2	IK	10.6727	3.17	1.655	sp|P37804|TAGL_MOUSE	Tagln	phosphorylation	Y104	-0.104632	0.730263	0.980898	0.097047	0.749066	0.946142
K.AAEEVGYPVMIK@AS[42.01]EGGGGK@.G	2	5	EGGGGK	15	1.25	1.507	sp|Q5SWU9|ACACA_MOUSE	Acaca	acetylation	S312	0.249257	0.0676567	0.674575	-0.153687	0.243513	0.715589
K.AAEIEELQR[31.99]R.L	1	3	AEI	8.1485	0.00631	1.704	sp|O08970|TUFT1_MOUSE	Tuft1	dihydroxy	R234	-0.295112	0.0579201	0.652985	0.0506918	0.729351	0.940557
K.AAEQ[0.98]AVFK.C	2	3	EAA	10.3719	0.00417	2.896	sp|Q5XKE0|MYPC2_MOUSE	Mybpc2	Deamidation	Q450	-0.218143	0.380606	0.915963	-0.0455887	0.8528	0.972356
K.AAFDM*FDAD[43.99]GGGDISVK@.E	1	2	IS	5.82286	8.4e-10	2.318	sp|P20801|TNNC2_MOUSE	Tnnc2	Carboxylation	D30	0.216412	0.242366	0.852451	0.114825	0.528229	0.883837
K.AAFDMFD[15.99]ADGGGDISVK.E	1	3	DFA	9.55726	7.16e-07	1.998	sp|P20801|TNNC2_MOUSE	Tnnc2	oxidation	D28	0.150214	0.444451	0.930808	0.117081	0.54961	0.891276
K.AAFK[43.99]TMYGK[43.99]DLIK@.D	1	3	LIK	15	0.367	1.659	sp|Q07076|ANXA7_MOUSE	Anxa7	Carboxylation	K203,K208	0.0282277	0.828477	0.988675	0.125434	0.342726	0.797226
K.AAHLMDVAGN[0.98]K.A	1	5	LHA	10.6826	1.03e-05	2.626	tr|D3Z7X0|D3Z7X0_MOUSE	Acad12	Deamidation	N477	0.05107	0.726543	0.980272	-0.151962	0.305715	0.772771
K.AAKIMMGKVDT[42.01]FLDSLK@.K	1	4	LDSLK	15	0.965	1.174	sp|Q69Z23|DYH17_MOUSE	Dnah17	acetylation	T3180	-0.349041	0.112873	0.746612	-0.0142606	0.946073	0.990274
K.AALEALDELD[43.99]LFGVK@.G	1	9	AELAA	15	7.45e-05	2.413	sp|P18826|KPB1_MOUSE	Phka1	Carboxylation	D216	-0.0772936	0.420649	0.925265	-0.0448027	0.638208	0.916767
K.AAN[0.98]EAGYFNEEMAPIEVK.T	1	8	ENFYGAE	15	1.74e-09	3.684	sp|Q8BWT1|THIM_MOUSE	Acaa2	Deamidation	N194	0.089601	0.559089	0.959644	0.066517	0.663696	0.923881
K.AAN[0.98]GVVLATEK.K	5	6	LATEK	15	1.35e-07	3.72	sp|P49722|PSA2_MOUSE	Psma2	Deamidation	N42	-0.0370826	0.777393	0.985396	0.252059	0.0691661	0.445129
K.AAN[0.98]GVVLATEKK.Q	1	4	ALVVG	14.6932	0.00526	3.158	sp|P49722|PSA2_MOUSE	Psma2	Deamidation	N42	-0.195855	0.210893	0.838762	-0.316823	0.0515886	0.398062
K.AANEAGYFN[14.02]EEMAPIEVK@.T	1	8	PIEVK	14.9275	2.34e-10	3.41	sp|Q8BWT1|THIM_MOUSE	Acaa2	methylation_mono	N200	-0.0357014	0.920601	0.992443	-0.0997342	0.780909	0.956455
K.AAPAAAAAM[43.99]APPGPR.V	1	0	NA		1.97e-06	2.302	sp|Q8BMF4|ODP2_MOUSE	Dlat	Carboxylation	M400	-0.49882	0.00297154	0.345762	-0.0138499	0.923103	0.986988
K.AAPAAAAAMAPPGPR[14.02].V	1	5	AAAPA	14.9723	0.112	1.507	sp|Q8BMF4|ODP2_MOUSE	Dlat	methylation_mono	R406	-0.0294738	0.760426	0.985396	-0.265853	0.0133711	0.216891
K.AAPGYHMAK[43.99].M	1	2	HY	8.78699	0.00517	1.85	sp|Q8CI94|PYGB_MOUSE	Pygb	Carboxylation	K618	-0.060041	0.847192	0.989627	-0.012964	0.966791	0.99524
K.AAPVEWR[15.99].K	1	4	EVPAA	11.8428	0.24	1.57	sp|A2AAJ9|OBSCN_MOUSE	Obscn	oxidation	R3650,R3826,R4002,R4074,R4250,R4338,R4514,R4602,R4690	-0.0672157	0.600409	0.967268	0.321399	0.0217433	0.267192
K.AAQ[0.98]EEYIK.R	4	2	EEY	7.61268	0.00113	2.972	sp|P05064|ALDOA_MOUSE	Aldoa	Deamidation	Q325	-0.0265244	0.871033	0.990845	0.267419	0.116549	0.547849
K.AAQ[0.98]EEYIKR.A	4	2	IYEE	11.3426	1.71e-07	3.709	sp|P05064|ALDOA_MOUSE	Aldoa	Deamidation	Q325	-0.254473	0.0593954	0.656789	-0.147407	0.25592	0.729031
K.AAQEEY[15.99]IKR.A	2	3	EEQA	11.2621	1.27e-07	2.719	sp|P05064|ALDOA_MOUSE	Aldoa	oxidation	Y328	-0.293599	0.21829	0.838762	-0.47075	0.0570963	0.412032
K.AAQEEYIK[42.01]R.A	1	6	IYEEQA	14.9962	1.18e-06	3.142	sp|P05064|ALDOA_MOUSE	Aldoa	acetylation	K330	-0.621105	0.210377	0.838063	-0.372233	0.445167	0.849542
K.AAQEEYIK@R[14.02].A	2	5	YEEQAA	14.9938	0.000402	2.14	sp|P05064|ALDOA_MOUSE	Aldoa	methylation_mono	R331	-0.15747	0.169589	0.804193	-0.26854	0.0264247	0.294046
K.AAQEEYIKRALANS[79.97]LACQGK.Y	5	6	IYEEQAA	15	8.74e-07	2.2	sp|P05064|ALDOA_MOUSE	Aldoa	phosphorylation	S336	-0.0129185	0.97207	0.997434	0.076955	0.834904	0.969298
K.AAS[79.97]VELPQRR.S	1	0	NA		0.000769	1.74	sp|Q62407|SPEG_MOUSE	Speg	phosphorylation	S2042	0.18178	0.316411	0.884696	-0.155286	0.389934	0.823016
K.AASFECEVSHFN[15.99]VPSM*WLK.N	1	3	LK	13.3853	0.0262	1.909	sp|A2ASS6|TITIN_MOUSE	Ttn	oxidation	N2915	0.214841	0.125495	0.759864	-0.0198958	0.882591	0.979718
K.AASGTK[14.02]EDPN[14.02]LVPSISNK@R.I	1	3	TGSA	11.1446	2.38	2.431	sp|P19536|COX5B_MOUSE	Cox5b	methylation_mono	K73,N77	-0.241744	0.0979405	0.731425	-0.412579	0.00872605	0.187424
K.AASMHLEEQK[114.04].K	4	2	EEL	9.97399	0.0266	1.47	sp|Q6ZWR6|SYNE1_MOUSE	Syne1	ubiquitination	K7668	-0.139045	0.227353	0.843394	0.117772	0.303224	0.770962
K.AASMHLEEQK[114.04]K.K	5	0	NA		0.00145	1.772	sp|Q6ZWR6|SYNE1_MOUSE	Syne1	ubiquitination	K7668	-0.236151	0.0280752	0.599899	-0.0888396	0.375171	0.815566
K.AAT[42.01]LEEK@.R	1	3	EEL	11.324	1.2	1.928	sp|Q6URW6|MYH14_MOUSE	Myh14	acetylation	T1748	-0.0422003	0.922977	0.993307	-0.0394553	0.927971	0.986988
K.AAVFN[0.98]HFISDGVK.K	1	4	FVA	11.7979	1.36e-08	2.78	sp|P01027|CO3_MOUSE	C3	Deamidation	N918	1.06831	0.000131062	0.0790458	0.219296	0.312836	0.777333
K.AAVGVTGN[0.98]DITTPPNKEPPPSPEKK.A	1	6	VGVA	11.5629	1.52e-10	5.043	sp|P27546|MAP4_MOUSE	Map4	Deamidation	N654	0.118311	0.425478	0.926968	-0.517104	0.00270903	0.119959
K.AAVLFGVVN[0.98]TVAR.L	2	10	VVGFLVA	15	0.000857	4.009	sp|Q9D1G3|HHATL_MOUSE	Hhatl	Deamidation	N310	-0.0361879	0.772923	0.985396	0.108932	0.390375	0.823349
K.AAVLGES[42.01]AGLVRASGR.N	3	0	NA		4.43	2.144	sp|Q61702|ITIH1_MOUSE	Itih1	acetylation	S129	0.3556	0.0842506	0.711392	0.31666	0.12045	0.555905
K.AAVSG[15.99]LWG[15.99]K.V	15	3	SVA	11.1247	0.00666	2.272	tr|A8DUK4|A8DUK4_MOUSE	Hbbt1	oxidation	G14,G17	-0.650192	0.0222734	0.576053	-0.106251	0.683192	0.929159
K.AAVSGLWG[15.99]K.V	29	5	LGSVAA	14.9812	7.84e-06	3.24	tr|A8DUK4|A8DUK4_MOUSE	Hbbt1	oxidation	G17	-0.60657	0.0261489	0.596175	-0.0917208	0.714502	0.935571
K.AAWY[15.99]TIDSR.V	3	2	SR	8.38601	4.83e-07	2.49	sp|A2ASS6|TITIN_MOUSE	Ttn	oxidation	Y32065	-0.180504	0.278721	0.869745	0.147442	0.373147	0.813874
K.AAWY[31.99]TIDSR.V	3	4	TIDSR	15	0.00684	2.503	sp|A2ASS6|TITIN_MOUSE	Ttn	dihydroxy	Y32065	0.00152094	0.98807	0.998446	-0.0385148	0.705621	0.933712
K.AAY[15.99]LQG[15.99]LN[15.99]SADLLK.A	3	5	SADLLK	15	0.0165	1.831	tr|G3UW82|G3UW82_MOUSE	Myh2	oxidation	Y389,G392,N394	-0.035514	0.676679	0.973433	0.0381005	0.654751	0.920841
K.AAY[15.99]LQG[15.99]LNSADLLK.A	1	5	LNSADL	14.9999	0.639	2.234	tr|G3UW82|G3UW82_MOUSE	Myh2	oxidation	Y389,G392	-0.00268574	0.981182	0.997822	0.0394359	0.729614	0.940557
K.AAY[15.99]LQGLNSADLLK.A	3	8	LNSADLLK	15	1.02	2.76	tr|G3UW82|G3UW82_MOUSE	Myh2	oxidation	Y389	-0.0187041	0.851227	0.989627	5.55923e-05	0.999555	0.99998
K.AAY[15.99]LQNLNSADLLK.A	6	6	NLNSADL	14.9959	4.62e-10	3.965	sp|Q5SX40|MYH1_MOUSE	Myh1	oxidation	Y389	0.262627	0.129268	0.764486	0.200587	0.239118	0.712312
K.AAY[15.99]LTSLNSADLLK.A	10	10	LTSLNSADLLK	15	1.13e-11	5.338	sp|Q5SX39|MYH4_MOUSE	Myh4	oxidation	Y389	-0.0090609	0.916657	0.991556	0.0550956	0.527317	0.883529
K.AAY[31.99]LQGLNSADLLK.A	4	7	LNSADLLK	15	3.65e-07	2.496	tr|G3UW82|G3UW82_MOUSE	Myh2	dihydroxy	Y389	-0.0368636	0.639708	0.969987	0.0837566	0.294785	0.764946
K.AAY[31.99]LTSLNSADLLK.A	3	9	SLNSADLLK	15	0.0101	2.642	sp|Q5SX39|MYH4_MOUSE	Myh4	dihydroxy	Y389	0.0420216	0.65205	0.971432	0.0320202	0.730777	0.940639
K.AAYLM[43.99]GVSSGD[43.99]LLK@.G	1	4	LYA	11.7024	0.0119	1.496	sp|A2AQP0|MYH7B_MOUSE	Myh7b	Carboxylation	M391,D397	0.191948	0.0990318	0.735658	0.0425339	0.702345	0.932933
K.AAYLM*GVS[79.97]SGDLLK.G	2	3	LYAA	14.0586	0.00789	1.741	sp|A2AQP0|MYH7B_MOUSE	Myh7b	phosphorylation	S394	-0.098329	0.419495	0.9251	0.0783021	0.518626	0.879646
K.AAYLM*GVSS[79.97]GDLLK.G	2	6	LYAA	14.9988	0.014	1.771	sp|A2AQP0|MYH7B_MOUSE	Myh7b	phosphorylation	S395	-0.00635956	0.984389	0.99789	0.190794	0.559472	0.895227
K.AAYLMGVS[42.01]S[42.01]GDLLK@.G	1	4	LLK	14.4531	0.72	1.516	sp|A2AQP0|MYH7B_MOUSE	Myh7b	acetylation	S394,S395	-0.0329795	0.74895	0.98486	-0.0217455	0.832715	0.968653
K.AAYLMGVS[79.97]SGDLLK.G	2	6	LYAA	15	0.00121	1.775	sp|A2AQP0|MYH7B_MOUSE	Myh7b	phosphorylation	S394	-0.050353	0.70827	0.978586	0.160113	0.243925	0.715963
K.AAYLMGVSS[79.97]GDLLK.G	5	1	DL	8.37814	0.000917	1.779	sp|A2AQP0|MYH7B_MOUSE	Myh7b	phosphorylation	S395	-0.00828572	0.939041	0.994355	-0.0543593	0.617325	0.912213
K.AAYLQ[0.98]CLN[0.98]SADLLK.A	3	6	DLLK	14.9999	0.209	1.831	sp|P13542|MYH8_MOUSE	Myh8	Deamidation	Q391,N394	-0.0954751	0.408176	0.922412	-0.0867598	0.451382	0.85234
K.AAYLQ[0.98]CLNSADLLK.A	1	2	ADL	12.1853	2.7	1.907	sp|P13542|MYH8_MOUSE	Myh8	Deamidation	Q391	0.19734	0.295581	0.878625	0.0154555	0.933489	0.98719
K.AAYLQ[0.98]GLN[0.98]SADLLK.A	1	4	LYA	15	4.46e-05	1.907	tr|G3UW82|G3UW82_MOUSE	Myh2	Deamidation	Q391,N394	-0.561823	0.0175195	0.550683	-0.0574755	0.788709	0.958813
K.AAYLQ[0.98]GLNSADLLK.A	3	8	LYAA	14.8833	6.9e-07	3.034	tr|G3UW82|G3UW82_MOUSE	Myh2	Deamidation	Q391	-0.041764	0.6822	0.974399	0.0156847	0.877489	0.978639
K.AAYLQ[0.98]N[0.98]LNSADLLK.A	1	7	LYA	15	9.32e-12	3.466	sp|Q5SX40|MYH1_MOUSE	Myh1	Deamidation	Q391,N392	0.295008	0.0483748	0.642705	0.132605	0.349582	0.80102
K.AAYLQ[0.98]NLN[0.98]SADLLK.A	2	8	LYA	15	2.24e-10	4.112	sp|Q5SX40|MYH1_MOUSE	Myh1	Deamidation	Q391,N394	0.0906212	0.572708	0.963558	0.00107722	0.994621	0.999507
K.AAYLQ[0.98]NLNSADLLK.A	5	11	LYAA	15	3.28e-09	4.319	sp|Q5SX40|MYH1_MOUSE	Myh1	Deamidation	Q391	0.199834	0.103421	0.740095	0.130645	0.274838	0.749317
K.AAYLQCLN[0.98]SADLLK.A	2	5	LYAA	11.9517	0.0168	1.859	sp|P13542|MYH8_MOUSE	Myh8	Deamidation	N394	0.0856552	0.449322	0.931045	0.209572	0.0766409	0.461225
K.AAYLQCLN[14.02]SADLLK@.A	2	6	LYAA	14.9998	8.22e-05	1.979	sp|P13542|MYH8_MOUSE	Myh8	methylation_mono	N394	0.208266	0.048495	0.642705	0.190987	0.0676788	0.442614
K.AAYLQENGKPLDEVLRK[14.02]ALTGHLEEVVLAMLK@.T	1	4	LYA	15	0.678	1.552	sp|P10107|ANXA1_MOUSE	Anxa1	methylation_mono	K98	0.061642	0.56746	0.962362	0.148289	0.179875	0.646828
K.AAYLQG[15.99]LN[15.99]SAD[15.99]LLK.A	1	4	LYA	13.7188	0.00429	1.736	tr|G3UW82|G3UW82_MOUSE	Myh2	oxidation	G392,N394,D397	0.0237316	0.906906	0.991044	-0.0305471	0.880367	0.979644
K.AAYLQG[15.99]LN[15.99]SADLLK.A	4	5	SADL	10.5902	0.164	2.029	tr|G3UW82|G3UW82_MOUSE	Myh2	oxidation	G392,N394	-0.051881	0.708014	0.978586	0.121656	0.384823	0.819136
K.AAYLQG[15.99]LNSADLLK.A	10	8	LNSADL	14.9785	5.05e-09	2.88	tr|G3UW82|G3UW82_MOUSE	Myh2	oxidation	G392	-0.0289176	0.762898	0.985396	0.0545016	0.571152	0.899127
K.AAYLQGLN[0.98]SADLLK.A	4	11	LGQLYAA	15	0.00155	4.972	tr|G3UW82|G3UW82_MOUSE	Myh2	Deamidation	N394	0.403028	0.0350039	0.612851	0.0112629	0.949242	0.991143
K.AAYLQGLN[14.02]SADLLK@.A	1	4	DLLK	14.9998	0.000715	1.868	tr|G3UW82|G3UW82_MOUSE	Myh2	methylation_mono	N394	-0.0766495	0.695378	0.976513	0.171435	0.386012	0.819434
K.AAYLQGLNS[42.01]ADLLK@.A	1	4	LYA	13.8589	0.00385	1.88	tr|G3UW82|G3UW82_MOUSE	Myh2	acetylation	S395	-0.173804	0.246628	0.854714	-0.0872863	0.553955	0.892237
K.AAYLQGLNS[79.97]ADLLK.A	17	7	QLYAA	14.9416	0.00339	2.117	tr|G3UW82|G3UW82_MOUSE	Myh2	phosphorylation	S395	0.315218	0.0741765	0.687677	0.158947	0.348635	0.80102
K.AAYLQGLNSAD[43.99]LLK@.A	5	5	GQLYAA	14.9333	0.0041	1.992	tr|G3UW82|G3UW82_MOUSE	Myh2	Carboxylation	D397	0.2081	0.0433276	0.63127	0.0959867	0.325055	0.785338
K.AAYLQGLNSADLLK[114.04].A	1	3	LYAA	15	0.138	1.261	tr|G3UW82|G3UW82_MOUSE	Myh2	ubiquitination	K400	-0.0946518	0.458098	0.935279	-0.0240135	0.849385	0.972356
K.AAYLQN[0.98]LN[0.98]SADLLK.A	4	10	LYAA	15	1.23e-11	3.763	sp|Q5SX40|MYH1_MOUSE	Myh1	Deamidation	N392,N394	0.323505	0.0971623	0.731244	0.171761	0.362524	0.808242
K.AAYLQN[0.98]LNSADLLK.A	7	11	QLYAA	15	8.72e-09	4.358	sp|Q5SX40|MYH1_MOUSE	Myh1	Deamidation	N392	0.217478	0.324673	0.889983	0.0129062	0.952615	0.992436
K.AAYLQN[14.02]LN[14.02]SADLLK@.A	4	7	QLYAA	14.9998	0.006	1.983	sp|Q5SX40|MYH1_MOUSE	Myh1	methylation_mono	N392,N394	0.18959	0.174087	0.808152	0.111732	0.413659	0.83659
K.AAYLQN[14.02]LNSADLLK@.A	7	7	NSADL	14.3418	3.79e-05	2.815	sp|Q5SX40|MYH1_MOUSE	Myh1	methylation_mono	N392	0.170956	0.216597	0.838762	0.142868	0.298083	0.767643
K.AAYLQN[15.99]LN[15.99]SAD[15.99]LLK.A	2	5	LYAA	14.1301	0.0203	1.661	sp|Q5SX40|MYH1_MOUSE	Myh1	oxidation	N392,N394,D397	0.00556717	0.961069	0.996844	0.0211553	0.852925	0.972356
K.AAYLQN[15.99]LN[15.99]SADLLK.A	1	7	QLYAA	14.6683	0.000685	2.379	sp|Q5SX40|MYH1_MOUSE	Myh1	oxidation	N392,N394	0.305173	0.125901	0.759864	0.153416	0.428049	0.844397
K.AAYLQN[15.99]LNSADLLK.A	1	6	DLLK	15	0.00068	2.394	sp|Q5SX40|MYH1_MOUSE	Myh1	oxidation	N392	0.0665637	0.662374	0.971432	0.060196	0.692769	0.932791
K.AAYLQNLN[0.98]SADLLK.A	16	10	LNQLYA	15	1.35e-10	4.727	sp|Q5SX40|MYH1_MOUSE	Myh1	Deamidation	N394	0.266293	0.0796001	0.701123	0.187998	0.204244	0.674167
K.AAYLQNLN[14.02]SADLLK[14.02].A	1	5	LNQLYA	14.9884	0.0288	1.722	sp|Q5SX40|MYH1_MOUSE	Myh1	methylation_mono	N394,K400	0.228926	0.191337	0.818202	0.166542	0.335333	0.793285
K.AAYLQNLN[14.02]SADLLK@.A	4	6	NQLYA	15	3.79e-05	2.068	sp|Q5SX40|MYH1_MOUSE	Myh1	methylation_mono	N394	0.150767	0.296939	0.87986	0.160622	0.267643	0.740597
K.AAYLQNLN[15.99]SADLLK.A	2	9	QLYA	15	3.95e-09	3.158	sp|Q5SX40|MYH1_MOUSE	Myh1	oxidation	N394	0.032914	0.795098	0.985409	0.16358	0.208547	0.679193
K.AAYLQNLNS[42.01]ADLLK@.A	4	4	LNQL	10.9904	2.65e-10	2.978	sp|Q5SX40|MYH1_MOUSE	Myh1	acetylation	S395	0.247874	0.0964072	0.731244	0.163598	0.260088	0.731976
K.AAYLQNLNSAD[43.99]LLK.A	4	3	LYA	11.5645	0.00481	1.866	sp|Q5SX40|MYH1_MOUSE	Myh1	Carboxylation	D397	0.105502	0.557584	0.959644	0.0463622	0.795695	0.960395
K.AAYLQNLNSAD[43.99]LLK@.A	7	9	NLNQLYAA	15	4.47e-06	2.536	sp|Q5SX40|MYH1_MOUSE	Myh1	Carboxylation	D397	0.296996	0.0649182	0.665875	0.170673	0.270429	0.744366
K.AAYLQNLNSADLLK[42.01].A	7	7	NLNQLYA	15	0.000605	2.833	sp|Q5SX40|MYH1_MOUSE	Myh1	acetylation	K400	0.174151	0.289695	0.874988	0.261661	0.119846	0.554652
K.AAYLQNLNSADLLK[43.99].A	2	6	NLNQLY	15	4.3e-05	2.174	sp|Q5SX40|MYH1_MOUSE	Myh1	Carboxylation	K400	0.324476	0.0339871	0.61262	0.246426	0.0968134	0.508827
K.AAYLQNLNSADLLKALCYPR[14.02]VK[14.02].V	1	6	NLNQLYA	15	1.27	2.017	sp|Q5SX40|MYH1_MOUSE	Myh1	methylation_mono	R406,K408	0.100469	0.553847	0.959644	0.276257	0.116535	0.547849
K.AAYLT[42.01]S[42.01]LNSADLLK@.A	1	5	ADL	14.5583	2.54e-05	2.507	sp|Q5SX39|MYH4_MOUSE	Myh4	acetylation	T391,S392	0.36163	0.0209185	0.570216	-0.0327158	0.818732	0.964625
K.AAYLT[42.01]SLNSADLLK@.A	4	8	SLNSADLLK	15	1.84e-05	2.53	sp|Q5SX39|MYH4_MOUSE	Myh4	acetylation	T391	-0.0669607	0.457935	0.935279	-0.000538249	0.995195	0.999507
K.AAYLTSLN[0.98]SADLLK.A	49	11	LSTLYAA	15	2.58e-12	5.616	sp|Q5SX39|MYH4_MOUSE	Myh4	Deamidation	N394	0.0104679	0.927736	0.994249	0.0558098	0.630022	0.915687
K.AAYLTSLN[14.02]SADLLK@.A	19	8	LSTLYA	15	0.147	3.462	sp|Q5SX39|MYH4_MOUSE	Myh4	methylation_mono	N394	0.0463238	0.60009	0.967268	0.0689444	0.437791	0.848316
K.AAYLTSLN[15.99]SADLLK.A	2	10	LSTLYA	15	4.34e-07	3.898	sp|Q5SX39|MYH4_MOUSE	Myh4	oxidation	N394	-0.0485673	0.660707	0.971432	0.0527033	0.634045	0.915884
K.AAYLTSLNS[42.01]ADLLK[42.01]ALCYPR.V	1	6	NLSTLYA	15	0.000203	1.966	sp|Q5SX39|MYH4_MOUSE	Myh4	acetylation	S395,K400	0.0817677	0.536533	0.953401	0.169627	0.209085	0.679437
K.AAYLTSLNS[79.97]ADLLK.A	1	5	LYA	14.2245	0.00554	1.718	sp|Q5SX39|MYH4_MOUSE	Myh4	phosphorylation	S395	0.244467	0.277833	0.869301	0.0905355	0.682606	0.929159
K.AAYLTSLNSAD[15.99]LLK.A	1	6	TLYA	14.9715	7.31e-05	2.322	sp|Q5SX39|MYH4_MOUSE	Myh4	oxidation	D397	-0.0875272	0.588933	0.964267	0.193261	0.241494	0.712992
K.AAYLTSLNSAD[43.99]LLK.A	6	7	SNLSTLYA	15	9.59e-05	2.166	sp|Q5SX39|MYH4_MOUSE	Myh4	Carboxylation	D397	-0.313394	0.0443828	0.63127	0.133142	0.3662	0.810921
K.AAYLTSLNSAD[43.99]LLK@.A	10	6	TLYAA	14.9997	0.00162	1.849	sp|Q5SX39|MYH4_MOUSE	Myh4	Carboxylation	D397	0.0230955	0.801765	0.986721	0.117713	0.212304	0.681521
K.AAYLTSLNSADLLK[114.04].A	2	7	NLSTLYAA	15	4.22e-06	2.491	sp|Q5SX39|MYH4_MOUSE	Myh4	ubiquitination	K400	0.081575	0.446902	0.93098	0.164346	0.136348	0.579766
K.AAYLTSLNSADLLK[114.04]ALCYPRVK[114.04].V	4	8	SNLSTLYAA	15	4.12e-06	2.52	sp|Q5SX39|MYH4_MOUSE	Myh4	ubiquitination	K400,K408	0.143859	0.135476	0.773419	0.219632	0.0292713	0.308688
K.AAYLTSLNSADLLK[42.01].A	6	7	SNLSTLYA	14.9999	2.59e-06	2.713	sp|Q5SX39|MYH4_MOUSE	Myh4	acetylation	K400	-0.0946364	0.390764	0.917746	0.0957049	0.385569	0.819434
K.AAYLTSLNSADLLK[43.99].A	2	7	SNLSTLYA	15	7.84e-05	2.463	sp|Q5SX39|MYH4_MOUSE	Myh4	Carboxylation	K400	0.00174611	0.991888	0.998495	0.300055	0.0958307	0.506462
K.AAYVLDTPEMR[14.02].R	1	5	TDLVYA	14.786	0.0298	1.58	tr|E9Q1W3|E9Q1W3_MOUSE	Neb	methylation_mono	R6905	0.269128	0.0218063	0.570773	0.0307886	0.773873	0.953245
K.ACD[15.99]PIYKPGPPNNPK.V	1	2	NPK	13.726	0.000691	1.938	sp|A2ASS6|TITIN_MOUSE	Ttn	oxidation	D24622	-0.0203302	0.872303	0.990845	-0.129914	0.312585	0.777246
K.ACD[15.99]TVFKPGPPGNPR.V	1	7	TVFKPGP	14.9882	0.0821	2.645	sp|A2ASS6|TITIN_MOUSE	Ttn	oxidation	D23540	0.0532406	0.636498	0.969337	0.0343895	0.759649	0.949842
K.ACDPIY[15.99]KPGPPNNPK.V	2	10	PGPPNNPK	15	3.89	3.187	sp|A2ASS6|TITIN_MOUSE	Ttn	oxidation	Y24625	0.199003	0.23239	0.845071	0.195273	0.240849	0.712992
K.ACDPIYK[114.04]PGPPNNPK.V	1	2	IP	9.93068	3e-08	2.737	sp|A2ASS6|TITIN_MOUSE	Ttn	ubiquitination	K24626	-0.0479729	0.776313	0.985396	0.00812916	0.961548	0.993927
K.ACDPIYKP[31.99]GP[31.99]P[31.99]NNPK.V	2	3	KYIP	12.021	8.04	1.892	sp|A2ASS6|TITIN_MOUSE	Ttn	dihydroxy	P24627,P24629,P24630	0.0883181	0.70769	0.978586	0.0724637	0.758166	0.949471
K.ACDPIYKPGPPN[0.98]NPK.V	1	5	NPK	14.9999	1.15e-10	3.019	sp|A2ASS6|TITIN_MOUSE	Ttn	Deamidation	N24631	0.0472335	0.874486	0.990845	-0.117867	0.694088	0.932791
K.ACDPVFK[14.02]PGPPTN[14.02]AHVVDTTK@.N	2	8	FVPDC	13.9086	1.58e-07	2.828	sp|A2ASS6|TITIN_MOUSE	Ttn	methylation_mono	K25708,N25714	-0.0434642	0.770048	0.985396	0.174606	0.250283	0.72298
K.ACDPVFK@PGPPTN[14.02]AHVVDTTK[14.02].N	1	1	DC	7.54232	0.0274	1.817	sp|A2ASS6|TITIN_MOUSE	Ttn	methylation_mono	N25714,K25722	-0.0553019	0.753101	0.985396	0.0969515	0.582629	0.902364
K.ACDPVFK@PGPPTN[14.02]AHVVDTTK@.N	1	6	HVVDTTK	15	5.63e-06	2.421	sp|A2ASS6|TITIN_MOUSE	Ttn	methylation_mono	N25714	1.13309	1.59156e-06	0.00479952	-0.198288	0.20442	0.674601
K.ACDPVFKPGPPTN[0.98]AHVVDTTK.N	5	4	HVVDT	11.5043	2.47e-11	3.104	sp|A2ASS6|TITIN_MOUSE	Ttn	Deamidation	N25714	-0.0490801	0.793923	0.985396	0.025922	0.890177	0.981865
K.ACN[0.98]CLLLK.V	4	4	LLLC	14.8993	3.05e-05	2.665	sp|P21550|ENOB_MOUSE	Eno3	Deamidation	N338	-0.0435408	0.683435	0.974553	0.115683	0.286608	0.75886
K.ACN[0.98]LEVILGFDGSR.D	1	2	VEL	8.84378	9.34e-05	2.383	tr|E9PWQ3|E9PWQ3_MOUSE	Col6a3	Deamidation	N1833	0.0770119	0.588453	0.964148	0.0653455	0.645696	0.91789
K.ADAADQ[0.98]AALAAR.Q	1	6	AD	13.1424	0.000396	3.006	sp|Q9ET80|JPH1_MOUSE	Jph1	Deamidation	Q393	0.165687	0.486832	0.94313	0.121137	0.60982	0.911853
K.ADAGEY[15.99]SCEAGGQK.L	1	8	AD	15	2.63e-06	1.953	sp|A2AAJ9|OBSCN_MOUSE	Obscn	oxidation	Y933,Y1025,Y1117,Y1209,Y1301,Y1485,Y1577,Y1669,Y1761,Y1853,Y1945,Y2129	0.290914	0.130346	0.766521	-0.067	0.717653	0.936702
K.ADDDVFEKK[42.01]QK@.E	2	2	DA	13.236	0.806	2.185	sp|Q80XI3|IF4G3_MOUSE	Eif4g3	acetylation	K853	0.25071	0.0821419	0.705565	0.0635789	0.643502	0.917248
K.ADDGRP[15.99]FPQVIK.S	2	1	DD	5.95146	6.17e-09	3.407	sp|P05064|ALDOA_MOUSE	Aldoa	oxidation	P93	-0.0360728	0.842961	0.98959	-0.230221	0.217709	0.689109
K.ADDGRPFP[15.99]QVIK.S	2	0	NA		0.000423	2.646	sp|P05064|ALDOA_MOUSE	Aldoa	oxidation	P95	-0.167869	0.236803	0.847587	-0.305065	0.0406403	0.360455
K.ADDGRPFPQ[0.98]VIK.S	5	3	VIK	13.4941	0.000313	3.668	sp|P05064|ALDOA_MOUSE	Aldoa	Deamidation	Q96	-0.155251	0.602228	0.967698	-0.200453	0.502284	0.876657
K.ADDGRPFPQIIK[42.01].S	1	0	NA		1.82e-05	2.288	tr|A6ZI47|A6ZI47_MOUSE	Aldoart2	acetylation	K99	0.0141081	0.928973	0.994249	0.230159	0.159789	0.62033
K.ADDGRPFPQIIK[43.99].S	1	1	DD	7.60082	2e-06	2.156	tr|A6ZI47|A6ZI47_MOUSE	Aldoart2	Carboxylation	K99	-1.2946	0.111219	0.745982	0.606937	0.439993	0.84843
K.ADDGRPFPQVIK[14.02]SK[14.02].G	1	0	NA		8.2e-05	2.123	sp|P05064|ALDOA_MOUSE	Aldoa	methylation_mono	K99,K101	-1.76435	0.0833415	0.709137	-0.250899	0.795596	0.960395
K.ADEEEWQ[0.98]IVTPQTGLR.V	1	6	EEEW	14.9011	7.81e-16	4.501	sp|A2ASS6|TITIN_MOUSE	Ttn	Deamidation	Q25756	0.664694	0.00810725	0.470558	0.103286	0.642698	0.917248
K.ADEEEWQIVTPQ[0.98]TGLR.V	3	10	VIQWEEED	15	5.83e-17	4.496	sp|A2ASS6|TITIN_MOUSE	Ttn	Deamidation	Q25761	-0.070161	0.71924	0.979281	0.165716	0.400507	0.829968
K.ADEEEWQIVTPQTGLR[14.02]VTR.F	1	1	DE	9.91354	0.00253	2.058	sp|A2ASS6|TITIN_MOUSE	Ttn	methylation_mono	R25765	-0.296028	0.160787	0.798361	0.317862	0.133983	0.576166
K.ADGSTQ[0.98]VIDTK.N	2	4	DIV	14.4503	1.56e-06	3.729	sp|O08749|DLDH_MOUSE	Dld	Deamidation	Q172	0.0488459	0.667495	0.971851	0.137559	0.236115	0.709362
K.ADGVKPQTN[0.98]STK.N	1	6	KVGDA	15	2.9e-11	3.766	sp|P28652|KCC2B_MOUSE	Camk2b	Deamidation	N357	-0.0452044	0.642591	0.970554	0.169523	0.0958931	0.5066
K.ADIN[0.98]TK.W	1	3	DA	15	0.644	2.191	sp|Q9CR57|RL14_MOUSE	Rpl14	Deamidation	N83	-0.327406	0.037516	0.617979	0.176687	0.237297	0.710829
K.ADK[42.01]LAEEHGS.-	1	2	EEA	7.86731	1.74e-08	2.439	sp|P56480|ATPB_MOUSE	Atp5b	acetylation	K522	-0.216133	0.39269	0.918933	-0.0905941	0.717378	0.936648
K.ADLEWLR[31.99].G	2	3	ELD	8.87006	0.0176	1.865	tr|E9Q1W3|E9Q1W3_MOUSE	Neb	dihydroxy	R3873,R4116,R4359,R4601,R4843	-0.0389004	0.850008	0.989627	0.0405894	0.843586	0.970861
K.ADLGD[15.99]WHK.V	1	1	HK	10.3585	0.013	2.263	sp|A2ASS6|TITIN_MOUSE	Ttn	oxidation	D30088	-0.218103	0.0510539	0.643416	-0.021688	0.83592	0.969436
K.ADLIN[0.98]N[0.98]LGTIAK.S	3	7	IAK	15	4.65e-07	2.713	sp|P11499|HS90B_MOUSE	Hsp90ab1	Deamidation	N100,N101	-0.00542803	0.95553	0.996244	0.0874925	0.375136	0.815566
K.ADLIN[0.98]NLGTIAK.S	6	9	ILDA	14.7688	5.86e-06	4.848	sp|P11499|HS90B_MOUSE	Hsp90ab1	Deamidation	N100	0.00347428	0.983936	0.99789	-0.053405	0.757329	0.948816
K.ADLINN[0.98]LGTIAK.S	1	5	NILD	14.6966	2.16e-06	3.477	sp|P11499|HS90B_MOUSE	Hsp90ab1	Deamidation	N101	-0.0280332	0.813826	0.988146	0.0384116	0.747142	0.945481
K.ADN[0.98]FEYSDPVDGSISK.N	2	4	DGSI	8.37483	6.35e-12	2.772	sp|Q9D0F9|PGM1_MOUSE	Pgm1	Deamidation	N473	-0.140447	0.36478	0.907205	-0.096177	0.53183	0.883842
K.ADN[0.98]LATQMLM*R.V	1	0	NA		0.00121	1.961	sp|Q7TQ48|SRCA_MOUSE	Srl	Deamidation	N696	-0.232298	0.318276	0.887009	-0.0555451	0.808399	0.963836
K.ADN[0.98]LATQMLMR.V	1	1	AL	11.1869	2.75e-05	2.144	sp|Q7TQ48|SRCA_MOUSE	Srl	Deamidation	N696	0.0299675	0.849488	0.989627	0.0374967	0.812371	0.964241
K.ADNFEYSD[43.99]PVDGSISK@.N	2	8	YEFNDA	14.9749	1.45e-07	2.507	sp|Q9D0F9|PGM1_MOUSE	Pgm1	Carboxylation	D478	-0.0879892	0.473786	0.941016	-0.147262	0.237659	0.711176
K.ADNFEYSDPVDGSISK[42.01].N	1	9	DVPDSYEFND	15	8.95e-07	2.717	sp|Q9D0F9|PGM1_MOUSE	Pgm1	acetylation	K486	-0.134037	0.391398	0.918233	0.0333641	0.829093	0.967529
K.ADNLATQMLMR[14.02].V	2	6	MQTALND	14.9888	0.000114	2.017	sp|Q7TQ48|SRCA_MOUSE	Srl	methylation_mono	R704	0.00370958	0.979729	0.997822	-0.0173197	0.90559	0.985172
K.ADQ[0.98]LYK.Q	3	2	YK	14.6358	0.000763	2.282	sp|P35486|ODPA_MOUSE	Pdha1	Deamidation	Q80	0.0648648	0.571167	0.962796	-0.00329996	0.976889	0.997194
K.ADSAEY[15.99]SAM*TTGGQSSAK.L	1	4	EASD	11.781	2.8e-14	3.574	tr|D3YU50|D3YU50_MOUSE	Mybpc1	oxidation	Y400	0.268376	0.0955011	0.731244	0.0591978	0.700367	0.932933
K.ADSAEYSAM[43.99]TTGGQSSAK@.L	2	4	SSAK	14.997	7.8e-06	2.36	tr|D3YU50|D3YU50_MOUSE	Mybpc1	Carboxylation	M403	0.169363	0.286541	0.872813	-0.0895754	0.567635	0.898147
K.ADSAEYSAM*TTGGQ[0.98]SSAK.L	1	5	YEASD	14.9977	2.5e-09	2.95	tr|D3YU50|D3YU50_MOUSE	Mybpc1	Deamidation	Q408	0.240321	0.215511	0.838762	0.306433	0.119902	0.554736
K.ADSAEYSAMTT[42.01]GGQSSAK@.L	1	4	SD	11.1875	1.79	1.559	tr|D3YU50|D3YU50_MOUSE	Mybpc1	acetylation	T405	0.222738	0.259937	0.86145	0.140023	0.47311	0.863108
K.ADSAEYSAMTTGGQ[0.98]SSAK.L	1	13	TMASYEASD	15	2.65e-18	4.087	tr|D3YU50|D3YU50_MOUSE	Mybpc1	Deamidation	Q408	0.13976	0.297362	0.87986	-0.0578407	0.66143	0.923461
K.ADTEN[0.98]GEKEVPEPPPEPPK.K	1	6	PPPEPPK	15	2.58e-11	3.455	sp|E9PZQ0|RYR1_MOUSE	Ryr1	Deamidation	N4503	0.412537	0.00339146	0.353802	0.0663015	0.585145	0.903514
K.ADTLLKPDQ[0.98]R.I	3	4	KLLTD	14.5321	8.76e-10	3.024	sp|A2ASS6|TITIN_MOUSE	Ttn	Deamidation	Q15524	0.0710542	0.772063	0.985396	0.0430863	0.860439	0.974436
K.ADTN[0.98]GVIK.T	1	2	IV	11.9951	0.0104	2.489	sp|Q61655|DD19A_MOUSE	Ddx19a	Deamidation	N35	0.018198	0.962393	0.996844	0.171814	0.65726	0.92119
K.ADYNVLPASE[43.99]NPLLR.Q	2	5	LVNYD	13.3411	0.000112	2.494	tr|E9Q1W3|E9Q1W3_MOUSE	Neb	Carboxylation	E363	-0.25775	0.262044	0.862032	0.032897	0.883754	0.979904
K.ADYNVLPASEN[0.98]PLLR.Q	2	4	LVNYD	13.6947	2.71e-13	3.42	tr|E9Q1W3|E9Q1W3_MOUSE	Neb	Deamidation	N364	0.264387	0.0371216	0.617013	-0.01513	0.897654	0.983636
K.AE[43.99]IGIAM[43.99]GSGTAVAK@.S	1	2	VAK	13.8803	0.000144	1.78	sp|Q8R429|AT2A1_MOUSE	Atp2a1	Carboxylation	E715,M720	-0.156881	0.249354	0.854714	-0.474083	0.00249244	0.117441
K.AE[43.99]LQRAMSK@ANSEVAQWR.T	1	8	ANSEVAQWR	15	0.0149	1.946	sp|Q5SX39|MYH4_MOUSE	Myh4	Carboxylation	E1360	0.00868938	0.951114	0.995839	0.0338254	0.811542	0.964241
K.AE[43.99]VACIAVYE[43.99]TDVFVVGTER.G	1	1	AI	6.74181	0.0144	1.854	sp|Q9ESZ8|GTF2I_MOUSE	Gtf2i	Carboxylation	E43,E51	-0.120611	0.5002	0.947441	-0.211312	0.244797	0.716498
K.AEAAEQAALAAN[0.98]QESNIAR.T	2	14	ALAAQEAAE	15	0.00567	5.703	sp|Q9ET78|JPH2_MOUSE	Jph2	Deamidation	N403	0.0847804	0.406571	0.922395	-0.0183465	0.855879	0.973072
K.AEAD[15.99]VASLN[15.99]R.R	4	1	VA	9.48233	1.9	1.678	tr|B7ZNL3|B7ZNL3_MOUSE	Tpm1	oxidation	D84,N89	-0.00142008	0.987652	0.998446	0.0628513	0.496751	0.874668
K.AEADKN[0.98]DK.S	1	0	NA		0.0223	2.46	sp|P11499|HS90B_MOUSE	Hsp90ab1	Deamidation	N647	0.0909495	0.867429	0.990788	0.258559	0.636235	0.916681
K.AEAEMVYQ[0.98]TKFQ[0.98]ELQ[0.98]LAAGR.H	1	2	EAE	15	0.0282	1.858	sp|Q6NXH9|K2C73_MOUSE	Krt73	Deamidation	Q325,Q329,Q332	1.0671	0.030816	0.603299	-0.79626	0.0956909	0.506255
K.AEAEWFK[14.02]EN[14.02]EPLSTK@.T	4	3	EPLS	14.296	1.19e-07	2.943	sp|A2ASS6|TITIN_MOUSE	Ttn	methylation_mono	K14824,N14826	-0.158432	0.41192	0.923193	-0.357315	0.076256	0.460099
K.AEAEWFK@EN[14.02]EPLSTK@.T	3	4	STK	13.3115	0.00022	2.023	sp|A2ASS6|TITIN_MOUSE	Ttn	methylation_mono	N14826	-0.159716	0.360032	0.906302	-0.320394	0.0775843	0.46197
K.AEAEWFKEN[15.99]EPLSTK.T	6	8	EPLSTK	15	7.85e-06	2.868	sp|A2ASS6|TITIN_MOUSE	Ttn	oxidation	N14826	-0.0728081	0.596743	0.965882	-0.36821	0.0153166	0.230774
K.AEAHFSLVHYAGTVDYNITGWLDK[42.01]NK[42.01].D	1	2	YHV	14.6494	3.28e-06	3.314	sp|P13542|MYH8_MOUSE	Myh8	acetylation	K599,K601	-0.0197625	0.873594	0.990845	0.0345421	0.781143	0.956479
K.AEAQ[0.98]IAAK.N	1	3	AAK	15	0.485	2.204	sp|P05202|AATM_MOUSE	Got2	Deamidation	Q86	0.028892	0.831837	0.988796	0.0368804	0.786446	0.958269
K.AEAVATVVAAVDQ[0.98]AR.V	1	5	TAVAE	12.9741	3.17e-08	3.783	sp|A2ASS6|TITIN_MOUSE	Ttn	Deamidation	Q712	-0.456825	0.0795486	0.701123	0.0567033	0.818628	0.964625
K.AEDN[0.98]LKK.T	1	1	KK	12.1765	2.53	2.169	sp|E9PZQ0|RYR1_MOUSE	Ryr1	Deamidation	N950	0.352085	0.276498	0.868637	0.47718	0.146645	0.598734
K.AEEDEILN[0.98]R.S	2	6	EEDEIL	15	4.22e-05	3.012	sp|P35564|CALX_MOUSE	Canx	Deamidation	N580	0.00231375	0.983115	0.99789	-0.0128743	0.906279	0.98548
K.AEELSLK[42.01]K@.T	1	5	LSLEE	14.2795	0.0273	2.864	sp|Q62234|MYOM1_MOUSE	Myom1	acetylation	K236	0.00540767	0.967665	0.997093	-0.0468745	0.72585	0.939933
K.AEGLG[15.99]MVNEDGTVINR.Q	1	1	GE	8.23084	0.000473	2.719	sp|E9PZQ0|RYR1_MOUSE	Ryr1	oxidation	G3860	-0.0819202	0.540269	0.955818	0.00592341	0.964455	0.994096
K.AEGLGM*VNEDGTVIN[0.98]R.Q	2	1	GE	12.879	6.14e-06	2.847	sp|E9PZQ0|RYR1_MOUSE	Ryr1	Deamidation	N3870	0.109409	0.320819	0.888107	0.193476	0.0893916	0.493536
K.AEGLGMVNED[43.99]GTVINR.Q	1	4	GE	15	0.0249	2.346	sp|E9PZQ0|RYR1_MOUSE	Ryr1	Carboxylation	D3865	0.0400227	0.864138	0.990642	0.169712	0.471803	0.862436
K.AEGLGMVNEDGTVIN[0.98]R.Q	2	6	VMGLGE	14.9985	2.67e-08	4.405	sp|E9PZQ0|RYR1_MOUSE	Ryr1	Deamidation	N3870	0.226967	0.0351649	0.612851	0.222279	0.0385697	0.351605
K.AEGPEVDVN[0.98]LPK.A	1	3	EA	13.8172	1.75e-06	3.307	tr|E9Q616|E9Q616_MOUSE	Ahnak	Deamidation	N771,N1400,N1847,N2250,N2519,N2773,N3735,N4117	0.550857	0.00160625	0.318671	0.22614	0.136176	0.579498
K.AEIGIAM[43.99]GSGTAVAK@.S	11	7	AIGIE	14.9977	0.000307	2.767	sp|Q8R429|AT2A1_MOUSE	Atp2a1	Carboxylation	M720	-0.0271565	0.724403	0.98027	-0.187322	0.0255038	0.289133
K.AEIGIAM*G[15.99]SGTAVAK.S	1	7	AIGIE	15	4.93e-05	2.043	sp|Q8R429|AT2A1_MOUSE	Atp2a1	oxidation	G721	-0.0944122	0.541255	0.956121	0.0432364	0.778574	0.955816
K.AEIGIAM*GS[42.01]GTAVAK@.S	5	5	AIGIE	12.4214	7.72e-05	2.698	sp|Q8R429|AT2A1_MOUSE	Atp2a1	acetylation	S722	-0.0669623	0.556912	0.959644	-0.152124	0.192306	0.663128
K.AEIGIAM*GS[79.97]GTAVAK.S	9	9	AIGIE	15	1.7e-06	2.465	sp|Q8R429|AT2A1_MOUSE	Atp2a1	phosphorylation	S722	0.0647149	0.459418	0.935715	-0.175503	0.0571777	0.412032
K.AEIGIAM*GSGT[79.97]AVAK.S	2	7	AIGIEA	14.7864	0.000256	2.143	sp|Q8R429|AT2A1_MOUSE	Atp2a1	phosphorylation	T724	0.0148213	0.862448	0.990194	-0.36262	0.000607555	0.0692828
K.AEIGIAMG[15.99]SG[15.99]TAVAK.S	1	5	IGIEA	14.991	0.000902	1.876	sp|Q8R429|AT2A1_MOUSE	Atp2a1	oxidation	G721,G723	-0.0263607	0.828199	0.988675	-0.0353365	0.771266	0.952975
K.AEIGIAMGSGT[42.01]AVAK@.S	3	3	AVAK	14.9814	0.18	2.003	sp|Q8R429|AT2A1_MOUSE	Atp2a1	acetylation	T724	0.070129	0.638373	0.969987	-0.329219	0.039656	0.357402
K.AEIGIAMGSGTAVAK[43.99].S	1	4	AIGIE	14.5588	0.51	1.526	sp|Q8R429|AT2A1_MOUSE	Atp2a1	Carboxylation	K728	0.0478335	0.813246	0.988146	0.0189598	0.925336	0.986988
K.AEILN[0.98]LVK.K	1	4	LIEA	14.999	1.04	1.302	tr|E9PWQ3|E9PWQ3_MOUSE	Col6a3	Deamidation	N900	0.0378402	0.75382	0.985396	-0.189461	0.130513	0.571808
K.AEK[42.01]ATEEVS[42.01]K@.N	1	1	VE	10.063	1.12	1.856	sp|Q06138|CAB39_MOUSE	Cab39	acetylation	K38,S44	-0.0836877	0.898327	0.990845	0.481151	0.466483	0.860053
K.AELLFQ[0.98]GK.L	1	4	FLLEA	14.6603	1.61	3.086	sp|O08528|HXK2_MOUSE	Hk2	Deamidation	Q321	-0.11423	0.324854	0.889983	-0.382724	0.00384593	0.13779
K.AELN[0.98]NEKK.E	1	2	LEA	8.97148	0.201	2.472	sp|Q9DBG3|AP2B1_MOUSE	Ap2b1	Deamidation	N23	0.117891	0.357364	0.90586	-0.204232	0.120674	0.555982
K.AELQELN[0.98]AR.L	2	6	LEQLE	15	0.000782	3.293	sp|Q70IV5|SYNEM_MOUSE	Synm	Deamidation	N19	-0.182694	0.174232	0.808503	-0.267751	0.0539579	0.403961
K.AELQRAM[43.99]SK@ANSEVAQWR.T	1	4	VAQWR	12.8426	0.01	1.78	sp|Q5SX39|MYH4_MOUSE	Myh4	Carboxylation	M1365	-0.0156113	0.919011	0.991989	-0.189043	0.229598	0.702704
K.AEMED[15.99]LVSSK.D	1	2	VS	8.77971	9.93e-05	1.867	sp|O08638|MYH11_MOUSE	Myh11	oxidation	D1515	0.150831	0.2455	0.854714	0.721729	3.51941e-05	0.017118
K.AEMED[15.99]LVSSKDDVGK.N	1	2	DV	8.62353	1.39e-08	2.11	sp|O08638|MYH11_MOUSE	Myh11	oxidation	D1515	0.0313103	0.950753	0.995794	0.115533	0.819873	0.964708
K.AEN[0.98]EALAMQK.Q	1	6	QMALAE	15	2.18e-06	3.757	sp|Q61335|BAP31_MOUSE	Bcap31	Deamidation	N206	-0.0036503	0.974597	0.997434	-0.0689706	0.549822	0.891276
K.AEN[0.98]EVGIGEPSLPSRPVVAK.D	2	2	VE	8.62053	3.18e-09	2.696	sp|A2ASS6|TITIN_MOUSE	Ttn	Deamidation	N20263	0.356794	0.135456	0.773419	0.226983	0.331482	0.790212
K.AEN[0.98]GKLVIN[0.98]GKPITIFQER.D	1	0	NA		1.53e-17	5.349	sp|P16858|G3P_MOUSE	Gapdh	Deamidation	N62,N68	-0.25946	0.100592	0.737435	-0.432792	0.0105546	0.200937
K.AEN[0.98]GKLVINGKPITIFQER.D	3	0	NA		1.77e-10	4.85	sp|P16858|G3P_MOUSE	Gapdh	Deamidation	N62	-0.384566	0.130253	0.766521	-0.662543	0.0146074	0.225937
K.AEN[0.98]SVGAVASSAVLVIK.E	6	10	VASSAVAGVS	15	2.26e-11	4.421	sp|A2ASS6|TITIN_MOUSE	Ttn	Deamidation	N7984	-0.127032	0.336359	0.894923	0.00666222	0.95915	0.993885
K.AEQ[0.98]AKEEIAAASTK.K	1	3	AS	10.6495	5.4e-09	3.048	sp|E9Q9K5|TRDN_MOUSE	Trdn	Deamidation	Q422	0.10542	0.372215	0.910037	-0.108272	0.35977	0.807377
K.AEQ[0.98]QTADQLLAR.A	1	0	NA		0.0252	2.592	sp|P02468|LAMC1_MOUSE	Lamc1	Deamidation	Q1330	0.32986	0.00615737	0.4254	0.403191	0.00143916	0.101876
K.AEQFYCGD[43.99]TEGK@K@.V	3	3	YFQE	10.6905	2.04e-05	2.4	sp|Q60597|ODO1_MOUSE	Ogdh	Carboxylation	D397	0.274532	0.0813578	0.702987	0.0986538	0.512296	0.878334
K.AESPVFVQTDK@PIYK[14.02]PGQIVK[14.02]FR.V	2	7	KDTQVF	14.5849	2.64e-09	3.113	tr|D3YW52|D3YW52_MOUSE	Pzp	methylation_mono	K137,K143	0.712951	0.000421654	0.163379	-0.513092	0.00552166	0.16006
K.AESPVFVQTDK@PIYKPGQIVK[14.02]FR[14.02].V	1	1	SE	6.41846	1.42e-05	2.065	tr|D3YW52|D3YW52_MOUSE	Pzp	methylation_mono	K143,R145	0.752477	0.000152886	0.0886619	-0.318804	0.0508286	0.396274
K.AETFTFHSD[15.99]ICTLP[15.99]EKEK.Q	1	6	FTFTE	14.9547	1.22e-06	2.368	sp|P07724|ALBU_MOUSE	Alb	oxidation	D536,P541	0.224702	0.43841	0.930496	-0.546506	0.0718371	0.450174
K.AETFTFHSD[15.99]ICTLPEK.E	2	7	SHFTFTE	14.9965	2.12e-09	2.827	sp|P07724|ALBU_MOUSE	Alb	oxidation	D536	0.139392	0.395248	0.919092	0.470422	0.00981119	0.196198
K.AETFTFHSD[15.99]ICTLPEKEK.Q	1	4	TFTE	11.8241	1.25e-08	2.773	sp|P07724|ALBU_MOUSE	Alb	oxidation	D536	0.0214916	0.932878	0.994355	-0.116687	0.648585	0.918548
K.AETFTFHSDICT[42.01]LPEKEK.Q	1	2	FTF	8.71154	1.65e-06	2.178	sp|P07724|ALBU_MOUSE	Alb	acetylation	T539	0.475111	0.0228965	0.57804	-0.199951	0.30328	0.770962
K.AETFTFHSDICTLP[15.99]EKEK.Q	1	2	HFT	11.0043	2.87	1.995	sp|P07724|ALBU_MOUSE	Alb	oxidation	P541	0.121689	0.324949	0.890023	-0.284804	0.0308284	0.314921
K.AEVTDEK[14.02]LHVTVR[14.02].D	1	5	EDTVE	15	0.73	1.554	sp|P20444|KPCA_MOUSE	Prkca	methylation_mono	K172,R178	-0.216002	0.256699	0.858991	0.0245432	0.895215	0.983062
K.AFAAQ[0.98]EDLEK.T	1	7	ELDE	14.9986	0.00957	3.512	sp|P26043|RADI_MOUSE	Rdx	Deamidation	Q453	-0.0867571	0.463509	0.936069	-0.182514	0.134273	0.57663
K.AFADFNEGEINFVPTYK[42.01]YDS[42.01]K@.T	1	0	NA		0.419	1.932	sp|Q6NVF0|OCRL_MOUSE	Ocrl	acetylation	K477,S480	0.125858	0.470336	0.939561	0.131193	0.452074	0.852758
K.AFALDVIN[0.98]SAHER.W	2	8	SAHER	15	4.14e-13	3.454	sp|Q91VM9|IPYR2_MOUSE	Ppa2	Deamidation	N264	0.115762	0.356632	0.905725	0.238152	0.0691914	0.445129
K.AFFALVTN[0.98]GVR.A	2	6	TVLAFF	15	7.85e-10	3.579	sp|O54950|AAKG1_MOUSE	Prkag1	Deamidation	N66	0.123612	0.24826	0.854714	0.0480623	0.647199	0.918233
K.AFGPGLQGGN[0.98]AGSPAR.F	2	4	LQGG	13.3761	6.98e-15	4.03	sp|Q8BTM8|FLNA_MOUSE	Flna	Deamidation	N1081	0.41252	0.0137042	0.516977	0.133271	0.381797	0.818458
K.AFGSTIVIN[14.02]PEK@DK@.T	1	1	DK	11.164	0.293	1.906	sp|A2A432|CUL4B_MOUSE	Cul4b	methylation_mono	N565	-0.446227	0.00321056	0.348264	0.195922	0.145316	0.596494
K.AFLSSPEHVN[0.98]RPINGN[0.98]GK.Q	2	0	NA		7.29e-07	2.771	sp|P19157|GSTP1_MOUSE	Gstp1	Deamidation	N201,N207	-0.22434	0.226166	0.842117	-0.0595788	0.742163	0.944332
K.AFLSSPEHVN[0.98]RPINGN[0.98]GKQ[0.98].-	1	3	SLF	13.7453	6.48	2.055	sp|P19157|GSTP1_MOUSE	Gstp1	Deamidation	N201,N207,Q210	-0.105249	0.482029	0.942062	-0.0228106	0.877927	0.978662
K.AFLSSPEHVN[0.98]RPINGNGK.Q	2	0	NA		0.000949	2.317	sp|P19157|GSTP1_MOUSE	Gstp1	Deamidation	N201	-0.118492	0.243567	0.853769	0.207913	0.0500803	0.394274
K.AFLSSPEHVN[0.98]RPINGNGKQ.-	1	3	SLF	11.1679	4.09e-12	3.758	sp|P19157|GSTP1_MOUSE	Gstp1	Deamidation	N201	-0.114625	0.461794	0.935715	-0.304438	0.0631601	0.431647
K.AFLSSPEHVNRPIN[0.98]GN[0.98]GK.Q	4	0	NA		6.8e-16	4.982	sp|P19157|GSTP1_MOUSE	Gstp1	Deamidation	N205,N207	-0.176675	0.214508	0.838762	0.0663048	0.633741	0.915812
K.AFLSSPEHVNRPIN[0.98]GN[0.98]GKQ.-	1	5	SLF	9.86944	2.36e-19	4.821	sp|P19157|GSTP1_MOUSE	Gstp1	Deamidation	N205,N207	-0.236341	0.117711	0.746612	-0.497474	0.00324518	0.128765
K.AFLSSPEHVNRPINGN[0.98]GK.Q	1	0	NA		8.93e-08	2.684	sp|P19157|GSTP1_MOUSE	Gstp1	Deamidation	N207	-0.192354	0.399458	0.921282	-0.0673652	0.765525	0.951351
K.AFQ[0.98]EAAEHFQPYIK.F	2	9	QFHEAAE	15	6.12e-12	4.047	sp|O09161|CASQ2_MOUSE	Casq2	Deamidation	Q183	0.0791143	0.71473	0.97893	0.173288	0.427292	0.843838
K.AFQFVETHGEVCP[31.99]ANWTPESPTIKPSPTASK.E	1	1	QF	6.52483	3.58e-17	4.774	sp|P20108|PRDX3_MOUSE	Prdx3	dihydroxy	P231	-0.0170508	0.930701	0.994355	-0.0405441	0.836275	0.969436
K.AFQFVETHGEVCPAN[14.02]WTPESPTIK@PSPTASK@.E	1	6	HTEVFQF	14.9999	2.4e-14	4.639	sp|P20108|PRDX3_MOUSE	Prdx3	methylation_mono	N233	0.103493	0.495878	0.945988	0.179237	0.245402	0.716546
K.AFQFVETHGEVCPANWTPESP[15.99]TIKPSPTASK.E	1	5	TEVFQF	14.8997	2.83e-06	3.259	sp|P20108|PRDX3_MOUSE	Prdx3	oxidation	P239	0.224188	0.054314	0.648481	0.336986	0.00675057	0.171934
K.AFTN[0.98]LK.I	1	1	TF	9.55872	0.189	2.104	sp|P28666|MUG2_MOUSE	Mug2	Deamidation	N671	0.0109214	0.939195	0.994355	-0.134039	0.356125	0.804692
K.AFVAIGDYN[0.98]GHVGLGVK.C	4	10	YDGIAVF	15	2.51e-14	4.184	sp|P25444|RS2_MOUSE	Rps2	Deamidation	N134	-0.0548624	0.713854	0.97893	-0.0492648	0.74184	0.94424
K.AG[15.99]ELISEK.K	1	0	NA		0.133	1.98	sp|Q80XB4|NRAP_MOUSE	Nrap	oxidation	G950	0.0487968	0.710711	0.978586	-0.0295638	0.821944	0.965162
K.AG[15.99]FAGDDAPR.A	24	6	ADDGA	15	2.09e-08	3.205	sp|P60710|ACTB_MOUSE	Actb	oxidation	G20	-0.319332	0.0192125	0.550683	-0.111452	0.374785	0.815113
K.AGAGEVN[0.98]GDVGDEDLLPGYLNDIPR.H	1	9	VEGAG	13.9507	9.24e-09	4.037	sp|A2AUC9|KLH41_MOUSE	Klhl41	Deamidation	N279	0.346017	0.123339	0.756285	-0.122426	0.572151	0.899521
K.AGAGSATLS[42.01]MAYAGAR.F	1	2	AG	8.14621	1.24e-05	1.932	sp|P08249|MDHM_MOUSE	Mdh2	acetylation	S250	0.195988	0.353089	0.902953	0.125372	0.549061	0.891059
K.AGAGSATLSMAYAGAR[14.02].F	4	5	TASGAG	13.9128	0.00217	2.082	sp|P08249|MDHM_MOUSE	Mdh2	methylation_mono	R257	0.0320694	0.747226	0.984763	-0.2083	0.0498141	0.393721
K.AGAYDFPSPEWD[15.99]TVTPEAK.D	1	6	TPE	14.741	5.44e-13	3.045	sp|P11798|KCC2A_MOUSE	Camk2a	oxidation	D238	0.0955107	0.810047	0.987431	-0.290451	0.468363	0.860364
K.AGDQGVP[15.99]GEPG[15.99]AVGPLGPR.G	1	4	VGQDG	12.7027	0.936	3.454	sp|Q3U962|CO5A2_MOUSE	Col5a2	oxidation	P696,G700	0.0949986	0.712771	0.978863	0.22743	0.383225	0.818458
K.AGDQGVPG[15.99]EPG[15.99]AVGPLGPR.G	1	4	VGQDG	13.5532	6.03e-07	2.569	sp|Q3U962|CO5A2_MOUSE	Col5a2	oxidation	G697,G700	0.0106487	0.973076	0.997434	0.124775	0.693262	0.932791
K.AGDQGVPGEPG[15.99]AVGPLGPR.G	1	4	VGQDG	13.1817	3.13e-07	3.092	sp|Q3U962|CO5A2_MOUSE	Col5a2	oxidation	G700	-0.111954	0.627159	0.967698	0.140747	0.542362	0.887257
K.AGEDGHP[15.99]GKPGR[15.99]P[15.99]GER.G	2	0	NA		2.07	3.276	sp|Q01149|CO1A2_MOUSE	Col1a2	oxidation	P153,R158,P159	0.0309728	0.913369	0.991102	-0.0634569	0.823735	0.965882
K.AGEDGHP[15.99]GKPGRP[15.99]GER.G	1	3	GDEG	9.51488	14.8	2.607	sp|Q01149|CO1A2_MOUSE	Col1a2	oxidation	P153,P159	0.314924	0.220572	0.838762	-0.298239	0.244799	0.716498
K.AGEPVN[0.98]IPADVTGLPMPK.I	1	3	PM	8.83547	2.33e-09	3.366	sp|A2ASS6|TITIN_MOUSE	Ttn	Deamidation	N17206	-0.117869	0.550623	0.959644	0.0931371	0.63645	0.916681
K.AGEPVN[14.02]IPADVTGLPMPK@.I	2	4	VPEG	10.0175	0.00125	1.722	sp|A2ASS6|TITIN_MOUSE	Ttn	methylation_mono	N17206	-0.438016	0.0284612	0.599899	-0.410092	0.0384399	0.351271
K.AGEPVNIPAD[15.99]VTGLPM*PK.I	2	6	PM	14.7487	0.000626	3.203	sp|A2ASS6|TITIN_MOUSE	Ttn	oxidation	D17210	0.206369	0.0846986	0.712912	0.0392068	0.730757	0.940639
K.AGEPVNIPAD[43.99]VTGLPM*PK@.I	1	5	INVPEG	14.9988	9.91e-07	2.572	sp|A2ASS6|TITIN_MOUSE	Ttn	Carboxylation	D17210	-0.123509	0.416882	0.924726	0.0674697	0.654887	0.920841
K.AGEPVNIPADVT[42.01]GLPM*PK@.I	1	5	EG	14.9494	8.63e-07	2.584	sp|A2ASS6|TITIN_MOUSE	Ttn	acetylation	T17212	0.0177458	0.910411	0.991102	-0.0610386	0.699402	0.932933
K.AGEPVNIPADVTG[15.99]LPMPK.I	1	8	INVPEG	14.9998	1.95e-13	3.143	sp|A2ASS6|TITIN_MOUSE	Ttn	oxidation	G17213	-0.226831	0.242716	0.852641	-0.155549	0.417417	0.840455
K.AGEPVNIPADVTGLPM[43.99]PK.I	1	5	INVPEG	14.8711	9.96e-09	2.303	sp|A2ASS6|TITIN_MOUSE	Ttn	Carboxylation	M17216	0.497595	0.0250207	0.595051	0.244054	0.241151	0.712992
K.AGFAG[15.99]DDAPR.A	1	5	DAPR	14.997	4.71e-07	1.818	sp|P60710|ACTB_MOUSE	Actb	oxidation	G23	-0.396793	0.0154825	0.534198	-0.0766243	0.605978	0.910251
K.AGFAGD[15.99]DAPR.A	1	5	DAPR	14.9951	4.62e-08	2.407	sp|P60710|ACTB_MOUSE	Actb	oxidation	D24	-0.346201	0.193939	0.821354	-0.229143	0.382337	0.818458
K.AGFAGD[43.99]DAPR.A	2	5	APR	12.2927	0.108	1.827	sp|P60710|ACTB_MOUSE	Actb	Carboxylation	D24	-0.200943	0.10483	0.741354	0.121841	0.311899	0.776889
K.AGFAGDD[43.99]APR.A	3	4	GA	14.1281	1.09e-05	1.965	sp|P60710|ACTB_MOUSE	Actb	Carboxylation	D25	-0.372112	0.0296737	0.599899	-0.167023	0.298113	0.767643
K.AGFAGDDAP[15.99]R.A	1	1	AD	10.393	7.88e-10	2.542	sp|P60710|ACTB_MOUSE	Actb	oxidation	P27	-0.227997	0.318004	0.886952	-0.308093	0.183052	0.650126
K.AGFAGDDAP[31.99]R.A	1	7	DDGAFG	13.5131	5.76e-07	3.012	sp|P60710|ACTB_MOUSE	Actb	dihydroxy	P27	-0.547281	0.106626	0.744333	-0.487773	0.14687	0.598837
K.AGFAGDDAPR[14.02].A	5	6	DDGAFG	15	0.000237	1.696	sp|P60710|ACTB_MOUSE	Actb	methylation_mono	R28	-0.327672	0.0153354	0.533329	0.0227692	0.85192	0.972356
K.AGFTHVLN[0.98]AAHGR.W	1	8	AAHGR	15	7.86e-10	3.511	sp|Q8BK84|DUPD1_MOUSE	Dupd1	Deamidation	N85	-0.592309	0.0063411	0.4254	-0.105764	0.580093	0.901361
K.AGGFLM*K[114.04]K.E	1	4	LFGG	13.4801	0.00678	1.408	sp|P09411|PGK1_MOUSE	Pgk1	ubiquitination	K191	-0.0681202	0.374583	0.912286	-0.0284728	0.707465	0.933955
K.AGGQLQN[0.98]DVR.Y	1	6	DVR	14.8254	0.0145	3.006	sp|Q80XB4|NRAP_MOUSE	Nrap	Deamidation	N222	0.190243	0.459184	0.935619	0.00471978	0.985211	0.99911
K.AGGTNALAEKKK[43.99].E	1	8	EALANTGGA	15	0.00557	1.899	sp|Q8VCR8|MYLK2_MOUSE	Mylk2	Carboxylation	K222	0.0129594	0.966159	0.996971	0.166367	0.587853	0.90422
K.AGHP[15.99]FM*WN[15.99]EHLGYVLTCPSNLGTGLR.G	9	6	VLTCPS	11.9186	1.15e-05	5.015	sp|P07310|KCRM_MOUSE	Ckm	oxidation	P270,N274	0.0135399	0.936167	0.994355	-0.175423	0.307987	0.774245
K.AGHP[31.99]FM*WNEHLGYVLTCPSNLGTGLR.G	19	7	LTCPS	10.9243	1.49e-11	5.224	sp|P07310|KCRM_MOUSE	Ckm	dihydroxy	P270	-0.0455267	0.673788	0.97255	-0.214393	0.0613144	0.426233
K.AGHPFM[43.99]WNEHLGYVLTCPSNLGTGLR.G	16	4	LTCP	8.79542	6.41e-12	3.613	sp|P07310|KCRM_MOUSE	Ckm	Carboxylation	M272	0.0268763	0.874714	0.990845	-0.304927	0.0887091	0.491207
K.AGHPFM*WN[0.98]EHLGYVLTCPSN[0.98]LGTGLR.G	1	2	HGA	12.7166	2.76e-05	2.275	sp|P07310|KCRM_MOUSE	Ckm	Deamidation	N274,N286	0.0535144	0.889886	0.990845	-0.805529	0.0510207	0.397086
K.AGHPFM*WN[0.98]EHLGYVLTCPSNLGTGLR.G	6	5	LTCPS	11.0947	3.93e-12	5.52	sp|P07310|KCRM_MOUSE	Ckm	Deamidation	N274	0.0279579	0.808082	0.987245	-0.392171	0.0034144	0.131497
K.AGHPFM*WN[14.02]EHLGYVLTCPSNLGTGLR.G	6	2	LT	7.44122	1.78e-08	4.058	sp|P07310|KCRM_MOUSE	Ckm	methylation_mono	N274	0.064112	0.742712	0.983542	-0.0383512	0.844144	0.97101
K.AGHPFM*WN[15.99]EHLGYVLTCPSNLGTGLR.G	13	3	HG	11.4611	5.5e-05	5.826	sp|P07310|KCRM_MOUSE	Ckm	oxidation	N274	-0.0317996	0.747545	0.98486	-0.356479	0.00222807	0.116283
K.AGHPFM*WNEHLGY[15.99]VLTCPSNLGTGLR.G	6	1	HG	7.28102	5.2e-21	5.226	sp|P07310|KCRM_MOUSE	Ckm	oxidation	Y279	0.0584293	0.581246	0.963641	-0.00730447	0.944746	0.98964
K.AGHPFM*WNEHLGYVLTCP[15.99]SNLGTGLR.G	9	1	HE	6.6444	0.00675	4.97	sp|P07310|KCRM_MOUSE	Ckm	oxidation	P284	-0.0699146	0.475321	0.94132	-0.177519	0.0826424	0.475553
K.AGHPFM*WNEHLGYVLTCPSN[0.98]LGTGLR.G	10	6	LTCPS	11.7153	3.02e-07	6.235	sp|P07310|KCRM_MOUSE	Ckm	Deamidation	N286	-0.0380098	0.685936	0.97542	-0.233014	0.0231249	0.275765
K.AGHPFM*WNEHLGYVLTCPSN[14.02]LGTGLR.G	3	4	MFPHG	9.37164	3.61e-13	4.317	sp|P07310|KCRM_MOUSE	Ckm	methylation_mono	N286	0.0789286	0.480156	0.941614	-0.0529237	0.634337	0.915967
K.AGHPFMWN[14.02]EHLGYVLTCPSNLGTGLR.G	17	4	LTCPS	10.6987	9.16e-10	3.859	sp|P07310|KCRM_MOUSE	Ckm	methylation_mono	N274	-0.147749	0.145544	0.79053	-0.288166	0.00904169	0.189466
K.AGHPFMWNEHLGYVLTCPSN[14.02]LGTGLR.G	1	1	HG	7.3096	1.83e-12	4.233	sp|P07310|KCRM_MOUSE	Ckm	methylation_mono	N286	0.233279	0.0892824	0.719508	-0.133013	0.31677	0.779883
K.AGIIASARAG[15.99]ETRFTDTR.K	1	3	IIGA	10.5261	0.000264	2.35	sp|P58252|EF2_MOUSE	Eef2	oxidation	G52	0.1331	0.29547	0.878625	0.104001	0.410312	0.835588
K.AGLEQ[0.98]GSDAGYLAESQK.F	1	10	ALYGADSG	15	6.01e-08	4.379	sp|Q8BMS1|ECHA_MOUSE	Hadha	Deamidation	Q314	0.260686	0.126434	0.759864	-0.0168619	0.918045	0.986339
K.AGLEQGSD[43.99]AGYLAESQK@.F	1	4	ELGA	13.9577	0.0827	1.782	sp|Q8BMS1|ECHA_MOUSE	Hadha	Carboxylation	D317	-0.228794	0.421743	0.925758	-0.153717	0.587118	0.903695
K.AGLLEK[42.01]LKET[42.01]EYDVR.D	1	3	LLGA	11.2893	0.106	2.163	sp|Q61176|ARGI1_MOUSE	Arg1	acetylation	K39,T43	-0.109379	0.285989	0.872373	0.00317742	0.974788	0.997005
K.AGLLEKLK[42.01]ET[42.01]EYDVR.D	1	2	LLG	7.87377	0.126	2.143	sp|Q61176|ARGI1_MOUSE	Arg1	acetylation	K41,T43	-0.122176	0.269397	0.864369	-0.00277483	0.979566	0.997999
K.AGLLG[15.99]LLEEMRDEK.L	2	5	LLGA	13.7712	2.07	2.631	tr|B1AR69|B1AR69_MOUSE	Myh13	oxidation	G775	-0.122189	0.278818	0.869745	-0.0299295	0.78692	0.958341
K.AGLLG[15.99]TLEEMRDEK.L	1	1	LG	12.7542	0.000828	1.949	sp|Q5SX39|MYH4_MOUSE	Myh4	oxidation	G775	-0.0368986	0.792081	0.985396	-0.212991	0.142112	0.591599
K.AGLLGLLE[43.99]E[43.99]MRDEK.L	1	2	LLG	9.30664	0.329	1.811	tr|B1AR69|B1AR69_MOUSE	Myh13	Carboxylation	E778,E779	-0.337599	0.416581	0.924555	-0.506964	0.228792	0.701876
K.AGLLGLLE[43.99]EM*R.D	5	4	LGLLG	12.6571	0.00408	1.833	sp|Q91Z83|MYH7_MOUSE	Myh7	Carboxylation	E774	0.326468	0.0706088	0.682457	0.259022	0.14344	0.594639
K.AGLLGLLE[43.99]EMRDEK.L	2	2	GLLG	10.5415	3.48	1.9	tr|B1AR69|B1AR69_MOUSE	Myh13	Carboxylation	E778	-0.180638	0.230895	0.845071	0.189312	0.210321	0.681306
K.AGLLGLLEE[43.99]M*R.D	4	7	LLGLLGA	14.9996	0.000134	2.113	sp|Q91Z83|MYH7_MOUSE	Myh7	Carboxylation	E775	0.182433	0.252289	0.856885	-0.0297576	0.848637	0.972177
K.AGLLGLLEE[43.99]MR.D	4	4	LLGLLG	13.7909	0.00238	2.144	sp|Q91Z83|MYH7_MOUSE	Myh7	Carboxylation	E775	0.278078	0.137269	0.778392	0.198259	0.280663	0.752727
K.AGLLGLLEEM[43.99]RDEK@.L	3	1	LLG	7.5446	0.121	1.999	tr|B1AR69|B1AR69_MOUSE	Myh13	Carboxylation	M780	-0.146857	0.21733	0.838762	-0.109946	0.350311	0.80115
K.AGLLGLLEEM*R[14.02].D	1	4	LLGLLG	14.8528	0.0346	1.699	sp|Q91Z83|MYH7_MOUSE	Myh7	methylation_mono	R777	0.439004	0.0429616	0.63127	0.358241	0.0913221	0.497821
K.AGLLGLLEEM*R[14.02]DDK@.L	1	6	LGLLGA	14.8406	0.000359	2.179	tr|G3UW82|G3UW82_MOUSE	Myh2	methylation_mono	R784	0.356633	0.0964388	0.731244	0.156645	0.448226	0.851068
K.AGLLGLLEEM*R[15.99].D	4	5	ELLGLLG	14.9992	1.94e-08	3.859	sp|Q91Z83|MYH7_MOUSE	Myh7	oxidation	R777	0.263914	0.0360962	0.613691	0.161182	0.180297	0.647575
K.AGLLGLLEEM*R[15.99]DDK.L	1	1	GL	6.60089	0.038	1.855	tr|G3UW82|G3UW82_MOUSE	Myh2	oxidation	R784	0.223614	0.102955	0.740095	0.220269	0.107761	0.53151
K.AGLLGLLEEM*RDEK[114.04]LAQIITR.T	1	4	EELLGLLG	15	5.41e-07	2.367	sp|P13542|MYH8_MOUSE	Myh8	ubiquitination	K783	0.314675	0.153753	0.79235	0.376258	0.0925603	0.500403
K.AGLLGLLEEMR[14.02].D	4	6	EELLGLLG	15	0.00115	2.119	sp|Q91Z83|MYH7_MOUSE	Myh7	methylation_mono	R777	0.184471	0.119355	0.748854	0.01522	0.893443	0.982498
K.AGLLGLLEEMR[14.02]DDK@.L	4	5	LGLLGA	13.9918	8.9e-07	2.835	tr|G3UW82|G3UW82_MOUSE	Myh2	methylation_mono	R784	0.318389	0.0579873	0.652985	0.177025	0.271807	0.745145
K.AGLLGLLEEMR[14.02]DEK.L	1	8	EELLGLLG	15	0.0184	2.321	tr|B1AR69|B1AR69_MOUSE	Myh13	methylation_mono	R781	0.312669	0.216012	0.838762	0.234038	0.348987	0.80102
K.AGLLGLLEEMR[15.99]D[15.99]EKLAQIITR.T	1	8	EELLGLLGA	15	3.99e-07	2.507	sp|P13542|MYH8_MOUSE	Myh8	oxidation	R780,D781	0.354977	0.0827706	0.708093	0.244445	0.220043	0.691498
K.AGLLGLLEEMR[15.99]DDK.L	1	4	GLLG	14.3183	4.87e-05	1.828	tr|G3UW82|G3UW82_MOUSE	Myh2	oxidation	R784	0.148722	0.474044	0.94112	0.304979	0.15277	0.610596
K.AGLLGLLEEMR[31.99].D	1	8	EELLGLLGA	15	1.32e-05	2.057	sp|Q91Z83|MYH7_MOUSE	Myh7	dihydroxy	R777	-0.0494596	0.770217	0.985396	0.287314	0.104446	0.525105
K.AGLLGLLEEMR[31.99]DDK.L	2	4	LLGLLG	14.8182	3.91e-05	2.1	tr|G3UW82|G3UW82_MOUSE	Myh2	dihydroxy	R784	0.251371	0.101659	0.739979	0.126597	0.393807	0.825371
K.AGLLGLLEEMRD[15.99]ERLSR.I	1	0	NA		0.0911	1.704	sp|Q91Z83|MYH7_MOUSE	Myh7	oxidation	D778	0.403554	0.0546756	0.648481	-0.159359	0.423611	0.842155
K.AGLLGLLEEMRD[43.99]DK.L	4	7	EELLGLLGA	15	2.8e-08	2.738	tr|G3UW82|G3UW82_MOUSE	Myh2	Carboxylation	D785	0.54735	0.0209942	0.570216	0.414257	0.0700357	0.446889
K.AGLLGLLEEMRD[43.99]EK@.L	1	5	LGLLGA	14.8298	0.0729	1.528	tr|B1AR69|B1AR69_MOUSE	Myh13	Carboxylation	D782	0.193988	0.403328	0.922025	-0.0251578	0.912682	0.985984
K.AGLLGLLEEMRDEK@LVTLM[43.99]TR.T	3	6	EELLGLLG	14.9999	7.16e-08	3.04	tr|B1AR69|B1AR69_MOUSE	Myh13	Carboxylation	M789	0.314309	0.0828501	0.708093	0.211782	0.229768	0.702704
K.AGLLGLLEEMRDERLS[42.01]R.I	1	6	LLGLLG	14.924	0.056	1.558	sp|Q91Z83|MYH7_MOUSE	Myh7	acetylation	S782	0.171063	0.117822	0.746612	0.299358	0.0108776	0.203457
K.AGLLGT[42.01]LEEMRDEK@.L	1	6	GLLGA	12.4615	0.158	1.664	sp|Q5SX39|MYH4_MOUSE	Myh4	acetylation	T776	0.147693	0.214453	0.838762	0.0838512	0.473155	0.863108
K.AGLLGT[79.97]LEEM*RDEK.L	9	5	GLLGA	12.083	0.000676	1.905	sp|Q5SX39|MYH4_MOUSE	Myh4	phosphorylation	T776	-0.110608	0.261121	0.86145	-0.0511452	0.59718	0.907777
K.AGLLGT[79.97]LEEMR.D	2	3	GLLG	10.3104	0.127	1.433	sp|Q5SX39|MYH4_MOUSE	Myh4	phosphorylation	T776	0.390251	0.0541143	0.647923	0.388153	0.0552687	0.406156
K.AGLLGTLE[43.99]EM*R.D	3	3	GLLG	12.1455	0.000531	1.667	sp|Q5SX39|MYH4_MOUSE	Myh4	Carboxylation	E778	0.184303	0.291493	0.876199	0.200066	0.253732	0.726335
K.AGLLGTLEEM*R[14.02].D	4	5	LTGLLG	13.8425	0.0297	1.622	sp|Q5SX39|MYH4_MOUSE	Myh4	methylation_mono	R781	0.0752069	0.535895	0.953386	0.111303	0.363239	0.808728
K.AGLLGTLEEM*R[14.02]DEK@.L	7	5	LLGA	14.4971	1.66e-07	2.788	sp|Q5SX39|MYH4_MOUSE	Myh4	methylation_mono	R781	0.0715688	0.480503	0.941614	0.0452132	0.654184	0.920841
K.AGLLGTLEEM*R[14.02]DER[14.02].L	1	4	TGLLG	12.2101	0.0666	1.772	sp|P13541|MYH3_MOUSE	Myh3	methylation_mono	R778,R781	-0.117823	0.553642	0.959644	-1.07967	5.40545e-05	0.0214483
K.AGLLGTLEEM*R[15.99]DEK.L	3	4	LLG	14.6059	1.08e-10	4.65	sp|Q5SX39|MYH4_MOUSE	Myh4	oxidation	R781	-0.151995	0.274087	0.866056	-0.0130108	0.923883	0.986988
K.AGLLGTLEEM*RD[15.99]EK.L	1	5	TGLLGA	14.196	0.0178	1.986	sp|Q5SX39|MYH4_MOUSE	Myh4	oxidation	D782	-0.0137792	0.906958	0.991044	-0.103479	0.38609	0.819434
K.AGLLGTLEEM*RD[43.99]ER.L	1	4	TGLLG	12.8746	0.315	1.806	sp|P13541|MYH3_MOUSE	Myh3	Carboxylation	D779	-0.368392	0.0118183	0.51336	-0.0480887	0.713934	0.935571
K.AGLLGTLEEM*RD[43.99]ERLAK.L	7	4	TGLLG	12.2098	6.77e-05	1.909	sp|P13541|MYH3_MOUSE	Myh3	Carboxylation	D779	-0.0787271	0.508925	0.948174	-0.0811923	0.495949	0.874654
K.AGLLGTLEEM*RDEK[42.01].L	2	5	LGTLEE	13.3523	2.32e-11	3.611	sp|Q5SX39|MYH4_MOUSE	Myh4	acetylation	K784	-0.275341	0.416295	0.924497	-0.0633531	0.850062	0.972356
K.AGLLGTLEEM*RDERLAK[42.01].L	1	5	TGLLGA	14.2374	0.0951	1.767	sp|P13541|MYH3_MOUSE	Myh3	acetylation	K784	-0.0801157	0.493417	0.94468	-0.0345482	0.766263	0.951492
K.AGLLGTLEEM*RDERLAK[43.99].L	13	5	TGLLGA	15	0.00942	1.913	sp|P13541|MYH3_MOUSE	Myh3	Carboxylation	K784	-0.126598	0.215553	0.838762	-0.0681984	0.496784	0.874668
K.AGLLGTLEEMR[14.02].D	2	6	EELTGLLG	15	0.00368	2.145	sp|Q5SX39|MYH4_MOUSE	Myh4	methylation_mono	R781	0.0459231	0.776958	0.985396	0.137724	0.400607	0.83006
K.AGLLGTLEEMR[14.02]DEK.L	2	4	TGLLG	12.1356	0.00097	2.313	sp|Q5SX39|MYH4_MOUSE	Myh4	methylation_mono	R781	-0.252007	0.362991	0.907072	-0.125776	0.646353	0.918083
K.AGLLGTLEEMR[14.02]DEK@.L	7	1	TG	3.96649	8.68e-07	2.717	sp|Q5SX39|MYH4_MOUSE	Myh4	methylation_mono	R781	-0.152522	0.1406	0.784302	-0.0151936	0.878934	0.978988
K.AGLLGTLEEMR[14.02]DER.L	1	6	ELTGLLG	14.9996	0.000139	1.875	sp|P13541|MYH3_MOUSE	Myh3	methylation_mono	R778	0.0555435	0.745555	0.98411	0.317123	0.0785255	0.465044
K.AGLLGTLEEMR[15.99]D[15.99]EK.L	1	2	LGA	8.36343	0.0238	1.854	sp|Q5SX39|MYH4_MOUSE	Myh4	oxidation	R781,D782	0.0353153	0.783659	0.985396	0.0136841	0.915185	0.985984
K.AGLLGTLEEMR[31.99]DEK.L	4	8	EELTGLLGA	15	4.76e-05	2.574	sp|Q5SX39|MYH4_MOUSE	Myh4	dihydroxy	R781	-0.0669743	0.520717	0.950668	0.00329715	0.9746	0.996983
K.AGLLGTLEEMRD[43.99]E[43.99]R.L	1	6	EELTGLLG	14.9997	0.617	2.258	sp|P13541|MYH3_MOUSE	Myh3	Carboxylation	D779,E780	-0.129517	0.793943	0.985396	-0.308651	0.535843	0.884933
K.AGLLGTLEEMRDE[43.99]K@.L	1	0	NA		0.073	1.821	sp|Q5SX39|MYH4_MOUSE	Myh4	Carboxylation	E783	0.490935	0.323906	0.889456	0.470185	0.344129	0.798404
K.AGLLGTLEEMRDE[43.99]R.L	1	4	TGLLG	12.6873	1.24e-05	2.268	sp|P13541|MYH3_MOUSE	Myh3	Carboxylation	E780	-0.353937	0.047876	0.641579	-0.333023	0.0608232	0.424695
K.AGN[0.98]FYVPAEPK.L	1	6	PAEPK	15	0.000454	2.75	sp|P14148|RL7_MOUSE	Rpl7	Deamidation	N102	-0.21679	0.271107	0.864591	-0.0924969	0.632982	0.915795
K.AGN[0.98]LGGGVVTIER.S	1	4	GL	13.7839	1.46e-07	3.297	sp|P67984|RL22_MOUSE	Rpl22	Deamidation	N55	-0.250764	0.26699	0.863107	0.165951	0.45735	0.854619
K.AGPAEN[0.98]VM*VK.E	1	3	VK	14.6554	1.49e-05	2.781	sp|Q5XKE0|MYPC2_MOUSE	Mybpc2	Deamidation	N933	-0.0888327	0.697969	0.976997	-0.0444097	0.845882	0.97128
K.AGPAEN[0.98]VMVK.E	3	4	VMVK	15	1.35e-06	3.45	sp|Q5XKE0|MYPC2_MOUSE	Mybpc2	Deamidation	N933	-0.232163	0.385065	0.916104	0.125248	0.636307	0.916681
K.AGPAEN[14.02]VMVK@.E	1	0	NA		0.0166	1.825	sp|Q5XKE0|MYPC2_MOUSE	Mybpc2	methylation_mono	N933	-0.262006	0.124952	0.759804	-0.342207	0.0508015	0.396267
K.AGQ[0.98]ENISVSK.R	1	5	NISVSK	13.7497	0.00193	3.187	sp|Q6PIE5|AT1A2_MOUSE	Atp1a2	Deamidation	Q435	0.0798077	0.405867	0.922395	0.0727553	0.447718	0.850996
K.AGSQ[0.98]VK.I	2	2	VK	15	1.86	1.806	sp|A2ASS6|TITIN_MOUSE	Ttn	Deamidation	Q17616	0.0140472	0.932017	0.994355	0.00215967	0.989534	0.999507
K.AGSTFTIDVP[31.99]ISGR[31.99]P[31.99]APK.V	1	4	TFTSG	13.5591	0.000337	2.233	sp|A2ASS6|TITIN_MOUSE	Ttn	dihydroxy	P30459,R30463,P30464	0.0765375	0.618819	0.967698	-0.20043	0.203187	0.672886
K.AGTN[0.98]M*MMVGVHGPK.T	1	3	HGPK	14.9884	0.535	2.196	sp|Q8VHX6|FLNC_MOUSE	Flnc	Deamidation	N2667	0.272303	0.0580177	0.652985	-0.0652359	0.630217	0.915687
K.AGTN[0.98]MM*MVGVHGPK.T	1	7	HGPK	14.9999	4.31e-14	3.31	sp|Q8VHX6|FLNC_MOUSE	Flnc	Deamidation	N2667	0.284271	0.150386	0.79235	-0.049077	0.797185	0.96054
K.AGTQ[0.98]IENIEEDFR.D	5	8	EINEI	15	1.87e-12	4.541	sp|Q7TPR4|ACTN1_MOUSE	Actn1	Deamidation	Q51	-0.344822	0.0175124	0.550683	0.214129	0.118342	0.551981
K.AGTQ[0.98]IENIEEDFRDGLK.L	4	2	EI	8.08831	1.02e-15	4.349	sp|Q7TPR4|ACTN1_MOUSE	Actn1	Deamidation	Q51	-0.616215	0.0604117	0.661316	-0.8988	0.00967199	0.194834
K.AGTQIEN[0.98]IEEDFR.D	2	5	IEED	14.9601	5.19e-14	4.392	sp|Q7TPR4|ACTN1_MOUSE	Actn1	Deamidation	N54	-0.144002	0.322003	0.888107	0.274926	0.0693699	0.445129
K.AGTQIEN[0.98]IEEDFRDGLK.L	1	0	NA		1.31	1.908	sp|Q7TPR4|ACTN1_MOUSE	Actn1	Deamidation	N54	-0.00240318	0.990204	0.998446	-0.757412	0.00130914	0.0972376
K.AGVGAPVTQVTLQ[0.98]STQR.R	1	5	AGVG	11.4546	7.97e-07	3.958	sp|Q9QXS1|PLEC_MOUSE	Plec	Deamidation	Q654	0.00660081	0.953794	0.995839	0.0742398	0.517571	0.879646
K.AGVIY[15.99]IYPDEAAANR.D	1	2	GV	6.22709	6.99e-05	2.417	sp|Q3V1D3|AMPD1_MOUSE	Ampd1	oxidation	Y214	-0.58893	0.189106	0.816984	0.0439324	0.919638	0.986988
K.AGVIYIYPDEAAAN[0.98]R.D	4	7	YIYIVG	14.9022	3.55e-06	4.359	sp|Q3V1D3|AMPD1_MOUSE	Ampd1	Deamidation	N223	0.177163	0.0550011	0.648481	-0.102044	0.249446	0.72228
K.AGYTDQVVIGMD[15.99]VAASEFYR.S	1	3	IVV	7.77711	8.17e-06	2.267	sp|P17182|ENOA_MOUSE	Eno1	oxidation	D245	0.0264715	0.882925	0.990845	0.393299	0.0417104	0.364324
K.AHATTSN[0.98]TVSK.L	2	6	TAH	15	5.33e-07	3.141	sp|O54724|PTRF_MOUSE	Ptrf	Deamidation	N107	0.139912	0.161793	0.79958	-0.155493	0.12273	0.558414
K.AHGGY[15.99]SVFAGVGER.T	1	0	NA		3.96e-06	2.348	sp|P56480|ATPB_MOUSE	Atp5b	oxidation	Y230	-0.170095	0.431876	0.928305	-0.311871	0.159248	0.619681
K.AHIM*EIQLN[0.98]GGTVAEK.V	2	7	LQIEMIH	14.9992	4.55e-10	3.775	tr|E9PWZ3|E9PWZ3_MOUSE	Rpl3l	Deamidation	N186	-0.217652	0.102537	0.740095	-0.154318	0.236673	0.709898
K.AHIMEIQLN[0.98]GGTVAEK.V	3	9	LQIEMIH	14.9999	4.75e-06	3.487	tr|E9PWZ3|E9PWZ3_MOUSE	Rpl3l	Deamidation	N186	-0.158262	0.256182	0.858927	-0.223796	0.115732	0.546441
K.AHYGGFTVQN[0.98]EASK.Y	2	7	VTFGGYH	14.9993	2.52e-10	3.145	sp|Q8K0E8|FIBB_MOUSE	Fgb	Deamidation	N353	0.194045	0.251195	0.856815	0.261234	0.128893	0.568926
K.AIAQ[0.98]GSK.Y	1	3	AI	15	0.000297	2.124	sp|A2ASS6|TITIN_MOUSE	Ttn	Deamidation	Q34683	-0.138368	0.27605	0.868125	-0.107704	0.392816	0.825144
K.AIAVLTSGGD[43.99]AQGMNAAVR.A	1	6	LVAI	13.7577	1.86e-06	2.66	sp|P47857|PFKAM_MOUSE	Pfkm	Carboxylation	D26	-0.00168404	0.98963	0.998446	-0.363185	0.012108	0.209362
K.AIAVLTSGGDAQ[0.98]GM*NAAVR.A	1	5	LVAI	12.8119	6e-12	3.125	sp|P47857|PFKAM_MOUSE	Pfkm	Deamidation	Q28	-0.1217	0.371794	0.909756	-0.241462	0.0876356	0.489034
K.AIAVLTSGGDAQ[0.98]GMNAAVR.A	3	5	LVAIA	14.4092	2.2e-08	3.68	sp|P47857|PFKAM_MOUSE	Pfkm	Deamidation	Q28	-0.0585482	0.573151	0.963558	-0.313883	0.00745475	0.179271
K.AIAVLTSGGDAQGM*N[0.98]AAVR.A	3	6	LVAI	14.5173	5.58e-10	3.007	sp|P47857|PFKAM_MOUSE	Pfkm	Deamidation	N31	0.0774761	0.485378	0.942558	-0.382984	0.00296819	0.123631
K.AIAVLTSGGDAQGMN[0.98]AAVR.A	5	9	IAVLTSGGD	14.9993	6.14e-15	5.726	sp|P47857|PFKAM_MOUSE	Pfkm	Deamidation	N31	-0.0565738	0.596642	0.965882	-0.262551	0.0239803	0.280983
K.AIAVLTSGGDAQGMN[14.02]AAVR.A	1	7	TLVAI	14.8247	3.03e-06	2.529	sp|P47857|PFKAM_MOUSE	Pfkm	methylation_mono	N31	-0.0603666	0.601212	0.967698	-0.399408	0.00298893	0.124152
K.AIAVLTSGGDAQGMN[15.99]AAVR.A	1	4	LVAI	13.5075	1.21e-05	1.85	sp|P47857|PFKAM_MOUSE	Pfkm	oxidation	N31	0.206482	0.0953707	0.731244	-0.0803625	0.499211	0.875544
K.AIEAAEN[0.98]GDFSEVR.R	1	3	EAAE	9.20948	1.7e-09	3.08	sp|Q9DBC0|SELO_MOUSE	Selo	Deamidation	N611	0.163962	0.155974	0.795058	-0.0545925	0.626224	0.9145
K.AIG[15.99]AFAAADSFDHKK.F	1	4	AADS	11.7922	1.22e-05	2.573	sp|P32848|PRVA_MOUSE	Pvalb	oxidation	G17	-0.213271	0.131649	0.769243	-0.0896059	0.513155	0.878334
K.AIGAFAAAD[15.99]SFD[15.99]HKK.F	3	7	AAAFAGI	14.9985	1.68e-05	2.45	sp|P32848|PRVA_MOUSE	Pvalb	oxidation	D23,D26	-0.106506	0.609753	0.967698	-0.280601	0.189706	0.660901
K.AIGAFAAAD[15.99]SFDHKK.F	1	4	FAG	9.17287	3.75e-05	1.951	sp|P32848|PRVA_MOUSE	Pvalb	oxidation	D23	-0.26774	0.323975	0.889456	-0.268041	0.32345	0.784553
K.AIGAFAAADS[42.01]FDHK@K@.F	2	5	AAFAGI	13.8295	9.88e-05	2.209	sp|P32848|PRVA_MOUSE	Pvalb	acetylation	S24	-0.02564	0.977299	0.997507	-0.49501	0.584662	0.903315
K.AIGAFAAADSFD[15.99]HKK.F	2	7	AFAGIA	14.9855	1.62e-06	3.314	sp|P32848|PRVA_MOUSE	Pvalb	oxidation	D26	-0.114932	0.371071	0.90965	-0.194023	0.140332	0.588411
K.AIGGIILTAS[79.97]HNPGGPNGDFGIK.F	19	9	TLIIGGI	14.9986	5e-09	3.407	sp|Q9D0F9|PGM1_MOUSE	Pgm1	phosphorylation	S117	-0.0618808	0.743236	0.983563	-0.367519	0.066031	0.438204
K.AIGGIILTASHN[0.98]PGGPN[0.98]GDFGIK.F	3	7	TLIIGGI	14.9052	1.49e-16	3.935	sp|Q9D0F9|PGM1_MOUSE	Pgm1	Deamidation	N119,N124	-0.0564947	0.670718	0.972105	-0.0165306	0.900718	0.984132
K.AIGGIILTASHNPGGPN[0.98]GDFGIK.F	12	9	SATLII	14.9938	2.3e-16	4.835	sp|Q9D0F9|PGM1_MOUSE	Pgm1	Deamidation	N124	-0.0281449	0.775667	0.985396	-0.0273592	0.781753	0.956479
K.AIGIVAQ[0.98]GTCR.S	1	4	AVIGI	13.913	1.9e-08	2.769	sp|A2AAJ9|OBSCN_MOUSE	Obscn	Deamidation	Q2648	0.372735	0.0108828	0.495846	-0.157038	0.240166	0.712992
K.AIGN[0.98]ALK.S	6	4	ALK	14.9889	0.0621	2.784	sp|Q9DCX2|ATP5H_MOUSE	Atp5h	Deamidation	N29	-0.145467	0.157984	0.795915	-0.0330752	0.740193	0.943496
K.AIGVLTSGGD[15.99]AQGMNAAVR.A	1	1	VA	12.7964	8.88	1.792	sp|Q9WUA3|PFKAP_MOUSE	Pfkp	oxidation	D34	-0.13505	0.434814	0.92863	-0.198305	0.256985	0.730088
K.AILDGN[0.98]GLEK.V	3	5	DLIA	13.4795	5.47e-07	3.773	sp|Q8VDQ1|PTGR2_MOUSE	Ptgr2	Deamidation	N112	-0.0523229	0.787639	0.985396	-0.0564532	0.77137	0.953024
K.AILLS[42.01]K@.E	1	2	ILL	13.9071	4.83	2.324	sp|Q6ZWQ0|SYNE2_MOUSE	Syne2	acetylation	S3905	-0.0201476	0.914459	0.991102	0.192677	0.312644	0.777246
K.AIMN[0.98]LDVEQYR.M	1	6	MI	13.8003	1.85e-08	3.904	sp|Q64521|GPDM_MOUSE	Gpd2	Deamidation	N128	-0.0525048	0.700037	0.976997	-0.162965	0.241603	0.713049
K.AIN[0.98]AAGASEPK.Y	7	7	AAGASE	14.9999	1.31e-09	4.098	tr|D3YU50|D3YU50_MOUSE	Mybpc1	Deamidation	N783	0.130909	0.240906	0.852451	0.0213263	0.845019	0.971054
K.AIN[0.98]QGGLTSVAVR.G	1	3	GGQ	11.2206	1.02e-08	3.333	sp|Q9QUM9|PSA6_MOUSE	Psma6	Deamidation	N33	-0.124485	0.34274	0.898284	0.0532257	0.681241	0.928925
K.AIN[0.98]VLGEASVDCR.L	1	0	NA		0.00712	2.088	sp|P70402|MYBPH_MOUSE	Mybph	Deamidation	N464	-0.164129	0.265324	0.863107	0.0552625	0.702347	0.932933
K.AIQALN[0.98]GR.W	1	5	LAQI	12.1072	0.264	2.485	sp|Q3UEB3|PUF60_MOUSE	Puf60	Deamidation	N538	0.134989	0.257976	0.859428	-0.0390864	0.738259	0.942945
K.AISEELDHALN[0.98]DM*TSI.-	3	8	LAHDLEESI	15	1.11e-09	2.443	sp|P58771|TPM1_MOUSE	Tpm1	Deamidation	N279	-0.350792	0.0558333	0.651759	-0.353917	0.0539306	0.403961
K.AISEELDHALN[0.98]DMTSI.-	2	7	AHDLEESI	15	4.03e-05	3.143	sp|P58771|TPM1_MOUSE	Tpm1	Deamidation	N279	-0.051521	0.784089	0.985396	-0.282228	0.147202	0.599348
K.AISEELDHALN[14.02]DMTSI.-	3	7	AHDLEESI	14.9999	3.97e-06	2.635	sp|P58771|TPM1_MOUSE	Tpm1	methylation_mono	N279	-0.0778214	0.660124	0.971432	-0.142002	0.42581	0.842754
K.AISEELDHALND[15.99]M*TSM*.-	2	7	LAHDLEESI	15	6.48e-05	2.709	tr|Q8BSH3|Q8BSH3_MOUSE	Tpm1	oxidation	D280	-0.431262	0.17669	0.809075	0.0767424	0.804281	0.963273
K.AISEELDHALND[43.99]M*TSI.-	3	9	NLAHDLEESI	15	8.34e-10	3.152	sp|P58771|TPM1_MOUSE	Tpm1	Carboxylation	D280	-0.200737	0.254073	0.857974	-0.165184	0.344597	0.798622
K.AISEELDHALNDM*T[42.01]SI.-	3	9	NLAHDLEESI	15	2.12e-05	3.362	sp|P58771|TPM1_MOUSE	Tpm1	acetylation	T282	-0.167238	0.430277	0.928294	-0.301919	0.163937	0.627024
K.AISEELDNALND[15.99]ITSL.-	1	7	ANDLEESI	15	4.27e-08	2.507	sp|P58774|TPM2_MOUSE	Tpm2	oxidation	D280	-0.361143	0.175293	0.808816	-0.400106	0.13582	0.579237
K.AIT[42.01]DAAMMAEELK@K@.E	6	2	MAE	7.00071	1.7e-05	2.45	sp|Q91Z83|MYH7_MOUSE	Myh7	acetylation	T1760	0.0613995	0.705417	0.978586	-0.137261	0.40256	0.83148
K.AIT[79.97]DAAM*M*AEELKK.E	2	3	AEEL	7.26718	0.0877	1.915	sp|Q91Z83|MYH7_MOUSE	Myh7	phosphorylation	T1760	0.057124	0.790736	0.985396	0.0255318	0.905501	0.98516
K.AIT[79.97]DAAM*MAEELKK.E	4	4	MAEEL	13.6721	5.91e-05	2.135	sp|Q91Z83|MYH7_MOUSE	Myh7	phosphorylation	T1760	-0.0496135	0.930999	0.994355	-0.267191	0.642173	0.917248
K.AIT[79.97]DAAMMAEELKK.E	1	4	EELKK	9.62594	0.00409	1.784	sp|Q91Z83|MYH7_MOUSE	Myh7	phosphorylation	T1760	-0.145969	0.743837	0.983563	-0.285495	0.524845	0.88319
K.AITD[15.99]AAM*M*AEELKK.E	7	4	TI	9.44095	2.09	2.196	sp|Q91Z83|MYH7_MOUSE	Myh7	oxidation	D1761	-0.14844	0.745115	0.983859	-0.231255	0.613443	0.911853
K.AITD[43.99]AAMMAEELK@K@.E	3	4	ELKK	14.9999	4.91e-06	2.393	sp|Q91Z83|MYH7_MOUSE	Myh7	Carboxylation	D1761	0.00376965	0.978819	0.997822	0.0110268	0.938103	0.987735
K.AITDAAM[43.99]M[43.99]AEELKK@.E	1	4	AADTI	14.2022	0.0201	1.844	sp|Q91Z83|MYH7_MOUSE	Myh7	Carboxylation	M1764,M1765	0.0365477	0.8157	0.988517	-0.239704	0.140498	0.588615
K.AITDAAM[43.99]MAEELK@K.E	2	5	AADTIA	15	0.000523	1.705	sp|Q91Z83|MYH7_MOUSE	Myh7	Carboxylation	M1764	-0.00597502	0.949184	0.9955	0.282237	0.00787379	0.183779
K.AITDAAM[43.99]MAEELK@K@.E	10	4	AADTI	13.371	4.43e-07	2.576	sp|Q91Z83|MYH7_MOUSE	Myh7	Carboxylation	M1764	0.0139431	0.893848	0.990845	-0.0695511	0.508694	0.877895
K.AITDAAM[43.99]MAEELKK@.E	24	5	AADTIA	14.9308	0.00159	2.103	sp|Q91Z83|MYH7_MOUSE	Myh7	Carboxylation	M1764	-0.0103825	0.908363	0.991102	0.132509	0.155804	0.614269
K.AITDAAM*M[43.99]AEELK@K.E	1	6	AADTIA	14.9825	0.0158	1.469	sp|Q91Z83|MYH7_MOUSE	Myh7	Carboxylation	M1765	0.145426	0.184658	0.811642	0.245792	0.0328104	0.325043
K.AITDAAM*M[43.99]AEELKK@.E	19	4	MAADT	12.0086	44.9	2.183	sp|Q91Z83|MYH7_MOUSE	Myh7	Carboxylation	M1765	0.0770901	0.468622	0.939017	0.191602	0.0843116	0.480261
K.AITDAAM*M*AE[43.99]ELKK.E	1	4	AADTI	12.7769	0.0229	1.637	sp|Q91Z83|MYH7_MOUSE	Myh7	Carboxylation	E1767	-0.0543839	0.806898	0.987169	-0.0323969	0.884155	0.979949
K.AITDAAM*M*AEE[43.99]LKK.E	1	5	AADTIA	14.997	0.00621	1.722	sp|Q91Z83|MYH7_MOUSE	Myh7	Carboxylation	E1768	-0.228987	0.41954	0.9251	0.0748642	0.789825	0.959211
K.AITDAAM*M*AEELKKEQDTS[79.97]AHLER.M	1	4	AADTI	13.7209	1.92	1.335	sp|Q91Z83|MYH7_MOUSE	Myh7	phosphorylation	S1776	0.798798	0.0095088	0.472856	0.279854	0.314706	0.778657
K.AITDAAM*MAE[43.99]ELKK@.E	1	5	AADTI	14.9714	0.00645	1.453	sp|Q91Z83|MYH7_MOUSE	Myh7	Carboxylation	E1767	-0.214847	0.156326	0.795061	0.057494	0.695315	0.932902
K.AITDAAM*MAEE[43.99]LK.K	2	8	MMAADTI	15	5.64e-06	2.236	sp|Q91Z83|MYH7_MOUSE	Myh7	Carboxylation	E1768	0.130238	0.37672	0.914102	0.0182967	0.899875	0.984072
K.AITDAAM*MAEE[43.99]LKK.E	2	5	MAADTI	14.1508	0.00205	1.736	sp|Q91Z83|MYH7_MOUSE	Myh7	Carboxylation	E1768	-0.142476	0.66226	0.971432	0.515904	0.127383	0.56789
K.AITDAAM*MAEELK[14.02]K.E	1	5	MAADTI	14.1793	0.000211	1.862	sp|Q91Z83|MYH7_MOUSE	Myh7	methylation_mono	K1770	-0.0127968	0.939664	0.994355	0.263343	0.133952	0.576166
K.AITDAAM*MAEELK[14.02]K[14.02].E	5	10	LEEAMMAADTI	15	1.43e-09	2.571	sp|Q91Z83|MYH7_MOUSE	Myh7	methylation_mono	K1770,K1771	-0.145749	0.635831	0.969337	0.162178	0.598583	0.908484
K.AITDAAM*MAEELK[14.02]K@.E	6	5	MAADTI	11.4034	2.75e-05	2.119	sp|Q91Z83|MYH7_MOUSE	Myh7	methylation_mono	K1770	-0.0354443	0.881534	0.990845	-0.0497316	0.834434	0.969298
K.AITDAAM*MAEELK[42.01].K	3	9	EEAMMAADTI	15	6.12e-05	2.31	sp|Q91Z83|MYH7_MOUSE	Myh7	acetylation	K1770	0.0271187	0.82366	0.988675	-0.144537	0.245427	0.716546
K.AITDAAM*MAEELK[42.01]K@.E	17	5	MAADTI	14.3031	0.000144	1.859	sp|Q91Z83|MYH7_MOUSE	Myh7	acetylation	K1770	0.0360971	0.767913	0.985396	0.0548332	0.654574	0.920841
K.AITDAAM*MAEELK[43.99].K	6	5	MAADTI	14.8569	3.11e-05	1.894	sp|Q91Z83|MYH7_MOUSE	Myh7	Carboxylation	K1770	0.0597699	0.63714	0.96947	0.223561	0.0917673	0.498439
K.AITDAAM*MAEELK[43.99]K@.E	8	8	MAADTIA	14.9181	49.1	1.989	sp|Q91Z83|MYH7_MOUSE	Myh7	Carboxylation	K1770	0.190974	0.203074	0.831149	0.140562	0.342848	0.797265
K.AITDAAM*MAEELK@K[42.01].E	1	6	MAADTIA	14.5598	0.0357	1.561	sp|Q91Z83|MYH7_MOUSE	Myh7	acetylation	K1771	0.0251696	0.773464	0.985396	0.240293	0.0134482	0.216891
K.AITDAAM*MAEELK@K[43.99].E	2	4	MAADT	11.8949	16.7	1.79	sp|Q91Z83|MYH7_MOUSE	Myh7	Carboxylation	K1771	-0.00109575	0.993751	0.998652	0.175947	0.220312	0.691793
K.AITDAAM*MAEELKK[114.04]EQDTSAHLER.M	3	7	AMMAADTI	15	9.28e-07	2.826	sp|Q91Z83|MYH7_MOUSE	Myh7	ubiquitination	K1771	-0.0780093	0.792339	0.985396	-0.002116	0.994295	0.999507
K.AITDAAM*MAEELKK[42.01].E	1	5	MAADTI	14.9478	0.000847	1.73	sp|Q91Z83|MYH7_MOUSE	Myh7	acetylation	K1771	-0.157717	0.564005	0.961111	0.263213	0.340418	0.796193
K.AITDAAMM[43.99]AEELK@K@.E	1	5	MAADTI	14.9881	0.00168	1.983	sp|Q91Z83|MYH7_MOUSE	Myh7	Carboxylation	M1765	0.642752	0.27311	0.865054	0.533914	0.359647	0.807377
K.AITDAAMM[43.99]AEELKK@.E	11	4	MAADT	10.7363	27.7	1.866	sp|Q91Z83|MYH7_MOUSE	Myh7	Carboxylation	M1765	-0.0096959	0.921226	0.992821	0.118173	0.239131	0.712312
K.AITDAAMM*AE[43.99]ELKK@.E	2	4	AADTI	14.2273	0.00803	1.571	sp|Q91Z83|MYH7_MOUSE	Myh7	Carboxylation	E1767	0.133293	0.441425	0.930521	0.253976	0.152597	0.610596
K.AITDAAMM*AEELK[42.01]K@.E	9	5	MAADTI	11.2535	3.74e-06	2.57	sp|Q91Z83|MYH7_MOUSE	Myh7	acetylation	K1770	0.018313	0.856349	0.989825	0.162371	0.123196	0.559272
K.AITDAAMM*AEELK[43.99]K@.E	4	4	AADTI	14.1785	0.00484	1.499	sp|Q91Z83|MYH7_MOUSE	Myh7	Carboxylation	K1770	0.0316739	0.734929	0.982577	0.0277641	0.76653	0.951492
K.AITDAAMMAE[43.99]ELKK[43.99].E	1	4	AADTI	11.771	0.101	1.429	sp|Q91Z83|MYH7_MOUSE	Myh7	Carboxylation	E1767,K1771	-0.14761	0.277173	0.868637	0.198682	0.149803	0.605232
K.AITDAAMMAE[43.99]ELKK@.E	2	4	AADTI	11.8745	15.7	1.936	sp|Q91Z83|MYH7_MOUSE	Myh7	Carboxylation	E1767	0.134069	0.329471	0.893482	0.136072	0.322527	0.784239
K.AITDAAMMAEE[43.99]LK[43.99]K@.E	1	4	AADTI	13.9636	97.6	1.741	sp|Q91Z83|MYH7_MOUSE	Myh7	Carboxylation	E1768,K1770	-0.0844882	0.429583	0.928294	0.178212	0.107328	0.53024
K.AITDAAMMAEE[43.99]LKK@.E	4	1	MA	8.78946	0.000729	2.017	sp|Q91Z83|MYH7_MOUSE	Myh7	Carboxylation	E1768	0.00630915	0.952603	0.995839	0.174581	0.115055	0.545343
K.AITDAAMMAEELK[14.02]K[14.02].E	1	9	EEAMMAADTI	15	1.83e-08	2.777	sp|Q91Z83|MYH7_MOUSE	Myh7	methylation_mono	K1770,K1771	0.226921	0.583436	0.963641	0.160823	0.696812	0.932933
K.AITDAAMMAEELK[14.02]K@.E	5	5	MAADTI	14.94	0.0738	2.047	sp|Q91Z83|MYH7_MOUSE	Myh7	methylation_mono	K1770	-0.0475349	0.878402	0.990845	-0.105978	0.733434	0.941568
K.AITDAAMMAEELK[42.01].K	6	9	EEAMMAADTI	15	1.55e-07	2.726	sp|Q91Z83|MYH7_MOUSE	Myh7	acetylation	K1770	0.11187	0.331045	0.893914	0.0886281	0.438554	0.84843
K.AITDAAMMAEELK[42.01]K@.E	27	7	MAADTI	14.9985	0.000105	2.428	sp|Q91Z83|MYH7_MOUSE	Myh7	acetylation	K1770	0.00441389	0.958768	0.996844	0.189419	0.0393357	0.355791
K.AITDAAMMAEELK[43.99].K	1	4	AADTI	13.8784	0.00449	1.493	sp|Q91Z83|MYH7_MOUSE	Myh7	Carboxylation	K1770	-0.0505813	0.734366	0.982577	-0.0466774	0.75411	0.947936
K.AITDAAMMAEELK[43.99]K@.E	14	7	MAADTIA	15	1.85e-05	2.433	sp|Q91Z83|MYH7_MOUSE	Myh7	Carboxylation	K1770	-0.0082059	0.929341	0.994249	0.122914	0.196724	0.668514
K.AITDAAMMAEELK@K[42.01].E	1	5	AADTI	14.1555	0.187	1.272	sp|Q91Z83|MYH7_MOUSE	Myh7	acetylation	K1771	-0.078272	0.552152	0.959644	0.0825091	0.531114	0.883842
K.AITDAAMMAEELK@K[43.99].E	1	4	MAADT	12.5137	9.55	1.745	sp|Q91Z83|MYH7_MOUSE	Myh7	Carboxylation	K1771	0.161735	0.22329	0.84106	0.335522	0.0186731	0.251972
K.AITDAAMMAEELKK[43.99].E	1	5	MAADTI	14.9996	0.00327	1.847	sp|Q91Z83|MYH7_MOUSE	Myh7	Carboxylation	K1771	-0.0908286	0.837473	0.989007	0.303105	0.496728	0.874668
K.AITSGGITYQDQPWHAECFVCVTCSK[14.02]K[14.02].L	5	9	QDQYTIGGSTI	15	1.18e-06	3.135	sp|P97447|FHL1_MOUSE	Fhl1	methylation_mono	K193,K194	0.30703	0.156217	0.795061	0.10096	0.63069	0.915743
K.AIVAGDQ[0.98]NVEYK.G	1	8	DGAVIA	15	1.01e-11	4.52	sp|P97447|FHL1_MOUSE	Fhl1	Deamidation	Q113	0.241276	0.348225	0.90179	0.162644	0.523811	0.882658
K.AIVAGDQN[0.98]VEYK.G	4	7	AVIA	14.799	5.81e-07	4.371	sp|P97447|FHL1_MOUSE	Fhl1	Deamidation	N114	0.308643	0.264966	0.8627	0.230865	0.40006	0.829544
K.AIVAGDQN[14.02]VEYK@.G	1	6	QDGAVIA	15	0.000385	2.089	sp|P97447|FHL1_MOUSE	Fhl1	methylation_mono	N114	0.201661	0.566621	0.962349	0.174092	0.62032	0.912837
K.AIVAGDQNVE[43.99]YK@.G	2	5	DGAVIA	14.4222	0.000226	2.085	sp|P97447|FHL1_MOUSE	Fhl1	Carboxylation	E116	0.231824	0.35049	0.901977	-0.00801025	0.973879	0.996684
K.AIVAGDQNVEY[15.99]K.G	1	8	EVNQDGAVI	15	0.000439	2.9	sp|P97447|FHL1_MOUSE	Fhl1	oxidation	Y117	0.127366	0.559401	0.959644	-0.265135	0.23296	0.70647
K.AIVAGDQNVEYK[43.99].G	1	8	EVNQDGAVI	15	0.000158	2.277	sp|P97447|FHL1_MOUSE	Fhl1	Carboxylation	K118	0.282182	0.340648	0.897296	0.164796	0.574005	0.900047
K.AIVDGN[0.98]LK.L	2	4	DVI	14.9945	0.347	2.739	sp|Q8BTM8|FLNA_MOUSE	Flna	Deamidation	N133	-0.0754451	0.694412	0.975891	0.251231	0.202101	0.671412
K.AIVQ[0.98]EATR.M	1	5	EATR	15	1.14e-05	2.545	sp|Q8CHT0|AL4A1_MOUSE	Aldh4a1	Deamidation	Q490	-0.046235	0.695488	0.976513	-0.0825006	0.487353	0.869932
K.AK[114.04]FQLEAK.I	1	4	QLEAK	15	0.928	1.155	sp|P13541|MYH3_MOUSE	Myh3	ubiquitination	K913	0.0825411	0.678222	0.973737	-0.059912	0.762985	0.950717
K.AK[42.01]EDLAK@.S	2	3	ALD	8.66059	0.743	2.305	sp|Q5SX39|MYH4_MOUSE	Myh4	acetylation	K864	-0.0672431	0.647815	0.971432	0.119565	0.420165	0.841542
K.AK[42.01]EEELRK@.G	1	4	RLEEE	14.9091	0.988	1.879	sp|Q60749|KHDR1_MOUSE	Khdrbs1	acetylation	K208	0.294117	0.0645549	0.66429	0.13905	0.360723	0.807377
K.AK[42.01]ENLAK@.A	2	4	ALN	15	0.0846	2.199	sp|Q5SX40|MYH1_MOUSE	Myh1	acetylation	K867	-0.59012	0.177448	0.809139	-0.0856515	0.840058	0.96963
K.AK[42.01]IRLEQQVEDLECSLEQEK@.K	1	5	LEQEK	15	1.05	1.341	sp|A2AQP0|MYH7B_MOUSE	Myh7b	acetylation	K1031	0.345886	0.658507	0.971432	0.326224	0.676675	0.9277
K.AK[42.01]LRLQTES[42.01]EDVT[42.01]LELER.A	1	0	NA		1.28	1.757	sp|A2AQP0|MYH7B_MOUSE	Myh7b	acetylation	K1425,S1432,T1436	-0.304532	0.388731	0.916548	-0.881232	0.021325	0.265077
K.AK[43.99]ENLAK@.A	1	4	ALNE	9.32882	1.82	1.739	sp|Q5SX40|MYH1_MOUSE	Myh1	Carboxylation	K867	-1.04839	0.112941	0.746612	0.388032	0.542656	0.887257
K.AK[43.99]GNLEK.M	1	4	ELN	9.47895	3.91	2.052	sp|Q5SX39|MYH4_MOUSE	Myh4	Carboxylation	K1246	0.0703179	0.785069	0.985396	0.0916623	0.72245	0.938482
K.AK[43.99]GNLEK@.M	6	4	GNLEK	15	0.565	2.324	sp|Q5SX39|MYH4_MOUSE	Myh4	Carboxylation	K1246	0.165283	0.200683	0.828872	0.182385	0.160359	0.62146
K.AK[43.99]LQE[43.99]LEGAVK@.S	1	1	VK	9.23369	0.155	1.844	sp|Q61879|MYH10_MOUSE	Myh10	Carboxylation	K1800,E1803	0.0183931	0.884266	0.990845	0.0849644	0.504414	0.876991
K.AK[43.99]SALAHALQSSR.H	1	6	SALAHAL	14.9634	1.03e-05	2.522	sp|Q5SX40|MYH1_MOUSE	Myh1	Carboxylation	K1333	0.398646	0.0137991	0.516977	-0.244132	0.108555	0.533665
K.AK[43.99]TK[43.99]LEQQVDDLEGSLEQEK@.K	1	10	DLEGSLEQEK	15	0.0635	2.217	sp|Q5SX39|MYH4_MOUSE	Myh4	Carboxylation	K1028,K1030	-1.21744	0.0215509	0.570773	-0.702781	0.159578	0.619985
K.AK[43.99]TKLEQQVDDLEGSLEQEK@.K	1	8	LEGSLEQEK	15	0.0002	1.996	sp|Q5SX39|MYH4_MOUSE	Myh4	Carboxylation	K1028	-1.04838	0.167807	0.802837	-0.414072	0.575564	0.900658
K.AK[43.99]VKLEQQVDD[43.99]LEGSLEQEK@.K	1	4	EQEK	15	1.19	1.761	sp|Q91Z83|MYH7_MOUSE	Myh7	Carboxylation	K1024,D1033	-0.0839417	0.637049	0.96947	-0.127285	0.476468	0.863656
K.AK@EDLAK[42.01]SEAK@.R	1	3	SEAK	14.9981	0.0326	3.414	sp|Q5SX39|MYH4_MOUSE	Myh4	acetylation	K869	0.0140006	0.956913	0.996844	0.157139	0.546722	0.888689
K.AKAEAAEQAALAAN[0.98]QESNIAR.T	1	4	LAAQE	11.8771	1.52e-14	4.05	sp|Q9ET78|JPH2_MOUSE	Jph2	Deamidation	N403	-0.165401	0.406032	0.922395	-0.296736	0.14583	0.597392
K.AKAEQ[0.98]AK.E	1	0	NA		0.163	2.577	sp|E9Q9K5|TRDN_MOUSE	Trdn	Deamidation	Q422	0.148626	0.362137	0.907028	0.210975	0.201982	0.671412
K.AKDVCD[15.99]SCSFNVDVEAPR.Q	1	2	VEA	9.1657	3.68e-07	2.418	sp|Q5XKE0|MYPC2_MOUSE	Mybpc2	oxidation	D141	-0.22008	0.321313	0.888107	-0.344322	0.129352	0.570117
K.AKEN[0.98]YAGNYR.C	3	6	YAGNYR	14.9997	6.7e-11	3.469	tr|D3YU50|D3YU50_MOUSE	Mybpc1	Deamidation	N122	0.101632	0.507474	0.948008	-0.199866	0.201618	0.671412
K.AKENYAGN[0.98]YR.C	2	1	YR	9.76638	2.43e-11	3.187	tr|D3YU50|D3YU50_MOUSE	Mybpc1	Deamidation	N126	0.24171	0.195505	0.824091	-0.253142	0.17634	0.642739
K.AKEQ[0.98]ETR.I	1	3	ETR	13.4569	0.000672	1.874	sp|A2ASS6|TITIN_MOUSE	Ttn	Deamidation	Q534	-0.0442625	0.739191	0.983203	-0.207616	0.132396	0.573638
K.AKIKLE[43.99]QQVD[43.99]DLEGSLEQEK@.K	2	5	EGSLEQ	12.1544	4.84	2.049	tr|G3UW82|G3UW82_MOUSE	Myh2	Carboxylation	E1035,D1039	-0.126532	0.661064	0.971432	-0.369691	0.210878	0.681493
K.AKIRLEQQVEDLE[43.99]CSLEQEK@.K	1	4	QEK	15	0.877	1.182	sp|A2AQP0|MYH7B_MOUSE	Myh7b	Carboxylation	E1042	-0.0481584	0.900859	0.990845	-0.0566628	0.883479	0.979904
K.AKN[0.98]DAGYSEPR.E	2	1	PR	8.9495	1.59e-11	3.166	sp|A2ASS6|TITIN_MOUSE	Ttn	Deamidation	N30411	-0.00460435	0.97365	0.997434	-0.145199	0.306233	0.772784
K.AKPLATTQ[0.98]PAK.T	1	1	TT	6.11789	1.68e-07	3.507	sp|P27546|MAP4_MOUSE	Map4	Deamidation	Q679	0.0190762	0.890256	0.990845	-0.272819	0.0630026	0.431584
K.AKT[42.01]K[42.01]LEQQVDDLEGSLEQEK@.K	2	4	EQEK	15	1.28	1.787	sp|Q5SX39|MYH4_MOUSE	Myh4	acetylation	T1029,K1030	-0.0347686	0.804368	0.986921	-0.157671	0.270752	0.744366
K.AKTK[43.99]LE[43.99]QQVDDLEGSLEQEK@.K	1	9	DLEGSLEQEK	15	0.178	1.976	sp|Q5SX39|MYH4_MOUSE	Myh4	Carboxylation	K1030,E1032	-1.14881	0.0226284	0.57804	-0.76912	0.109743	0.535163
K.ALADLVHSHIQSN[0.98]K.L	1	0	NA		0.266	1.742	sp|P22315|HEMH_MOUSE	Fech	Deamidation	N389	0.0855339	0.508021	0.948008	0.037467	0.770518	0.952975
K.ALAEEVEVQDGPN[14.02]DDGEMFMRPGK@.L	1	6	VEVEEAL	15	1.06e-05	2.745	sp|Q9D0M3|CY1_MOUSE	Cyc1	methylation_mono	N159	-0.0322714	0.819186	0.988675	-0.09607	0.49915	0.875544
K.ALAEEVEVQDGPNDD[15.99]GEMFMRPGK.L	1	6	VEVEEAL	15	1.47e-09	2.465	sp|Q9D0M3|CY1_MOUSE	Cyc1	oxidation	D161	-0.0897306	0.519912	0.950668	-0.27014	0.0657927	0.437723
K.ALCY[15.99]PR.V	1	2	CL	10.5185	0.00017	2.045	sp|Q5SX39|MYH4_MOUSE	Myh4	oxidation	Y404	-5.0251e-05	0.999478	0.999849	0.0411437	0.594289	0.906946
K.ALDFIASKGVKLVS[42.01]IGAEEIVDGNLK[42.01].M	1	5	SAIFDL	15	0.499	1.707	sp|O88990|ACTN3_MOUSE	Actn3	acetylation	S122,K134	0.028791	0.786456	0.985396	-0.149431	0.172696	0.637744
K.ALDQFVNFSEQK[42.01]EK.L	2	6	FNVFQDL	14.9993	0.000222	2.051	sp|Q9CW03|SMC3_MOUSE	Smc3	acetylation	K997	0.27527	0.0817826	0.704237	-0.0191799	0.898343	0.984034
K.ALELDSNN[14.02]EK@GLFR[14.02].R	1	5	NSDLEL	14.99	0.131	1.701	sp|P30416|FKBP4_MOUSE	Fkbp4	methylation_mono	N352,R358	0.35358	0.0392316	0.624368	0.166542	0.304419	0.771692
K.ALELFRN[0.98]DIAAK.Y	1	3	LEL	9.14081	1.13e-05	2.741	sp|P04247|MYG_MOUSE	Mb	Deamidation	N141	-0.461414	0.0363542	0.615207	-0.456973	0.0379412	0.348828
K.ALFYPYN[0.98]DSPELR.R	2	4	YFL	10.5564	8.41e-09	2.835	tr|E9Q1W3|E9Q1W3_MOUSE	Neb	Deamidation	N217	-0.0991826	0.657748	0.971432	-0.441448	0.0624725	0.429264
K.ALGLSNFN[0.98]SR.Q	1	6	FNSLGL	14.9994	7.36e-06	2.575	sp|Q9JII6|AK1A1_MOUSE	Akr1a1	Deamidation	N165	-0.0581074	0.688716	0.97542	0.14868	0.312475	0.777246
K.ALGVSNFN[0.98]HFQIER.L	1	6	GL	15	1.03e-09	3.413	tr|G5E895|G5E895_MOUSE	Akr1b10	Deamidation	N163	0.0933778	0.440402	0.930521	0.120041	0.324408	0.784761
K.ALIAAQYSGAQ[0.98]VR.V	1	4	QAAIL	13.9202	7.3e-11	3.353	sp|Q9D8N0|EF1G_MOUSE	Eef1g	Deamidation	Q28	-0.252261	0.082191	0.705565	-0.563869	0.0008233	0.0795169
K.ALIGP[31.99]DQK.E	1	3	GILA	15	0.0116	2.624	sp|Q8VDR9|DOCK6_MOUSE	Dock6	dihydroxy	P2027	0.0390915	0.868176	0.990802	0.604847	0.0195344	0.255706
K.ALLHGNCYN[0.98]R.W	1	3	LLHG	7.83092	3.35e-07	2.595	sp|Q924X2|CPT1B_MOUSE	Cpt1b	Deamidation	N450	-0.0611393	0.819226	0.988675	-0.481605	0.0867541	0.486818
K.ALM*GLYN[0.98]GQVLCK.K	3	4	LA	14.9999	1.76e-10	3.1	sp|Q8BMS1|ECHA_MOUSE	Hadha	Deamidation	N344	0.375679	0.0467653	0.638329	-0.0165216	0.925385	0.986988
K.ALMGLYNGQ[0.98]VLCK.K	1	6	GNYLGML	14.9999	7.48e-05	1.942	sp|Q8BMS1|ECHA_MOUSE	Hadha	Deamidation	Q346	0.199781	0.567678	0.962362	-0.450401	0.207412	0.676733
K.ALPDIEN[14.02]YMFENHDQLR.Q	1	3	FENH	8.61518	7.42e-06	2.381	sp|Q8CGY6|UN45B_MOUSE	Unc45b	methylation_mono	N768	0.0753284	0.570846	0.962796	0.0839685	0.528048	0.883837
K.ALPN[0.98]GR.D	1	2	GR	15	0.000897	1.816	sp|Q9QXS1|PLEC_MOUSE	Plec	Deamidation	N2772	-0.0168877	0.83965	0.989007	0.0640157	0.447245	0.8506
K.ALPSS[42.01]EDLAS[42.01]LAPDLDK@.I	1	4	PDLDK	15	9.09	1.242	sp|P58281|OPA1_MOUSE	Opa1	acetylation	S159,S164	0.031201	0.806539	0.987169	0.191329	0.147098	0.599283
K.ALQ[0.98]EAHQQ[0.98]TLDDLQAEEDKVNTLTK.A	2	4	TK	11.5779	2.34e-10	4.265	sp|Q5SX39|MYH4_MOUSE	Myh4	Deamidation	Q1004,Q1009	0.127333	0.467515	0.938421	0.0753281	0.665514	0.924452
K.ALQ[0.98]EAHQQTLDDLQ[0.98]AEEDKVNTLTK.A	2	7	TQQHAE	14.6686	6.37e-16	5.561	sp|Q5SX39|MYH4_MOUSE	Myh4	Deamidation	Q1004,Q1015	0.145019	0.161894	0.799816	0.0281	0.779535	0.956086
K.ALQ[0.98]EAHQQTLDDLQAEEDKVN[0.98]TLTK.A	2	8	QQHAE	15	2.18e-16	4.963	sp|Q5SX39|MYH4_MOUSE	Myh4	Deamidation	Q1004,N1022	0.0191756	0.857908	0.989933	0.239855	0.0376797	0.347372
K.ALQ[0.98]EAHQQTLDDLQAEEDKVNTLTK.A	3	6	QHAE	14.638	7.06e-08	3.985	sp|Q5SX39|MYH4_MOUSE	Myh4	Deamidation	Q1004	0.056995	0.662736	0.971432	0.165181	0.216702	0.687591
K.ALQ[0.98]GASQIIAEIR.E	1	1	IR	7.87005	4.2e-07	3.346	sp|Q8K1M6|DNM1L_MOUSE	Dnm1l	Deamidation	Q727	-0.124823	0.309759	0.881401	-0.152397	0.218747	0.690303
K.ALQE[43.99]AHQQALDDLQAEEDK@VNTLTK@.S	1	5	KVNTL	9.89193	7.17e-07	3.258	sp|Q91Z83|MYH7_MOUSE	Myh7	Carboxylation	E1001	0.161867	0.572302	0.963558	-0.122709	0.667889	0.924682
K.ALQEAHQ[0.98]QTLDDLQAEEDKVN[0.98]TLTK.A	4	11	LDDLTQ	14.691	5.57e-14	6.919	sp|Q5SX39|MYH4_MOUSE	Myh4	Deamidation	Q1008,N1022	0.0488936	0.705914	0.978586	0.149475	0.257914	0.731078
K.ALQEAHQ[0.98]QTLDDLQAEEDKVNTLTK.A	3	6	HAEQL	12.5993	0.779	4.474	sp|Q5SX39|MYH4_MOUSE	Myh4	Deamidation	Q1008	0.0954313	0.433261	0.928473	-0.0796255	0.511891	0.878334
K.ALQEAHQQ[0.98]ALGDLQ[0.98]AEEDRVSALAK.A	1	5	QHAEQL	14.9937	0.00294	2.037	sp|A2AQP0|MYH7B_MOUSE	Myh7b	Deamidation	Q1012,Q1018	0.126987	0.69814	0.976997	0.22359	0.496978	0.874668
K.ALQEAHQQ[0.98]TLDDLQAEEDKVN[0.98]TLTK.A	3	6	QHAEQL	14.992	8.89e-16	6.617	sp|Q5SX39|MYH4_MOUSE	Myh4	Deamidation	Q1009,N1022	0.0462629	0.722607	0.979855	0.0385937	0.766984	0.951661
K.ALQEAHQQALD[43.99]DLQAEEDK@VNTLTK@.S	5	6	AEQLA	14.3037	5.52e-09	4.245	sp|Q91Z83|MYH7_MOUSE	Myh7	Carboxylation	D1008	0.13924	0.387882	0.916532	0.067268	0.673596	0.927109
K.ALQEAHQQALDD[15.99]LQAEEDKVNTLTK.S	1	7	AEQLA	13.8029	2.81e-11	3.342	sp|Q91Z83|MYH7_MOUSE	Myh7	oxidation	D1009	0.454118	0.00620966	0.4254	0.0286502	0.843828	0.970869
K.ALQEAHQQALDD[43.99]LQAEEDK@VNTLTK@.S	1	8	QQHAEQL	14.9984	1e-10	3.79	sp|Q91Z83|MYH7_MOUSE	Myh7	Carboxylation	D1009	0.133743	0.301317	0.880945	-0.19889	0.132189	0.573638
K.ALQEAHQQALDDLQAEED[43.99]K@VNTLTK@.S	5	5	QHAEQL	14.7063	3.04e-08	2.89	sp|Q91Z83|MYH7_MOUSE	Myh7	Carboxylation	D1015	0.233534	0.469653	0.939338	0.120168	0.708041	0.934059
K.ALQEAHQQALDDLQAEEDK[14.02]VN[14.02]TLTK@.S	4	5	TLTK	15	9e-05	2.874	sp|Q91Z83|MYH7_MOUSE	Myh7	methylation_mono	K1016,N1018	0.0142329	0.968907	0.997137	-0.100189	0.784054	0.957531
K.ALQEAHQQALDDLQAEEDK@VN[14.02]TLTK@.S	1	7	QHAEQL	14.9794	0.00335	2.482	sp|Q91Z83|MYH7_MOUSE	Myh7	methylation_mono	N1018	0.0814585	0.818848	0.988675	0.287903	0.422929	0.842155
K.ALQEAHQQALDDLQAEEDK@VNT[42.01]LTK@.S	1	6	TK	15	0.0145	2.032	sp|Q91Z83|MYH7_MOUSE	Myh7	acetylation	T1019	0.0446698	0.875333	0.990845	0.0606951	0.831252	0.968385
K.ALQEAHQQALDDLQAEEDKVN[14.02]TLTKAK@.V	1	5	HAEQL	14.7101	0.00415	2.07	sp|Q91Z83|MYH7_MOUSE	Myh7	methylation_mono	N1018	0.0777303	0.7105	0.978586	-0.293299	0.173842	0.639783
K.ALQEAHQQALDDLQAEEDKVNT[79.97]LTK.S	12	8	QQHAEQL	14.9999	0.00291	2.729	sp|Q91Z83|MYH7_MOUSE	Myh7	phosphorylation	T1019	0.199041	0.594529	0.965525	0.186514	0.617727	0.912341
K.ALQEAHQQALGDLQAE[43.99]EDRVSALAKAK@.I	1	3	QQHA	15	0.000101	2.437	sp|A2AQP0|MYH7B_MOUSE	Myh7b	Carboxylation	E1020	0.181795	0.710212	0.978586	-0.430713	0.38373	0.818458
K.ALQEAHQQALGDLQAEEDRVS[42.01]ALAK@.A	1	6	QQHAEQL	14.9666	0.00334	2.5	sp|A2AQP0|MYH7B_MOUSE	Myh7b	acetylation	S1025	0.041457	0.802054	0.986721	-0.243225	0.155019	0.613184
K.ALQEAHQQT[42.01]LDDLQAEEDK@VNTLTKAK[42.01].I	2	2	HAE	12.3781	0.00499	2.05	sp|Q5SX39|MYH4_MOUSE	Myh4	acetylation	T1010,K1028	0.116534	0.488039	0.943451	0.249133	0.149267	0.603883
K.ALQEAHQQT[42.01]LDDLQAEEDKVNT[42.01]LTKAK@.I	2	6	QHAEQLA	14.9988	40.6	2.291	sp|Q5SX39|MYH4_MOUSE	Myh4	acetylation	T1010,T1023	0.217777	0.0309606	0.603299	0.0192017	0.836649	0.969436
K.ALQEAHQQTLD[15.99]D[15.99]LQAEED[15.99]KVNTLTK.A	1	2	QHA	8.14941	4.05e-09	2.311	sp|Q5SX39|MYH4_MOUSE	Myh4	oxidation	D1012,D1013,D1019	-0.101499	0.762034	0.985396	0.146385	0.662843	0.923751
K.ALQEAHQQTLD[15.99]D[15.99]LQAEEDK.V	1	3	AEQL	9.90897	0.0327	1.81	sp|Q5SX39|MYH4_MOUSE	Myh4	oxidation	D1012,D1013	-0.132359	0.335845	0.894923	-0.244397	0.0861906	0.485009
K.ALQEAHQQTLD[15.99]D[15.99]LQAEEDKVNTLTK.A	3	8	AEQL	14.9959	2.19e-11	2.895	sp|Q5SX39|MYH4_MOUSE	Myh4	oxidation	D1012,D1013	0.294344	0.134828	0.772202	0.100044	0.599087	0.908484
K.ALQEAHQQTLD[15.99]DLQAEEDKVNTLTK.A	4	4	LTK	12.8674	3.4e-09	3.503	sp|Q5SX39|MYH4_MOUSE	Myh4	oxidation	D1012	0.186404	0.445923	0.930808	0.191617	0.43356	0.847245
K.ALQEAHQQTLD[43.99]DLQAEE[43.99]DK@VNSLSKLK.S	1	4	HAEQL	13.255	14.7	2.002	sp|P13541|MYH3_MOUSE	Myh3	Carboxylation	D1009,E1015	0.101655	0.832302	0.988796	-0.256615	0.594471	0.906955
K.ALQEAHQQTLDD[43.99]LQAEEDK@.V	1	11	QQHAEQLA	15	7.28e-08	3.337	sp|Q5SX39|MYH4_MOUSE	Myh4	Carboxylation	D1013	0.528205	0.0493427	0.643416	0.362124	0.16338	0.625785
K.ALQEAHQQTLDDLQ[0.98]AEEDK.V	3	12	QQHAEQL	15	1.31e-10	4.91	sp|Q5SX39|MYH4_MOUSE	Myh4	Deamidation	Q1015	0.175965	0.32787	0.892686	0.467876	0.0167618	0.242026
K.ALQEAHQQTLDDLQ[0.98]AEEDKVN[0.98]TLTK.A	3	8	TL	14.9537	2.83e-13	4.105	sp|Q5SX39|MYH4_MOUSE	Myh4	Deamidation	Q1015,N1022	0.0976034	0.321927	0.888107	0.0462294	0.634606	0.91618
K.ALQEAHQQTLDDLQ[0.98]AEEDKVNTLTK.A	1	11	QHAEQL	15	3.57e-13	4.088	sp|Q5SX39|MYH4_MOUSE	Myh4	Deamidation	Q1015	0.131033	0.180495	0.809139	0.117512	0.227045	0.700745
K.ALQEAHQQTLDDLQAE[43.99]E[43.99]DK@VNSLSKLK.S	1	7	TQQHAEQL	15	7.22e-09	3.549	sp|P13541|MYH3_MOUSE	Myh3	Carboxylation	E1014,E1015	0.0944174	0.555511	0.959644	-0.0121596	0.939129	0.988018
K.ALQEAHQQTLDDLQAE[43.99]E[43.99]DKVNSLSKLK@.S	2	7	TQQHAEQL	14.9354	6.43e-11	3.722	sp|P13541|MYH3_MOUSE	Myh3	Carboxylation	E1014,E1015	0.10465	0.261015	0.86145	0.12757	0.174919	0.641554
K.ALQEAHQQTLDDLQAE[43.99]E[43.99]DKVNTLTKAK@.I	1	4	QL	14.9207	5.49	1.511	sp|Q5SX39|MYH4_MOUSE	Myh4	Carboxylation	E1017,E1018	0.27628	0.266085	0.863107	-0.222492	0.36698	0.811283
K.ALQEAHQQTLDDLQAE[43.99]ED[43.99]K@VNSLSKLK.S	1	6	QQHAEQL	14.9269	7.51e-11	3.212	sp|P13541|MYH3_MOUSE	Myh3	Carboxylation	E1014,D1016	0.209539	0.405055	0.922395	0.275229	0.278094	0.751453
K.ALQEAHQQTLDDLQAE[43.99]ED[43.99]KVNSLSKLK@.S	1	6	QQHAEQL	14.9986	1.82e-08	2.997	sp|P13541|MYH3_MOUSE	Myh3	Carboxylation	E1014,D1016	0.0442686	0.880513	0.990845	0.220058	0.458963	0.855444
K.ALQEAHQQTLDDLQAE[43.99]EDK[43.99]VNTLTK[43.99]AK.I	1	7	TQQHAEQL	15	2.99e-06	3.139	sp|Q5SX39|MYH4_MOUSE	Myh4	Carboxylation	E1017,K1020,K1026	-0.0272316	0.946866	0.995027	0.176039	0.667562	0.924682
K.ALQEAHQQTLDDLQAEED[15.99]KVNTLTK.A	3	5	HAEQLA	14.9999	1.3e-09	2.85	sp|Q5SX39|MYH4_MOUSE	Myh4	oxidation	D1019	0.143066	0.32854	0.892947	0.0776223	0.591815	0.906636
K.ALQEAHQQTLDDLQAEED[43.99]KVNTLTK[43.99]AK@.I	1	7	TQQHAEQL	14.9998	2.39e-06	2.939	sp|Q5SX39|MYH4_MOUSE	Myh4	Carboxylation	D1019,K1026	0.179522	0.617658	0.967698	0.377062	0.301217	0.769539
K.ALQEAHQQTLDDLQAEEDK[14.02]VN[14.02]TLTK.A	7	13	QLDDLTQQHAEQL	15	6.86e-18	5.024	sp|Q5SX39|MYH4_MOUSE	Myh4	methylation_mono	K1020,N1022	0.00876315	0.975786	0.997434	-0.0317507	0.912448	0.985984
K.ALQEAHQQTLDDLQAEEDK[14.02]VN[14.02]TLTK@.A	69	15	EEAQLDDLTQQHAEQL	15	1.2e-17	4.997	sp|Q5SX39|MYH4_MOUSE	Myh4	methylation_mono	K1020,N1022	0.126959	0.17443	0.808503	0.193993	0.0456785	0.378221
K.ALQEAHQQTLDDLQAEEDK[42.01]VNT[42.01]LTKAK@.I	15	6	QQHAEQL	14.9984	0.000343	2.792	sp|Q5SX39|MYH4_MOUSE	Myh4	acetylation	K1020,T1023	0.145725	0.474952	0.941202	0.0926797	0.647866	0.918353
K.ALQEAHQQTLDDLQAEEDK[42.01]VNTLT[42.01]KAK.I	4	10	DDLTQQHAEQL	15	3.21e-06	2.812	sp|Q5SX39|MYH4_MOUSE	Myh4	acetylation	K1020,T1025	0.0821575	0.619977	0.967698	0.138964	0.4052	0.832543
K.ALQEAHQQTLDDLQAEEDK[42.01]VNTLT[42.01]KAK@.I	2	5	QHAEQL	14.9609	0.0239	2.295	sp|Q5SX39|MYH4_MOUSE	Myh4	acetylation	K1020,T1025	0.275572	0.424995	0.926917	0.166326	0.627796	0.914707
K.ALQEAHQQTLDDLQAEEDK[42.01]VNTLTK[42.01]AK.I	2	8	QQHAEQLA	14.9999	2e-10	3.082	sp|Q5SX39|MYH4_MOUSE	Myh4	acetylation	K1020,K1026	0.109609	0.406543	0.922395	0.0175993	0.892768	0.982498
K.ALQEAHQQTLDDLQAEEDK[43.99]VNSLSK[43.99]LK@.S	1	6	LTQQHAE	14.0081	0.000757	3.644	sp|P13541|MYH3_MOUSE	Myh3	Carboxylation	K1017,K1023	-0.0954934	0.896311	0.990845	-1.229	0.108531	0.533665
K.ALQEAHQQTLDDLQAEEDK[43.99]VNTLTK[43.99]AK[43.99].I	3	7	TQQHAEQL	15	4.37e-12	4.079	sp|Q5SX39|MYH4_MOUSE	Myh4	Carboxylation	K1020,K1026,K1028	0.24804	0.125305	0.759864	0.043318	0.780707	0.956455
K.ALQEAHQQTLDDLQAEEDK[43.99]VNTLTK@.A	2	9	TK	15	8.59e-13	3.421	sp|Q5SX39|MYH4_MOUSE	Myh4	Carboxylation	K1020	0.0557589	0.832215	0.988796	0.16615	0.530292	0.883842
K.ALQEAHQQTLDDLQAEEDK[43.99]VNTLTKAK@.I	1	10	DDLTQQHAEQL	15	2.06e-07	3.842	sp|Q5SX39|MYH4_MOUSE	Myh4	Carboxylation	K1020	0.618205	0.137358	0.778602	0.655501	0.116786	0.548155
K.ALQEAHQQTLDDLQAEEDK@VN[14.02]TLTK[14.02].A	3	12	AQLDDLTQQHAEQL	15	4.02e-11	3.964	sp|Q5SX39|MYH4_MOUSE	Myh4	methylation_mono	N1022,K1026	0.156351	0.13974	0.782401	0.234409	0.0336082	0.329329
K.ALQEAHQQTLDDLQAEEDK@VN[14.02]TLTK@.A	6	7	QQHAEQL	15	9e-07	4.326	sp|Q5SX39|MYH4_MOUSE	Myh4	methylation_mono	N1022	0.203798	0.0922032	0.723082	-0.132977	0.258911	0.731469
K.ALQEAHQQTLDDLQAEEDK@VNT[42.01]LTK[42.01]AK.I	1	6	QQHAEQL	14.8562	3.66e-07	3.364	sp|Q5SX39|MYH4_MOUSE	Myh4	acetylation	T1023,K1026	0.240908	0.556435	0.959644	0.251073	0.540106	0.886729
K.ALQEAHQQTLDDLQAEEDK@VNTLTK[43.99]AK.I	1	7	TQQHAEQL	14.9998	1.28e-05	3.695	sp|Q5SX39|MYH4_MOUSE	Myh4	Carboxylation	K1026	0.809693	0.061049	0.661524	0.475631	0.252857	0.725653
K.ALQEAHQQTLDDLQAEEDKVN[0.98]TLTK.A	1	5	HAEQL	12.4798	1.08e-09	4.12	sp|Q5SX39|MYH4_MOUSE	Myh4	Deamidation	N1022	0.202134	0.087452	0.715681	0.065404	0.563062	0.896784
K.ALQEAHQQTLDDLQAEEDKVN[14.02]TLTK[14.02].A	2	12	QLDDLTQQHAEQL	15	7.69e-15	4.135	sp|Q5SX39|MYH4_MOUSE	Myh4	methylation_mono	N1022,K1026	-0.0420606	0.940021	0.994355	0.433078	0.443035	0.848628
K.ALQEAHQQTLDDLQAEEDKVN[15.99]TLTK.A	1	5	HAEQL	14.4087	0.000631	1.966	sp|Q5SX39|MYH4_MOUSE	Myh4	oxidation	N1022	0.0916124	0.535062	0.953386	0.157617	0.291884	0.762835
K.ALQEAHQQTLDDLQAEEDKVNS[79.97]LSK.L	4	6	QQHAEQL	14.9953	5.84e-05	2.349	sp|P13541|MYH3_MOUSE	Myh3	phosphorylation	S1020	0.158318	0.243133	0.852747	-0.0893848	0.50323	0.876779
K.ALQEAHQQTLDDLQAEEDKVNSLS[79.97]K.L	1	4	HAEQL	14.6394	0.0964	1.676	sp|P13541|MYH3_MOUSE	Myh3	phosphorylation	S1022	0.144199	0.330346	0.893914	0.0600525	0.681202	0.928925
K.ALQEAHQQTLDDLQAEEDKVNSLSK[43.99]LK[43.99].S	2	3	QQHA	15	5.51e-12	3.401	sp|P13541|MYH3_MOUSE	Myh3	Carboxylation	K1023,K1025	-0.102603	0.76869	0.985396	-0.0409416	0.906468	0.98548
K.ALQEAHQQTLDDLQAEEDKVNT[42.01]LTKAK[42.01].I	2	12	LDDLTQQHAEQLA	15	1.27e-07	3.485	sp|Q5SX39|MYH4_MOUSE	Myh4	acetylation	T1023,K1028	0.236481	0.0358583	0.613691	0.0089474	0.931689	0.987014
K.ALQEAHQQTLDDLQAEEDKVNTLT[42.01]K[42.01]AK@.I	2	4	HAEQL	14.303	0.00592	2.526	sp|Q5SX39|MYH4_MOUSE	Myh4	acetylation	T1025,K1026	0.172284	0.560842	0.959644	0.230867	0.437838	0.848316
K.ALQEAHQQTLDDLQAEEDKVNTLTK[42.01]AK[42.01].I	1	4	QQHA	15	2.8e-05	2.652	sp|Q5SX39|MYH4_MOUSE	Myh4	acetylation	K1026,K1028	0.355836	0.0656184	0.668058	-0.173758	0.34768	0.80102
K.ALQEAHQQTLDDLQAEEDKVNTLTK[43.99]AK@.I	2	10	DDLTQQHAEQL	15	1.25e-05	3.528	sp|Q5SX39|MYH4_MOUSE	Myh4	Carboxylation	K1026	-0.0208634	0.9558	0.996306	0.37436	0.327873	0.786394
K.ALQGASQ[0.98]IIAEIR.E	1	3	QL	10.1715	7.88e-07	3.17	sp|Q8K1M6|DNM1L_MOUSE	Dnm1l	Deamidation	Q731	-0.159571	0.293388	0.876933	-0.429443	0.0102903	0.19841
K.ALQP[31.99]IVSEEEWAHTK.Q	1	3	QL	14.9665	0.0011	1.696	sp|P47934|CACP_MOUSE	Crat	dihydroxy	P56	0.203984	0.307637	0.880945	0.0221201	0.910354	0.985984
K.ALSDHHVYLEGTLLK[114.04]PNMVTPGHACTQK.F	1	3	YVH	11.8574	1.98e-06	2.278	sp|P05064|ALDOA_MOUSE	Aldoa	ubiquitination	K230	-0.0216011	0.865699	0.990788	-0.49447	0.00129932	0.0969859
K.ALSDHHVYLEGTLLK[14.02]PN[14.02]MVTPGHACTQK@.F	1	6	LYVHHD	14.4323	1.18e-06	3.132	sp|P05064|ALDOA_MOUSE	Aldoa	methylation_mono	K230,N232	-0.0833412	0.645188	0.971432	-0.163135	0.372202	0.81368
K.ALSDHHVYLEGTLLK@PN[14.02]M*VTPGHACTQK.F	1	3	LYVH	9.0799	3.78e-11	3.215	sp|P05064|ALDOA_MOUSE	Aldoa	methylation_mono	N232	0.0820716	0.44466	0.930808	-0.138532	0.204919	0.675163
K.ALSDHHVYLEGTLLK@PNM*VTPGHACTQK[14.02].F	2	2	YVH	8.66183	1.01e-06	3.125	sp|P05064|ALDOA_MOUSE	Aldoa	methylation_mono	K243	0.0109081	0.953874	0.995839	-0.0330026	0.861142	0.974436
K.ALSDHHVYLEGTLLKP[15.99]NMVTPG.-	1	5	VHHDSL	14.8107	6.07e-06	2.49	tr|D3YWI1|D3YWI1_MOUSE	Aldoa	oxidation	P231	0.100263	0.397696	0.919967	0.0783231	0.506827	0.877417
K.ALSDHHVYLEGTLLKPN[0.98]M*VTPGHACTQ[0.98]K.F	3	2	YVH	7.14127	1.39e-08	3.357	sp|P05064|ALDOA_MOUSE	Aldoa	Deamidation	N232,Q242	-0.0632882	0.598227	0.96647	-0.212351	0.0908651	0.496399
K.ALSDHHVYLEGTLLKPN[0.98]M*VTPGHACTQK.F	1	2	VHH	8.59939	2.96e-08	2.163	sp|P05064|ALDOA_MOUSE	Aldoa	Deamidation	N232	-0.0563156	0.593279	0.965094	-0.353761	0.0037069	0.136654
K.ALSDHHVYLEGTLLKPN[0.98]MVTPGHACTQ[0.98]K.F	3	2	YVH	11.2273	8.24e-11	3.31	sp|P05064|ALDOA_MOUSE	Aldoa	Deamidation	N232,Q242	-0.0523222	0.744673	0.983806	-0.412218	0.019489	0.255706
K.ALSDHHVYLEGTLLKPN[0.98]MVTPGHACTQK.F	1	4	YVHH	11.2385	2.99e-08	3.885	sp|P05064|ALDOA_MOUSE	Aldoa	Deamidation	N232	-0.0834086	0.540915	0.956034	-0.489722	0.00223651	0.116283
K.ALSS[42.01]M*GANYSSYLAK@.A	1	5	YLAK	14.9996	0.0471	1.879	sp|Q9QZ47|TNNT3_MOUSE	Tnnt3	acetylation	S163	0.21219	0.169331	0.804193	-0.228853	0.140236	0.588334
K.ALSS[42.01]MGANYSSYLAK@.A	1	4	SL	10.3056	0.000416	2.373	sp|Q9QZ47|TNNT3_MOUSE	Tnnt3	acetylation	S163	-0.115503	0.391211	0.918118	-0.0217228	0.870346	0.976653
K.ALSSM[43.99]GANYSSYLAK@.A	10	7	SSYLAK	15	0.00127	2.346	sp|Q9QZ47|TNNT3_MOUSE	Tnnt3	Carboxylation	M164	-0.339966	0.0126565	0.515803	-0.0332423	0.785907	0.958068
K.ALSSM*GAN[0.98]YSSYLAK.A	16	10	YSSYLAK	15	5.38e-15	3.6	sp|Q9QZ47|TNNT3_MOUSE	Tnnt3	Deamidation	N167	-0.35902	0.0160198	0.543177	0.156043	0.256894	0.730088
K.ALSSM*GAN[14.02]YSSYLAK[14.02].A	6	5	AGMSSL	14.9999	0.00263	1.815	sp|Q9QZ47|TNNT3_MOUSE	Tnnt3	methylation_mono	N167,K174	-0.173994	0.0464307	0.637597	0.0182834	0.822752	0.96533
K.ALSSM*GAN[14.02]YSSYLAK@.A	3	5	YL	11.2752	0.185	2.003	sp|Q9QZ47|TNNT3_MOUSE	Tnnt3	methylation_mono	N167	-0.169012	0.0900038	0.719522	0.231815	0.02517	0.286858
K.ALSSM*GANY[31.99]SSYLAK.A	1	6	SSL	15	0.0307	2.203	sp|Q9QZ47|TNNT3_MOUSE	Tnnt3	dihydroxy	Y168	-0.37182	0.039966	0.624368	0.172141	0.314468	0.778578
K.ALSSMG[15.99]AN[15.99]YSSYLAK.A	1	6	SYLAK	14.8692	2.81	2.11	sp|Q9QZ47|TNNT3_MOUSE	Tnnt3	oxidation	G165,N167	-0.213163	0.0716393	0.684089	-0.0572147	0.610612	0.911853
K.ALSSMG[15.99]ANYSSYLAK.A	1	2	SSL	9.46281	0.0736	2.309	sp|Q9QZ47|TNNT3_MOUSE	Tnnt3	oxidation	G165	-0.343289	0.107528	0.745772	-0.0451968	0.824789	0.966291
K.ALSSMGAN[0.98]YSSYLAK.A	17	12	AGMSSL	15	6.27e-09	5.764	sp|Q9QZ47|TNNT3_MOUSE	Tnnt3	Deamidation	N167	-0.409894	0.0193358	0.550683	0.0563721	0.723872	0.938804
K.ALSSMGAN[14.02]YSSYLAK[14.02].A	2	5	AGMSSL	15	0.000146	1.729	sp|Q9QZ47|TNNT3_MOUSE	Tnnt3	methylation_mono	N167,K174	0.0219835	0.916127	0.991556	-0.0417421	0.841582	0.969987
K.ALSSMGAN[14.02]YSSYLAK@.A	18	6	YSSYL	14.9148	0.00594	2.582	sp|Q9QZ47|TNNT3_MOUSE	Tnnt3	methylation_mono	N167	-0.396835	0.00172192	0.319466	-0.124363	0.252031	0.725135
K.ALSSMGAN[15.99]Y[15.99]SSY[15.99]LAK.A	1	4	SSL	14.9879	3.09	1.579	sp|Q9QZ47|TNNT3_MOUSE	Tnnt3	oxidation	N167,Y168,Y171	-0.313787	0.0850124	0.712912	0.149439	0.393801	0.825371
K.ALSSMGAN[15.99]YSSYLAK.A	4	4	SYL	9.72134	0.000237	2.206	sp|Q9QZ47|TNNT3_MOUSE	Tnnt3	oxidation	N167	-0.282898	0.0871482	0.715681	-0.111801	0.480743	0.866305
K.ALSSMGANY[15.99]SSYLAK.A	1	4	LAK	13.0049	0.717	1.805	sp|Q9QZ47|TNNT3_MOUSE	Tnnt3	oxidation	Y168	-0.0229828	0.885788	0.990845	0.0325784	0.838719	0.969436
K.ALSSMGANYSS[42.01]YLAK@.A	1	4	SL	14.9267	62.8	1.289	sp|Q9QZ47|TNNT3_MOUSE	Tnnt3	acetylation	S170	-0.0745082	0.60628	0.967698	0.130808	0.369965	0.812576
K.ALSTDPASPN[0.98]LK.S	1	1	LK	12.4654	0.00389	2.2	sp|P26039|TLN1_MOUSE	Tln1	Deamidation	N1330	0.0333242	0.846902	0.989627	0.0818427	0.636444	0.916681
K.ALTDAGCN[0.98]LSPLQYIK.Q	1	5	ADTLA	14.9887	0.00294	1.689	sp|Q8BRF7|SCFD1_MOUSE	Scfd1	Deamidation	N483	-1.01019	0.156812	0.795061	-0.381537	0.581863	0.902062
K.ALTSELAN[0.98]AR.D	1	7	ALESTL	15	0.00288	3.309	sp|P26041|MOES_MOUSE	Msn	Deamidation	N531	0.179845	0.169818	0.804193	0.117839	0.359736	0.807377
K.ALVK@PQAVK[42.01]PK@.M	1	2	KVL	10.1472	2.23e-05	2.703	tr|F6VZG1|F6VZG1_MOUSE	Gm4889	acetylation	K82	-0.128996	0.422016	0.925789	0.486769	0.0070547	0.1743
K.ALVPGN[0.98]IFK.S	5	5	LVPG	15	0.0807	2.914	sp|A2ASS6|TITIN_MOUSE	Ttn	Deamidation	N23105	-0.0183394	0.876869	0.990845	-0.045593	0.700698	0.932933
K.ALYSNILGE[43.99]ENTYLWR.T	2	4	INSYL	13.4835	3.43e-06	2.202	sp|Q8VEM8|MPCP_MOUSE	Slc25a3	Carboxylation	E149	-0.0865134	0.522213	0.950668	-0.0641045	0.634313	0.915967
K.ALYSNILGEE[43.99]NTYLWR.T	1	6	NSYLA	14.7331	0.000214	2.155	sp|Q8VEM8|MPCP_MOUSE	Slc25a3	Carboxylation	E150	0.0348208	0.822717	0.988675	0.249987	0.122342	0.557929
K.ALYSNILGEEN[0.98]TYLWR.T	3	7	SNIL	8.74897	2.78e-10	4.381	sp|Q8VEM8|MPCP_MOUSE	Slc25a3	Deamidation	N151	0.049994	0.677267	0.973575	0.1064	0.380596	0.818458
K.ALYSNILGEENTY[15.99]LWR.T	1	5	LINSYL	14.8033	4.31e-05	2.663	sp|Q8VEM8|MPCP_MOUSE	Slc25a3	oxidation	Y153	0.0544567	0.714927	0.97893	0.0745799	0.617618	0.912279
K.ALYSNILGEENTY[31.99]LWR.T	2	8	LINSYLA	14.9978	1.75e-15	5.089	sp|Q8VEM8|MPCP_MOUSE	Slc25a3	dihydroxy	Y153	0.152824	0.148485	0.791182	0.0349409	0.732533	0.941133
K.AM*DT[42.01]WLNADPHNVVVLHNK[42.01]GNR.G	1	1	NH	8.43484	0.0478	1.903	tr|E9Q0S6|E9Q0S6_MOUSE	Tns1	acetylation	T270,K285	-0.193009	0.115125	0.746612	-0.0315837	0.788108	0.958697
K.AM*EAVAAQ[0.98]GK.A	5	6	AVAA	15	3.87e-08	2.91	sp|Q9DBJ1|PGAM1_MOUSE	Pgam1	Deamidation	Q249	-0.128343	0.224825	0.841845	0.175833	0.103286	0.521112
K.AM*GIM*N[0.98]SFVNDIFER.I	1	0	NA		0.00025	1.784	sp|Q6ZWY9|H2B1C_MOUSE	Hist1h2bc	Deamidation	N64	0.160528	0.629483	0.967698	-0.130737	0.693992	0.932791
K.AM*GIM*NSFVN[0.98]DIFER.I	1	2	DIF	8.59697	1.24e-08	2.454	sp|Q6ZWY9|H2B1C_MOUSE	Hist1h2bc	Deamidation	N68	0.140927	0.651428	0.971432	-0.0251368	0.935558	0.987462
K.AM*GIMN[0.98]SFVNDIFER.I	1	3	GIM	6.23611	2.81	2.769	sp|Q6ZWY9|H2B1C_MOUSE	Hist1h2bc	Deamidation	N64	-0.125846	0.580892	0.963641	-0.151486	0.507306	0.877417
K.AM*GIMNSFVN[0.98]DIFER.I	1	1	DI	9.70868	7.74e-05	1.917	sp|Q6ZWY9|H2B1C_MOUSE	Hist1h2bc	Deamidation	N68	-0.25235	0.218468	0.838762	0.0708566	0.72343	0.938722
K.AM*LHQEG[15.99]HMDDALSLTR.C	1	0	NA		0.0177	2.199	sp|E9PZQ0|RYR1_MOUSE	Ryr1	oxidation	G383	0.197327	0.374712	0.912454	0.174585	0.430911	0.845739
K.AM*LHQEGHM*DDALS[79.97]LTR.C	1	1	TR	5.0056	9.53e-05	1.806	sp|E9PZQ0|RYR1_MOUSE	Ryr1	phosphorylation	S390	0.158389	0.163611	0.801612	0.102929	0.356289	0.804692
K.AM*LWVSEK[114.04]LR.D	1	0	NA		2.36	1.562	sp|P12382|PFKAL_MOUSE	Pfkl	ubiquitination	K689	0.132399	0.274482	0.866253	0.149076	0.220951	0.692333
K.AM*N[0.98]WMSGK.I	1	2	WMS	8.83281	0.148	1.902	sp|P47857|PFKAM_MOUSE	Pfkm	Deamidation	N685	-0.146837	0.140809	0.784884	-0.413147	0.000536806	0.0664706
K.AM*SSLQN[0.98]DRDRLLK.E	1	2	LLK	13.1663	1.1	1.847	tr|E9PVZ8|E9PVZ8_MOUSE	Golgb1	Deamidation	N2868	0.152899	0.27628	0.868263	-0.00881643	0.948923	0.991057
K.AM*TITWKP[31.99]PLYDGGSK.I	1	3	YDGG	7.56434	0.000366	1.991	sp|A2ASS6|TITIN_MOUSE	Ttn	dihydroxy	P16391	0.916148	4.02885e-05	0.0447792	-0.144823	0.380991	0.818458
K.AMD[15.99]SDWFAQNYMGR.K	1	4	DWF	10.3378	0.00238	2.709	sp|Q99JY0|ECHB_MOUSE	Hadhb	oxidation	D395	0.0315446	0.847461	0.989627	-0.0215438	0.895444	0.983062
K.AMDSDWFAQN[14.02]YMGR.K	1	6	AFWDSDM	14.9993	6.59e-06	2.044	sp|Q99JY0|ECHB_MOUSE	Hadhb	methylation_mono	N402	0.0152652	0.897991	0.990845	-0.0277786	0.815653	0.964625
K.AMEAVAAQ[0.98]GK.A	5	7	AAVAEMA	15	1.04e-08	3.543	sp|Q9DBJ1|PGAM1_MOUSE	Pgam1	Deamidation	Q249	-0.200345	0.086481	0.715027	0.0905014	0.420387	0.841542
K.AMEAVAAQGK[43.99].A	1	6	AAVAEM	14.8631	0.000843	1.666	sp|Q9DBJ1|PGAM1_MOUSE	Pgam1	Carboxylation	K251	0.0175052	0.92581	0.994249	0.386172	0.054059	0.404116
K.AMFEEAYSN[0.98]YCR.M	1	3	EEFM	12.9302	9.79e-07	2.225	sp|Q60936|ADCK3_MOUSE	Adck3	Deamidation	N636	0.0421474	0.737285	0.983203	-0.145584	0.256141	0.729232
K.AMLHQEGHM*DDALS[79.97]LTR.C	1	7	EQHLM	14.9973	9.14e-08	2.258	sp|E9PZQ0|RYR1_MOUSE	Ryr1	phosphorylation	S390	-0.0246184	0.82624	0.988675	-0.000691536	0.995076	0.999507
K.AMN[0.98]WMSGK.I	2	3	WMS	11.57	2.26e-08	2.707	sp|P47857|PFKAM_MOUSE	Pfkm	Deamidation	N685	-0.069382	0.590611	0.964803	-0.365653	0.0110073	0.203457
K.AMPSN[0.98]SPVAALAATGK.E	1	5	AALAAT	13.1455	2.32e-13	3.395	sp|Q9QY76|VAPB_MOUSE	Vapb	Deamidation	N205	0.0170969	0.87918	0.990845	-0.0350762	0.755443	0.947992
K.AN[0.98]AELFSEVK.Y	1	1	VK	7.82789	0.413	2.352	sp|Q80XB4|NRAP_MOUSE	Nrap	Deamidation	N535	-0.0671536	0.736348	0.982971	-0.1995	0.324297	0.784744
K.AN[0.98]AGEESVM*NLDK.L	1	6	MNLDK	15	4.29e-08	3.08	sp|Q8K2B3|SDHA_MOUSE	Sdha	Deamidation	N487	0.478696	0.0334459	0.61262	0.1624	0.439663	0.84843
K.AN[0.98]AGEESVM*NLDKLR.F	1	0	NA		0.0366	2.179	sp|Q8K2B3|SDHA_MOUSE	Sdha	Deamidation	N487	-0.28867	0.102863	0.740095	-0.600896	0.0025247	0.117467
K.AN[0.98]AGEESVMNLDK.L	1	4	MNLDK	15	8.28e-08	3.043	sp|Q8K2B3|SDHA_MOUSE	Sdha	Deamidation	N487	0.0551348	0.901008	0.990845	-0.408859	0.362981	0.808502
K.AN[0.98]AINM*SDK.L	2	4	NIA	14.6935	8.89e-05	2.077	tr|E9Q1W3|E9Q1W3_MOUSE	Neb	Deamidation	N2014	-0.180047	0.201016	0.828872	0.169303	0.227772	0.701128
K.AN[0.98]AINMSDK.L	3	6	DSMNIA	15	1.2e-08	3.425	tr|E9Q1W3|E9Q1W3_MOUSE	Neb	Deamidation	N2014	-0.114293	0.36376	0.907205	0.213609	0.100355	0.515081
K.AN[0.98]DQLK.I	2	3	DQLK	15	0.00584	2.204	sp|A2ASS6|TITIN_MOUSE	Ttn	Deamidation	N27198	0.204336	0.0586791	0.652985	0.0243576	0.810683	0.964241
K.AN[0.98]FKDH.-	1	3	FKDH	14.9709	0.0281	2.066	sp|Q8BH95|ECHM_MOUSE	Echs1	Deamidation	N286	0.0329928	0.890085	0.990845	-0.0100799	0.966312	0.995086
K.AN[0.98]FTSVVDTPEIIHAQQVK.N	2	12	HAQQVK	15	1.28e-16	5.453	tr|E9Q1W3|E9Q1W3_MOUSE	Neb	Deamidation	N6540	-0.247605	0.0927015	0.723861	0.104962	0.458447	0.855241
K.AN[0.98]GLTAESK.A	2	5	SEATLG	13.7032	0.000293	3.128	sp|Q8BJS4|SUN2_MOUSE	Sun2	Deamidation	N126	0.166715	0.411014	0.923193	0.0629077	0.754061	0.947936
K.AN[0.98]GSWELDEDLTK.I	1	9	ELDEDLTK	15	2.29e-11	4.371	sp|Q99KC8|VMA5A_MOUSE	Vwa5a	Deamidation	N698	0.202173	0.24906	0.854714	-0.342767	0.0600668	0.421896
K.AN[0.98]GTTVHVGIHPSK.-	1	6	GVHV	14.9998	2.67e-08	3.841	sp|P61255|RL26_MOUSE	Rpl26	Deamidation	N91	-0.313478	0.0678204	0.674575	-0.0385467	0.812127	0.964241
K.AN[0.98]GYTLGPK.D	9	5	GYTLG	12.122	4.41e-10	3.238	tr|E9Q1W3|E9Q1W3_MOUSE	Neb	Deamidation	N5476	-0.113319	0.478978	0.941614	0.112204	0.483244	0.867504
K.AN[0.98]HVN[0.98]VPDCAFTVTDLVEGGKYEFR.I	1	3	TDLV	7.78102	1.28e-05	2.285	sp|A2ASS6|TITIN_MOUSE	Ttn	Deamidation	N22113,N22116	-0.292991	0.292598	0.876778	-0.372412	0.18585	0.654552
K.AN[0.98]INIEK.A	1	4	EINI	15	0.0799	2.581	sp|P61027|RAB10_MOUSE	Rab10	Deamidation	N156	-0.251893	0.0743256	0.687677	0.191075	0.166326	0.62899
K.AN[0.98]LINTSDK.L	1	4	LINTS	12.3515	1.55e-05	2.649	tr|E9Q1W3|E9Q1W3_MOUSE	Neb	Deamidation	N2501	-0.0142024	0.953163	0.995839	0.147715	0.54379	0.887846
K.AN[0.98]LLANNEYYFR.V	1	1	LL	6.78629	0.0014	2.785	sp|A2ASS6|TITIN_MOUSE	Ttn	Deamidation	N19852	-0.184392	0.25383	0.857887	-0.0559341	0.723938	0.938809
K.AN[0.98]NLSSLSK.K	1	5	LSSLN	14.9346	4.61e-07	3.23	sp|O08547|SC22B_MOUSE	Sec22b	Deamidation	N171	-0.129259	0.172989	0.807672	-0.0242445	0.792116	0.959949
K.AN[0.98]NVDYTVHSVR.R	1	8	DYTVHSVR	15	3.5e-11	2.952	sp|Q64514|TPP2_MOUSE	Tpp2	Deamidation	N469	-0.0498701	0.750072	0.985189	0.391609	0.0222175	0.270878
K.AN[0.98]PIQGFSAK.W	1	4	FGQIP	13.2637	2.45e-09	3.031	sp|P19783|COX41_MOUSE	Cox4i1	Deamidation	N151	-0.342028	0.190227	0.817165	-0.180825	0.479459	0.865885
K.AN[0.98]SEVAQ[0.98]WR.T	2	5	VES	15	0.051	3.092	sp|Q91Z83|MYH7_MOUSE	Myh7	Deamidation	N1365,Q1370	0.00229098	0.982917	0.99789	0.123044	0.260439	0.732493
K.AN[0.98]SEVAQWR.T	55	6	SEVAQWR	15	4.33e-05	3.136	sp|Q91Z83|MYH7_MOUSE	Myh7	Deamidation	N1365	-0.0149799	0.83844	0.989007	0.0773623	0.300862	0.769402
K.AN[0.98]SLQMSER.L	2	6	SLQMSER	14.9997	3.12e-05	2.992	tr|E9Q1W3|E9Q1W3_MOUSE	Neb	Deamidation	N4167	-0.334382	0.0279538	0.599899	0.127468	0.368596	0.811729
K.AN[0.98]TIGISLIK.G	6	7	LSIGIT	14.9918	2.36e-05	3.933	sp|P13707|GPDA_MOUSE	Gpd1	Deamidation	N112	-0.0471524	0.702469	0.976997	0.131469	0.294717	0.764946
K.AN[0.98]VTVEAR.L	2	5	EVTV	15	0.00188	2.777	sp|A2ASS6|TITIN_MOUSE	Ttn	Deamidation	N13532	0.114765	0.471463	0.939561	0.115958	0.466949	0.860053
K.AN[0.98]VVTSPK.E	1	3	VTS	11.2707	7.66e-05	2.376	sp|Q6PHZ2-5|KCC2D_MOUSE	Camk2d	Deamidation	N334	0.0246163	0.844661	0.989627	0.288236	0.0338067	0.329927
K.AN[15.99]AELFSEVKYK.E	1	1	YK	10.2027	0.000248	1.941	sp|Q80XB4|NRAP_MOUSE	Nrap	oxidation	N535	-0.0327449	0.788816	0.985396	0.387478	0.00560828	0.16006
K.AN[15.99]AEVAQWR.S	1	1	WR	6.47632	2.22e-07	2.445	sp|A2AQP0|MYH7B_MOUSE	Myh7b	oxidation	N1372	-0.172455	0.134035	0.77078	-0.107294	0.34008	0.796193
K.ANAE[43.99]VAQWR.S	4	4	VAQWR	14.9982	3.38e-05	2.974	sp|A2AQP0|MYH7B_MOUSE	Myh7b	Carboxylation	E1374	-0.0900369	0.328545	0.892947	0.0676376	0.459824	0.855649
K.ANAGEESVMN[0.98]LDK.L	1	9	MVSEEGAN	15	2.05e-09	3.796	sp|Q8K2B3|SDHA_MOUSE	Sdha	Deamidation	N495	0.167705	0.230202	0.845071	-0.25798	0.0734893	0.453994
K.ANAIN[0.98]M*SDK.L	2	1	MS	4.16493	6.71e-06	1.96	tr|E9Q1W3|E9Q1W3_MOUSE	Neb	Deamidation	N2017	-0.179009	0.21355	0.838762	0.200546	0.166173	0.628746
K.ANAIN[0.98]MSDK.L	1	5	IAN	14.9776	1.01e-06	2.998	tr|E9Q1W3|E9Q1W3_MOUSE	Neb	Deamidation	N2017	-0.00224818	0.990051	0.998446	0.0751434	0.677741	0.928097
K.ANDN[0.98]FTIHR.L	1	6	FTIHR	15	1.48e-06	2.704	sp|Q99KC8|VMA5A_MOUSE	Vwa5a	Deamidation	N542	0.101022	0.567968	0.962408	-0.0958992	0.587555	0.903903
K.ANENASFLQK[114.04]SIGEVTLK.A	1	3	ANE	9.88717	1.88	1.295	sp|Q922J3|CLIP1_MOUSE	Clip1	ubiquitination	K930	-0.375251	0.0143018	0.516977	-0.0230904	0.867046	0.976604
K.ANLIN[0.98]TSDK.L	3	6	ILNA	15	2.53e-06	3.36	tr|E9Q1W3|E9Q1W3_MOUSE	Neb	Deamidation	N2504	-0.151479	0.227416	0.843394	0.226574	0.0792501	0.467036
K.ANLIN[0.98]TSDKLYK.M	1	5	ILNA	11.1746	3.55e-10	3.192	tr|E9Q1W3|E9Q1W3_MOUSE	Neb	Deamidation	N2504	-0.342501	0.193851	0.821354	-0.600962	0.0305534	0.313699
K.ANLIN[14.02]TSDK[14.02]LYK@.M	1	4	ILN	13.5285	0.0547	1.677	tr|E9Q1W3|E9Q1W3_MOUSE	Neb	methylation_mono	N2504,K2508	-0.258578	0.411752	0.923193	-0.640256	0.0539162	0.403961
K.ANLINTSDKLY[79.97]K.M	1	4	DSTNILN	15	0.109	2.093	tr|E9Q1W3|E9Q1W3_MOUSE	Neb	phosphorylation	Y2510	0.0112857	0.957429	0.996844	0.14579	0.493898	0.873044
K.ANLLAN[0.98]NEYYFR.V	7	9	ALLN	14.9987	4.37e-14	4.275	sp|A2ASS6|TITIN_MOUSE	Ttn	Deamidation	N19856	-0.117937	0.350939	0.902518	-0.0686516	0.583495	0.903
K.ANLLAN[14.02]N[14.02]EYYFR.V	1	4	ALLN	13.8846	1.43	1.592	sp|A2ASS6|TITIN_MOUSE	Ttn	methylation_mono	N19856,N19857	-0.193965	0.201509	0.828872	-0.0995026	0.503678	0.876907
K.ANLLANN[0.98]EYYFR.V	1	3	LLN	11.3375	9.06e-12	3.376	sp|A2ASS6|TITIN_MOUSE	Ttn	Deamidation	N19857	0.114827	0.359976	0.906302	0.170744	0.180589	0.648161
K.ANLLANNEYY[15.99]FR.V	1	3	LLN	11.5378	5.39e-07	2.333	sp|A2ASS6|TITIN_MOUSE	Ttn	oxidation	Y19860	-0.173417	0.306044	0.880945	-0.191955	0.259079	0.731469
K.ANN[0.98]GICFLR.F	1	2	FLR	8.51312	0.0208	2.859	tr|Q8BML9|Q8BML9_MOUSE	Qars	Deamidation	N295	-0.0354562	0.791898	0.985396	-0.296778	0.0399293	0.358152
K.ANPIQ[0.98]GFSAK.W	1	4	IPN	11.0498	5.01e-05	2.428	sp|P19783|COX41_MOUSE	Cox4i1	Deamidation	Q154	-0.205161	0.241149	0.852451	0.0414777	0.808492	0.963836
K.ANSEVAQ[0.98]WR.T	23	6	AVES	15	4.29e-07	3.114	sp|Q91Z83|MYH7_MOUSE	Myh7	Deamidation	Q1370	-0.0180236	0.811521	0.987641	0.0427073	0.573741	0.899963
K.ANSEVAQWR[14.02].T	5	6	QAVESN	15	0.000589	1.85	sp|Q91Z83|MYH7_MOUSE	Myh7	methylation_mono	R1372	-0.0370211	0.617807	0.967698	0.024191	0.743796	0.944345
K.ANSEVAQWR[15.99].T	80	6	QAVESN	14.9546	3.27e-09	3.166	sp|Q91Z83|MYH7_MOUSE	Myh7	oxidation	R1372	-0.0144647	0.866362	0.990788	0.0164956	0.847835	0.971846
K.ANSEVAQWR[31.99].T	70	5	QAVESN	14.8847	3.86e-08	3.02	sp|Q91Z83|MYH7_MOUSE	Myh7	dihydroxy	R1372	-0.0180115	0.834496	0.989007	0.0215632	0.802541	0.96282
K.ANSEVAQWRTK@YE[43.99]TDAIQR.T	1	4	VESNA	12.6208	0.0309	1.767	sp|Q91Z83|MYH7_MOUSE	Myh7	Carboxylation	E1376	-0.0436798	0.870713	0.990845	-0.0139894	0.958412	0.993612
K.ANSLQ[0.98]MSER.L	2	5	LSN	14.9976	2.74e-11	3.037	tr|E9Q1W3|E9Q1W3_MOUSE	Neb	Deamidation	Q4170	-0.317696	0.102513	0.740095	0.139559	0.456891	0.854573
K.ANVHIPN[15.99]D[15.99]MMNHVLAK.R	1	4	IHVN	11.632	0.000106	1.918	tr|E9Q1W3|E9Q1W3_MOUSE	Neb	oxidation	N5029,D5030	-0.0245477	0.859983	0.990039	0.174743	0.220782	0.692245
K.ANVHIPNDM*MN[0.98]HVLAK.R	1	7	IHVN	15	2.32e-07	2.68	tr|E9Q1W3|E9Q1W3_MOUSE	Neb	Deamidation	N5033	-0.160769	0.336421	0.894923	0.00780177	0.962203	0.993927
K.ANVHIPNDMM*N[15.99]HVLAK.R	1	5	IHVN	14.6729	0.000166	2.161	tr|E9Q1W3|E9Q1W3_MOUSE	Neb	oxidation	N5033	-0.0782316	0.61823	0.967698	-0.0667315	0.670407	0.925713
K.ANVNVPAD[43.99]IPVM*LQSK@.L	1	2	VNVN	10.4538	5.66e-05	2.309	tr|A2AQB2|A2AQB2_MOUSE	Neb	Carboxylation	D177	0.0723043	0.636359	0.969337	0.0535254	0.725888	0.939933
K.ANVNVPADIP[15.99]VMLQSK.L	1	3	VNVN	11.7932	0.0363	1.736	tr|A2AQB2|A2AQB2_MOUSE	Neb	oxidation	P179	-0.197153	0.208548	0.836522	0.0197425	0.897075	0.983479
K.ANVNVPADIPVM[43.99]LQSK@.L	1	3	VNVN	11.3452	0.000372	2.243	tr|A2AQB2|A2AQB2_MOUSE	Neb	Carboxylation	M181	0.103336	0.621848	0.967698	0.18293	0.386699	0.820009
K.ANVNVPADIPVMLQ[0.98]SK.L	2	3	VNVN	11.2117	2.42e-09	3.073	tr|A2AQB2|A2AQB2_MOUSE	Neb	Deamidation	Q183	-0.173456	0.418546	0.925066	-0.0140055	0.947341	0.990586
K.APADD[43.99]GGSPITGYLVEK@.R	1	5	GYLVEK	15	0.000477	1.892	sp|A2ASS6|TITIN_MOUSE	Ttn	Carboxylation	D21303	-0.0124686	0.924284	0.993856	0.0994173	0.452863	0.852758
K.APADDGGS[42.01]PITGYLVEK@.R	1	5	GYLVEK	15	5.32e-06	2.257	sp|A2ASS6|TITIN_MOUSE	Ttn	acetylation	S21306	0.133084	0.290696	0.875865	-0.0200846	0.870943	0.976653
K.APADDGGSPITGYLVEK[114.04].R	1	1	DD	8.32661	0.000167	2.185	sp|A2ASS6|TITIN_MOUSE	Ttn	ubiquitination	K21315	0.130646	0.450257	0.931242	-0.0314776	0.854345	0.972593
K.APGFGDN[0.98]R.K	2	1	DGF	10.2222	0.00164	2.219	sp|P63038|CH60_MOUSE	Hspd1	Deamidation	N308	0.0929671	0.357428	0.90586	0.0392673	0.694073	0.932791
K.APHNAHAEAAAWLQQ[0.98]QEAK.F	1	2	QE	5.91446	0.498	2.18	sp|Q6ZWQ0|SYNE2_MOUSE	Syne2	Deamidation	Q5389	-0.0630792	0.556133	0.959644	0.0815778	0.448307	0.851068
K.APIQWE[43.99]ER.N	1	3	QIP	10.8087	1.25e-08	2.334	sp|Q9D6R2|IDH3A_MOUSE	Idh3a	Carboxylation	E64	0.158255	0.222388	0.840392	-0.0668553	0.598667	0.908484
K.APIRPDIVN[0.98]FVHTNLR.K	1	6	FVHTNLR	15	8.02e-11	4.167	sp|Q9D8E6|RL4_MOUSE	Rpl4	Deamidation	N38	-0.226452	0.306664	0.880945	-0.243522	0.272931	0.746735
K.APIRPDIVNFVHTN[0.98]LR.K	2	3	VHT	14.9876	2.88e-11	3.588	sp|Q9D8E6|RL4_MOUSE	Rpl4	Deamidation	N43	-0.0531764	0.788192	0.985396	-0.186613	0.352311	0.80271
K.APN[0.98]DFN[0.98]LK.D	2	2	DF	13.7615	2.4e-05	2.79	sp|Q9WUB3|PYGM_MOUSE	Pygm	Deamidation	N251,N254	-0.0222821	0.87119	0.990845	-0.0173532	0.899493	0.984072
K.APN[0.98]DFNLK.D	4	4	DFNLK	15	0.000987	2.683	sp|Q9WUB3|PYGM_MOUSE	Pygm	Deamidation	N251	-0.0564577	0.793941	0.985396	-0.0823404	0.703616	0.932933
K.APNDFN[0.98]LK.D	3	3	PNDF	14.897	0.0678	2.744	sp|Q9WUB3|PYGM_MOUSE	Pygm	Deamidation	N254	-0.069593	0.372421	0.910037	0.0353475	0.64724	0.918233
K.APNDFN[15.99]LK.D	2	0	NA		0.328	2.182	sp|Q9WUB3|PYGM_MOUSE	Pygm	oxidation	N254	-0.125477	0.60719	0.967698	-0.173167	0.479794	0.8661
K.APQ[0.98]VSTPTLVEAAR.N	3	5	VST	10.0731	8.1e-06	3.872	sp|P07724|ALBU_MOUSE	Alb	Deamidation	Q441	-0.206833	0.0739186	0.687677	0.145666	0.19617	0.668337
K.APSSSSVG[15.99]ISEWLD[15.99]QK.L	1	0	NA		0.00126	1.759	sp|Q99LC5|ETFA_MOUSE	Etfa	oxidation	G195,D201	-0.0741276	0.648944	0.971432	0.260837	0.122855	0.558459
K.AQ[0.98]DEGHLSDIVPFK.V	1	7	IDSLHGE	14.7176	1.74e-06	3.022	sp|Q99JY0|ECHB_MOUSE	Hadhb	Deamidation	Q257	0.296042	0.402018	0.921918	0.165589	0.6365	0.916681
K.AQ[0.98]DTAELFFEDVR.L	2	8	FLEATD	15	0.0173	4.345	sp|P51174|ACADL_MOUSE	Acadl	Deamidation	Q256	0.121637	0.336588	0.894923	0.159563	0.212439	0.681521
K.AQ[0.98]DVISNTNYK.H	1	2	IVD	9.46549	0.00193	1.955	tr|E9Q1W3|E9Q1W3_MOUSE	Neb	Deamidation	Q1148	-0.17047	0.576793	0.963641	-0.11632	0.702552	0.932933
K.AQ[0.98]IDVTPVGSK.L	3	7	TVDI	14.6388	4.97e-09	4.009	sp|A2ASS6|TITIN_MOUSE	Ttn	Deamidation	Q19053	-0.0663466	0.657657	0.971432	-0.00655178	0.964979	0.994311
K.AQ[0.98]LEPVASPAK.K	1	5	SAVPEL	14.8215	0.000471	2.542	sp|Q9QXS1|PLEC_MOUSE	Plec	Deamidation	Q1437	-0.134747	0.421031	0.925496	0.0624597	0.70676	0.933801
K.AQ[0.98]LFALTGVQPAR.Q	1	4	LAFL	12.899	2.57e-07	2.978	sp|Q9JMA1|UBP14_MOUSE	Usp14	Deamidation	Q32	-0.0162497	0.870521	0.990845	-0.0638626	0.52447	0.882999
K.AQ[0.98]VEQELTTLR.L	1	9	VEQELTTLR	14.679	1.98e-08	3.567	sp|Q9QXS1|PLEC_MOUSE	Plec	Deamidation	Q2328	0.167022	0.286348	0.8728	0.130346	0.401877	0.830891
K.AQ[0.98]VLAGGR.G	3	5	VLAGGR	15	0.000282	2.627	sp|Q9Z2I9|SUCB1_MOUSE	Sucla2	Deamidation	Q100	-0.0655328	0.623736	0.967698	-0.0899067	0.502462	0.876707
K.AQ[0.98]VTGQSAR.K	1	3	GTV	11.1279	0.00792	2.041	sp|Q9CZD3|SYG_MOUSE	Gars	Deamidation	Q371	-0.00919693	0.958325	0.996844	-0.0286308	0.870826	0.976653
K.AQ[0.98]YDDIASR.S	1	2	IDD	5.46433	1.55e-06	2.418	tr|E9Q1Y9|E9Q1Y9_MOUSE	5430421N21Rik	Deamidation	Q279	-0.338542	0.660396	0.971432	-1.20772	0.13057	0.571808
K.AQAESN[14.02]K@.A	1	4	SEAQ	13.0515	0.00151	2.845	sp|Q9QXZ0|MACF1_MOUSE	Macf1	methylation_mono	N4472	-0.216953	0.229383	0.845071	0.137475	0.439632	0.84843
K.AQDTAE[43.99]LFFEDVR.L	4	7	LFFEDVR	15	9.87e-07	2.355	sp|P51174|ACADL_MOUSE	Acadl	Carboxylation	E260	0.0217434	0.89075	0.990845	0.334417	0.0482928	0.388468
K.AQDVISN[0.98]TNYK.H	2	4	VDQ	13.2208	1.86e-09	3	tr|E9Q1W3|E9Q1W3_MOUSE	Neb	Deamidation	N1153	-0.0387185	0.788401	0.985396	0.121679	0.403997	0.832423
K.AQDVISNTN[0.98]YK.H	3	7	IVDQ	14.9948	1.16e-07	3.447	tr|E9Q1W3|E9Q1W3_MOUSE	Neb	Deamidation	N1155	-0.0871796	0.527052	0.951708	0.0863895	0.530754	0.883842
K.AQEIDQTN[0.98]DFK.N	1	8	TQDIEQA	15	5.67e-10	4.298	sp|Q9JHI5|IVD_MOUSE	Ivd	Deamidation	N73	0.11348	0.469328	0.939338	0.236671	0.142316	0.592119
K.AQFGQPE[43.99]ILLGTIPGAGGTQR.L	2	0	NA		0.000122	2.317	sp|Q8BH95|ECHM_MOUSE	Echs1	Carboxylation	E164	0.0822915	0.580089	0.963641	0.0352175	0.812051	0.964241
K.AQFGQPEILLG[15.99]TIPGAGGTQR.L	2	8	LIEPQGFQ	15	8.94e-07	3.289	sp|Q8BH95|ECHM_MOUSE	Echs1	oxidation	G168	-0.0520292	0.603508	0.967698	0.0956397	0.344878	0.798667
K.AQIHN[0.98]GILR.L	3	4	HIQ	11.2533	1.6e-08	2.951	sp|Q05793|PGBM_MOUSE	Hspg2	Deamidation	N1914	0.113068	0.308459	0.880945	0.284172	0.0181475	0.250007
K.AQKT[42.01]PYIVLSGSGK[42.01]SMNANTITK@.-	5	4	NTITK	13.3513	0.0126	2.43	sp|Q9Z315|SNUT1_MOUSE	Sart1	acetylation	T787,K797	0.246335	0.220107	0.838762	0.697436	0.00248498	0.117441
K.AQKTPYIVLS[42.01]GSGKS[42.01]MNANTITK@.-	1	4	NTITK	15	4.79	1.459	sp|Q9Z315|SNUT1_MOUSE	Sart1	acetylation	S793,S798	0.198888	0.321663	0.888107	0.645077	0.0045941	0.146758
K.AQKTPYIVLSGS[42.01]GKS[42.01]MNANTITK@.-	1	4	NTITK	15	10.6	1.328	sp|Q9Z315|SNUT1_MOUSE	Sart1	acetylation	S795,S798	0.241902	0.278791	0.869745	0.784693	0.00237336	0.117326
K.AQLFALTGVQ[0.98]PAR.Q	1	5	LAFLQ	14.8868	2.25e-05	3.388	sp|Q9JMA1|UBP14_MOUSE	Usp14	Deamidation	Q40	0.0153904	0.896077	0.990845	-0.310807	0.0169634	0.243363
K.AQLGQ[0.98]DEGK.Q	1	4	LQ	13.5991	1.04	2.295	sp|Q61035|SYHC_MOUSE	Hars	Deamidation	Q47	0.0646314	0.57761	0.963641	0.203871	0.0926263	0.500414
K.AQN[0.98]GEFMTHK.L	1	5	MTHK	15	5.18e-08	3.331	tr|E9QA15|E9QA15_MOUSE	Cald1	Deamidation	N472	0.106505	0.522841	0.950668	0.101685	0.541582	0.887257
K.AQN[0.98]GSSSK.A	1	3	GSS	10.1833	1.38e-06	2.595	sp|A2AQ25|SKT_MOUSE	Skt	Deamidation	N1931	-0.145064	0.341562	0.897296	-0.408015	0.0144562	0.224249
K.AQQ[0.98]ALVQK.R	1	4	VQK	15	3.84e-05	2.457	sp|Q9CQQ7|AT5F1_MOUSE	Atp5f1	Deamidation	Q157	-0.190143	0.11487	0.746612	0.158598	0.183017	0.650126
K.AQQALVQ[0.98]K.R	1	5	VLAQQA	15	0.0114	3.074	sp|Q9CQQ7|AT5F1_MOUSE	Atp5f1	Deamidation	Q161	-0.0728212	0.87941	0.990845	0.241364	0.616431	0.912213
K.AQQELEEQ[0.98]TR.R	1	3	LEQQ	12.1319	7.55e-07	2.877	sp|P26041|MOES_MOUSE	Msn	Deamidation	Q368	0.147455	0.441955	0.930521	0.463207	0.0253686	0.288903
K.AQQIQ[0.98]ALQSNVR.A	1	4	IQQ	11.2885	3.53e-06	3.757	sp|E9PV24|FIBA_MOUSE	Fga	Deamidation	Q154	1.22058	4.85249e-05	0.0457286	0.57147	0.0189983	0.253732
K.AQQIQALQSN[0.98]VR.A	1	5	AQIQQ	14.1213	1.96e-06	2.989	sp|E9PV24|FIBA_MOUSE	Fga	Deamidation	N159	0.853249	0.0958626	0.731244	0.0948362	0.846142	0.971456
K.AQQN[0.98]NVEHK.V	1	5	EVN	14.999	5.49e-05	2.896	tr|F6SVV1|F6SVV1_MOUSE	Gm9493	Deamidation	N162	-0.0873697	0.794204	0.985396	0.55091	0.114667	0.544721
K.AQQNN[0.98]VEHKVETFSGVYK.K	1	1	YK	14.9995	4.75e-10	3.16	tr|F6SVV1|F6SVV1_MOUSE	Gm9493	Deamidation	N163	-0.207994	0.171619	0.805687	-0.314756	0.0461939	0.37957
K.AQQVSQ[0.98]GLDVLTAK.V	1	9	DVLTAK	15	2.24e-07	3.649	sp|Q64727|VINC_MOUSE	Vcl	Deamidation	Q358	0.103994	0.401926	0.921918	0.0371815	0.762023	0.950516
K.AQY[15.99]EDIAQK.S	1	3	QK	13.6511	0.000168	2.546	sp|Q3UV17|K22O_MOUSE	Krt76	oxidation	Y345	-0.316051	0.0603751	0.661316	-0.0401472	0.800011	0.961621
K.AQYEDIAQ[0.98]K.S	1	6	AIDEYQA	15	0.0017	3.521	sp|Q3UV17|K22O_MOUSE	Krt76	Deamidation	Q350	-0.851405	0.0830096	0.708093	0.176235	0.706143	0.933712
K.AR[14.02]PEFTLPVHFYGR.V	1	6	PVHFYGR	15	0.000197	1.877	sp|Q9WUB3|PYGM_MOUSE	Pygm	methylation_mono	R194	-0.0418881	0.868818	0.990845	-0.563845	0.0389162	0.353694
K.AR[31.99]FEQMAK.A	2	3	MAK	13.0572	0.0154	2.105	sp|Q7TPW1|NEXN_MOUSE	Nexn	dihydroxy	R447	-0.0589381	0.699874	0.976997	-0.0119684	0.937454	0.987645
K.ARLQT[42.01]QNGELSHQVEEK@ESLVSQLTK@.S	2	2	LTK	9.979	0.0115	2.17	tr|B1AR69|B1AR69_MOUSE	Myh13	acetylation	T1286	-0.154739	0.386549	0.916247	-0.458568	0.0183839	0.250192
K.ARLQT[42.01]QNGELSHQVEEKESLVSQLTK@.S	1	2	LTK	12.4501	5.56	1.915	tr|B1AR69|B1AR69_MOUSE	Myh13	acetylation	T1286	-0.317609	0.462666	0.936069	-0.140148	0.744052	0.944345
K.ARLQTQNGELSHQVEEK@ES[42.01]LVSQLTK@.S	1	0	NA		0.103	1.99	tr|B1AR69|B1AR69_MOUSE	Myh13	acetylation	S1300	0.032342	0.930647	0.994355	-0.0298424	0.935994	0.987645
K.ARP[15.99]EY[15.99]M*LPVHFYGR.V	1	4	PVH	10.8268	0.00148	1.607	sp|Q8CI94|PYGB_MOUSE	Pygb	oxidation	P195,Y197	-0.207002	0.10553	0.742412	-0.078125	0.525586	0.883301
K.ARPEFTLP[15.99]VHFYGR.V	1	0	NA		3.84e-06	2.234	sp|Q9WUB3|PYGM_MOUSE	Pygm	oxidation	P200	-0.141603	0.509653	0.948499	-0.237127	0.275711	0.749754
K.ARPEFTLP[31.99]VHFYGR.V	1	0	NA		0.00392	2.114	sp|Q9WUB3|PYGM_MOUSE	Pygm	dihydroxy	P200	-0.158368	0.418912	0.925066	-0.381432	0.0636351	0.432253
K.ARPEFTLPVHFY[15.99]GR.V	2	2	VP	9.37477	4.5e-12	3.304	sp|Q9WUB3|PYGM_MOUSE	Pygm	oxidation	Y204	-0.147805	0.446236	0.930808	-0.396862	0.0529287	0.402165
K.ARPEFTLPVHFY[31.99]GR.V	1	1	GR	4.5748	1.11	1.794	sp|Q9WUB3|PYGM_MOUSE	Pygm	dihydroxy	Y204	-0.207435	0.305057	0.880945	-0.336265	0.10565	0.527476
K.ARPEY[31.99]M*LPVHFYGR.V	4	7	LPVHFYGR	15	0.000182	2.802	sp|Q8CI94|PYGB_MOUSE	Pygb	dihydroxy	Y197	-0.0738647	0.573419	0.963558	-0.295342	0.0360337	0.340594
K.ARPFPDGLAEDIDK[14.02]GEVSAR[14.02].Q	4	3	IDEA	11.4074	0.000183	2.481	sp|P58252|EF2_MOUSE	Eef2	methylation_mono	K619,R625	-0.0378833	0.703274	0.976997	0.0307518	0.756972	0.948685
K.AS[42.01]EK[42.01]LLGSIDIDHTQYK@.F	1	8	GSIDIDHTQ	14.9997	0.000818	2.925	sp|Q5SX39|MYH4_MOUSE	Myh4	acetylation	S746,K748	-0.286182	0.0680033	0.674575	0.0590546	0.690717	0.931852
K.ASAELALGE[43.99]NNE[43.99]VLK[43.99]SGR.F	3	4	ALEAS	12.5625	0.214	1.595	sp|P05202|AATM_MOUSE	Got2	Carboxylation	E116,E119,K122	0.15139	0.17263	0.807672	-0.118356	0.280536	0.75252
K.ASAELALGE[43.99]NNEVLK@.S	2	5	LAL	14.5121	0.0208	2.579	sp|P05202|AATM_MOUSE	Got2	Carboxylation	E116	0.00530348	0.973057	0.997434	-0.0150122	0.923845	0.986988
K.ASAELALGEN[0.98]N[0.98]EVLK.S	2	8	EVLK	15	0.00618	3.139	sp|P05202|AATM_MOUSE	Got2	Deamidation	N117,N118	-0.114892	0.487405	0.943336	0.0861303	0.601349	0.908896
K.ASAELALGENN[0.98]EVLK.S	1	2	LK	14.4924	4.49e-06	2.164	sp|P05202|AATM_MOUSE	Got2	Deamidation	N118	0.0106182	0.925439	0.994071	-0.12507	0.279845	0.752218
K.ASAELALGENN[14.02]EVLK[14.02]SGR.F	1	3	LALE	13.4348	0.000219	2.211	sp|P05202|AATM_MOUSE	Got2	methylation_mono	N118,K122	0.130404	0.318397	0.887009	0.000892821	0.994456	0.999507
K.ASAELALGENNE[43.99]VLK@.S	2	7	EGLALE	14.1483	3.98e-07	2.588	sp|P05202|AATM_MOUSE	Got2	Carboxylation	E119	0.00922305	0.939647	0.994355	-0.111101	0.368325	0.811718
K.ASAELALGENNEVLK[42.01]SGR.F	1	4	LEAS	12.2344	0.762	1.51	sp|P05202|AATM_MOUSE	Got2	acetylation	K122	0.195417	0.146534	0.79053	0.0352224	0.786378	0.958269
K.ASAQ[0.98]EEISQK.A	1	6	QSIEE	14.9683	1e-06	3.945	sp|A2ASS6|TITIN_MOUSE	Ttn	Deamidation	Q34758	-0.0847931	0.610873	0.967698	-0.0797659	0.632009	0.915795
K.ASAQEEISQ[0.98]K.A	1	6	IEEQAS	15	4.76e-05	3.027	sp|A2ASS6|TITIN_MOUSE	Ttn	Deamidation	Q34763	0.117641	0.444059	0.930808	0.113445	0.46017	0.855649
K.ASDTSITWN[0.98]NLK.G	1	3	SD	9.30846	1.78e-05	2.096	tr|F7BAE9|F7BAE9_MOUSE	Trf	Deamidation	N103	0.243305	0.0665092	0.670736	0.0615584	0.624032	0.913688
K.ASDTSITWNN[0.98]LK.G	1	5	LK	14.9197	0.000606	2.447	tr|F7BAE9|F7BAE9_MOUSE	Trf	Deamidation	N104	0.185939	0.167168	0.802837	-0.237587	0.0833197	0.477385
K.ASE[43.99]K[43.99]LLGSIDIDHTQYK@.F	2	10	HDIDISGL	15	0.000118	3.01	sp|Q5SX39|MYH4_MOUSE	Myh4	Carboxylation	E747,K748	0.0448765	0.68293	0.974399	-0.0307841	0.779003	0.955962
K.ASEAGEVPFN[0.98]HEILR.E	1	10	EGAES	15	3.25e-06	3.764	sp|O88545|CSN6_MOUSE	Cops6	Deamidation	N250	0.283832	0.049209	0.643416	-0.144695	0.292702	0.763293
K.ASEASR[14.02]PIMAQNPVDPPGRPEVTDVTR.S	1	0	NA		0.000778	2.243	sp|A2ASS6|TITIN_MOUSE	Ttn	methylation_mono	R30720	-0.17548	0.28574	0.872316	-0.0611348	0.705201	0.933534
K.ASEASRP[15.99]IMAQNPVDPPGRPEVTDVTR.S	2	0	NA		0.012	2.54	sp|A2ASS6|TITIN_MOUSE	Ttn	oxidation	P30721	0.127086	0.304852	0.880945	-0.157102	0.20877	0.679233
K.ASEASRPIM*AQ[0.98]NPVDPPGRPEVTDVTR.S	1	0	NA		1.17e-08	3.356	sp|A2ASS6|TITIN_MOUSE	Ttn	Deamidation	Q30725	-0.0497052	0.682024	0.974399	0.105299	0.390056	0.823016
K.ASEK[42.01]LLGS[42.01]IDIDHTQYK@.F	1	6	DHTQYK	15	0.0095	2.279	sp|Q5SX39|MYH4_MOUSE	Myh4	acetylation	K748,S752	0.294025	0.384465	0.916104	0.348077	0.305643	0.772771
K.ASGAVYN[0.98]GEPK.L	1	5	PK	14.9951	9.24e-09	2.807	sp|Q8R0X7|SGPL1_MOUSE	Sgpl1	Deamidation	N151	-0.304698	0.110826	0.745982	-0.000792734	0.996542	0.999507
K.ASGN[0.98]LETK.Y	2	5	TEL	10.8497	0.0136	2.98	sp|Q60931|VDAC3_MOUSE	Vdac3	Deamidation	N57	0.154566	0.735493	0.98273	0.214709	0.639471	0.916767
K.ASGPPSSETQ[0.98]EEFVDDFR.V	1	4	DFR	13.5398	0.000176	1.749	sp|Q922J3|CLIP1_MOUSE	Clip1	Deamidation	Q51	-0.0522137	0.787284	0.985396	0.114886	0.554562	0.892781
K.ASGQ[0.98]AGQAK.V	1	5	AQGA	15	0.0578	3.101	sp|Q8VCR8|MYLK2_MOUSE	Mylk2	Deamidation	Q231	0.0480576	0.866542	0.990788	0.0804394	0.778676	0.955864
K.ASGQEM*N[0.98]GK.N	1	1	ME	10.2704	1.01e-07	2.346	sp|Q9CRB6|TPPP3_MOUSE	Tppp3	Deamidation	N31	-0.195399	0.251226	0.856815	-0.134461	0.424399	0.842703
K.ASGQEMN[0.98]GK.N	1	5	MEQGS	14.9981	2.57e-06	2.521	sp|Q9CRB6|TPPP3_MOUSE	Tppp3	Deamidation	N31	-0.16307	0.325769	0.890508	-0.0977281	0.551764	0.891343
K.ASIESTSSYTLLVVGN[0.98]VNR.F	1	4	TSEIS	14.3748	1.47e-06	2.312	sp|A2ASS6|TITIN_MOUSE	Ttn	Deamidation	N23709	0.11006	0.446101	0.930808	-0.0307827	0.829723	0.967561
K.ASIHVM*P[15.99]DTPEILLAK.S	2	5	AK	14.3359	3.16e-07	3.297	tr|E9Q1W3|E9Q1W3_MOUSE	Neb	oxidation	P3948	0.4687	0.41262	0.923193	-0.679695	0.24049	0.712992
K.ASLHE[43.99]AWTR.G	2	3	SLHE	11.323	0.000242	2.272	sp|O88990|ACTN3_MOUSE	Actn3	Carboxylation	E420	-0.134546	0.220952	0.838762	-0.173869	0.119585	0.554121
K.ASLHEAWTR[15.99].G	1	0	NA		0.00622	1.92	sp|O88990|ACTN3_MOUSE	Actn3	oxidation	R424	0.0395338	0.809972	0.987431	-0.174405	0.297275	0.767204
K.ASLHEAWTR[31.99].G	1	1	LS	10.898	0.000387	2.021	sp|O88990|ACTN3_MOUSE	Actn3	dihydroxy	R424	-0.0968669	0.574065	0.963558	-0.0451689	0.792397	0.959949
K.ASLQELDLSSN[0.98]K.L	2	7	SLDLEQLS	15	3.9e-05	4.008	sp|Q91VI7|RINI_MOUSE	Rnh1	Deamidation	N232	-0.156689	0.238747	0.85022	-0.0622517	0.633026	0.915795
K.ASN[0.98]TSEVYFDGVK.V	2	6	YVEST	14.9947	7.65e-11	3.665	sp|P50544|ACADV_MOUSE	Acadvl	Deamidation	N307	-0.0952	0.637517	0.96963	0.102792	0.611151	0.911853
K.ASN[0.98]VAGSDTSK.C	3	5	DSGAV	14.1881	4.02e-08	3.064	sp|A2ASS6|TITIN_MOUSE	Ttn	Deamidation	N9310	-0.198148	0.418794	0.925066	-0.211158	0.38961	0.82265
K.ASTHETWAY[15.99]GK.E	11	4	TEHTS	13.3583	1.11e-06	2.171	sp|Q9JI91|ACTN2_MOUSE	Actn2	oxidation	Y418	0.059891	0.575532	0.963641	-0.0713533	0.50566	0.876991
K.ASTHETWAY[31.99]GK.E	5	5	TEHTS	14.9958	3.33e-06	2.271	sp|Q9JI91|ACTN2_MOUSE	Actn2	dihydroxy	Y418	-0.16945	0.210144	0.837757	-0.0111401	0.932558	0.987107
K.ATADN[0.98]LIK.Q	1	2	LIK	12.7146	0.103	2.373	sp|P42125|ECI1_MOUSE	Eci1	Deamidation	N252	0.121602	0.609715	0.967698	0.0878731	0.71163	0.934592
K.ATAGD[43.99]THLGGEDFDNR.L	1	4	HTDGAT	14.5682	0.00506	2.805	sp|P17879|HS71B_MOUSE	Hspa1b	Carboxylation	D225	-0.0121129	0.93721	0.994355	0.0493036	0.748876	0.946142
K.ATAGDTHLGGEDFDN[0.98]R.L	2	5	HTDGAT	14.894	4.13e-10	2.826	sp|P17879|HS71B_MOUSE	Hspa1b	Deamidation	N235	-0.209582	0.517069	0.950428	0.335161	0.3054	0.772771
K.ATAQ[0.98]DNPK.S	1	4	PND	14.9993	0.00204	2.307	sp|Q9Z0X1|AIFM1_MOUSE	Aifm1	Deamidation	Q513	0.0246035	0.821263	0.988675	0.0184206	0.86563	0.976072
K.ATDAEADVASLN[0.98]R.R	10	10	LSAVDAEADT	15	5.62e-07	4.652	sp|P58771|TPM1_MOUSE	Tpm1	Deamidation	N89	-0.32007	0.126472	0.759864	-0.0695483	0.730104	0.940557
K.ATDAEADVASLN[0.98]RR.I	3	7	SAVDAEA	14.5225	1.21e-14	4.326	sp|P58771|TPM1_MOUSE	Tpm1	Deamidation	N89	-0.386866	0.115441	0.746612	-0.653482	0.0128207	0.213987
K.ATDTSFK[14.02].N	1	4	TDTS	13.8989	1.28e-05	2.147	tr|B1AR69|B1AR69_MOUSE	Myh13	methylation_mono	K551	-0.0310542	0.882106	0.990845	0.398513	0.0718643	0.450174
K.ATDTSFK[14.02]N[14.02]K[14.02].L	7	3	TDTS	9.85962	1.96e-06	2.31	tr|B1AR69|B1AR69_MOUSE	Myh13	methylation_mono	K551,N552,K553	0.117485	0.541451	0.956121	0.104073	0.588061	0.90422
K.ATDTSFK[14.02]N[14.02]K@.L	12	5	FSTDT	14.9934	7.29e-05	3.14	tr|B1AR69|B1AR69_MOUSE	Myh13	methylation_mono	K551,N552	-0.163078	0.176887	0.809075	0.140845	0.239891	0.712992
K.ATDTSFK[14.02]NK@.L	1	5	FSTDT	12.3085	5.35e-07	2.807	tr|B1AR69|B1AR69_MOUSE	Myh13	methylation_mono	K551	-0.150571	0.619869	0.967698	0.21714	0.476369	0.863656
K.ATDTSFK[42.01]NK@.L	11	6	FSTDTA	14.9813	0.000311	3.585	tr|B1AR69|B1AR69_MOUSE	Myh13	acetylation	K551	-0.0953564	0.40159	0.921918	0.152618	0.187259	0.656779
K.ATDTSFK@N[14.02]K[14.02].L	1	3	DT	6.54879	1.78e-05	2.889	tr|B1AR69|B1AR69_MOUSE	Myh13	methylation_mono	N552,K553	-0.17334	0.125441	0.759864	0.107629	0.329681	0.788472
K.ATDTSFK@N[14.02]K@.L	1	2	FST	8.96337	2.34e-07	2.741	tr|B1AR69|B1AR69_MOUSE	Myh13	methylation_mono	N552	-0.092557	0.487965	0.943451	0.153813	0.255699	0.728721
K.ATDTSFKN[14.02]K[14.02].L	1	2	TDTS	11.7545	3.98e-05	2.51	tr|B1AR69|B1AR69_MOUSE	Myh13	methylation_mono	N552,K553	-0.0082736	0.968961	0.997137	0.488786	0.0335982	0.329329
K.ATEMVEVG[15.99]PEDDEVGAER.G	1	4	EV	10.286	8.56e-06	2.561	sp|O54724|PTRF_MOUSE	Ptrf	oxidation	G347	0.0626848	0.671267	0.972105	0.00970321	0.947463	0.990586
K.ATEMVEVGPE[43.99]DDEVGAER.G	1	9	EVGAER	15	4.65e-11	3.118	sp|O54724|PTRF_MOUSE	Ptrf	Carboxylation	E349	0.301578	0.00683272	0.43829	-0.228156	0.0316394	0.31889
K.ATFAEDS[42.01]K@.N	1	0	NA		0.307	1.908	sp|Q4PZA2|ECE1_MOUSE	Ece1	acetylation	S459	0.120444	0.312037	0.882707	0.292909	0.0223893	0.271809
K.ATGLQEGTE[43.99]YEFR.V	1	6	LGT	9.58448	0.0217	1.98	sp|A2ASS6|TITIN_MOUSE	Ttn	Carboxylation	E21346	-0.130477	0.270438	0.864591	-0.00862658	0.940702	0.988667
K.ATGLQEGTEY[15.99]EFR.V	1	4	QLGT	10.2909	3.97e-17	4.017	sp|A2ASS6|TITIN_MOUSE	Ttn	oxidation	Y21347	0.0348015	0.840337	0.989007	-0.0616225	0.721688	0.938482
K.ATGYILP[31.99]P[31.99]DAVP[31.99]FVHAHHSSDVQSELK.Y	4	8	HAHHSS	10.9133	2.96e-12	4.135	tr|E9Q1W3|E9Q1W3_MOUSE	Neb	dihydroxy	P4710,P4711,P4715	-0.209104	0.103731	0.740396	0.0109527	0.928928	0.986988
K.ATIQ[0.98]PVFDPSK.V	2	4	IT	14.9855	0.0437	2.838	sp|Q8VHX6|FLNC_MOUSE	Flnc	Deamidation	Q1151	0.162147	0.329005	0.893182	-0.0208009	0.898748	0.984048
K.ATISN[0.98]DGATILK.L	1	2	SIT	8.63213	8.97e-09	3.254	sp|P80313|TCPH_MOUSE	Cct7	Deamidation	N60	0.0934776	0.380438	0.915748	-0.24426	0.0320826	0.321637
K.ATLELTHNWGTEDDETQ[0.98]SYHN[0.98]GNSDPR.G	2	7	WNHTLEL	14.996	2.07e-14	4.661	sp|Q9CPU0|LGUL_MOUSE	Glo1	Deamidation	Q113,N117	0.182107	0.0667005	0.670736	0.0840472	0.376085	0.815738
K.ATLQDLEQ[0.98]R.R	1	5	ELDQLT	14.988	0.000248	2.504	sp|P11531|DMD_MOUSE	Dmd	Deamidation	Q2515	0.0815389	0.636517	0.969337	0.400527	0.0315773	0.318722
K.ATLT[42.01]QMLNVIFTRMENQVLQEAR.E	1	4	QEAR	14.8355	1.05	1.338	sp|A2A5R2|BIG2_MOUSE	Arfgef2	acetylation	T187	0.0941721	0.48293	0.942062	-0.127872	0.344089	0.798404
K.ATLTWTP[15.99]P[15.99]LEDGGSPIK.A	2	2	TLT	9.65933	2.78e-06	1.968	sp|A2ASS6|TITIN_MOUSE	Ttn	oxidation	P22284,P22285	-0.113535	0.490443	0.943919	-0.124624	0.449817	0.851625
K.ATLTWTP[15.99]PLEDGGSPIK.A	3	2	TLT	9.04629	6.92e-05	2.472	sp|A2ASS6|TITIN_MOUSE	Ttn	oxidation	P22284	0.189917	0.28269	0.871913	-0.0181717	0.916517	0.985984
K.ATLTWTP[31.99]PLEDGGSPIK.A	7	8	GGSPIK	15	2.21e-06	2.608	sp|A2ASS6|TITIN_MOUSE	Ttn	dihydroxy	P22284	0.0466788	0.726677	0.980272	-0.0346831	0.794893	0.960395
K.ATNVVMNYSEIES[42.01]KVR.E	1	6	YNMVVNT	15	5.81e-05	2.601	tr|Q5SUH6|Q5SUH6_MOUSE	Clint1	acetylation	S26	-0.0382396	0.782951	0.985396	0.0430717	0.756426	0.948574
K.ATPTPVTPEMQ[0.98]R.V	2	0	NA		0.00133	2.459	tr|E9Q1W3|E9Q1W3_MOUSE	Neb	Deamidation	Q6807	0.413253	0.0352741	0.612851	0.171426	0.352598	0.80271
K.ATSEASVSTP[15.99]EETAPEPAK.V	3	4	TSVSA	11.5674	1.78e-10	3.149	sp|P70402|MYBPH_MOUSE	Mybph	oxidation	P14	0.282948	0.134626	0.772202	0.0813604	0.655891	0.920864
K.ATSEASVSTPEETAP[15.99]EPAK.V	1	7	TSVSA	15	3.22e-11	3.184	sp|P70402|MYBPH_MOUSE	Mybph	oxidation	P19	0.649724	0.0173923	0.550683	0.0787886	0.750533	0.9465
K.ATSYNLPTSTLSLTHAKN[14.02]QK[14.02].H	2	4	LNYST	14.2673	0.00584	1.548	tr|E9Q1W3|E9Q1W3_MOUSE	Neb	methylation_mono	N5211,K5213	-0.100793	0.652495	0.971432	0.0937697	0.675132	0.927373
K.ATSYTITSLIEN[14.02]QEYK[14.02].I	3	6	ILSTITY	14.9716	8.09e-06	1.933	sp|A2ASS6|TITIN_MOUSE	Ttn	methylation_mono	N23613,K23617	-0.270091	0.140723	0.784697	-0.0388927	0.825859	0.966493
K.ATSYTITSLIENQ[0.98]EYK.I	1	5	TITYST	14.9973	1.58e-07	2.707	sp|A2ASS6|TITIN_MOUSE	Ttn	Deamidation	Q23614	0.246249	0.188961	0.816984	-0.0992451	0.587382	0.903729
K.ATVEDEK@LQGK[42.01]INDEDK@.Q	2	2	EDK	9.77023	3.19e-07	2.776	sp|P63017|HSP7C_MOUSE	Hspa8	acetylation	K561	0.156794	0.183226	0.810201	0.217334	0.0721448	0.451369
K.ATVN[0.98]LLGDEKK.S	1	2	VT	6.43251	2.1e-10	3.989	tr|G3X8R0|G3X8R0_MOUSE	Reep5	Deamidation	N180	-0.235152	0.0156492	0.53749	-0.260811	0.00856289	0.186951
K.ATVQ[0.98]SR.E	3	3	VT	15	0.0116	1.972	sp|Q5SX39|MYH4_MOUSE	Myh4	Deamidation	Q53	0.00608937	0.939361	0.994355	0.0849835	0.297305	0.767204
K.ATWTFG[15.99]D[15.99]QVLEEGDRVK.M	1	3	QVLE	8.42577	3.69e-05	3.838	sp|A2ASS6|TITIN_MOUSE	Ttn	oxidation	G15220,D15221	-0.113987	0.420742	0.925265	-0.420698	0.0079728	0.183946
K.ATWTFG[15.99]DQVLEEGDRVK.M	1	2	RVK	9.86751	5.97e-08	3.122	sp|A2ASS6|TITIN_MOUSE	Ttn	oxidation	G15220	-0.145529	0.417651	0.924726	-0.354252	0.0605217	0.423426
K.ATWTFGD[15.99]QVLEEGDRVK.M	2	2	RVK	9.60474	2.73e-08	2.739	sp|A2ASS6|TITIN_MOUSE	Ttn	oxidation	D15221	0.311085	0.042161	0.629409	-0.23753	0.110618	0.537961
K.ATWTFGDQ[0.98]VLEEGDRVK.M	1	2	RVK	10.5802	0.0407	2.2	sp|A2ASS6|TITIN_MOUSE	Ttn	Deamidation	Q15222	0.159313	0.2844	0.871933	-0.141777	0.338846	0.795164
K.AVAFQ[0.98]NSQTR.I	1	4	FAV	13.9192	0.000569	3.052	sp|Q9DB77|QCR2_MOUSE	Uqcrc2	Deamidation	Q167	0.0551658	0.779119	0.985396	0.181052	0.363454	0.808728
K.AVAFQN[0.98]SQTR.I	7	5	VAFQ	12.1874	1.61e-12	3.46	sp|Q9DB77|QCR2_MOUSE	Uqcrc2	Deamidation	N168	-0.0561001	0.61265	0.967698	-0.0470409	0.670775	0.925755
K.AVAFQNSQ[0.98]TR.I	1	7	QFAVA	15	9.38e-09	3.403	sp|Q9DB77|QCR2_MOUSE	Uqcrc2	Deamidation	Q170	0.002633	0.979484	0.997822	-0.0691404	0.502778	0.876707
K.AVAQ[0.98]GNLSSADVQAAK.N	4	8	AQVDASSLNG	15	3.41e-12	5.437	sp|Q9DB77|QCR2_MOUSE	Uqcrc2	Deamidation	Q363	0.0142117	0.906262	0.991044	0.0107346	0.929119	0.986988
K.AVAQGN[0.98]LSSADVQ[0.98]AAK.N	1	4	QAV	15	0.00967	2.928	sp|Q9DB77|QCR2_MOUSE	Uqcrc2	Deamidation	N365,Q372	-0.0863858	0.587231	0.963784	0.131288	0.412376	0.83659
K.AVAQGN[0.98]LSSADVQAAK.N	4	11	QAV	15	3.51e-05	5.427	sp|Q9DB77|QCR2_MOUSE	Uqcrc2	Deamidation	N365	0.0363118	0.763471	0.985396	-0.081474	0.502178	0.876643
K.AVAQGNLSS[42.01]ADVQAAKNK.L	1	6	SLNGQAV	15	0.00145	1.689	sp|Q9DB77|QCR2_MOUSE	Uqcrc2	acetylation	S368	-0.0564878	0.738118	0.983203	-0.135243	0.427519	0.844177
K.AVAQGNLSSAD[43.99]VQAAK@.N	1	4	VQA	8.57515	4.38e-08	2.658	sp|Q9DB77|QCR2_MOUSE	Uqcrc2	Carboxylation	D370	-0.1597	0.308332	0.880945	-0.0529457	0.731521	0.941117
K.AVAQGNLSSADVQAAKNK[42.01].L	1	5	LNGQAV	14.991	0.000148	1.734	sp|Q9DB77|QCR2_MOUSE	Uqcrc2	acetylation	K377	-0.216698	0.243821	0.853769	-0.00282461	0.987594	0.999507
K.AVAS[42.01]EIFK@.G	3	3	EIFK	15	0.0736	1.874	sp|Q9WTI7|MYO1C_MOUSE	Myo1c	acetylation	S878	-0.0675735	0.773798	0.985396	-0.0255878	0.913231	0.985984
K.AVDEM*N[0.98]GK.E	1	2	EDV	10.8679	0.169	1.814	sp|P29341|PABP1_MOUSE	Pabpc1	Deamidation	N252	-0.0507971	0.933924	0.994355	-0.538855	0.385205	0.819434
K.AVEEMN[0.98]GK.E	2	5	MEEVA	15	8.7e-06	2.948	tr|Q6PHQ9|Q6PHQ9_MOUSE	Pabpc4	Deamidation	N252	-0.0500426	0.755308	0.985396	-0.0932976	0.562808	0.896671
K.AVEHIN[0.98]K.T	8	4	IHEVA	15	1.32	2.603	sp|P21550|ENOB_MOUSE	Eno3	Deamidation	N70	-0.00197394	0.99643	0.998699	0.314053	0.480331	0.866305
K.AVEHIN[15.99]K.T	1	4	HEVA	14.9438	0.000631	1.844	sp|P21550|ENOB_MOUSE	Eno3	oxidation	N70	-0.138596	0.566951	0.962362	-0.255113	0.29818	0.767643
K.AVEQ[0.98]FR.R	1	3	FR	15	0.0377	2.058	tr|F8VPN4|F8VPN4_MOUSE	Agl	Deamidation	Q312	-0.0311167	0.754338	0.985396	-0.0165241	0.867864	0.976653
K.AVESFTWN[14.02]ITILK@GQADLLK@.Y	1	4	ADLLK	15	1.83	1.968	sp|Q8K394|PLCL2_MOUSE	Plcl2	methylation_mono	N1064	-0.121088	0.247019	0.854714	-0.080773	0.434251	0.847245
K.AVEVEAP[15.99]PEPTPK.E	3	9	AEVEV	15	9.13e-09	2.634	sp|A2ASS6|TITIN_MOUSE	Ttn	oxidation	P12781	-0.225247	0.259905	0.86145	-0.0771704	0.694004	0.932791
K.AVEVEAPPE[43.99]PTPK@.E	2	5	AEVEVA	14.7954	0.0157	2.124	sp|A2ASS6|TITIN_MOUSE	Ttn	Carboxylation	E12783	-0.285952	0.1008	0.737442	-0.190246	0.262959	0.735183
K.AVEVEAPPEPT[42.01]PKER.K	1	4	EVEVA	13.3134	1.46	1.363	sp|A2ASS6|TITIN_MOUSE	Ttn	acetylation	T12785	-0.224027	0.20161	0.828872	-0.141661	0.4117	0.836269
K.AVFQYIDEN[0.98]QDR.Y	1	5	QDR	14.9526	1.33e-08	2.748	sp|Q9D1A2|CNDP2_MOUSE	Cndp2	Deamidation	N14	0.14413	0.249061	0.854714	0.0742744	0.545911	0.888525
K.AVFVN[0.98]VK.V	1	2	VFV	12.4888	7.26e-05	2.526	sp|A2ASS6|TITIN_MOUSE	Ttn	Deamidation	N20481	-0.0169196	0.933564	0.994355	0.069999	0.730677	0.940639
K.AVGIVATTG[15.99]VSTEIGK.I	1	5	TAVIGV	10.0325	8.58e-06	2.202	sp|Q8R429|AT2A1_MOUSE	Atp2a1	oxidation	G227	-0.185274	0.47508	0.941296	-0.426467	0.112321	0.539184
K.AVGIVATTGVSTE[43.99]IGK[43.99]IR.D	1	5	VIGVA	14.9999	0.226	1.397	sp|Q8R429|AT2A1_MOUSE	Atp2a1	Carboxylation	E231,K234	0.105031	0.285858	0.872316	-0.0329456	0.73334	0.941527
K.AVGIVATTGVSTE[43.99]IGK@.I	20	4	IGVA	11.5165	0.000268	2.517	sp|Q8R429|AT2A1_MOUSE	Atp2a1	Carboxylation	E231	0.0410017	0.647496	0.971432	-0.118922	0.195922	0.668048
K.AVGIVATTGVSTEIGK[14.02]IR.D	6	5	AVIGV	13.165	0.000191	2.003	sp|Q8R429|AT2A1_MOUSE	Atp2a1	methylation_mono	K234	0.0472493	0.685812	0.97542	-0.163513	0.173837	0.639783
K.AVGIVATTGVSTEIGK[43.99].I	3	9	SVGTTAVIGV	15	6e-07	2.63	sp|Q8R429|AT2A1_MOUSE	Atp2a1	Carboxylation	K234	-0.0832755	0.591756	0.964803	-0.0462197	0.765198	0.951351
K.AVGIVATTGVSTEIGKIR[14.02].D	5	5	TAVIGV	15	0.0424	2.236	sp|Q8R429|AT2A1_MOUSE	Atp2a1	methylation_mono	R236	0.0799825	0.415367	0.924497	-0.261179	0.0152723	0.230774
K.AVGK[42.01]VIPELNGK@.L	1	4	IV	14.9998	0.0293	2.125	sp|P16858|G3P_MOUSE	Gapdh	acetylation	K217	-0.152943	0.145814	0.79053	-0.0284571	0.77926	0.955962
K.AVGPPPAT[79.97]PPR.K	1	4	PGV	13.4887	0.00324	1.703	sp|Q62407|SPEG_MOUSE	Speg	phosphorylation	T2847	0.280436	0.0258652	0.596175	-0.107011	0.360619	0.807377
K.AVGPPPAT[79.97]PPRK.H	2	3	GVA	9.88029	0.0363	1.694	sp|Q62407|SPEG_MOUSE	Speg	phosphorylation	T2847	0.118615	0.268417	0.863423	-0.0990044	0.352631	0.80271
K.AVHGFFTSNN[0.98]ATR.D	1	3	GHV	11.9386	1.95e-08	2.342	sp|P14685|PSMD3_MOUSE	Psmd3	Deamidation	N121	-0.271836	0.087563	0.715681	0.0873055	0.566074	0.89801
K.AVIQ[0.98]SK.D	3	2	IV	10.486	0.162	2.116	sp|O08970|TUFT1_MOUSE	Tuft1	Deamidation	Q317	-0.0918357	0.359786	0.906302	-0.133286	0.19047	0.661784
K.AVLAAVIIVNLK[43.99]GMM*K[43.99].Q	1	3	AAL	9.97817	0.222	2.063	sp|Q8CIW6|S26A6_MOUSE	Slc26a6	Carboxylation	K455,K459	-0.430233	0.282771	0.871913	-0.281119	0.477883	0.864178
K.AVLAQ[0.98]VK.D	1	4	ALV	15	1.67	2.488	sp|Q60675|LAMA2_MOUSE	Lama2	Deamidation	Q2050	0.0447026	0.662979	0.971432	0.18804	0.0810176	0.472201
K.AVLDSSPFLSEAN[0.98]AER.I	1	1	SS	10.1277	9.18e-11	2.535	sp|Q60936|ADCK3_MOUSE	Adck3	Deamidation	N256	-0.0761043	0.689169	0.97542	-0.205002	0.289235	0.760786
K.AVLDVAETGTE[43.99]AAAATGVIGGIR.K	1	4	DLVA	14.9886	5.5e-09	3.633	sp|P07759|SPA3K_MOUSE	Serpina3k	Carboxylation	E371	-0.327569	0.021211	0.570773	1.19869	1.04417e-07	0.000524802
K.AVLEEAEFQ[0.98]R.K	3	6	EAEELV	15	4.29e-07	3.608	tr|Q14BI5|Q14BI5_MOUSE	Myom2	Deamidation	Q1120	0.167128	0.481141	0.941917	0.198873	0.403496	0.832046
K.AVLESAEHLPGSSMK[43.99].G	1	7	LHEASELV	15	6.68e-10	2.581	sp|Q99MR9|PPR3A_MOUSE	Ppp1r3a	Carboxylation	K144	0.140749	0.331349	0.893914	0.154044	0.2892	0.760786
K.AVLITYGPYAVN[0.98]GK.I	1	7	GYTILV	15	5.26e-14	4.703	tr|G5E8X1|G5E8X1_MOUSE	0610011F06Rik	Deamidation	N145	0.0632123	0.665914	0.971769	0.317694	0.0426877	0.367904
K.AVN[0.98]AVGTSEN[0.98]SQESEVIK.V	2	4	VA	11.6394	6.57e-07	2.683	tr|Q14BI5|Q14BI5_MOUSE	Myom2	Deamidation	N688,N695	-0.0293425	0.918131	0.991989	0.195686	0.496354	0.874668
K.AVN[0.98]AVGTSENSQESEVIK.V	3	6	VA	13.7396	1.54e-11	3.238	tr|Q14BI5|Q14BI5_MOUSE	Myom2	Deamidation	N688	0.127587	0.329396	0.893475	-0.00858229	0.946839	0.990586
K.AVN[0.98]DLGTVEIECK.L	2	7	DLGTVEIE	14.9954	3.95e-09	3.941	tr|D3YU50|D3YU50_MOUSE	Mybpc1	Deamidation	N1092	0.167519	0.217991	0.838762	-0.0545579	0.681363	0.928981
K.AVN[0.98]EAGVSKPSATVGPVIVK.D	7	4	IVK	13.8034	1.03e-16	5.011	sp|A2ASS6|TITIN_MOUSE	Ttn	Deamidation	N17884	0.0109188	0.936109	0.994355	0.073888	0.589313	0.904973
K.AVN[14.02]EAGVSK[14.02]PSATVGPVIVK@.D	2	4	IVK	10.3292	1.99e-05	2.148	sp|A2ASS6|TITIN_MOUSE	Ttn	methylation_mono	N17884,K17890	0.130018	0.394925	0.918933	0.26775	0.0913234	0.497821
K.AVNAVGT[42.01]SENSQESEVIK@.V	1	6	VANV	12.5239	2.19e-05	2.106	tr|Q14BI5|Q14BI5_MOUSE	Myom2	acetylation	T692	0.124728	0.322753	0.888951	-0.132685	0.293875	0.764556
K.AVNAVGTSE[43.99]NSQESEVIK@.V	4	5	VANVA	14.9033	4.06e-06	2.509	tr|Q14BI5|Q14BI5_MOUSE	Myom2	Carboxylation	E694	0.0834336	0.293755	0.877077	0.0744645	0.346927	0.800614
K.AVNAVGTSEN[0.98]SQESEVIK.V	1	13	STGVANV	15	9.91e-19	3.875	tr|Q14BI5|Q14BI5_MOUSE	Myom2	Deamidation	N695	0.0777558	0.589655	0.964803	0.208417	0.160206	0.621133
K.AVNAVGTSEN[14.02]SQESEVIK[14.02].V	4	7	ESTGVANV	15	7.28e-08	2.231	tr|Q14BI5|Q14BI5_MOUSE	Myom2	methylation_mono	N695,K703	0.403077	0.0280144	0.599899	0.198318	0.250259	0.72298
K.AVNAVGTSENSQESEVIK[14.02].V	1	1	VA	5.02087	1.25e-05	2.387	tr|Q14BI5|Q14BI5_MOUSE	Myom2	methylation_mono	K703	-0.100876	0.386503	0.916247	0.0530888	0.645546	0.91789
K.AVNDLGTVE[43.99]IECK@.L	1	6	IECK	14.9998	3.42e-06	2.107	tr|D3YU50|D3YU50_MOUSE	Mybpc1	Carboxylation	E1098	0.296412	0.508312	0.948008	-0.213309	0.632849	0.915795
K.AVPLN[0.98]ASK.Q	2	2	VPL	10.0864	0.00058	2.443	sp|Q9WV55|VAPA_MOUSE	Vapa	Deamidation	N151	-0.213345	0.126128	0.759864	0.0978931	0.468948	0.860442
K.AVPQ[0.98]LQGYLR.S	1	0	NA		0.00369	2.058	sp|P47911|RL6_MOUSE	Rpl6	Deamidation	Q274	-0.19809	0.0745213	0.688311	-0.0943122	0.376043	0.815738
K.AVQHSN[0.98]VVINLIGR.E	1	7	SHQV	12.4903	4.98e-09	4.154	sp|Q9DC69|NDUA9_MOUSE	Ndufa9	Deamidation	N124	-0.032736	0.729367	0.980859	-0.0288986	0.759947	0.949842
K.AVQHSNVVIN[0.98]LIGR.E	2	8	VNSHQV	15	1.37e-09	4.251	sp|Q9DC69|NDUA9_MOUSE	Ndufa9	Deamidation	N128	-0.259418	0.0308265	0.603299	0.314883	0.0111448	0.203457
K.AVS[79.97]PTETKPTEK.G	1	3	ETKP	11.2928	1.96e-05	2.169	sp|A2ASS6|TITIN_MOUSE	Ttn	phosphorylation	S34488	0.166805	0.791069	0.985396	0.441422	0.486344	0.869328
K.AVSDAAY[15.99]K.I	1	4	AADSV	13.0727	0.088	1.451	sp|Q62234|MYOM1_MOUSE	Myom1	oxidation	Y978	-0.064052	0.844008	0.989606	0.210244	0.521015	0.88115
K.AVSSQ[0.98]M*IGQK.L	2	2	SV	7.21728	0.000361	2.125	sp|Q9Z2I9|SUCB1_MOUSE	Sucla2	Deamidation	Q134	-0.0262099	0.793743	0.985396	-0.0518981	0.605882	0.910251
K.AVSSQ[0.98]MIGQK.L	2	7	QGIM	15	2.94e-05	3.705	sp|Q9Z2I9|SUCB1_MOUSE	Sucla2	Deamidation	Q134	-0.127869	0.295476	0.878625	-0.167143	0.176892	0.643177
K.AVSSQMIGQ[0.98]K.L	1	7	IMQSSVA	15	2.14e-05	3.63	sp|Q9Z2I9|SUCB1_MOUSE	Sucla2	Deamidation	Q138	-0.0234956	0.80701	0.987169	-0.0731304	0.450987	0.852022
K.AVTEM*N[0.98]GR.I	1	3	ETV	14.0418	2.64e-05	2.061	sp|P29341|PABP1_MOUSE	Pabpc1	Deamidation	N354	-0.0796607	0.484875	0.942558	-0.0989881	0.387526	0.821334
K.AVTEMN[0.98]GR.I	2	5	METV	15	4.63e-06	2.948	sp|P29341|PABP1_MOUSE	Pabpc1	Deamidation	N354	-0.0771125	0.485719	0.942558	0.00010463	0.999239	0.99998
K.AVTK[114.04]YTSSK.-	1	5	YTSSK	15	0.00011	3.411	sp|Q6ZWY9|H2B1C_MOUSE	Hist1h2bc	ubiquitination	K121	0.10557	0.727313	0.980272	0.112033	0.711418	0.934592
K.AVTK[42.01]AQK@.K	1	1	TV	6.96833	0.0202	2.642	sp|Q6ZWY9|H2B1C_MOUSE	Hist1h2bc	acetylation	K21	-0.0508814	0.820004	0.988675	0.170532	0.449719	0.851547
K.AVTN[0.98]TTLQSIPTK.S	1	5	TV	15	4.89e-07	2.425	sp|Q99MR9|PPR3A_MOUSE	Ppp1r3a	Deamidation	N912	0.00550972	0.983395	0.99789	-0.21112	0.430081	0.845485
K.AVTNM*T[79.97]LNFGPQHPAAHGVLR.L	2	8	NTV	10.7876	5.37e-16	4.058	sp|Q91WD5|NDUS2_MOUSE	Ndufs2	phosphorylation	T81	0.0369486	0.78483	0.985396	-0.295134	0.0421272	0.365803
K.AVTNMTLN[0.98]FGPQHPAAHGVLR.L	1	2	NTV	11.5973	2.04e-09	3.358	sp|Q91WD5|NDUS2_MOUSE	Ndufs2	Deamidation	N83	0.16979	0.420196	0.925265	-0.168642	0.423276	0.842155
K.AVTVYT[42.01]NYPLPGEAFNR.E	1	6	YVTV	14.9597	4.22e-07	2.154	tr|F8VPN4|F8VPN4_MOUSE	Agl	acetylation	T48	0.118427	0.502621	0.947983	-0.0255821	0.884023	0.979904
K.AVTVYTN[0.98]YPLPGEAFNR.E	1	6	YVTV	15	3.71e-15	4.408	tr|F8VPN4|F8VPN4_MOUSE	Agl	Deamidation	N49	-0.0155647	0.894692	0.990845	-0.0125196	0.915198	0.985984
K.AVTVYTNYPLPGEAFN[0.98]R.E	2	6	YVTV	14.9999	9.71e-14	4.519	tr|F8VPN4|F8VPN4_MOUSE	Agl	Deamidation	N58	-0.0371268	0.721268	0.979666	0.0210119	0.839754	0.969436
K.AVYAQD[43.99]PLYPPGPPAFPK@.V	1	5	AYVA	14.4365	2.5e-09	2.6	sp|A2ASS6|TITIN_MOUSE	Ttn	Carboxylation	D21373	-0.050996	0.696645	0.976997	-0.180015	0.18091	0.648379
K.AVYAQDP[31.99]LY[31.99]PPGPPAFPK.V	1	4	DQAYV	13.6399	9.83	2.532	sp|A2ASS6|TITIN_MOUSE	Ttn	dihydroxy	P21374,Y21376	0.103879	0.479739	0.941614	-0.0504399	0.7298	0.940557
K.AVYAQDPLY[15.99]PPGPPAFPK.V	4	8	PDQAYV	14.1612	9.69e-12	3.554	sp|A2ASS6|TITIN_MOUSE	Ttn	oxidation	Y21376	-0.148646	0.199305	0.828872	-0.172886	0.139163	0.586117
K.AVYAQDPLY[31.99]P[31.99]P[31.99]GPPAFPK.V	1	4	DQAYV	14.0107	7.81e-09	2.254	sp|A2ASS6|TITIN_MOUSE	Ttn	dihydroxy	Y21376,P21377,P21378	0.153393	0.289748	0.874988	0.0360179	0.800172	0.961738
K.AVYEN[0.98]GFNTPR.G	1	3	VA	12.4295	2.9e-08	2.673	sp|Q3UQ28|PXDN_MOUSE	Pxdn	Deamidation	N770	0.00608752	0.968669	0.997137	-0.489751	0.00576689	0.16006
K.AWAPPASSMADRS[79.97]PQPQR.H	1	0	NA		2.9e-07	2.611	sp|Q8CC35|SYNPO_MOUSE	Synpo	phosphorylation	S512	0.117648	0.479284	0.941614	-0.0586369	0.722691	0.938482
K.AWD[15.99]VTVK.T	15	3	VTVK	14.9883	0.00619	2.397	sp|Q9WUB3|PYGM_MOUSE	Pygm	oxidation	D367	-0.027247	0.720366	0.979552	-0.0237151	0.755244	0.947992
K.AWFEGAN[0.98]GQPR.L	1	6	WFE	13.8239	5.67e-14	3.492	sp|Q9D2V7|CORO7_MOUSE	Coro7	Deamidation	N846	0.0142211	0.908094	0.991044	-0.189372	0.138695	0.58518
K.AWN[0.98]DIKK.V	1	0	NA		0.00799	2.499	sp|Q9D8E6|RL4_MOUSE	Rpl4	Deamidation	N178	-0.294563	0.106664	0.744333	-0.397856	0.0349273	0.33564
K.AWVSVTN[0.98]NCNR.L	2	6	VSVW	15	5.7e-09	3.2	sp|A2ASS6|TITIN_MOUSE	Ttn	Deamidation	N28118	-0.0109279	0.941471	0.994502	0.034925	0.814635	0.964625
K.AY[15.99]EEIADEER.F	2	5	IADEER	15	1.14e-09	3.503	tr|Q14BI5|Q14BI5_MOUSE	Myom2	oxidation	Y947	0.288907	0.0351831	0.612851	0.168119	0.198081	0.670099
K.AY[15.99]VLEK.R	1	1	VL	5.79635	0.00239	1.995	sp|A2ASS6|TITIN_MOUSE	Ttn	oxidation	Y22296	-0.123289	0.538564	0.954624	-0.0826976	0.678898	0.928925
K.AYAEALKEN[0.98]SYVK.K	1	5	KLAEAY	14.9677	1.94e-10	3.086	sp|P49813|TMOD1_MOUSE	Tmod1	Deamidation	N223	-0.363086	0.0469207	0.638329	-0.479326	0.0119459	0.208671
K.AYALQSDVEY[15.99]K.A	1	7	EVDSQLAY	15	6.76e-07	3.3	tr|E9Q1W3|E9Q1W3_MOUSE	Neb	oxidation	Y943	-0.12358	0.429975	0.928294	0.0406805	0.793112	0.960164
K.AYATITN[0.98]NCTK.N	2	5	ITAY	15	2.15e-11	3.368	sp|A2ASS6|TITIN_MOUSE	Ttn	Deamidation	N27039	-0.273376	0.0309446	0.603299	-0.151468	0.20703	0.676109
K.AYATITNN[0.98]CTK.N	2	7	TITAY	15	4.98e-11	3.347	sp|A2ASS6|TITIN_MOUSE	Ttn	Deamidation	N27040	-0.0386905	0.822968	0.988675	0.0654898	0.705357	0.933582
K.AYDLQSDN[0.98]LYK.A	2	2	LDY	9.86782	3.09	2.14	tr|E9Q1W3|E9Q1W3_MOUSE	Neb	Deamidation	N3620	-0.106675	0.36462	0.907205	0.0885041	0.450001	0.851758
K.AYEDAAEE[43.99]FHPYIPFFATFDSK@.V	1	4	TFDSK	15	4.73e-07	3.812	sp|O09165|CASQ1_MOUSE	Casq1	Carboxylation	E203	-0.0930928	0.420061	0.925265	0.0846759	0.462462	0.857688
K.AYEDAAEEFHPYIPFFAT[42.01]FDSK@.V	1	8	HFEEAA	15	4.92e-07	3.447	sp|O09165|CASQ1_MOUSE	Casq1	acetylation	T213	0.10736	0.373086	0.9105	-0.0932521	0.437633	0.848316
K.AYEEIADEER[14.02]FEVHTEGDHSK@.L	1	0	NA		8.83e-05	2.279	tr|Q14BI5|Q14BI5_MOUSE	Myom2	methylation_mono	R955	0.0198647	0.922475	0.993222	-0.23748	0.255096	0.727921
K.AYEEIADEERFEVHTEG[15.99]D[15.99]HSK.L	1	4	SK	14.5733	6.36e-06	2.09	tr|Q14BI5|Q14BI5_MOUSE	Myom2	oxidation	G962,D963	-0.106906	0.527552	0.95173	-0.225263	0.192979	0.663524
K.AYFHLGIN[0.98]EK.L	1	5	GLHFY	15	0.00338	2.588	sp|Q7TSH2|KPBB_MOUSE	Phkb	Deamidation	N536	-0.0436795	0.757375	0.985396	-0.326615	0.0326202	0.324461
K.AYHEQLSVAEITNACFEPAN[14.02]QMVK@.C	1	5	SLQEHY	14.949	1.5e-05	2.657	sp|P05213|TBA1B_MOUSE	Tuba1b	methylation_mono	N300	0.255959	0.13914	0.782232	-0.500332	0.00801644	0.183946
K.AYK[42.01]RQAEEAEEQSNVNLAK@.F	1	4	SNVNL	12.9672	1.03	1.633	sp|Q5SX39|MYH4_MOUSE	Myh4	acetylation	K1883	-0.128068	0.60365	0.967698	0.595786	0.0260675	0.292445
K.AYK@R[14.02]QAEEAEEQSNVNLAK@.F	1	4	VNLAK	15	0.00572	1.9	sp|Q5SX39|MYH4_MOUSE	Myh4	methylation_mono	R1884	0.0372938	0.919948	0.992408	0.172474	0.643245	0.917248
K.AYN[0.98]NLIK.D	1	3	ILN	14.9891	5.45	2.615	sp|P47934|CACP_MOUSE	Crat	Deamidation	N264	0.13086	0.511081	0.94877	0.222132	0.271037	0.74452
K.AYSTVATN[0.98]CHK.T	1	4	AVTSY	12.473	1.03e-07	2.381	sp|A2ASS6|TITIN_MOUSE	Ttn	Deamidation	N23793	-0.0293885	0.813833	0.988146	0.0926444	0.461606	0.856733
K.AYSTVATN[14.02]CHK@.T	1	3	AT	11.1417	2.94e-06	2.322	sp|A2ASS6|TITIN_MOUSE	Ttn	methylation_mono	N23793	0.577665	0.00261206	0.345762	-0.224481	0.182289	0.649622
K.CAP[15.99]LFAGTEHR.A	1	4	FAG	9.3352	4.56e-05	1.859	sp|E9PZQ0|RYR1_MOUSE	Ryr1	oxidation	P2568	-0.860695	0.0403747	0.624368	-0.573514	0.155753	0.614269
K.CAPNNKEEYN[0.98]GYTGAFR.C	2	5	EEY	15	2.86e-14	4.571	tr|F7BAE9|F7BAE9_MOUSE	Trf	Deamidation	N174	0.292947	0.072633	0.684089	-0.350423	0.0355313	0.339076
K.CD[15.99]EN[15.99]ILWLDYK.N	1	7	DYK	15	5.23e-07	1.772	sp|P52480|KPYM_MOUSE	Pkm	oxidation	D153,N155	-0.0943094	0.503007	0.947983	-0.082663	0.556474	0.893844
K.CDE[43.99]NILWLDYK@.N	1	5	LWLDYK	15	0.525	1.28	sp|P52480|KPYM_MOUSE	Pkm	Carboxylation	E154	0.158986	0.248614	0.854714	-0.0311022	0.817549	0.964625
K.CDEN[0.98]ILWLDYK.N	3	6	DLWLI	15	7.49e-12	3.307	sp|P52480|KPYM_MOUSE	Pkm	Deamidation	N155	-0.150985	0.0995456	0.737435	-0.0947152	0.288208	0.760127
K.CDEN[14.02]ILWLDYK@.N	2	6	ILWLDYK	15	3.22e-05	1.751	sp|P52480|KPYM_MOUSE	Pkm	methylation_mono	N155	-0.101914	0.412731	0.923193	-0.192083	0.133078	0.574643
K.CDEN[15.99]ILWLDYK.N	2	6	LWLDYK	15	2.57e-06	2.208	sp|P52480|KPYM_MOUSE	Pkm	oxidation	N155	-0.140951	0.0683481	0.676155	-0.157889	0.0438835	0.372714
K.CDENILWLD[15.99]Y[15.99]K.N	1	4	LINED	14.3872	0.00457	1.903	sp|P52480|KPYM_MOUSE	Pkm	oxidation	D160,Y161	-0.0193129	0.836517	0.989007	-0.248368	0.0163831	0.240003
K.CDENILWLD[15.99]YK.N	6	6	LINEDC	15	3.2e-10	2.86	sp|P52480|KPYM_MOUSE	Pkm	oxidation	D160	-0.111506	0.139631	0.782292	-0.240912	0.00418307	0.143021
K.CDENILWLD[43.99]YK@.N	2	4	LINE	15	0.0775	1.863	sp|P52480|KPYM_MOUSE	Pkm	Carboxylation	D160	-0.107036	0.267325	0.863111	-0.095718	0.319236	0.781852
K.CDENILWLDY[31.99]K.N	1	4	LINED	12.3776	5.83e-05	1.618	sp|P52480|KPYM_MOUSE	Pkm	dihydroxy	Y161	0.108374	0.276635	0.868637	-0.0648524	0.509614	0.878211
K.CDENILWLDYK[42.01].N	1	7	DLWLINED	15	6.24e-06	2.491	sp|P52480|KPYM_MOUSE	Pkm	acetylation	K162	-0.139614	0.263776	0.862524	0.0322155	0.792453	0.959949
K.CDFEDTAQ[0.98]YR.A	1	7	DEFD	14.9998	1.81e-11	3.066	sp|Q62234|MYOM1_MOUSE	Myom1	Deamidation	Q330	0.114616	0.771615	0.985396	0.273576	0.491303	0.871822
K.CDVGAEN[0.98]WQR.V	1	6	AGV	15	9.27e-09	3.289	sp|Q62234|MYOM1_MOUSE	Myom1	Deamidation	N662	0.0540236	0.616084	0.967698	-0.0348337	0.745856	0.944688
K.CDVGAEN[15.99]WQR.V	1	2	AGV	6.11936	9.21e-07	2.12	sp|Q62234|MYOM1_MOUSE	Myom1	oxidation	N662	-0.0150007	0.86186	0.990066	0.0434005	0.615986	0.912213
K.CDVGAENWQR[31.99].V	1	5	AGVD	14.8584	1.92e-08	2.595	sp|Q62234|MYOM1_MOUSE	Myom1	dihydroxy	R665	-0.0151105	0.896173	0.990845	0.0521885	0.653219	0.920824
K.CEAWTDP[15.99]EPGPAYDLTFCEVR.D	1	16	PGPAYDLTFCEVR	15	1.15e-20	4.512	tr|Q14BI5|Q14BI5_MOUSE	Myom2	oxidation	P811	0.148956	0.276881	0.868637	-0.0324248	0.809326	0.964158
K.CEFQD[15.99]AYVLLSEK.K	1	6	LLSEK	15	0.0185	1.569	sp|P63038|CH60_MOUSE	Hspd1	oxidation	D241	-0.0677511	0.559575	0.959644	-0.0985714	0.398935	0.828874
K.CEFQD[15.99]AYVLLSEKK.I	1	0	NA		0.00702	2.439	sp|P63038|CH60_MOUSE	Hspd1	oxidation	D241	-0.228314	0.215471	0.838762	-0.654658	0.00208516	0.114745
K.CEISEN[0.98]VPGK.W	1	7	ESIEC	14.9987	2.75e-10	3.226	tr|D3YU50|D3YU50_MOUSE	Mybpc1	Deamidation	N446	0.35416	0.0833864	0.709137	0.058196	0.764804	0.951148
K.CELQAALEEAEAS[79.97]LEHEEGK.I	1	4	HEEGK	14.9995	1.81	1.241	tr|G3UW82|G3UW82_MOUSE	Myh2	phosphorylation	S1557	-0.012029	0.937807	0.994355	0.226371	0.156025	0.614269
K.CGD[15.99]LEEELK.I	1	5	LEEELK	15	0.000186	1.261	sp|P58774|TPM2_MOUSE	Tpm2	oxidation	D192	-0.359224	0.269783	0.864591	-0.177855	0.578909	0.901169
K.CGDLEEELK[14.02]IVTNNLK@.S	2	6	IVTNNLK	15	0.000324	1.59	sp|P58774|TPM2_MOUSE	Tpm2	methylation_mono	K198	-0.457851	0.322279	0.888185	-1.7924	0.00113056	0.0901935
K.CGP[31.99]MVLDALIK.I	1	5	LDALIK	15	1.21	1.464	sp|Q9CQA3|SDHB_MOUSE	Sdhb	dihydroxy	P72	-0.1384	0.321716	0.888107	-0.0308422	0.822465	0.965162
K.CIGAIAMTEPGAGSDLQGVR[14.02].T	1	4	IAGI	11.9342	0.27	1.594	sp|P51174|ACADL_MOUSE	Acadl	methylation_mono	R185	-0.0968565	0.62566	0.967698	-0.335816	0.104623	0.525514
K.CK[43.99]LDDIPPNSLFQEDWTAFQNSVR.I	1	0	NA		0.34	1.704	sp|Q3UM29|COG7_MOUSE	Cog7	Carboxylation	K448	0.0198895	0.912955	0.991102	0.0410469	0.821635	0.965162
K.CKDTLLHN[0.98]GN[0.98]QR.L	1	1	QR	11.2986	2.43e-05	1.916	sp|Q9JIF9|MYOTI_MOUSE	Myot	Deamidation	N173,N175	0.125796	0.431157	0.928294	0.056202	0.722827	0.938482
K.CKDTLLHN[0.98]GNQR.L	3	6	LLTD	14.9999	2.36e-11	3.444	sp|Q9JIF9|MYOTI_MOUSE	Myot	Deamidation	N173	0.0555788	0.644258	0.97116	-0.233134	0.0666676	0.439733
K.CLAT[42.01]GPGIAPTVKTGEEVGFVVDAK@.T	1	5	FVVDAK	15	6.66	1.541	sp|Q80X90|FLNB_MOUSE	Flnb	acetylation	T1620	0.0635753	0.702319	0.976997	0.139316	0.406656	0.833279
K.CLATG[15.99]P[15.99]G[15.99]IAPTVKTGEEVGFVVDAK.T	1	3	VDAK	14.9969	0.0181	1.748	sp|Q80X90|FLNB_MOUSE	Flnb	oxidation	G1621,P1622,G1623	0.00931361	0.968131	0.997137	-0.0583779	0.802459	0.962797
K.CLATGPGIAPTVK[43.99]TGEE[43.99]VGFVVDAK@.T	1	5	FVVDAK	15	0.492	1.539	sp|Q80X90|FLNB_MOUSE	Flnb	Carboxylation	K1629,E1633	0.0196337	0.9304	0.994355	0.14783	0.513789	0.878334
K.CLATGPGIAPTVK[43.99]TGEEVGFVVDAK@.T	1	5	VVDAK	15	0.773	1.758	sp|Q80X90|FLNB_MOUSE	Flnb	Carboxylation	K1629	-0.0773432	0.691389	0.975554	0.166269	0.397939	0.827946
K.CLATGPGIAPTVKTGEE[43.99]VGFVVDAK@.T	1	5	FVVDAK	15	0.246	1.775	sp|Q80X90|FLNB_MOUSE	Flnb	Carboxylation	E1633	-0.0345703	0.843202	0.98959	0.148127	0.402038	0.830891
K.CLDAFPN[0.98]LR.D	1	5	FADL	10.9968	9.59e-05	2.541	sp|P10649|GSTM1_MOUSE	Gstm1	Deamidation	N180	0.0895389	0.461603	0.935715	0.21678	0.0872131	0.487975
K.CLELFT[79.97]ELAEDKENYKK.F	1	3	FLEL	12.0947	0.0183	1.536	sp|P07901|HS90A_MOUSE	Hsp90aa1	phosphorylation	T426	-0.153298	0.263991	0.862564	-0.202841	0.145436	0.596702
K.CLLN[0.98]DEAEYSCEVR.T	1	3	VR	14.9352	1.38e-15	4.126	sp|A2ASS6|TITIN_MOUSE	Ttn	Deamidation	N14227	-0.0253981	0.831319	0.988796	0.0605112	0.61308	0.911853
K.CLLND[15.99]EAEYSCEVR.T	2	3	LL	13.0422	1.15e-05	2.158	sp|A2ASS6|TITIN_MOUSE	Ttn	oxidation	D14228	0.349639	0.0553029	0.648917	0.0298108	0.861812	0.974824
K.CM[43.99]K[43.99]LYKTLSEVK@.L	1	4	LSEVK	15	0.359	1.227	tr|E9Q6R7|E9Q6R7_MOUSE	Utrn	Carboxylation	M1479,K1480	-0.0639135	0.723287	0.979996	0.194123	0.290382	0.761075
K.CM*Q[0.98]LTDFILK.F	1	4	FILK	14.9981	0.259	1.831	sp|Q9CR57|RL14_MOUSE	Rpl14	Deamidation	Q56	-0.00843017	0.937382	0.994355	0.0175753	0.869945	0.976653
K.CN[0.98]AYNISDVCYK.R	2	6	VDSINYA	14.9861	8.29e-15	3.604	tr|E9Q1W3|E9Q1W3_MOUSE	Neb	Deamidation	N1282	0.350799	0.00928203	0.472856	0.251884	0.0490792	0.391542
K.CNENYTTD[43.99]FIFNLYSEEGK@.G	1	5	YSEEGK	15	0.00449	1.579	sp|P47857|PFKAM_MOUSE	Pfkm	Carboxylation	D638	-0.0243971	0.914157	0.991102	-0.452899	0.0598038	0.420659
K.CQ[0.98]LEINFNTLQTK.L	4	6	NIEL	15	2.49e-07	2.967	sp|P57780|ACTN4_MOUSE	Actn4	Deamidation	Q353	-0.336202	0.0428305	0.63127	-0.101232	0.515533	0.878711
K.CQ[0.98]TLVSDADYR.N	3	7	DADSVLT	15	2.45e-06	3.622	tr|E9Q1W3|E9Q1W3_MOUSE	Neb	Deamidation	Q2611,Q2854	-0.026564	0.890658	0.990845	0.123035	0.526998	0.883353
K.CQ[0.98]TLVSDIDYR.N	3	8	DIDSVLT	14.9999	3.59e-05	3.434	tr|E9Q1W3|E9Q1W3_MOUSE	Neb	Deamidation	Q4554	-0.00596171	0.967528	0.997093	0.169876	0.256499	0.72944
K.CQ[0.98]TLVSDVDYK.H	1	2	VLT	7.80441	0.000177	2.546	tr|E9Q1W3|E9Q1W3_MOUSE	Neb	Deamidation	Q3583	0.0356534	0.80724	0.987169	0.244135	0.109568	0.534996
K.CQ[0.98]VLVSDVDYR.N	1	5	VLV	14.9999	1.72e-10	2.756	tr|E9Q1W3|E9Q1W3_MOUSE	Neb	Deamidation	Q4312	-0.188053	0.354293	0.902953	0.155576	0.441406	0.84843
K.CQILVSDIDY[15.99]K.H	1	4	DSVLIQ	14.9412	1.34e-06	2.626	tr|E9Q1W3|E9Q1W3_MOUSE	Neb	oxidation	Y3105,Y3834	-0.36594	0.0787754	0.701123	0.202054	0.314271	0.778533
K.CQLEIN[0.98]FNTLQTK.L	2	9	IELQC	15	1.1e-10	3.392	sp|P57780|ACTN4_MOUSE	Actn4	Deamidation	N357	-0.22356	0.284149	0.871913	-0.0592576	0.772495	0.953245
K.CQLEIN[14.02]FNTLQTK@.L	1	4	NIEL	14.9999	0.0148	1.619	sp|P57780|ACTN4_MOUSE	Actn4	methylation_mono	N357	0.0423039	0.781464	0.985396	-0.686154	0.000354377	0.0551344
K.CQLEIN[15.99]FNTLQTK.L	3	6	FNTLQTK	15	0.0792	1.549	sp|P57780|ACTN4_MOUSE	Actn4	oxidation	N357	-0.587356	0.0281965	0.599899	-0.167855	0.49849	0.875544
K.CQLEINFN[0.98]TLQTK.L	1	5	NIELQ	13.7493	2.74e-08	3.063	sp|P57780|ACTN4_MOUSE	Actn4	Deamidation	N359	0.185786	0.348184	0.90179	-0.163058	0.40872	0.834031
K.CQLEINFN[14.02]TLQTK[14.02].L	2	4	FNIELQ	15	0.984	1.728	sp|P57780|ACTN4_MOUSE	Actn4	methylation_mono	N359,K364	0.226909	0.116088	0.746612	-0.180747	0.203913	0.673692
K.CQLEINFNTLQ[0.98]TK.L	1	8	LQ	15	2.09e-13	3.729	sp|P57780|ACTN4_MOUSE	Actn4	Deamidation	Q362	-0.542011	0.00244411	0.333149	-0.150613	0.329011	0.788007
K.CREPVN[0.98]PPSAPSVVK.V	6	7	PSVVK	15	3.04e-07	3.819	sp|A2ASS6|TITIN_MOUSE	Ttn	Deamidation	N30041	-0.0151492	0.875965	0.990845	-0.058906	0.546231	0.888534
K.CRTSN[0.98]LK.L	1	3	LK	13.93	0.166	1.65	sp|P70335|ROCK1_MOUSE	Rock1	Deamidation	N457	0.00911754	0.958541	0.996844	0.0309961	0.859789	0.974436
K.CSGN[0.98]GGGDVHQ[0.98]GFQSLLTEVNK.T	1	1	GQ	4.86657	0.548	2.04	tr|F8WIV2|F8WIV2_MOUSE	Serpinb6a	Deamidation	N86,Q93	0.0832322	0.544324	0.956761	0.130976	0.344403	0.798417
K.CSGN[0.98]GGGDVHQGFQSLLTEVNK.T	3	10	LLSQFGQHV	14.8904	1.02e-22	5.42	tr|F8WIV2|F8WIV2_MOUSE	Serpinb6a	Deamidation	N86	-0.184997	0.117128	0.746612	0.172923	0.141005	0.589428
K.CSSMQ[0.98]K.F	1	3	MSS	11.6365	5.24e-05	2.146	sp|P07724|ALBU_MOUSE	Alb	Deamidation	Q228	-0.0754195	0.739567	0.983203	0.228509	0.321077	0.782984
K.CSVNLAN[0.98]K.R	1	4	ALNVS	11.3337	2.57	2.113	sp|P97447|FHL1_MOUSE	Fhl1	Deamidation	N261	0.254842	0.129315	0.764486	0.103919	0.522784	0.881815
K.CSVP[15.99]ADAPEFIQHR.V	3	9	ADAPEFIQHR	15	4.46e-05	2.094	tr|E9Q1W3|E9Q1W3_MOUSE	Neb	oxidation	P782	-0.18992	0.151804	0.79235	-0.0218553	0.864402	0.976015
K.CSVPADAPEFIQ[0.98]HR.V	2	8	PADAPEFI	15	6.95e-13	3.079	tr|E9Q1W3|E9Q1W3_MOUSE	Neb	Deamidation	Q790	-0.0251376	0.856205	0.989801	-0.0798401	0.566883	0.898147
K.CTLAD[15.99]DAAYEVAVQDEK.C	2	3	QD	10.0133	1.09e-07	2.294	sp|Q5XKE0|MYPC2_MOUSE	Mybpc2	oxidation	D317	0.0718791	0.684607	0.974649	0.103764	0.558818	0.894841
K.CTLADD[15.99]AAYEVAVQDEK.C	2	7	AVQD	15	0.00149	2.021	sp|Q5XKE0|MYPC2_MOUSE	Mybpc2	oxidation	D318	-0.0554526	0.722509	0.979855	-0.0330535	0.832138	0.96843
K.CTLADDAAYE[43.99]VAVQDEK@.C	3	6	QD	12.4473	9.29e-11	3.099	sp|Q5XKE0|MYPC2_MOUSE	Mybpc2	Carboxylation	E322	-0.0464218	0.67895	0.973737	-0.0111958	0.920268	0.986988
K.CTLADDAAYEVAVQ[0.98]DEK.C	2	9	AADDALT	14.9995	1.41e-16	3.946	sp|Q5XKE0|MYPC2_MOUSE	Mybpc2	Deamidation	Q326	-0.348498	0.289558	0.874988	-0.284373	0.384486	0.818825
K.CTLAWSLP[15.99]QEDGGAEITHYIVER.R	1	12	QEDGGAEITHYIV	15	1.02e-05	3.237	sp|A2ASS6|TITIN_MOUSE	Ttn	oxidation	P30953	0.13735	0.165491	0.802837	-0.216034	0.0366601	0.342115
K.CVIN[0.98]ASGPFTDSVR.K	1	4	SVR	14.2315	1.07e-09	3.579	sp|Q64521|GPDM_MOUSE	Gpd2	Deamidation	N288	0.0849865	0.51548	0.94994	-0.28823	0.0391215	0.354704
K.CY[15.99]FPQTITQEYESIK.K	1	5	EYESIK	15	0.000739	1.731	tr|E9Q1W3|E9Q1W3_MOUSE	Neb	oxidation	Y712	-0.208468	0.253627	0.857558	0.23914	0.193338	0.664044
K.CYFPQTITQ[0.98]EYESIKK.L	1	1	FY	7.94303	0.000132	2.511	tr|E9Q1W3|E9Q1W3_MOUSE	Neb	Deamidation	Q719	-0.0736512	0.616297	0.967698	-0.000891283	0.995141	0.999507
K.D[15.99]FLAGGIAAAVSK.T	1	5	AAAVSK	15	1.04e-06	2.542	sp|P48962|ADT1_MOUSE	Slc25a4	oxidation	D11	-0.233001	0.142351	0.786336	-0.166754	0.285294	0.757334
K.D[15.99]IWM*PVTSASAK.T	3	6	ASAK	15	2.66e-06	2.362	sp|A2ASS6|TITIN_MOUSE	Ttn	oxidation	D18746	0.0619717	0.583944	0.963641	0.00411511	0.970844	0.995816
K.D[15.99]LFDPIIQDR.H	1	8	LFDPIIQDR	15	0.00107	2.499	sp|P07310|KCRM_MOUSE	Ckm	oxidation	D87	-0.0684754	0.453628	0.932332	0.0701133	0.443108	0.848628
K.D[15.99]LG[15.99]ATWVVLGHSER.R	5	7	VVLGHSER	15	4.51e-06	2.841	sp|P17751|TPIS_MOUSE	Tpi1	oxidation	D136,G138	-0.116169	0.171685	0.805687	0.00647444	0.937309	0.987645
K.D[15.99]LM*ELQALIDSHFEAR.K	5	9	QALIDSHFE	15	2.75e-17	4.148	sp|Q9QZ47|TNNT3_MOUSE	Tnnt3	oxidation	D81	0.0746257	0.452588	0.932223	0.135164	0.182748	0.650126
K.D[15.99]LQHR[15.99]LD[15.99]EAEQLALK.G	1	2	ALK	14.3423	0.00122	2.04	sp|Q91Z83|MYH7_MOUSE	Myh7	oxidation	D1792,R1796,D1798	-0.00811706	0.980496	0.997822	-0.812974	0.0249264	0.286024
K.D[15.99]SM*EVQWHEPVSDGGSK.V	1	1	SD	5.51462	4.18	1.72	sp|A2ASS6|TITIN_MOUSE	Ttn	oxidation	D24144	0.139466	0.329328	0.893475	0.100165	0.48016	0.866305
K.D[15.99]SYVGDEAQSK.R	1	4	EAQSK	15	1.87e-07	2.061	sp|P60710|ACTB_MOUSE	Actb	oxidation	D51	0.0599607	0.608882	0.967698	0.0724523	0.537226	0.885478
K.D[15.99]SYVGDEAQSKR.G	1	0	NA		0.000137	2.571	sp|P60710|ACTB_MOUSE	Actb	oxidation	D51	-0.34467	0.189047	0.816984	-0.695806	0.014035	0.220437
K.D[15.99]TQLHLDDALR.G	14	4	LHLD	11.7343	1.45e-06	3.325	sp|Q5SX39|MYH4_MOUSE	Myh4	oxidation	D1656	0.0926605	0.39818	0.920416	0.192274	0.0911669	0.497508
K.D[43.99]ALVSQLSR.S	2	5	LQSVL	15	0.000374	2.533	sp|P13542|MYH8_MOUSE	Myh8	Carboxylation	D1298	0.244054	0.266606	0.863107	0.441665	0.0541791	0.404483
K.D[43.99]D[43.99]QPSSGAVDSK@.E	2	4	AVDSK	14.9995	0.00287	1.68	sp|Q8K0Q5|RHG18_MOUSE	Arhgap18	Carboxylation	D203,D204	-0.065002	0.657485	0.971432	0.233826	0.124413	0.56215
K.D[43.99]GDTNE[43.99]VPQAETLK@.L	3	4	AETLK	15	0.611	1.4	sp|A2ASS6|TITIN_MOUSE	Ttn	Carboxylation	D4210,E4215	0.00929056	0.949445	0.995504	-0.0330465	0.821709	0.965162
K.D[43.99]LYANTVLSGGTTM[43.99]YPGIADR.M	1	3	DR	6.70857	0.528	1.732	sp|P60710|ACTB_MOUSE	Actb	Carboxylation	D292,M305	-0.384213	0.0440991	0.63127	-0.098798	0.580548	0.901586
K.D[43.99]PRYQHLK@.G	1	3	QHLK	14.9978	0.00762	1.718	sp|Q9Z1Q9|SYVC_MOUSE	Vars	Carboxylation	D552	-0.2623	0.0492991	0.643416	-0.00182497	0.988329	0.999507
K.D[43.99]PVPLFK@.V	1	4	PLFK	15	0.269	1.055	sp|Q9D1B9|RM28_MOUSE	Mrpl28	Carboxylation	D222	0.20874	0.204819	0.832259	-0.29142	0.0839694	0.479398
K.D[43.99]QD[43.99]GDSIIETLK@.N	1	4	IETLK	15	1.39	1.236	sp|Q7M6Z4|KIF27_MOUSE	Kif27	Carboxylation	D1186,D1188	0.32008	0.117951	0.746612	-1.26635	8.73927e-06	0.00726002
K.D[43.99]SYVGDEAQSK@.R	3	8	YVGDEAQSK	15	0.000187	1.556	sp|P60710|ACTB_MOUSE	Actb	Carboxylation	D51	-0.191709	0.238766	0.85022	0.190967	0.240505	0.712992
K.D[43.99]TQLHLDDALR.G	3	9	TQLHLDDALR	15	1.93e-05	2.553	sp|Q5SX39|MYH4_MOUSE	Myh4	Carboxylation	D1656	0.0918637	0.489229	0.943728	0.166889	0.21722	0.688129
K.DAEEAK[42.01]R.V	1	4	AEEA	13.391	0.763	2.127	sp|P05202|AATM_MOUSE	Got2	acetylation	K302	0.151349	0.542387	0.956516	0.118894	0.631426	0.915795
K.DAFLK[42.01]K@.H	1	3	LFA	11.162	0.118	2.24	sp|Q9D2G2|ODO2_MOUSE	Dlst	acetylation	K273	0.201188	0.248515	0.854714	0.142574	0.408276	0.833692
K.DAFVAIVQSVKNK[43.99]PLFFAD[43.99]K[43.99].L	1	5	VIAVFA	14.9922	0.0394	1.622	sp|P14824|ANXA6_MOUSE	Anxa6	Carboxylation	K600,D606,K607	-0.0286272	0.837822	0.989007	-0.269936	0.0682573	0.44429
K.DAGEYTITATN[14.02]PFGTK[14.02]EEHVK@.V	1	6	TITYEGA	14.9999	1.01e-05	2.606	sp|A2ASS6|TITIN_MOUSE	Ttn	methylation_mono	N22245,K22250	-0.171157	0.459622	0.935715	-0.441414	0.0690811	0.445129
K.DAGEYTITATN[14.02]PFGTK@EEHVK[14.02].V	1	8	TATITYEGA	15	0.000943	2.394	sp|A2ASS6|TITIN_MOUSE	Ttn	methylation_mono	N22245,K22255	-0.241509	0.406372	0.922395	-0.534825	0.0778903	0.463286
K.DAGFY[15.99]EVILK.D	1	6	LIV	8.64285	1.08e-07	3.154	sp|Q62234|MYOM1_MOUSE	Myom1	oxidation	Y1408	0.146669	0.135211	0.773419	0.384202	0.00087051	0.0805248
K.DAGFYEVILK[114.04].D	1	4	IVEYF	13.5727	0.00245	1.507	sp|Q62234|MYOM1_MOUSE	Myom1	ubiquitination	K1413	0.0478849	0.801349	0.986721	-0.119038	0.533927	0.883842
K.DAGK[43.99]VTVK@.T	1	3	VTV	15	0.0741	2.32	tr|G3UW82|G3UW82_MOUSE	Myh2	Carboxylation	K59	0.0362143	0.786614	0.985396	0.232089	0.0975841	0.50895
K.DAGTIAGLN[0.98]VLR.I	1	9	LGAIT	15	1.49e-05	4.016	sp|P63017|HSP7C_MOUSE	Hspa8	Deamidation	N168	-0.0290521	0.769977	0.985396	0.0448259	0.65252	0.920453
K.DAGVIAGLN[0.98]VLR.I	1	5	GAIV	12.7846	0.000127	3.445	sp|P17879|HS71B_MOUSE	Hspa1b	Deamidation	N168	-0.133585	0.745732	0.98417	-0.0863593	0.833783	0.969248
K.DAIHFYN[0.98]K.S	1	3	IA	7.71081	0.00649	1.914	sp|Q60864|STIP1_MOUSE	Stip1	Deamidation	N324	0.0789127	0.639589	0.969987	-0.25888	0.137662	0.582889
K.DAK[42.01]K[42.01]PMVVLGSSALQR.D	1	5	PMVV	14.9386	1.02e-07	2.394	sp|Q91VD9|NDUS1_MOUSE	Ndufs1	acetylation	K470,K471	-0.0396156	0.788984	0.985396	-0.369685	0.0224522	0.271993
K.DALD[43.99]IVYHRK@.V	1	0	NA		3.51	1.719	tr|E9Q1W3|E9Q1W3_MOUSE	Neb	Carboxylation	D5766	0.0431343	0.839337	0.989007	-0.0279466	0.895452	0.983062
K.DALDSEK[14.02]QQITAQK[14.02].Q	1	4	DS	8.79492	0.202	1.445	tr|E9PV41|E9PV41_MOUSE	Diap1	methylation_mono	K527,K534	0.0582203	0.803562	0.986895	-0.255914	0.283203	0.75529
K.DALS[42.01]EETR.N	1	1	TE	14.5799	2.48	2.227	tr|E9PVZ8|E9PVZ8_MOUSE	Golgb1	acetylation	S1741	-0.0749613	0.531919	0.952618	0.0359912	0.762913	0.950717
K.DAM*VSQ[0.98]LSR.G	6	3	VMAD	9.97244	1.15e-05	2.416	sp|Q5SX39|MYH4_MOUSE	Myh4	Deamidation	Q1304	-0.0153269	0.905532	0.991044	0.422167	0.00458646	0.146758
K.DAMVS[79.97]QLSR.G	1	4	VMAD	11.4505	0.0104	1.612	sp|Q5SX39|MYH4_MOUSE	Myh4	phosphorylation	S1303	0.18581	0.22417	0.841456	0.72938	0.000162677	0.0366095
K.DAMVSQ[0.98]LSR.G	12	6	SVMA	15	1.51e-06	3.015	sp|Q5SX39|MYH4_MOUSE	Myh4	Deamidation	Q1304	0.0836992	0.557805	0.959644	0.543165	0.00143413	0.101876
K.DAMVSQLS[79.97]R.G	1	4	QSVMA	14.955	0.000355	1.582	sp|Q5SX39|MYH4_MOUSE	Myh4	phosphorylation	S1306	-0.151136	0.460936	0.935715	0.436611	0.0449918	0.376366
K.DAN[0.98]GN[0.98]SFATR.L	1	0	NA		0.00234	2.133	sp|P62702|RS4X_MOUSE	Rps4x	Deamidation	N214,N216	-0.045152	0.860238	0.990066	-0.134889	0.6004	0.908484
K.DAN[0.98]GNSFATR.L	4	3	ATR	6.82213	2.12e-08	3.112	sp|P62702|RS4X_MOUSE	Rps4x	Deamidation	N214	-0.163411	0.342238	0.897919	0.0919086	0.589341	0.904973
K.DAN[0.98]NLASEVK.Y	4	6	VESALN	14.9916	2.87e-06	3.881	tr|E9Q1W3|E9Q1W3_MOUSE	Neb	Deamidation	N6305	-0.215514	0.167881	0.802837	0.0729426	0.630966	0.915748
K.DANN[0.98]LASEVK.Y	3	7	VESALN	12.7624	1.75e-05	3.717	tr|E9Q1W3|E9Q1W3_MOUSE	Neb	Deamidation	N6306	-0.163877	0.279545	0.870159	0.176711	0.245084	0.716498
K.DAQAN[0.98]ITNTNYK.R	1	6	AQA	13.6228	1.96e-10	3.168	tr|E9Q1W3|E9Q1W3_MOUSE	Neb	Deamidation	N2126	0.00642658	0.959351	0.996844	-0.0114847	0.927434	0.986988
K.DAQANITN[0.98]TNYKR.L	1	3	NAQA	10.0201	3.36e-07	2.557	tr|E9Q1W3|E9Q1W3_MOUSE	Neb	Deamidation	N2129	0.0159181	0.889684	0.990845	-0.0704591	0.541682	0.887257
K.DAR[15.99]G[15.99]KLEG[15.99]LEDALQK.A	1	1	DA	6.38634	1.41	1.939	sp|Q9Z331|K2C6B_MOUSE	Krt6b	oxidation	R421,G422,G426	-0.108013	0.389414	0.916861	-0.204256	0.114349	0.544087
K.DASGN[0.98]K.V	3	3	GSAD	11.272	0.338	2.201	sp|P09411|PGK1_MOUSE	Pgk1	Deamidation	N138	0.106917	0.577122	0.963641	0.12858	0.50349	0.876779
K.DATLQDM*GT[42.01]YVVMVGAAR.A	2	8	YVVMV	15	1.1e-06	2.988	sp|A2ASS6|TITIN_MOUSE	Ttn	acetylation	T14409	-0.198049	0.229168	0.845071	-0.09218	0.568293	0.898426
K.DATLQDMGTY[15.99]VVMVGAAR.A	1	5	DQLTA	13.3091	2.79e-06	2.197	sp|A2ASS6|TITIN_MOUSE	Ttn	oxidation	Y14410	0.166147	0.443418	0.930521	-0.0408887	0.848994	0.972356
K.DATN[0.98]VGDEGGFAPNILENK.-	1	3	LENK	15	1.47e-09	2.598	sp|P17182|ENOA_MOUSE	Eno1	Deamidation	N206	0.259207	0.272526	0.865054	0.121837	0.60025	0.908484
K.DATNVGDEGGFAPN[14.02]ILEN[14.02]SEALELVK[14.02]EAIDK.A	1	6	EDGVNTA	15	1.03e-08	2.66	sp|P17183|ENOG_MOUSE	Eno2	methylation_mono	N216,N220,K228	0.0696774	0.701926	0.976997	-0.0326582	0.857362	0.973275
K.DATNVGDEGGFAPN[14.02]ILENNEALELLK@.T	1	14	AFGGEDGVN	14.9998	1.61e-15	4.596	sp|P21550|ENOB_MOUSE	Eno3	methylation_mono	N216	-0.195507	0.132522	0.769243	-0.159964	0.212751	0.682088
K.DATNVGDEGGFAPNILENSEALELVK[42.01]EAIDK.A	1	10	AFGGEDGVNTA	15	1.96e-08	2.907	sp|P17183|ENOG_MOUSE	Eno2	acetylation	K228	0.112162	0.322055	0.888107	0.18436	0.112964	0.540548
K.DAVLN[0.98]AWAEDVDLR.V	3	8	DVDLR	14.7962	3.46e-07	4.451	sp|P52480|KPYM_MOUSE	Pkm	Deamidation	N480	-0.0613584	0.873379	0.990845	-0.275745	0.477474	0.864139
K.DAVLN[14.02]AWAEDVDLR.V	2	6	LVA	14.9997	0.000212	2.088	sp|P52480|KPYM_MOUSE	Pkm	methylation_mono	N480	0.0692335	0.765241	0.985396	-0.0536561	0.81688	0.964625
K.DAVLN[15.99]AWAED[15.99]VDLR.V	2	5	LVA	15	8.93e-08	2.456	sp|P52480|KPYM_MOUSE	Pkm	oxidation	N480,D485	-0.052328	0.826034	0.988675	-0.403809	0.104773	0.52593
K.DAVLN[15.99]AWAEDVDLR.V	1	1	VA	7.0924	0.815	1.758	sp|P52480|KPYM_MOUSE	Pkm	oxidation	N480	0.19656	0.124562	0.758873	-0.0760211	0.538758	0.886353
K.DAVLNAWAE[43.99]DVDLR.V	7	9	ANLVA	15	8.32e-11	4.013	sp|P52480|KPYM_MOUSE	Pkm	Carboxylation	E484	-0.0910601	0.738265	0.983203	-0.272901	0.323758	0.784553
K.DAVLNAWAED[15.99]VD[15.99]LR.V	7	6	ANLVA	15	1.01e-05	3.334	sp|P52480|KPYM_MOUSE	Pkm	oxidation	D485,D487	-0.188206	0.529274	0.952129	-0.304084	0.314519	0.778578
K.DAVLNAWAED[15.99]VDLR.V	8	8	ANLVA	15	8.84e-11	4.298	sp|P52480|KPYM_MOUSE	Pkm	oxidation	D485	-0.0153736	0.919156	0.991989	-0.172555	0.264682	0.736868
K.DAWLN[0.98]HK.N	2	3	LWA	15	0.107	2.645	sp|P97443|SMYD1_MOUSE	Smyd1	Deamidation	N85	-0.0353832	0.841212	0.989007	0.188156	0.295422	0.765488
K.DCY[15.99]VGDEAQSK.R	1	4	QSK	15	2.35e-05	1.648	sp|Q8BFZ3|ACTBL_MOUSE	Actbl2	oxidation	Y54	-0.00169301	0.992899	0.998495	0.0265262	0.889128	0.981426
K.DDEGLY[15.99]TLR.I	1	5	LGED	14.1027	7.56e-08	2.767	tr|Q14BI5|Q14BI5_MOUSE	Myom2	oxidation	Y353	0.305743	0.0501749	0.643416	0.247839	0.10488	0.52593
K.DDGGSE[43.99]ITNYVLEK@.R	2	3	VLEK	14.9965	0.000116	2.134	sp|A2ASS6|TITIN_MOUSE	Ttn	Carboxylation	E21896	0.0253036	0.878058	0.990845	0.331616	0.0586679	0.415889
K.DDGGTEITN[0.98]YIVEK.R	2	7	VEK	15	1.87e-16	4.178	sp|A2ASS6|TITIN_MOUSE	Ttn	Deamidation	N30564	0.123161	0.37151	0.90965	0.137216	0.32098	0.782984
K.DDGN[0.98]AAITGYTIQK.A	1	6	IAA	15	1.25e-10	3.104	tr|D3YU50|D3YU50_MOUSE	Mybpc1	Deamidation	N929	0.243406	0.351618	0.902953	0.278736	0.288284	0.760127
K.DDGN[0.98]SEITGYFVQK.A	2	7	VFYGTIE	14.938	5.67e-16	3.911	sp|Q5XKE0|MYPC2_MOUSE	Mybpc2	Deamidation	N956	0.0889948	0.490036	0.943889	0.189805	0.151953	0.609628
K.DDPIGNLNTAFE[43.99]VAEK@.Y	2	4	VAEK	14.9979	0.0295	1.735	sp|O88990|ACTN3_MOUSE	Actn3	Carboxylation	E223	-0.147277	0.666366	0.971769	-0.367547	0.289662	0.761075
K.DDQ[0.98]VFSM*NPPK.Y	3	5	PPK	14.999	2.35e-08	2.615	sp|Q5SX39|MYH4_MOUSE	Myh4	Deamidation	Q76	0.0619895	0.659293	0.971432	0.481991	0.00321462	0.128507
K.DDQ[0.98]VFSM*NPPKYDK.I	3	4	SFV	13.5957	1.26e-07	2.549	sp|Q5SX39|MYH4_MOUSE	Myh4	Deamidation	Q76	-0.0988815	0.463411	0.936069	-0.145823	0.284567	0.756621
K.DDQ[0.98]VFSMNPPK.Y	2	4	NMSFV	14.9942	1.29e-07	2.536	sp|Q5SX39|MYH4_MOUSE	Myh4	Deamidation	Q76	0.201748	0.180517	0.809139	0.444525	0.00736115	0.178947
K.DDQ[0.98]VFSMNPPKYDK.I	3	4	SFV	13.6608	5.21e-11	2.765	sp|Q5SX39|MYH4_MOUSE	Myh4	Deamidation	Q76	0.0958346	0.445049	0.930808	-0.164668	0.1977	0.669984
K.DDQ[0.98]VYPM*NPPK.Y	1	4	NMPYV	12.4966	7.87e-08	2.544	sp|Q5SX40|MYH1_MOUSE	Myh1	Deamidation	Q76	0.437982	0.0437949	0.63127	0.49862	0.0242026	0.281796
K.DDQ[0.98]VYPMN[0.98]PPK.Y	1	4	PNM	11.1821	0.00472	1.7	sp|Q5SX40|MYH1_MOUSE	Myh1	Deamidation	Q76,N81	0.14119	0.266151	0.863107	0.453763	0.00206882	0.114551
K.DDQ[0.98]VYPMNPPK.Y	3	3	NMPYV	14.6687	4.29e-08	3.013	sp|Q5SX40|MYH1_MOUSE	Myh1	Deamidation	Q76	0.352176	0.0485	0.642705	0.507135	0.00740915	0.178947
K.DDQ[0.98]VYPMNPPKYDK.I	1	3	NMPYV	13.847	4.82e-05	2.976	sp|Q5SX40|MYH1_MOUSE	Myh1	Deamidation	Q76	0.228717	0.255802	0.85848	-0.330565	0.108262	0.533029
K.DDQVFS[42.01]M*NPPK@.Y	4	5	PPK	14.6279	0.0175	1.842	sp|Q5SX39|MYH4_MOUSE	Myh4	acetylation	S79	0.179793	0.232187	0.845071	0.420579	0.0106726	0.201403
K.DDQVFS[42.01]MNPPK@YDK@.I	1	2	QD	8.90115	1.64e-07	2.225	sp|Q5SX39|MYH4_MOUSE	Myh4	acetylation	S79	-0.932572	0.0522449	0.646756	-0.531962	0.247933	0.720694
K.DDQVFS[42.01]MNPPKYDK@.I	2	5	FVQD	14.8475	0.000939	1.908	sp|Q5SX39|MYH4_MOUSE	Myh4	acetylation	S79	-0.093386	0.615576	0.967698	-0.11706	0.53007	0.883842
K.DDQVFS[79.97]M*NPPK.Y	2	3	VQD	9.77463	1.16e-05	1.696	sp|Q5SX39|MYH4_MOUSE	Myh4	phosphorylation	S79	0.124481	0.413938	0.924497	0.266886	0.0916585	0.498336
K.DDQVFS[79.97]M*NPPKYDK.I	4	9	FVQD	15	2.71e-07	2.456	sp|Q5SX39|MYH4_MOUSE	Myh4	phosphorylation	S79	-0.0659434	0.787351	0.985396	-0.385976	0.128703	0.568926
K.DDQVFS[79.97]MNPPK.Y	1	4	VQDD	13.5844	0.000562	1.562	sp|Q5SX39|MYH4_MOUSE	Myh4	phosphorylation	S79	0.263087	0.357802	0.90586	0.632167	0.0376005	0.347235
K.DDQVFSM[43.99]NPPK@.Y	4	5	VQDD	14.7706	0.0131	2.014	sp|Q5SX39|MYH4_MOUSE	Myh4	Carboxylation	M80	0.230821	0.107177	0.74569	0.529711	0.00131806	0.0974205
K.DDQVFSM[43.99]NPPKYDK@.I	7	6	FVQD	14.6996	0.000127	2.192	sp|Q5SX39|MYH4_MOUSE	Myh4	Carboxylation	M80	-0.0513142	0.69967	0.976997	-0.114123	0.395556	0.826409
K.DDQVFSM*N[0.98]PPK.Y	1	6	PPK	14.6692	1.09e-06	2.29	sp|Q5SX39|MYH4_MOUSE	Myh4	Deamidation	N81	0.324227	0.067962	0.674575	0.651981	0.00125913	0.0954026
K.DDQVFSM*N[0.98]PPKYDK.I	2	4	SFVQD	12.7612	4.06e-09	2.715	sp|Q5SX39|MYH4_MOUSE	Myh4	Deamidation	N81	0.131661	0.288893	0.874724	-0.0188949	0.876745	0.978477
K.DDQVFSMN[14.02]PPK[14.02]YDK@.I	2	7	MSFVQDD	15	0.0195	1.966	sp|Q5SX39|MYH4_MOUSE	Myh4	methylation_mono	N81,K84	-0.0161792	0.909622	0.991102	0.0794773	0.579011	0.901169
K.DDQVFSMN[14.02]PPK@.Y	4	6	PPK	14.799	3.76e-06	2.034	sp|Q5SX39|MYH4_MOUSE	Myh4	methylation_mono	N81	0.146337	0.378895	0.914946	0.412048	0.0219973	0.269436
K.DDQVFSMN[14.02]PPK@YDK@.I	5	6	SFVQD	14.9736	7.29e-09	2.544	sp|Q5SX39|MYH4_MOUSE	Myh4	methylation_mono	N81	-0.138873	0.48322	0.942073	-0.326927	0.111122	0.538346
K.DDQVFSMN[15.99]PPK.Y	2	6	PPK	14.997	7.51e-07	1.919	sp|Q5SX39|MYH4_MOUSE	Myh4	oxidation	N81	0.174296	0.300871	0.880945	0.497116	0.00796215	0.183946
K.DDQVFSMN[15.99]PPKY[15.99]DK.I	2	4	SFVQD	12.2867	5.3e-07	2.791	sp|Q5SX39|MYH4_MOUSE	Myh4	oxidation	N81,Y85	-0.0590909	0.759402	0.985396	-0.272612	0.170605	0.634209
K.DDQVFSMNPP[31.99]KYDK.I	1	4	FVQDD	14.6615	0.00302	1.42	sp|Q5SX39|MYH4_MOUSE	Myh4	dihydroxy	P83	-0.0308245	0.858739	0.989933	-0.478625	0.0130902	0.215005
K.DDQVFSMNPPK[42.01].Y	7	6	NMSFVQD	14.9999	0.00046	1.913	sp|Q5SX39|MYH4_MOUSE	Myh4	acetylation	K84	0.021611	0.865431	0.990788	0.378549	0.00856983	0.186951
K.DDQVFSMNPPK[42.01]YDK@.I	3	7	SFVQDD	14.9998	1.11	1.996	sp|Q5SX39|MYH4_MOUSE	Myh4	acetylation	K84	0.0164978	0.888915	0.990845	0.0143066	0.903583	0.984851
K.DDQVFSMNPPK[43.99].Y	5	5	MSFVQD	14.8532	0.000217	1.965	sp|Q5SX39|MYH4_MOUSE	Myh4	Carboxylation	K84	0.193922	0.314882	0.884222	0.494955	0.0179862	0.249356
K.DDQVFSMNPPK[43.99]YDK@.I	6	6	SFVQD	14.9994	1.95e-05	2.007	sp|Q5SX39|MYH4_MOUSE	Myh4	Carboxylation	K84	0.14823	0.310334	0.881614	-0.0251928	0.860768	0.974436
K.DDQVFSMNPPK@YD[43.99]K@.I	2	6	NMSFVQD	14.9993	1.02e-07	1.944	sp|Q5SX39|MYH4_MOUSE	Myh4	Carboxylation	D86	-0.0495327	0.81456	0.988517	-0.112265	0.596417	0.907754
K.DDQVFSMNPPKYD[43.99]K@.I	1	4	FVQD	13.2129	0.26	1.492	sp|Q5SX39|MYH4_MOUSE	Myh4	Carboxylation	D86	0.203792	0.198052	0.828674	0.0590032	0.702127	0.932933
K.DDQVY[15.99]PM*NPPK.Y	3	3	VQD	8.20163	0.921	2.454	sp|Q5SX40|MYH1_MOUSE	Myh1	oxidation	Y78	0.46325	0.0206435	0.569756	0.412537	0.0360074	0.340594
K.DDQVY[15.99]PM*NPPKYDK.I	1	1	DK	9.26316	0.454	2.021	sp|Q5SX40|MYH1_MOUSE	Myh1	oxidation	Y78	-0.0499119	0.716659	0.97893	-0.203547	0.15215	0.609701
K.DDQVYP[15.99]MNPPK.Y	1	0	NA		0.0205	2.419	sp|Q5SX40|MYH1_MOUSE	Myh1	oxidation	P79	-0.0543185	0.783834	0.985396	0.0162698	0.934437	0.987226
K.DDQVYP[15.99]MNPPKYDK.I	1	3	YVQD	12.7172	1.4e-07	1.853	sp|Q5SX40|MYH1_MOUSE	Myh1	oxidation	P79	0.327747	0.316848	0.88553	-0.403676	0.221547	0.693336
K.DDQVYP[31.99]MNPPKYDK.I	1	2	DK	14.9999	0.297	1.666	sp|Q5SX40|MYH1_MOUSE	Myh1	dihydroxy	P79	0.214398	0.4582	0.935279	0.0236879	0.934071	0.987226
K.DDQVYPM[43.99]NPPK@.Y	8	3	DD	13.4316	0.00542	1.91	sp|Q5SX40|MYH1_MOUSE	Myh1	Carboxylation	M80	0.396623	0.0665029	0.670736	0.475479	0.0314628	0.318593
K.DDQVYPM*N[0.98]PPK.Y	2	3	QDD	11.4538	0.00193	1.919	sp|Q5SX40|MYH1_MOUSE	Myh1	Deamidation	N81	0.260197	0.103989	0.740786	0.455153	0.00844911	0.185818
K.DDQVYPM*N[14.02]PPK@.Y	3	4	VQD	14.5203	0.000106	1.629	sp|Q5SX40|MYH1_MOUSE	Myh1	methylation_mono	N81	0.264309	0.186055	0.814197	0.0647133	0.739133	0.943263
K.DDQVYPMN[14.02]PPK@.Y	2	4	PYVQD	14.574	2.93e-06	2.067	sp|Q5SX40|MYH1_MOUSE	Myh1	methylation_mono	N81	0.275256	0.0580974	0.652985	0.403754	0.00877974	0.187806
K.DDQVYPMNPPK[114.04].Y	1	3	YVQD	15	0.0135	1.719	sp|Q5SX40|MYH1_MOUSE	Myh1	ubiquitination	K84	0.157431	0.584195	0.963641	0.0948521	0.740797	0.943603
K.DDQVYPMNPPK[42.01].Y	1	4	YVQD	11.2102	0.00042	1.296	sp|Q5SX40|MYH1_MOUSE	Myh1	acetylation	K84	0.401274	0.118486	0.747502	0.527638	0.0457807	0.378651
K.DDQVYPMNPPK[42.01]YDK@.I	1	6	YVQDD	14.6458	0.000249	1.822	sp|Q5SX40|MYH1_MOUSE	Myh1	acetylation	K84	0.240286	0.213849	0.838762	-0.0508211	0.78744	0.958496
K.DDQVYPMNPPK[43.99].Y	1	5	MPYVQD	14.8306	0.00254	1.788	sp|Q5SX40|MYH1_MOUSE	Myh1	Carboxylation	K84	0.372684	0.153083	0.79235	0.599106	0.0286646	0.305445
K.DDQVYPMNPPK[43.99]YDK@.I	1	5	YVQD	14.9437	1.09e-06	1.975	sp|Q5SX40|MYH1_MOUSE	Myh1	Carboxylation	K84	0.196657	0.389602	0.917073	-0.183906	0.420354	0.841542
K.DDRGQ[0.98]DVSVLEVGGK.V	1	3	GGK	14.7046	1.59e-05	1.619	tr|Q14BI5|Q14BI5_MOUSE	Myom2	Deamidation	Q1208	-0.199035	0.366955	0.908701	-0.0602252	0.7822	0.956592
K.DDSIPVN[0.98]R.N	2	5	VPISD	15	4.64e-07	2.691	sp|Q921G7|ETFD_MOUSE	Etfdh	Deamidation	N546	0.109156	0.460069	0.935715	0.0432871	0.7678	0.95208
K.DE[43.99]ED[43.99]DPVMMAVNAK@.V	1	4	AVNAK	14.9924	1.2	1.34	sp|Q6A078|CE290_MOUSE	Cep290	Carboxylation	E290,D292	0.329949	0.0372385	0.617013	0.0634077	0.666909	0.924682
K.DE[43.99]LFGTVKDDLSLAGYQKHLSSCAAPAPLTSAER.E	1	0	NA		0.432	1.98	sp|Q9Z0P5|TWF2_MOUSE	Twf2	Carboxylation	E120	-0.450402	0.00221212	0.331781	-0.0993325	0.429818	0.845395
K.DEEIDQ[0.98]LKR.N	1	2	EE	7.16838	0.0158	2.494	sp|Q5SX39|MYH4_MOUSE	Myh4	Deamidation	Q1589	0.166233	0.728265	0.980272	0.322333	0.502902	0.876779
K.DEEK[14.02]MEIQEIQLK@.E	1	4	QEIQ	10.235	0.0128	1.936	sp|P21107|TPM3_MOUSE	Tpm3	methylation_mono	K141	-0.0548334	0.854993	0.989775	0.213344	0.480538	0.866305
K.DEEK[42.01]MEIQEIQLK@.E	2	7	EIQLK	15	0.264	1.788	sp|P21107|TPM3_MOUSE	Tpm3	acetylation	K141	0.0819105	0.713887	0.97893	0.283049	0.216097	0.686539
K.DEEKM[43.99]EIQEIQLK@.E	3	6	EIQLK	15	0.00155	2.767	sp|P21107|TPM3_MOUSE	Tpm3	Carboxylation	M142	-0.15462	0.416595	0.924555	-0.11441	0.545761	0.888525
K.DEEKM*EIQ[0.98]EIQLK.E	1	2	IQ	10.4012	1.93e-05	2.521	sp|P21107|TPM3_MOUSE	Tpm3	Deamidation	Q145	-0.293187	0.203551	0.831646	-0.348396	0.134965	0.578124
K.DEEKM*EIQEIQ[0.98]LK.E	1	3	QEI	10.741	0.716	2.637	sp|P21107|TPM3_MOUSE	Tpm3	Deamidation	Q148	-0.0208977	0.967886	0.997116	0.0280314	0.956934	0.993292
K.DEEKME[43.99]IQEIQLK@.E	1	4	EIQLK	15	7.89	2.033	sp|P21107|TPM3_MOUSE	Tpm3	Carboxylation	E143	-0.0204608	0.932041	0.994355	0.163132	0.499844	0.875643
K.DEEKMEIQEIQ[0.98]LK.E	1	1	LK	14.9063	0.112	2.433	sp|P21107|TPM3_MOUSE	Tpm3	Deamidation	Q148	-0.4053	0.464372	0.936069	0.209645	0.703209	0.932933
K.DEGAN[0.98]AFFK.G	9	6	AGED	14.997	2.01e-08	3.516	sp|P48962|ADT1_MOUSE	Slc25a4	Deamidation	N268	-0.0450378	0.583661	0.963641	0.139541	0.103057	0.521112
K.DEGAN[15.99]AFFK.G	1	5	AGE	15	0.00139	2.382	sp|P48962|ADT1_MOUSE	Slc25a4	oxidation	N268	-0.118061	0.324454	0.88984	0.102106	0.392172	0.824825
K.DEGANAFFK[14.02]GAWSNVLR.G	1	0	NA		1.11	1.878	sp|P48962|ADT1_MOUSE	Slc25a4	methylation_mono	K272	0.16291	0.505986	0.948008	-0.00109927	0.996392	0.999507
K.DENSIN[0.98]GMPNMTVELR.E	1	4	SNE	14.7282	4e-06	3.494	tr|F8VPN4|F8VPN4_MOUSE	Agl	Deamidation	N797	-0.170043	0.517524	0.950668	0.172414	0.511785	0.878334
K.DETEHTGQESY[31.99]VWK.M	1	1	TH	6.01099	0.000758	2.057	sp|E9Q401|RYR2_MOUSE	Ryr2	dihydroxy	Y4938	0.229779	0.160674	0.798361	0.181049	0.263105	0.735192
K.DEVQN[0.98]AVR.R	1	2	VE	14.1884	2.31	2.332	tr|E9PWQ3|E9PWQ3_MOUSE	Col6a3	Deamidation	N1294	-0.111	0.6509	0.971432	0.193408	0.433639	0.847245
K.DEYN[0.98]SFFK.G	1	4	YE	14.2335	0.00199	3.164	tr|E9Q1W3|E9Q1W3_MOUSE	Neb	Deamidation	N1436	0.177374	0.189015	0.816984	0.513454	0.00118761	0.0927814
K.DFADMPN[0.98]LR.R	1	4	MDAF	14.9995	1.63e-08	2.776	sp|Q62000|MIME_MOUSE	Ogn	Deamidation	N144	0.0406798	0.753284	0.985396	-0.236217	0.0826651	0.475553
K.DFELNALN[0.98]AR.I	1	6	ANLEF	15	3.25e-07	2.793	sp|Q91Z83|MYH7_MOUSE	Myh7	Deamidation	N1091	0.29434	0.28355	0.871913	0.0144413	0.957208	0.993292
K.DFEN[0.98]GIGK.E	7	4	GIG	10.9101	0.114	2.82	sp|P52825|CPT2_MOUSE	Cpt2	Deamidation	N89	0.184612	0.712321	0.978853	0.23565	0.638354	0.916767
K.DFLAGGIAAAVSK[43.99].T	1	7	VAAAIGGAL	14.9996	7.26e-06	2.65	sp|P48962|ADT1_MOUSE	Slc25a4	Carboxylation	K23	-0.198226	0.316432	0.884696	0.171213	0.384849	0.819136
K.DFN[0.98]MPLTISR.I	1	6	MPLTISR	15	4.64e-08	2.871	sp|Q9JKS4|LDB3_MOUSE	Ldb3	Deamidation	N24	-0.226144	0.0197805	0.558903	0.0583639	0.511406	0.878334
K.DFN[14.02]MPLTISR.I	2	5	PLTISR	15	0.00149	1.898	sp|Q9JKS4|LDB3_MOUSE	Ldb3	methylation_mono	N24	-0.124956	0.251831	0.856885	-0.124886	0.252087	0.725135
K.DFPIAN[0.98]GDR.Q	5	5	IPF	15	2.97e-07	3.031	sp|P00920|CAH2_MOUSE	Ca2	Deamidation	N24	-0.4629	0.10131	0.738912	-0.11348	0.674864	0.927373
K.DFQ[0.98]IEAAISK.I	1	6	IAAEI	15	8.89e-05	3.044	sp|P50544|ACADV_MOUSE	Acadvl	Deamidation	Q413	0.153322	0.408105	0.922412	0.201342	0.281273	0.753067
K.DFQ[0.98]LFSSPLGK.D	1	5	SSFL	15	1.43e-10	3.388	tr|E9Q2Q7|E9Q2Q7_MOUSE	Trf	Deamidation	Q139	0.326163	0.0395378	0.624368	0.0565874	0.701331	0.932933
K.DFTP[15.99]AAQAAFQK.V	1	4	TF	15	6.41e-05	1.795	sp|P02088|HBB1_MOUSE	Hbb-b1	oxidation	P125	-0.696882	0.00984028	0.475551	-0.166291	0.491944	0.872322
K.DFTPAAQ[0.98]AAFQK.V	3	6	QFAA	10.93	4.15e-12	4.501	sp|P02088|HBB1_MOUSE	Hbb-b1	Deamidation	Q128	-0.487104	0.165225	0.802837	0.111077	0.744041	0.944345
K.DFTPAAQAAFQ[0.98]K.V	3	7	TFD	15	5.36e-11	4.163	sp|P02088|HBB1_MOUSE	Hbb-b1	Deamidation	Q132	-0.465309	0.0261557	0.596175	0.110815	0.565837	0.89801
K.DFY[15.99]ELEPHK.F	1	5	ELEY	12.8942	3.22e-09	2.181	sp|Q9WUB3|PYGM_MOUSE	Pygm	oxidation	Y473	0.267088	0.396335	0.919092	-0.00563152	0.985555	0.99911
K.DFYELE[43.99]PHK@.F	1	5	PHK	14.9706	0.00017	2.014	sp|Q9WUB3|PYGM_MOUSE	Pygm	Carboxylation	E476	-0.288981	0.291974	0.876621	0.18473	0.495777	0.874654
K.DFYELEP[15.99]HK.F	1	4	ELEYF	13.9414	5.59e-06	1.979	sp|Q9WUB3|PYGM_MOUSE	Pygm	oxidation	P477	0.0784678	0.685908	0.97542	-0.0575193	0.766597	0.951492
K.DFYELEP[31.99]HKFQNK.T	1	5	ELEYF	14.2088	0.0965	2.143	sp|Q9WUB3|PYGM_MOUSE	Pygm	dihydroxy	P477	0.20061	0.249315	0.854714	-0.21119	0.226312	0.700639
K.DFYELEPHK[14.02]FQN[14.02]K@.T	1	6	HPELEYF	14.9996	0.00143	2.108	sp|Q9WUB3|PYGM_MOUSE	Pygm	methylation_mono	K479,N482	-0.45643	0.147907	0.791182	-0.98386	0.0049471	0.150997
K.DFYM*T[42.01]DSISR.A	1	5	DSISR	15	0.00112	1.675	sp|Q91VD9|NDUS1_MOUSE	Ndufs1	acetylation	T697	-0.00286723	0.984295	0.99789	-0.277826	0.0713912	0.449506
K.DG[15.99]LALCALIHR.H	4	4	ALIHR	14.9997	0.0467	1.623	sp|O88990|ACTN3_MOUSE	Actn3	oxidation	G189	-0.162537	0.300097	0.880837	-0.201979	0.20215	0.671412
K.DGAD[15.99]FAK.W	2	3	AK	12.9684	0.0169	2.015	sp|P05064|ALDOA_MOUSE	Aldoa	oxidation	D144	-0.234755	0.24844	0.854714	-0.243121	0.23272	0.706027
K.DGADFAKWR[15.99].C	1	2	DAG	7.95075	0.225	2.361	sp|P05064|ALDOA_MOUSE	Aldoa	oxidation	R149	-0.0975958	0.564258	0.961111	-0.285265	0.105294	0.526747
K.DGAIED[43.99]IITALK@.K	1	2	LA	12.6822	0.412	1.983	sp|A2APV2|FMNL2_MOUSE	Fmnl2	Carboxylation	D1052	0.049336	0.816268	0.988675	0.0295356	0.889308	0.981481
K.DGDKN[0.98]NDGR.I	1	2	ND	11.7703	1.97e-05	2.67	sp|P20801|TNNC2_MOUSE	Tnnc2	Deamidation	N142	0.0104362	0.984122	0.99789	0.473396	0.373129	0.813874
K.DGEAGAQGAP[15.99]GPAGPAGER.G	3	8	AGQAGAEG	14.9855	4.25e-06	5.464	sp|P11087|CO1A1_MOUSE	Col1a1	oxidation	P611	-0.328999	0.276892	0.868637	-0.0971136	0.743726	0.944345
K.DGEAGAQGAPG[15.99]PAGPAGER.G	1	4	AGAEG	14.9986	8.18e-08	2.566	sp|P11087|CO1A1_MOUSE	Col1a1	oxidation	G612	0.029784	0.916302	0.991556	0.0497312	0.860752	0.974436
K.DGEEIDK[14.02]N[14.02]QINIR.N	2	7	QINIR	15	9.78	2.458	tr|D3YU50|D3YU50_MOUSE	Mybpc1	methylation_mono	K851,N852	0.121475	0.44251	0.930521	0.0556344	0.72295	0.938482
K.DGEEIDKN[0.98]QINIR.N	1	10	KDIEEGD	15	1.01e-12	4.343	tr|D3YU50|D3YU50_MOUSE	Mybpc1	Deamidation	N852	0.303187	0.0423978	0.631069	0.00168743	0.990318	0.999507
K.DGEEIDKNQ[0.98]INIR.N	1	7	NKDIE	15	1.77e-13	4.734	tr|D3YU50|D3YU50_MOUSE	Mybpc1	Deamidation	Q853	0.141082	0.240524	0.852451	-0.0185538	0.874479	0.977603
K.DGEPLKQ[0.98]TTR.V	1	0	NA		0.43	2.134	sp|A2ASS6|TITIN_MOUSE	Ttn	Deamidation	Q26143	-0.347558	0.0909587	0.719934	-0.459252	0.0305626	0.313699
K.DGEQ[0.98]HEDLNEVAK.L	1	2	DEH	10.9576	0.00725	2.863	sp|Q9Z0X1|AIFM1_MOUSE	Aifm1	Deamidation	Q596	0.269185	0.0621687	0.661524	-0.116299	0.397831	0.827853
K.DGESGRP[15.99]GRPG[15.99]ER.G	2	0	NA		2.11e-07	2.636	sp|P08121|CO3A1_MOUSE	Col3a1	oxidation	P235,G239	-0.13118	0.765553	0.985396	-0.636365	0.1613	0.6224
K.DGGSPILGYIIER[31.99]R[31.99]EEGK.D	1	3	YGLI	11.7183	0.00188	2.071	sp|A2ASS6|TITIN_MOUSE	Ttn	dihydroxy	R15119,R15120	-0.125503	0.595636	0.965542	-0.29303	0.224761	0.698494
K.DGGSPITNY[15.99]IVEK.R	1	5	IVEK	15	0.0139	2.185	sp|A2ASS6|TITIN_MOUSE	Ttn	oxidation	Y15907	0.264477	0.114218	0.746612	0.0487583	0.761495	0.950451
K.DGIEIN[0.98]FQVQER.H	3	6	EI	15	0.00119	3.565	sp|A2ASS6|TITIN_MOUSE	Ttn	Deamidation	N3193	0.116933	0.504618	0.948008	0.0868019	0.619199	0.912837
K.DGLAFN[0.98]ALIHR.H	7	2	ALI	6.15138	0.000376	2.668	sp|P57780|ACTN4_MOUSE	Actn4	Deamidation	N200	-0.300131	0.00693199	0.43829	-0.0101908	0.916945	0.985984
K.DGLEVIVPN[0.98]PIK.I	2	6	VIVELGD	14.9985	5.22e-12	3.451	sp|A2ASS6|TITIN_MOUSE	Ttn	Deamidation	N15199	0.22533	0.150602	0.79235	0.064745	0.669645	0.925303
K.DGLLPLHVASK[42.01]K@.G	1	3	VHLP	10.1891	0.00366	2.122	sp|Q8K0L0|ASB2_MOUSE	Asb2	acetylation	K346	-0.0918002	0.569822	0.962796	0.429929	0.0157059	0.233314
K.DGLLSPGSWN[0.98]GEPGGEGSRPATPSDGAGR.R	3	2	LL	8.22781	9.82e-18	4.248	sp|Q9ET78|JPH2_MOUSE	Jph2	Deamidation	N506	0.174697	0.153188	0.79235	-0.030144	0.798735	0.960776
K.DGLNGLP[15.99]GPIGP[15.99]PG[15.99]PR.G	16	3	LGNLG	12.0229	6.39	3.614	sp|P11087|CO1A1_MOUSE	Col1a1	oxidation	P1148,P1153,G1155	-0.130694	0.586627	0.963784	-0.0577224	0.809464	0.964158
K.DGLNGLP[15.99]GPIGP[15.99]PGP[15.99]R.G	1	0	NA		14.3	2.155	sp|P11087|CO1A1_MOUSE	Col1a1	oxidation	P1148,P1153,P1156	-0.101056	0.676178	0.973309	-0.172688	0.477858	0.864178
K.DGLNGLP[15.99]GPIGPP[15.99]G[15.99]PR.G	1	1	LG	5.81478	15.8	1.973	sp|P11087|CO1A1_MOUSE	Col1a1	oxidation	P1148,P1154,G1155	0.0661955	0.753581	0.985396	-0.00863797	0.967271	0.995265
K.DGLNGLP[15.99]GPIGPP[15.99]GPR.G	2	1	LG	9.32557	6.45	2.493	sp|P11087|CO1A1_MOUSE	Col1a1	oxidation	P1148,P1154	-0.0474077	0.826936	0.988675	0.136897	0.530253	0.883842
K.DGLNGLP[15.99]GPIGPPGP[15.99]R.G	1	0	NA		4.46	1.872	sp|P11087|CO1A1_MOUSE	Col1a1	oxidation	P1148,P1156	-0.138723	0.566683	0.962349	0.185931	0.444533	0.84917
K.DGLNGLPG[15.99]PIGP[15.99]PG[15.99]PR.G	1	1	LG	8.89737	14.2	2.072	sp|P11087|CO1A1_MOUSE	Col1a1	oxidation	G1149,P1153,G1155	-0.136952	0.645532	0.971432	-0.0433008	0.883996	0.979904
K.DGLP[15.99]GHP[15.99]GQR.G	3	3	GQR	10.4966	0.00648	2.663	sp|Q61245|COBA1_MOUSE	Col11a1	oxidation	P943,P946	0.0501898	0.764338	0.985396	0.345879	0.0525671	0.401727
K.DGPGFY[15.99]TTR.C	1	2	TTR	12.9172	4.05e-05	2.116	sp|Q8BMS1|ECHA_MOUSE	Hadha	oxidation	Y546	0.169279	0.157102	0.795061	0.00441876	0.969507	0.99553
K.DGPP[15.99]GLR.G	1	1	LR	6.8495	3.67e-07	1.987	sp|O88207|CO5A1_MOUSE	Col5a1	oxidation	P1053	0.0350868	0.828389	0.988675	0.435937	0.015103	0.22956
K.DGPP[15.99]GPAGNSGSPG[15.99]NP[15.99]GIAGPK.G	1	8	IAGPK	15	3.41	4.584	sp|P08121|CO3A1_MOUSE	Col3a1	oxidation	P904,G914,P916	0.109146	0.831659	0.988796	-0.515259	0.32331	0.784372
K.DGQ[0.98]ELQIADR.I	1	6	ELQIADR	15	0.000143	3.373	sp|A2ASS6|TITIN_MOUSE	Ttn	Deamidation	Q3101	-0.160226	0.212648	0.838762	-0.00289545	0.981546	0.99835
K.DGQ[0.98]VIGIGAGQQ[0.98]SR.I	1	0	NA		0.0227	1.631	sp|Q9CWJ9|PUR9_MOUSE	Atic	Deamidation	Q440,Q449	-0.143315	0.660987	0.971432	0.0826068	0.800011	0.961621
K.DGQ[0.98]VLR.E	1	2	VLR	14.9997	0.0986	2.023	sp|A2ASS6|TITIN_MOUSE	Ttn	Deamidation	Q27222	-0.288409	0.0316316	0.604122	-0.0915825	0.463612	0.858372
K.DGQELQ[0.98]IADR.I	2	3	IADR	15	7.7e-05	3.182	sp|A2ASS6|TITIN_MOUSE	Ttn	Deamidation	Q3104	0.420153	0.00173743	0.319466	-0.0996219	0.382204	0.818458
K.DGQELQIADR[14.02].I	1	4	GQEL	10.0488	0.000445	1.933	sp|A2ASS6|TITIN_MOUSE	Ttn	methylation_mono	R3108	0.0763201	0.62209	0.967698	0.140651	0.368336	0.811718
K.DGQELQIADR[31.99]IK.I	1	4	LEQGD	14.9921	4.42	1.17	sp|A2ASS6|TITIN_MOUSE	Ttn	dihydroxy	R3108	-0.118491	0.552463	0.959644	-0.0886877	0.655728	0.920841
K.DGQEVQ[0.98]HSDR.V	2	8	HSDR	14.9962	2.43e-08	3.231	sp|A2ASS6|TITIN_MOUSE	Ttn	Deamidation	Q2402	0.059354	0.626126	0.967698	0.0491714	0.686127	0.929517
K.DGSP[15.99]GEP[15.99]GANGLP[15.99]GAAGER.G	1	2	SG	8.50557	1.18	2.939	sp|P08121|CO3A1_MOUSE	Col3a1	oxidation	P469,P472,P478	0.1643	0.653049	0.971432	-0.242656	0.508447	0.877895
K.DGSP[15.99]GEPG[15.99]ANGLPG[15.99]AAGER.G	1	4	SG	9.09372	0.412	4.604	sp|P08121|CO3A1_MOUSE	Col3a1	oxidation	P469,G473,G479	0.18867	0.625239	0.967698	-0.187597	0.62719	0.914707
K.DGSPG[15.99]EP[15.99]GANGLP[15.99]GAAGER.G	1	2	SG	6.97499	0.774	2.51	sp|P08121|CO3A1_MOUSE	Col3a1	oxidation	G470,P472,P478	0.336026	0.387079	0.916247	-0.00125745	0.997384	0.999756
K.DGSYSAFGDQN[0.98]GER.E	1	8	YSAFGDQ	15	7.96e-11	4.091	sp|P28665|MUG1_MOUSE	Mug1	Deamidation	N1034	-0.139577	0.533606	0.953058	1.62817	2.01946e-06	0.00259296
K.DGT[42.01]K[42.01]QK@.R	1	1	QK	10.6322	6.02	1.883	sp|Q8K394|PLCL2_MOUSE	Plcl2	acetylation	T113,K114	-0.0975437	0.881723	0.990845	-0.0479266	0.941707	0.988897
K.DGTLLAPGN[0.98]R.Y	3	2	ALL	10.21	2.4e-06	2.484	sp|A2AAJ9|OBSCN_MOUSE	Obscn	Deamidation	N7092	0.0354741	0.739874	0.983203	-0.171724	0.122262	0.557929
K.DGTSGHP[15.99]GPIGP[15.99]PG[15.99]PR.G	2	1	HG	8.71089	5.07	4.042	sp|P08121|CO3A1_MOUSE	Col3a1	oxidation	P1156,P1161,G1163	-0.151008	0.643925	0.97091	-0.492268	0.144854	0.5961
K.DGTSGHP[15.99]GPIGPP[15.99]GPR.G	3	4	GPIG	13.0034	4.53e-11	4.825	sp|P08121|CO3A1_MOUSE	Col3a1	oxidation	P1156,P1162	0.144416	0.700109	0.976997	-0.668705	0.0889741	0.492313
K.DGTSGHP[15.99]GPIGPPG[15.99]PR.G	6	4	HG	8.32466	9.93e-17	4.662	sp|P08121|CO3A1_MOUSE	Col3a1	oxidation	P1156,G1163	0.172103	0.594761	0.965525	-0.595457	0.0795021	0.467205
K.DGTSGHPGPIGPP[15.99]GPR.G	1	8	PGPIG	12.8698	1.38e-07	2.839	sp|P08121|CO3A1_MOUSE	Col3a1	oxidation	P1162	0.114532	0.535925	0.953386	-0.075756	0.68113	0.928925
K.DGTSGHPGPIGPPG[15.99]PR.G	1	5	GHPGPIG	14.7885	2.69e-15	3.862	sp|P08121|CO3A1_MOUSE	Col3a1	oxidation	G1163	-0.0720075	0.672737	0.972161	-0.36488	0.0452477	0.376494
K.DGVY[15.99]FLY[15.99]EALHGPPKK.I	1	1	VG	6.6216	4.96e-10	2.344	sp|P46664|PURA2_MOUSE	Adss	oxidation	Y236,Y239	0.042092	0.786459	0.985396	-0.232987	0.14756	0.599866
K.DGVYFLYEALHGPPK[43.99]K@.I	1	4	FYVGD	14.5666	0.0886	1.394	sp|P46664|PURA2_MOUSE	Adss	Carboxylation	K247	-0.121102	0.500134	0.947441	-0.0479346	0.788206	0.958697
K.DHM*TVSWKAPAD[43.99]DGGSPITGYLVEK@.R	1	5	GYLVEK	15	0.0429	1.664	sp|A2ASS6|TITIN_MOUSE	Ttn	Carboxylation	D21302	0.121454	0.427519	0.928292	0.0811694	0.593753	0.906946
K.DID[15.99]DLELTLAK.A	4	6	ALTLELD	15	5.21e-07	3.404	sp|Q91Z83|MYH7_MOUSE	Myh7	oxidation	D955	0.0182751	0.91822	0.991989	0.0337022	0.849881	0.972356
K.DIDD[15.99]LELTLAK.A	6	4	DI	13.725	0.000572	2.838	sp|Q91Z83|MYH7_MOUSE	Myh7	oxidation	D956	0.0553348	0.809477	0.9874	-0.180308	0.436383	0.84809
K.DIDDLE[43.99]LTLAK@.A	1	4	LAK	13.233	2.65	1.363	sp|Q91Z83|MYH7_MOUSE	Myh7	Carboxylation	E958	0.0678519	0.723253	0.979996	0.404021	0.0483074	0.388468
K.DIDDLELT[42.01]LAK[42.01].A	1	5	ELDDI	14.9999	0.00394	1.556	sp|Q91Z83|MYH7_MOUSE	Myh7	acetylation	T960,K963	0.180692	0.511186	0.94877	0.325336	0.244306	0.716422
K.DIDDLELTLAK[14.02]AEK.E	1	6	LELDDI	15	6.01e-06	2.457	sp|A2AQP0|MYH7B_MOUSE	Myh7b	methylation_mono	K970	-0.0465236	0.843429	0.98959	0.141168	0.551116	0.891276
K.DIDDLELTLAK[42.01].A	3	6	TLELDDI	14.9995	1.9e-05	3.018	sp|Q91Z83|MYH7_MOUSE	Myh7	acetylation	K963	-0.0691568	0.667205	0.97184	-0.107383	0.506217	0.877114
K.DIDDLELTLAK[43.99].A	3	7	ALTLELDD	14.9993	0.000972	2.39	sp|Q91Z83|MYH7_MOUSE	Myh7	Carboxylation	K963	-0.139764	0.677775	0.973737	-0.255098	0.451282	0.85234
K.DIDDLELTLAKAEK[14.02].E	3	8	ALTLELDDI	15	3.37e-06	2.233	sp|A2AQP0|MYH7B_MOUSE	Myh7b	methylation_mono	K973	-0.103173	0.467266	0.938251	-0.0581661	0.680088	0.928925
K.DIEIK[14.02]PSVELPFN[14.02]TFNVK@.A	1	4	TFNVK	15	0.0571	1.487	sp|A2ASS6|TITIN_MOUSE	Ttn	methylation_mono	K27183,N27191	-0.199762	0.171369	0.805687	0.253592	0.0881461	0.490431
K.DIEIKPSVELPFN[0.98]TFNVK.A	1	5	KI	15	1.24e-09	4.161	sp|A2ASS6|TITIN_MOUSE	Ttn	Deamidation	N27191	-0.122597	0.368857	0.90965	-0.142611	0.298159	0.767643
K.DIELS[79.97]EHFLVK.M	1	4	HFLVK	15	1.14	1.219	tr|Q14BI5|Q14BI5_MOUSE	Myom2	phosphorylation	S1388	0.0924206	0.75356	0.985396	-0.0274151	0.925689	0.986988
K.DIELSEHFLVKM*EQSKYVS[42.01]LTIQGVTAEDSGK.Y	1	4	TAEDS	10.7741	0.0263	1.452	tr|Q14BI5|Q14BI5_MOUSE	Myom2	acetylation	S1402	-0.156925	0.298901	0.88026	-0.292701	0.0630346	0.431584
K.DIEN[0.98]QTVLK.D	1	5	QTVLK	15	0.000224	2.814	sp|A2ASS6|TITIN_MOUSE	Ttn	Deamidation	N9552	0.144363	0.689241	0.97542	0.254856	0.48271	0.867393
K.DIEQ[0.98]TVGLPVTLTCR.L	1	1	IE	11.3721	5.3e-05	3.162	sp|A2ASS6|TITIN_MOUSE	Ttn	Deamidation	Q7074	0.0679731	0.776201	0.985396	0.175336	0.466804	0.860053
K.DIEQTVGLPVTLTCR[15.99].L	2	5	LGVTQE	14.9064	2.21e-05	1.98	sp|A2ASS6|TITIN_MOUSE	Ttn	oxidation	R7085	0.217311	0.496606	0.946017	0.0338672	0.914972	0.985984
K.DIEVTKEEFAQ[0.98]SAIR.Y	1	2	VEI	9.06734	0.00136	3.173	sp|Q8BH59|CMC1_MOUSE	Slc25a12	Deamidation	Q255	-0.0870431	0.618908	0.967698	-0.142345	0.419206	0.841542
K.DIGLSP[31.99]R.A	1	3	GLS	15	14.9	2.001	sp|Q3UH60|DIP2B_MOUSE	Dip2b	dihydroxy	P1307	-0.298861	0.16078	0.798361	-0.364621	0.0919571	0.498934
K.DIK[42.01]HDPS[42.01]LQPWSASYDPGSAK@.T	1	1	AK	10.627	2.19e-06	2.126	sp|P16015|CAH3_MOUSE	Ca3	acetylation	K39,S43	0.186682	0.289093	0.874724	0.36975	0.0458144	0.378722
K.DIK@HDPSLQPWS[42.01]ASYDPGSAK@.T	1	7	QLSPD	9.3324	2.68e-12	3.522	sp|P16015|CAH3_MOUSE	Ca3	acetylation	S48	-0.0300063	0.899742	0.990845	0.387034	0.119045	0.552635
K.DIKHD[15.99]PSLQPWSASYDPGSAK.T	1	4	PGSAK	15	1.03	1.761	sp|P16015|CAH3_MOUSE	Ca3	oxidation	D41	-0.310426	0.047143	0.638796	-0.258563	0.0918469	0.498692
K.DIKHDP[31.99]SLQP[31.99]WSASY[31.99]DPGSAK.T	2	3	DPGS	9.81021	0.00239	2.279	sp|P16015|CAH3_MOUSE	Ca3	dihydroxy	P42,P46,Y51	-0.198575	0.255114	0.85848	-0.613793	0.00231435	0.117326
K.DIKHDPSLQ[0.98]PWSASYDPGSAK.T	1	4	PGSAK	15	3.37e-10	3.019	sp|P16015|CAH3_MOUSE	Ca3	Deamidation	Q45	-0.154224	0.604594	0.967698	-0.326744	0.280023	0.752218
K.DIKHDPSLQP[15.99]WSASYDPGSAK.T	3	10	QLSPDH	15	1.1e-16	4.537	sp|P16015|CAH3_MOUSE	Ca3	oxidation	P46	-0.176725	0.359276	0.906302	-0.358524	0.0741902	0.45432
K.DIKHDPSLQP[31.99]WSASY[31.99]DP[31.99]GSAK.T	1	4	GSAK	14.9999	1.31e-06	3.149	sp|P16015|CAH3_MOUSE	Ca3	dihydroxy	P46,Y51,P53	-0.327115	0.0973069	0.731244	-0.483801	0.0194481	0.255706
K.DIKHDPSLQP[31.99]WSASYDPGSAK.T	1	3	DPGS	10.7647	2.59e-18	4.085	sp|P16015|CAH3_MOUSE	Ca3	dihydroxy	P46	-0.134268	0.550879	0.959644	-0.176465	0.435097	0.847554
K.DIKHDPSLQPWSASY[15.99]DPGSAK.T	1	4	DPGSA	12.0886	5.43e-13	3.277	sp|P16015|CAH3_MOUSE	Ca3	oxidation	Y51	-0.227787	0.45588	0.934127	-0.364337	0.239671	0.712992
K.DILTSN[0.98]GIDIEK.M	1	6	STLI	15	0.000173	4.329	sp|P51910|APOD_MOUSE	Apod	Deamidation	N170	0.901509	0.0636639	0.662641	0.4524	0.331059	0.790003
K.DINAYN[0.98]GETPTEK.L	2	8	YANI	15	1.06e-09	3.608	sp|O08709|PRDX6_MOUSE	Prdx6	Deamidation	N90	0.000407931	0.997584	0.999119	0.350678	0.0182352	0.250192
K.DIQ[0.98]LAR.R	2	2	LAR	14.7179	0.0271	1.95	sp|P84244|H33_MOUSE	H3f3a	Deamidation	Q126	-0.264971	0.516296	0.950096	-0.110377	0.785636	0.958012
K.DIRPSDIAQ[0.98]ITSTPTSSMLTVK.Y	1	4	LTVK	15	3.23e-10	2.955	sp|A2ASS6|TITIN_MOUSE	Ttn	Deamidation	Q22216	0.129601	0.543471	0.956516	-0.190772	0.374568	0.814969
K.DIRPSDIAQITS[79.97]TPTSSM*LTVK.Y	1	3	LTVK	14.9956	0.000302	1.583	sp|A2ASS6|TITIN_MOUSE	Ttn	phosphorylation	S22219	-0.272543	0.0588868	0.653045	-0.016135	0.905318	0.98509
K.DIRPSDIAQITSTPTS[79.97]SM*LTVK.Y	1	7	LTVK	15	2.02e-06	3.046	sp|A2ASS6|TITIN_MOUSE	Ttn	phosphorylation	S22223	-0.00476796	0.975393	0.997434	-0.0998016	0.521429	0.88119
K.DIRPYCY[15.99]WDAEK.R	1	4	DAEK	14.9976	0.00416	1.793	sp|P05201|AATC_MOUSE	Got1	oxidation	Y161	-0.0924751	0.633712	0.968707	-0.169077	0.387845	0.821502
K.DISEN[0.98]K.R	1	3	ISE	15	0.248	2.368	sp|P63017|HSP7C_MOUSE	Hspa8	Deamidation	N256	0.0158033	0.920391	0.992408	0.0995159	0.531792	0.883842
K.DISLSEY[15.99]K.G	1	3	ESLSI	14.5161	0.00242	2.563	sp|P35700|PRDX1_MOUSE	Prdx1	oxidation	Y34	-0.259092	0.174856	0.808816	0.303211	0.116279	0.547849
K.DIVN[0.98]GLR.S	6	4	GLR	14.9998	0.0303	2.503	sp|P47757|CAPZB_MOUSE	Capzb	Deamidation	N241	-0.30448	0.0210607	0.570216	0.163022	0.188167	0.658125
K.DIVN[0.98]M*LM*HHDR.F	1	4	HHD	15	3.07e-05	2.129	sp|Q9WUB3|PYGM_MOUSE	Pygm	Deamidation	N764	0.0777331	0.652573	0.971432	0.08054	0.64098	0.917042
K.DIVN[0.98]M*LMHHDR.F	7	6	LMHHD	15	1.47e-07	3.484	sp|Q9WUB3|PYGM_MOUSE	Pygm	Deamidation	N764	0.151368	0.297925	0.880116	0.0798996	0.577685	0.900852
K.DIVN[0.98]MLM*HHDR.F	4	2	VI	8.69734	7.86e-05	2.611	sp|Q9WUB3|PYGM_MOUSE	Pygm	Deamidation	N764	0.134388	0.369109	0.90965	0.189555	0.211146	0.681493
K.DIVN[0.98]MLMHHDR.F	2	7	MLMHHDR	15	5.38e-11	3.569	sp|Q9WUB3|PYGM_MOUSE	Pygm	Deamidation	N764	0.0820624	0.536311	0.953386	0.201997	0.140004	0.587907
K.DIVN[14.02]MLMHHDR.F	1	6	LMHHDR	15	0.000144	2.116	sp|Q9WUB3|PYGM_MOUSE	Pygm	methylation_mono	N764	-0.154537	0.476619	0.941465	-0.140417	0.517191	0.879481
K.DIVNM*LM*HHD[15.99]R.F	1	3	NVI	10.8588	0.0718	1.74	sp|Q9WUB3|PYGM_MOUSE	Pygm	oxidation	D770	0.175068	0.151105	0.79235	-0.372816	0.00567633	0.16006
K.DIVP[15.99]GDIVEIAVGDKVPADIR.L	2	3	VI	14.1242	0.000811	2.592	sp|O55143|AT2A2_MOUSE	Atp2a2	oxidation	P147	0.0616565	0.751078	0.985396	-0.20987	0.288699	0.760127
K.DIVPGDIVEIAVGDK@VPADIR[14.02].L	1	1	VI	10.5703	0.011	1.834	sp|O55143|AT2A2_MOUSE	Atp2a2	methylation_mono	R164	-0.037883	0.873634	0.990845	-0.752347	0.00576792	0.16006
K.DIWM[43.99]PVTSASAK@.T	1	5	TSASAK	15	5.25e-06	2.069	sp|A2ASS6|TITIN_MOUSE	Ttn	Carboxylation	M18749	0.283052	0.0540083	0.647923	0.125845	0.367549	0.811644
K.DIWM*P[31.99]VTSASAK.T	3	6	TSASAK	15	1.48e-05	2.129	sp|A2ASS6|TITIN_MOUSE	Ttn	dihydroxy	P18750	0.0790879	0.466287	0.937688	0.126037	0.251991	0.725135
K.DIWMP[31.99]VTSASAK.T	1	3	TSAS	7.10978	0.00351	1.581	sp|A2ASS6|TITIN_MOUSE	Ttn	dihydroxy	P18750	0.123841	0.481707	0.942062	0.0801087	0.647428	0.918233
K.DK@FDSCSFDLEVHESTGTTPN[14.02]IDIR[14.02].S	1	0	NA		4.56e-05	2.532	tr|D3YU50|D3YU50_MOUSE	Mybpc1	methylation_mono	N155,R159	0.147528	0.233736	0.845517	-0.227732	0.0746507	0.455398
K.DKEPQLKN[0.98]EEK.S	1	0	NA		7.76e-07	3.65	sp|E9Q9K5|TRDN_MOUSE	Trdn	Deamidation	N489	0.338617	0.393893	0.918933	0.456115	0.25542	0.728643
K.DKGEYVCDCG[15.99]TDTTK.A	1	2	TDT	7.84014	8.14e-05	2.088	sp|A2ASS6|TITIN_MOUSE	Ttn	oxidation	G13525	0.255643	0.0899437	0.719522	0.105331	0.466826	0.860053
K.DKLVGAIVY[31.99]Y[31.99]DGQHNDAR[31.99].M	1	2	VLK	10.1694	0.0465	1.745	sp|Q64521|GPDM_MOUSE	Gpd2	dihydroxy	Y218,Y219,R227	-0.0188302	0.903158	0.991044	-0.473983	0.00705364	0.1743
K.DKLVGAIVYYDGQHN[0.98]DAR.M	1	7	IAGVLK	14.9999	1.05e-14	3.543	sp|Q64521|GPDM_MOUSE	Gpd2	Deamidation	N224	-0.028406	0.784476	0.985396	-0.392104	0.00157794	0.103903
K.DKPTYDEIFYTLSPVN[0.98]GK.I	4	4	YFIE	13.9456	6.69e-18	4.158	sp|Q9WVK4|EHD1_MOUSE	Ehd1	Deamidation	N459	-0.111998	0.25552	0.85848	-0.131146	0.186478	0.65546
K.DKSKYDEIFYN[0.98]LAPADGK.L	1	2	PAD	8.54602	1.92e-06	3.305	sp|Q8BH64|EHD2_MOUSE	Ehd2	Deamidation	N459	-0.0287092	0.905527	0.991044	-0.767658	0.00559849	0.16006
K.DKTSIHVM[43.99]PDTPDILLSR.V	3	7	MVHIS	15	4.98e-07	2.957	tr|E9Q1W3|E9Q1W3_MOUSE	Neb	Carboxylation	M1758	0.0745668	0.554045	0.959644	0.196647	0.131199	0.572685
K.DKTTVHIM[43.99]PDTPEVILAK@.Q	1	2	MIHV	8.29939	1.51e-08	3.152	tr|E9Q1W3|E9Q1W3_MOUSE	Neb	Carboxylation	M2732	-0.102702	0.538086	0.954398	-0.0503255	0.761747	0.950516
K.DKVVDLLY[31.99]WR.D	1	5	KVVDLL	14.8456	2.1e-13	3.377	sp|Q99P72-1|RTN4_MOUSE	Rtn4	dihydroxy	Y17	-0.205362	0.0702799	0.681522	-0.155411	0.161024	0.622224
K.DKYTTVLETADY[15.99]DR.T	1	5	LVT	10.6662	9.21e-18	4.138	tr|E9Q1W3|E9Q1W3_MOUSE	Neb	oxidation	Y5170	-0.29595	0.113077	0.746612	0.0688603	0.70096	0.932933
K.DLADELALVDVM*E[43.99]D[43.99]KLK.G	1	7	DVLALEDAL	15	0.000136	2.534	sp|P06151|LDHA_MOUSE	Ldha	Carboxylation	E55,D56	0.140917	0.517746	0.950668	0.211387	0.336101	0.793285
K.DLADELALVDVM*E[43.99]DKLK.G	1	5	LALEDAL	14.9989	0.00463	2.703	sp|P06151|LDHA_MOUSE	Ldha	Carboxylation	E55	0.215391	0.217692	0.838762	-0.0415434	0.807397	0.963662
K.DLADELALVDVM*EDK[14.02]LK.G	1	7	DVLALEDAL	15	0.00281	2.431	sp|P06151|LDHA_MOUSE	Ldha	methylation_mono	K57	0.109597	0.524657	0.951502	-0.02366	0.890046	0.981863
K.DLADELALVDVM*EDK[42.01]LK[42.01].G	4	9	DVLALEDALD	15	0.000662	2.375	sp|P06151|LDHA_MOUSE	Ldha	acetylation	K57,K59	-0.0156296	0.902926	0.991044	0.266275	0.0516407	0.398062
K.DLADELALVDVM*EDKLK[14.02].G	2	5	LALEDAL	15	0.103	1.94	sp|P06151|LDHA_MOUSE	Ldha	methylation_mono	K59	0.180107	0.330483	0.893914	0.373583	0.0543755	0.404731
K.DLADELALVDVMEDK[14.02]LK@.G	3	8	LALEDAL	15	6.39e-07	2.979	sp|P06151|LDHA_MOUSE	Ldha	methylation_mono	K57	-0.192176	0.613704	0.967698	-0.234926	0.538042	0.885847
K.DLADELALVDVMEDK[42.01].L	2	8	DVLALEDAL	15	0.000107	2.347	sp|P06151|LDHA_MOUSE	Ldha	acetylation	K57	0.0846213	0.680495	0.973737	0.0158957	0.938171	0.987735
K.DLADELALVDVMEDK[42.01]LK[42.01].G	1	7	LALEDALD	15	0.00528	1.651	sp|P06151|LDHA_MOUSE	Ldha	acetylation	K57,K59	0.141752	0.35373	0.902953	0.233182	0.136208	0.579498
K.DLADELALVDVMEDK[42.01]LK@.G	1	6	ALEDAL	14.9994	2.06e-05	2.439	sp|P06151|LDHA_MOUSE	Ldha	acetylation	K57	0.00620319	0.954588	0.996075	-0.33849	0.00643446	0.168532
K.DLAIQ[0.98]K.R	1	3	IALD	15	0.125	2.333	sp|Q9JM13|RABX5_MOUSE	Rabgef1	Deamidation	Q239	0.121416	0.608776	0.967698	-0.073801	0.755057	0.947992
K.DLAVDSASPVY[15.99]QAVIKTQSKPEDEADEWAR.R	1	6	DVAL	15	0.0445	1.953	sp|Q9JKS4|LDB3_MOUSE	Ldb3	oxidation	Y243	0.0493547	0.802809	0.986867	0.188023	0.348189	0.80102
K.DLAVDSASPVYQ[0.98]AVIK.T	3	7	SASDVAL	14.9908	1.51e-13	4.586	sp|Q9JKS4|LDB3_MOUSE	Ldb3	Deamidation	Q244	-0.0138713	0.960551	0.996844	-0.173332	0.53913	0.886381
K.DLDVAVLVG[15.99]SMPR.R	1	1	LVA	8.50139	0.000319	1.752	sp|P14152|MDHC_MOUSE	Mdh1	oxidation	G88	-0.145214	0.641448	0.970377	-0.108921	0.726451	0.940005
K.DLDVAVLVGS[42.01]M*PR.R	1	5	LVAVD	11.4151	0.000112	2.072	sp|P14152|MDHC_MOUSE	Mdh1	acetylation	S89	0.0258931	0.849505	0.989627	-0.324361	0.028686	0.305458
K.DLDVAVLVGSMPR[14.02].R	1	5	LVAVDL	14.5233	0.0375	1.649	sp|P14152|MDHC_MOUSE	Mdh1	methylation_mono	R92	0.0705512	0.690419	0.97542	-0.290344	0.115317	0.545861
K.DLEALLN[0.98]SK.E	1	1	LL	7.51207	0.0485	2.272	sp|P48678|LMNA_MOUSE	Lmna	Deamidation	N142	0.0890791	0.622384	0.967698	0.231642	0.210633	0.681493
K.DLEALMLDR[31.99].S	1	3	LAEL	12.0045	0.0836	1.699	sp|Q9D0F9|PGM1_MOUSE	Pgm1	dihydroxy	R452	0.241456	0.273092	0.865054	0.31777	0.155024	0.613184
K.DLEEDHACIP[15.99]IK.K	2	3	HD	14.9227	6.46e-05	1.998	sp|P58252|EF2_MOUSE	Eef2	oxidation	P569	0.131169	0.249566	0.854714	-0.0820879	0.465118	0.859548
K.DLEEDHACIP[15.99]IKK.S	1	4	DEEL	12.8955	2.48e-05	2.118	sp|P58252|EF2_MOUSE	Eef2	oxidation	P569	-0.0686745	0.522713	0.950668	-0.1228	0.260088	0.731976
K.DLEGLSQ[0.98]R.L	1	4	SLGEL	14.3657	0.0848	2.454	sp|Q8VDD5|MYH9_MOUSE	Myh9	Deamidation	Q1399	0.254593	0.140214	0.783598	0.0155142	0.925667	0.986988
K.DLFANT[79.97]VLS[79.97]GGSTM*YPGIADR.M	3	3	ADR	7.59504	6.71e-05	1.779	sp|Q8BFZ3|ACTBL_MOUSE	Actbl2	phosphorylation	T298,S301	-0.0750228	0.558422	0.959644	0.127554	0.324959	0.785338
K.DLFANT[79.97]VLS[79.97]GGSTMYPGIADR.M	2	3	ADR	7.35256	0.000513	1.851	sp|Q8BFZ3|ACTBL_MOUSE	Actbl2	phosphorylation	T298,S301	-0.235406	0.171672	0.805687	-0.0569565	0.733236	0.941474
K.DLFANT[79.97]VLSGGS[79.97]TMYPGIADR.M	1	6	PGIADR	14.8258	0.000188	1.959	sp|Q8BFZ3|ACTBL_MOUSE	Actbl2	phosphorylation	T298,S304	-0.0593189	0.678495	0.973737	-0.112178	0.436504	0.84809
K.DLFANT[79.97]VLSGGST[79.97]MYPGIADR.M	2	7	YPGIADR	14.9797	0.000736	1.906	sp|Q8BFZ3|ACTBL_MOUSE	Actbl2	phosphorylation	T298,T305	-0.151742	0.299314	0.88026	0.0991559	0.493138	0.872473
K.DLFANT[79.97]VLSGGSTM*YPGIADR.M	1	3	IADR	9.01916	0.000488	1.983	sp|Q8BFZ3|ACTBL_MOUSE	Actbl2	phosphorylation	T298	-0.162395	0.216653	0.838762	0.0778086	0.545915	0.888525
K.DLFANTVLS[79.97]GGS[79.97]T[79.97]MYPGIADR.M	1	3	DR	8.29617	0.000861	1.627	sp|Q8BFZ3|ACTBL_MOUSE	Actbl2	phosphorylation	S301,S304,T305	-0.237813	0.20005	0.828872	0.231227	0.212119	0.681493
K.DLFANTVLS[79.97]GGS[79.97]TMYPGIADR.M	1	6	PGIADR	15	0.00258	1.781	sp|Q8BFZ3|ACTBL_MOUSE	Actbl2	phosphorylation	S301,S304	-0.100617	0.454439	0.932749	-0.238008	0.0892313	0.492831
K.DLFANTVLS[79.97]GGSTM*YPGIADR.M	2	6	YPGIADR	15	0.000163	1.876	sp|Q8BFZ3|ACTBL_MOUSE	Actbl2	phosphorylation	S301	-0.179649	0.0726493	0.684089	0.0225994	0.811469	0.964241
K.DLFANTVLSGGS[79.97]T[79.97]MYPGIADR.M	1	3	ADR	7.83335	0.000349	1.837	sp|Q8BFZ3|ACTBL_MOUSE	Actbl2	phosphorylation	S304,T305	-0.311533	0.0207588	0.570131	-0.127888	0.305889	0.772771
K.DLFD[15.99]PIIQDR.H	10	5	IPD	11.7288	0.000203	2.659	sp|P07310|KCRM_MOUSE	Ckm	oxidation	D90	-0.137003	0.443554	0.930521	-0.238856	0.190162	0.66172
K.DLFDP[15.99]IIQDR.H	5	3	LFD	9.94543	3.89e-05	2.847	sp|P07310|KCRM_MOUSE	Ckm	oxidation	P91	-0.0738044	0.671987	0.972105	-0.211901	0.233984	0.707426
K.DLFDP[31.99]IIQDR.H	2	7	FL	15	0.000437	3.277	sp|P07310|KCRM_MOUSE	Ckm	dihydroxy	P91	-0.0755963	0.754533	0.985396	-0.377115	0.132901	0.574482
K.DLFDPIIQ[0.98]DR.H	14	6	IPDFL	14.9987	3.92e-08	3.434	sp|P07310|KCRM_MOUSE	Ckm	Deamidation	Q94	-0.108706	0.241537	0.852451	0.0122487	0.892565	0.982498
K.DLFDPIIQD[15.99]R.H	2	4	IPDFL	14.2619	4.42e-05	2.408	sp|P07310|KCRM_MOUSE	Ckm	oxidation	D95	0.0381057	0.818532	0.988675	-0.0066859	0.967861	0.995407
K.DLFDPIIQDRHGG[15.99]YKPTDK.H	1	4	IPDFL	12.2619	5.64e-05	2.001	sp|P07310|KCRM_MOUSE	Ckm	oxidation	G99	-0.25582	0.420444	0.925265	-0.139323	0.658358	0.921616
K.DLG[15.99]ATWVVLGHSER.R	4	7	VVLGHSER	15	3.79e-05	3.513	sp|P17751|TPIS_MOUSE	Tpi1	oxidation	G138	-0.10517	0.347044	0.90179	-0.0736373	0.507055	0.877417
K.DLGAT[42.01]WVVLGHSER.R	1	4	VVL	9.7238	5.49e-06	2.514	sp|P17751|TPIS_MOUSE	Tpi1	acetylation	T140	0.13681	0.353076	0.902953	-0.154739	0.295489	0.76553
K.DLGATWVVLG[15.99]HSER.R	1	7	VVWTAGL	14.9998	6.42e-13	4.577	sp|P17751|TPIS_MOUSE	Tpi1	oxidation	G145	-0.0775591	0.680292	0.973737	-0.152408	0.42187	0.842064
K.DLGGN[0.98]AK.C	3	3	GGLD	11.9816	8.14	2.616	sp|Q9D6R2|IDH3A_MOUSE	Idh3a	Deamidation	N348	0.0140399	0.896974	0.990845	-0.102661	0.350773	0.801504
K.DLGTDSQ[0.98]IFISR.A	1	5	IFISR	15	7.48e-06	3.765	sp|Q61598|GDIB_MOUSE	Gdi2	Deamidation	Q397	-0.0256586	0.800656	0.986721	-0.00379618	0.970169	0.995629
K.DLHHVDVDK@TEVSLVWN[14.02]K[14.02]PDR.D	1	2	HHL	10.3299	0.00211	2.364	sp|A2ASS6|TITIN_MOUSE	Ttn	methylation_mono	N19220,K19221	0.0675524	0.720196	0.979552	-0.105489	0.577105	0.900658
K.DLHQN[0.98]LDGLK.Q	1	2	QHL	10.0414	2.88e-07	3.094	sp|Q60675|LAMA2_MOUSE	Lama2	Deamidation	N2057	0.393497	0.0437239	0.63127	0.408308	0.0372871	0.345341
K.DLHTLILVN[0.98]NK.I	2	5	LILTHL	14.708	1.53e-06	2.656	sp|P28654|PGS2_MOUSE	Dcn	Deamidation	N109	-0.10013	0.438176	0.930406	-0.249896	0.0653181	0.436748
K.DLHTLILVNN[0.98]K.I	1	6	ILTHL	15	2.35e-05	2.33	sp|P28654|PGS2_MOUSE	Dcn	Deamidation	N110	-0.169895	0.185175	0.812357	-0.400506	0.00509732	0.154023
K.DLIDWT[42.01]DGIAK@.E	5	4	GIAK	14.9962	0.153	1.501	sp|Q9JM13|RABX5_MOUSE	Rabgef1	acetylation	T442	0.0520157	0.815843	0.98861	-0.0293259	0.89547	0.983062
K.DLIPN[0.98]GEYFFR.V	8	3	LIP	9.13515	3.95e-09	3.318	sp|A2ASS6|TITIN_MOUSE	Ttn	Deamidation	N16335	-0.104466	0.387269	0.916247	-0.117399	0.33282	0.790651
K.DLIPNGEY[15.99]FFR.V	1	1	IL	7.05462	3.27	1.658	sp|A2ASS6|TITIN_MOUSE	Ttn	oxidation	Y16338	-0.0249288	0.859248	0.989933	-0.113014	0.4262	0.842754
K.DLIQ[0.98]GK.D	1	2	LI	14.9988	44.6	1.998	sp|P27773|PDIA3_MOUSE	Pdia3	Deamidation	Q256	0.164227	0.340107	0.896912	0.0322223	0.849318	0.972356
K.DLM*ELQ[0.98]ALIDSHFEAR.K	1	11	ALIDSHFEAR	15	2.02e-10	4.065	sp|Q9QZ47|TNNT3_MOUSE	Tnnt3	Deamidation	Q86	-0.172807	0.3017	0.880945	0.219654	0.194013	0.664697
K.DLM*ELQALIDSHFEAR[14.02].K	1	5	AQLEML	13.7234	0.178	1.592	sp|Q9QZ47|TNNT3_MOUSE	Tnnt3	methylation_mono	R96	0.056432	0.831416	0.988796	-0.101245	0.702988	0.932933
K.DLM*QTPN[0.98]FR.I	2	3	FR	15	0.000328	2.103	sp|P13707|GPDA_MOUSE	Gpd1	Deamidation	N185	-0.131124	0.302923	0.880945	-0.0194057	0.87667	0.978477
K.DLMELQ[0.98]ALIDSHFEAR.K	1	12	ALIDSHFEAR	15	5.47e-16	4.718	sp|Q9QZ47|TNNT3_MOUSE	Tnnt3	Deamidation	Q86	-0.212243	0.302308	0.880945	-0.108857	0.591868	0.906636
K.DLMQTPN[0.98]FR.I	1	5	TQMLD	14.9996	2.76e-05	2.447	sp|P13707|GPDA_MOUSE	Gpd1	Deamidation	N185	-0.180903	0.0883803	0.715681	0.0524381	0.605159	0.909877
K.DLN[0.98]M*VVSAAR.I	1	3	VVS	11.1495	2.18e-05	2.438	sp|A2ASS6|TITIN_MOUSE	Ttn	Deamidation	N33324	-0.185627	0.149627	0.791828	-0.119631	0.343291	0.79744
K.DLN[0.98]MVVSAAR.I	1	6	MVVSAAR	15	1.29e-07	3.303	sp|A2ASS6|TITIN_MOUSE	Ttn	Deamidation	N33324	-0.133459	0.383413	0.916104	-0.1281	0.402331	0.83112
K.DLN[0.98]PGVQK.M	2	0	NA		0.0194	2.622	sp|Q8VEE1|LMCD1_MOUSE	Lmcd1	Deamidation	N9	0.0104583	0.945939	0.994829	-0.268352	0.0970704	0.508827
K.DLPETLNELHLDHN[14.02]K[14.02].I	1	7	HLENLTEP	14.9981	5.46e-06	2.562	sp|P28653|PGS1_MOUSE	Bgn	methylation_mono	N240,K241	-0.0629105	0.803447	0.986895	-0.0521602	0.836458	0.969436
K.DLQ[0.98]HRLDEAEQLALK.G	1	3	ALK	14.9992	8.06e-07	3.451	sp|Q91Z83|MYH7_MOUSE	Myh7	Deamidation	Q1794	-0.712968	0.147637	0.790831	-1.51588	0.00539888	0.158993
K.DLQ[0.98]ILAEFHEK.T	1	6	FEALI	15	4.49e-08	3.804	sp|P07759|SPA3K_MOUSE	Serpina3k	Deamidation	Q147	-0.396615	0.0506411	0.643416	1.12568	2.24919e-05	0.0125604
K.DLQ[0.98]MVNISLR.V	1	4	SLR	11.5799	1.27e-05	2.849	sp|O35129|PHB2_MOUSE	Phb2	Deamidation	Q100	0.0216676	0.855418	0.989775	-0.0118026	0.920907	0.986988
K.DLQHR[15.99]LD[15.99]EAEQLALK.G	2	4	QLALK	15	0.0192	2.017	sp|Q91Z83|MYH7_MOUSE	Myh7	oxidation	R1796,D1798	0.0270985	0.906225	0.991044	-0.475077	0.0529126	0.402165
K.DLQHR[15.99]LDEAEQLALK.G	2	5	LQEA	14.9996	9.03e-06	3.78	sp|Q91Z83|MYH7_MOUSE	Myh7	oxidation	R1796	0.16237	0.657735	0.971432	-0.693212	0.072671	0.452409
K.DLQHR[31.99]LDEAEQLALK.G	1	3	LALK	13.0677	0.00803	1.903	sp|Q91Z83|MYH7_MOUSE	Myh7	dihydroxy	R1796	0.0507372	0.867373	0.990788	-0.438789	0.162347	0.624775
K.DLQLR[15.99]LDEAEQLALK.G	2	2	LA	12.9729	0.108	1.923	tr|G3UW82|G3UW82_MOUSE	Myh2	oxidation	R1803	0.206748	0.535937	0.953386	0.193889	0.561291	0.896391
K.DLSID[43.99]DTSQIR.V	1	4	SL	15	0.0149	1.673	sp|A2ASS6|TITIN_MOUSE	Ttn	Carboxylation	D13782	-0.0989245	0.531766	0.952618	0.0767773	0.626544	0.914612
K.DLSIDDTSQ[0.98]IR.V	2	5	IR	13.2328	7.74e-05	3.259	sp|A2ASS6|TITIN_MOUSE	Ttn	Deamidation	Q13786	0.141443	0.697951	0.976997	-0.0727179	0.841561	0.969987
K.DLSPPN[0.98]AK.K	3	3	AK	14.9966	8.22e-06	2.241	sp|Q8VCR8|MYLK2_MOUSE	Mylk2	Deamidation	N49	0.160112	0.198832	0.828872	0.127967	0.299654	0.768343
K.DLTIQ[0.98]PSFK.L	1	2	TL	12.1981	1.35e-05	1.85	sp|A2ASS6|TITIN_MOUSE	Ttn	Deamidation	Q26100	-0.0808181	0.65695	0.971432	-0.118573	0.51626	0.879005
K.DLVIEPDVRPAFSSYSVQ[0.98]VGQDLK.I	2	8	EIVL	15	1.54e-14	4.077	sp|A2ASS6|TITIN_MOUSE	Ttn	Deamidation	Q25031	-0.371029	0.012208	0.51501	0.0496755	0.708519	0.934188
K.DLVY[15.99]TLR.I	1	3	VL	14.3012	0.00468	2.141	sp|A2ASS6|TITIN_MOUSE	Ttn	oxidation	Y14483	-0.169808	0.16054	0.798361	-0.125362	0.293005	0.763687
K.DLY[15.99]ANNVMSG[15.99]GTTM*YPGIADR.M	2	2	VNN	10.0723	5	3.253	sp|P68134|ACTS_MOUSE	Acta1	oxidation	Y296,G303	-0.289292	0.0794706	0.701123	-0.0931955	0.553652	0.892156
K.DLYAN[0.98]N[0.98]VM*SGGTTMYPGIADR.M	3	4	AYL	12.0855	1.1e-11	3.797	sp|P68134|ACTS_MOUSE	Acta1	Deamidation	N298,N299	-0.188295	0.407444	0.922395	0.0974232	0.665534	0.924452
K.DLYAN[0.98]N[0.98]VMSGGTTM*YPGIADR.M	5	6	AYL	14.5467	4.65e-10	2.907	sp|P68134|ACTS_MOUSE	Acta1	Deamidation	N298,N299	-0.260301	0.0571234	0.652011	-0.0420857	0.743736	0.944345
K.DLYAN[0.98]N[0.98]VMSGGTTMYPGIADR.M	3	4	AYL	14.7203	4.87e-12	4.116	sp|P68134|ACTS_MOUSE	Acta1	Deamidation	N298,N299	-0.217515	0.181236	0.809139	0.13418	0.400763	0.830155
K.DLYAN[0.98]NVLSGGTTM*YPGIADR.M	17	5	AYL	14.9071	2.01e-08	3.336	sp|P63268|ACTH_MOUSE	Actg2	Deamidation	N297	-0.288869	0.0467514	0.638329	-0.00658792	0.961258	0.993927
K.DLYAN[0.98]NVLSGGTTMYPGIADR.M	10	9	AYL	12.941	2.13e-21	4.903	sp|P63268|ACTH_MOUSE	Actg2	Deamidation	N297	-0.28767	0.0908171	0.71961	0.0239603	0.882396	0.979718
K.DLYAN[0.98]NVM*SGGTTM*YPGIADR.M	49	5	AYL	14.3966	8.25e-09	3.858	sp|P68134|ACTS_MOUSE	Acta1	Deamidation	N298	-0.189032	0.0722442	0.684089	-0.000845434	0.993216	0.999507
K.DLYAN[0.98]NVM*SGGTTMYPGIADR.M	31	11	SGGTTMY	14.1609	2.8e-11	4.949	sp|P68134|ACTS_MOUSE	Acta1	Deamidation	N298	-0.283483	0.0120779	0.51501	-0.00245062	0.980661	0.99835
K.DLYAN[0.98]NVMSGGTTM*YPGIADR.M	24	6	AYL	14.0714	2.66e-13	3.865	sp|P68134|ACTS_MOUSE	Acta1	Deamidation	N298	-0.230856	0.044535	0.63127	0.000763642	0.994312	0.999507
K.DLYAN[0.98]NVMSGGTTMYPGIADR.M	10	12	NVMSGGTTMY	15	2.07e-19	5.349	sp|P68134|ACTS_MOUSE	Acta1	Deamidation	N298	-0.268117	0.10013	0.737435	0.0188572	0.903583	0.984851
K.DLYAN[0.98]TVLSGGTTMYPGIADR.M	3	2	AYL	12.8017	1.3e-07	2.833	sp|P60710|ACTB_MOUSE	Actb	Deamidation	N296	0.186608	0.428472	0.928294	-0.235611	0.320429	0.782706
K.DLYAN[14.02]N[14.02]VMSGGTTMYPGIADR.M	1	7	AYL	12.5301	1.17e-07	2.926	sp|P68134|ACTS_MOUSE	Acta1	methylation_mono	N298,N299	-0.39667	0.0202049	0.565212	0.0139612	0.928422	0.986988
K.DLYAN[14.02]NVLSGGTTMYPGIADR.M	3	2	AY	11.7333	0.000735	1.95	sp|P63268|ACTH_MOUSE	Actg2	methylation_mono	N297	-0.213372	0.114133	0.746612	0.0451567	0.727584	0.940227
K.DLYAN[15.99]NVLSGGTTM*YPGIADR.M	1	8	AYL	15	1.66	3.146	sp|P63268|ACTH_MOUSE	Actg2	oxidation	N297	-0.0877017	0.646325	0.971432	0.233256	0.23201	0.705011
K.DLYAN[15.99]NVM*SGGTTMYPGIADR.M	4	15	MSGGTTMYPGIADR	15	0.714	3.75	sp|P68134|ACTS_MOUSE	Acta1	oxidation	N298	-0.150413	0.189955	0.816984	-0.00550938	0.960565	0.993927
K.DLYAN[15.99]NVMSGGTTM*YPGIADR.M	4	3	AYL	13.04	1.55	2.494	sp|P68134|ACTS_MOUSE	Acta1	oxidation	N298	-0.49519	0.00152445	0.314872	-0.0357703	0.784166	0.957531
K.DLYAN[15.99]NVMSGGTTMYPGIADR.M	1	3	AYL	12.1165	0.716	1.804	sp|P68134|ACTS_MOUSE	Acta1	oxidation	N298	-0.261453	0.151291	0.79235	0.0175863	0.920356	0.986988
K.DLYANN[0.98]VLSGGTTM*YPGIADR.M	3	7	AYL	14.9911	1.12e-08	3.076	sp|P63268|ACTH_MOUSE	Actg2	Deamidation	N298	-0.0788072	0.689918	0.97542	-0.0807352	0.68278	0.929159
K.DLYANN[0.98]VLSGGTTMYPGIADR.M	8	7	NAYL	13.9959	1.06e-13	3.492	sp|P63268|ACTH_MOUSE	Actg2	Deamidation	N298	-0.10775	0.479701	0.941614	0.0463855	0.759317	0.949842
K.DLYANN[0.98]VM*SGGTTM*YPGIADR.M	4	9	NAYL	15	1.26e-09	3.023	sp|P68134|ACTS_MOUSE	Acta1	Deamidation	N299	-0.31103	0.0734296	0.686086	0.0631068	0.701739	0.932933
K.DLYANN[0.98]VM*SGGTTMYPGIADR.M	3	9	NAY	13.6238	7.39e-13	4.069	sp|P68134|ACTS_MOUSE	Acta1	Deamidation	N299	-0.538132	0.000952186	0.252279	-0.122048	0.368171	0.811718
K.DLYANN[0.98]VMSGGTTMYPGIADR.M	2	8	NAYL	14.4424	7.27e-21	4.834	sp|P68134|ACTS_MOUSE	Acta1	Deamidation	N299	-0.49074	0.0368524	0.616497	-0.154099	0.483148	0.867504
K.DLYANN[14.02]VLSGGTTM*YPGIADR.M	1	6	NAYL	13.7242	2.92e-05	3.733	sp|P63268|ACTH_MOUSE	Actg2	methylation_mono	N298	0.0939568	0.562607	0.961044	0.054871	0.734314	0.94182
K.DLYANN[14.02]VLSGGTTMYPGIADR.M	4	3	NAYL	12.0705	0.000184	2.373	sp|P63268|ACTH_MOUSE	Actg2	methylation_mono	N298	-0.0926738	0.423426	0.926087	-0.220762	0.0687094	0.444728
K.DLYANN[14.02]VM*SGGTTMYPGIADR.M	2	15	MSGGTTMYPGIADR	15	2.18e-11	4.076	sp|P68134|ACTS_MOUSE	Acta1	methylation_mono	N299	-0.233379	0.230095	0.845071	-0.325009	0.101887	0.517256
K.DLYANN[14.02]VMSGGTTM*YPGIADR.M	1	7	NAY	12.6752	1.66e-08	3.73	sp|P68134|ACTS_MOUSE	Acta1	methylation_mono	N299	-0.43181	0.000953702	0.252279	-0.174121	0.119781	0.554652
K.DLYANN[14.02]VMSGGTTMYPGIADR.M	8	10	NAYL	14.4088	4.97e-13	3.858	sp|P68134|ACTS_MOUSE	Acta1	methylation_mono	N299	-0.237794	0.0809593	0.702029	-0.245103	0.0729105	0.453151
K.DLYANN[15.99]VLSGG[15.99]TTM*YPGIADR.M	2	2	AYL	13.1346	6.22	2.344	sp|P63268|ACTH_MOUSE	Actg2	oxidation	N298,G303	-0.212349	0.176475	0.809075	-0.154901	0.317219	0.779883
K.DLYANN[15.99]VLSGGTTMYPGIADR.M	2	9	NAYL	13.9144	3.46e-13	4.431	sp|P63268|ACTH_MOUSE	Actg2	oxidation	N298	-0.0654072	0.577542	0.963641	0.103764	0.380645	0.818458
K.DLYANN[15.99]VM*SGGTTM*YPGIADR.M	3	5	NAY	12.6409	1.35	3.811	sp|P68134|ACTS_MOUSE	Acta1	oxidation	N299	0.000762952	0.994103	0.998673	-0.109704	0.296909	0.766968
K.DLYANN[15.99]VM*SGGTTMYPGIADR.M	6	15	MSGGTTMYPGIADR	15	1.04	4.396	sp|P68134|ACTS_MOUSE	Acta1	oxidation	N299	-0.166548	0.167528	0.802837	0.0407783	0.727496	0.940227
K.DLYANN[15.99]VMSGGTTMYPGIADR.M	6	10	NAYL	13.1954	0.916	4.256	sp|P68134|ACTS_MOUSE	Acta1	oxidation	N299	-0.137042	0.274711	0.866253	-0.120346	0.335257	0.793285
K.DLYANNVLS[42.01]GGT[42.01]TMYPGIADR.M	1	4	AYL	13.8724	9.95e-05	1.905	sp|P63268|ACTH_MOUSE	Actg2	acetylation	S301,T304	0.0346181	0.775637	0.985396	-0.165584	0.1853	0.654169
K.DLYANNVLSG[15.99]G[15.99]TTM*YPGIADR.M	47	7	VNNAYL	14.953	1.16	3.808	sp|P63268|ACTH_MOUSE	Actg2	oxidation	G302,G303	-0.200569	0.0718475	0.684089	-0.250147	0.0289074	0.306621
K.DLYANNVLSG[15.99]G[15.99]TTMYPGIADR.M	17	7	VNNAYL	14.6883	2.37	3.193	sp|P63268|ACTH_MOUSE	Actg2	oxidation	G302,G303	-0.247573	0.0230391	0.578223	-0.251587	0.0212365	0.26485
K.DLYANNVLSG[15.99]GTTM*YPGIADR.M	2	9	LVNNAYL	14.9969	4.6	3.649	sp|P63268|ACTH_MOUSE	Actg2	oxidation	G302	0.0411274	0.776862	0.985396	-0.072033	0.620605	0.912837
K.DLYANNVLSG[15.99]GTTMYPGIADR.M	4	7	VNNAYL	14.9986	1.64e-12	3.817	sp|P63268|ACTH_MOUSE	Actg2	oxidation	G302	-0.195236	0.0191364	0.550683	-0.118994	0.13067	0.572035
K.DLYANNVLSGG[15.99]TTM*Y[15.99]PGIADR.M	2	4	NNAYL	13.2918	3.9	2.456	sp|P63268|ACTH_MOUSE	Actg2	oxidation	G303,Y307	0.0247829	0.889504	0.990845	0.0100142	0.955218	0.993227
K.DLYANNVLSGG[15.99]TTM*YPGIADR.M	8	5	VNNAYL	14.8002	5.24e-07	3.67	sp|P63268|ACTH_MOUSE	Actg2	oxidation	G303	-0.12078	0.212823	0.838762	-0.0197519	0.834384	0.969298
K.DLYANNVLSGG[15.99]TTMYPGIADR.M	5	6	LVNNAYL	14.9998	2.55e-08	2.759	sp|P63268|ACTH_MOUSE	Actg2	oxidation	G303	-0.238951	0.0998383	0.737435	-0.03024	0.827389	0.967083
K.DLYANNVLSGGT[42.01]T[42.01]M*YPGIADR.M	1	9	NAYL	15	2.01e-09	2.833	sp|P63268|ACTH_MOUSE	Actg2	acetylation	T304,T305	-0.102089	0.514342	0.94965	0.0875133	0.575442	0.900658
K.DLYANNVLSGGT[42.01]TM*YPGIADR.M	1	6	VNNAYL	13.9917	1.79e-07	2.946	sp|P63268|ACTH_MOUSE	Actg2	acetylation	T304	-0.95596	0.0101432	0.483553	0.06589	0.84229	0.970284
K.DLYANNVLSGGTT[42.01]M*YPGIADR.M	1	5	VNNAYL	14.8001	2.04e-05	2.534	sp|P63268|ACTH_MOUSE	Actg2	acetylation	T305	0.0225929	0.920293	0.992408	-0.337347	0.14934	0.603883
K.DLYANNVLSGGTTM[43.99]YPGIAD[43.99]R.M	10	5	VNNAYL	14.7362	0.131	2.469	sp|P63268|ACTH_MOUSE	Actg2	Carboxylation	M306,D312	-0.168758	0.090334	0.719522	0.0502188	0.598126	0.908484
K.DLYANNVLSGGTTM[43.99]YPGIADR.M	5	11	VNNAYL	15	5.18e-08	3.304	sp|P63268|ACTH_MOUSE	Actg2	Carboxylation	M306	-0.346856	0.00522546	0.399947	-0.0109892	0.919078	0.986746
K.DLYANNVLSGGTTM*YPGIAD[43.99]RM*QK.E	1	4	NNAYL	14.8433	6.09	1.419	sp|P63268|ACTH_MOUSE	Actg2	Carboxylation	D312	0.0356211	0.842566	0.989585	-0.213813	0.243812	0.715909
K.DLYANNVLSGGTTMY[15.99]PGIADR.M	2	2	YL	9.50056	4.31	1.842	sp|P63268|ACTH_MOUSE	Actg2	oxidation	Y307	-0.271359	0.0871469	0.715681	-0.310007	0.0539415	0.403961
K.DLYANNVLSGGTTMY[79.97]PGIADRMQK.E	1	1	NN	9.39381	0.0551	1.793	sp|P63268|ACTH_MOUSE	Actg2	phosphorylation	Y307	-0.192661	0.0619447	0.661524	-0.139273	0.165495	0.627937
K.DLYANNVLSGGTTMYP[15.99]G[15.99]IADR.M	1	5	VNNAYL	14.9991	0.769	1.883	sp|P63268|ACTH_MOUSE	Actg2	oxidation	P308,G309	-0.289968	0.120442	0.751042	-0.0841664	0.63969	0.916767
K.DLYANNVLSGGTTMYP[31.99]GIADR.M	1	4	NNAYL	14.2468	4.27	1.665	sp|P63268|ACTH_MOUSE	Actg2	dihydroxy	P308	-0.624917	0.00284475	0.345762	-0.0294304	0.869215	0.976653
K.DLYANNVLSGGTTMYPG[15.99]IADR.M	2	1	AY	10.4879	0.138	1.841	sp|P63268|ACTH_MOUSE	Actg2	oxidation	G309	-0.178976	0.519105	0.950668	-0.391625	0.169028	0.633189
K.DLYANNVM[43.99]SGGTTM[43.99]YPGIAD[43.99]R.M	1	4	NNAYL	14.6792	0.0024	1.726	sp|P68134|ACTS_MOUSE	Acta1	Carboxylation	M301,M307,D313	0.304251	0.128951	0.763854	-5.46289e-05	0.999774	0.99998
K.DLYANNVM[43.99]SGGTTM*YPGIADR.M	10	7	VNNAY	14.9969	5.98e-09	3.1	sp|P68134|ACTS_MOUSE	Acta1	Carboxylation	M301	-0.28608	0.00290474	0.345762	-0.153809	0.0757877	0.459595
K.DLYANNVM[43.99]SGGTTMYPGIADR.M	10	12	VNNAYL	15	6.2e-06	3.457	sp|P68134|ACTS_MOUSE	Acta1	Carboxylation	M301	-0.287328	0.00821449	0.470558	-0.13923	0.161242	0.6224
K.DLYANNVM*S[42.01]GGTTM*YPGIADR.M	23	5	VNNAY	12.854	9.99e-09	4.032	sp|P68134|ACTS_MOUSE	Acta1	acetylation	S302	-0.283645	0.0128778	0.516412	-0.0680493	0.509033	0.878211
K.DLYANNVM*S[42.01]GGTTMYPGIADR.M	21	12	NNAYL	14.9991	6.95e-06	4.486	sp|P68134|ACTS_MOUSE	Acta1	acetylation	S302	-0.279556	0.00288567	0.345762	-0.0410775	0.609566	0.911853
K.DLYANNVM*SG[15.99]GTTM*YPGIADR.M	6	7	VNNAY	14.9988	0.814	4.145	sp|P68134|ACTS_MOUSE	Acta1	oxidation	G303	-0.0844353	0.503642	0.947983	0.0328381	0.793491	0.960164
K.DLYANNVM*SG[15.99]GTTMYPGIADR.M	1	3	VN	8.58154	0.194	3.483	sp|P68134|ACTS_MOUSE	Acta1	oxidation	G303	-0.044112	0.80706	0.987169	-0.34425	0.0713294	0.449438
K.DLYANNVM*SGGT[42.01]TM*YPGIADR.M	7	7	VNNAYL	14.8831	3.16e-08	3.696	sp|P68134|ACTS_MOUSE	Acta1	acetylation	T305	-0.187764	0.108464	0.745982	0.0230685	0.836776	0.969436
K.DLYANNVM*SGGT[42.01]TMYPGIADR.M	3	6	NNAYL	14.8719	4.99e-09	3.146	sp|P68134|ACTS_MOUSE	Acta1	acetylation	T305	0.149558	0.353605	0.902953	-0.121703	0.448123	0.851068
K.DLYANNVM*SGGTT[42.01]M*YPGIADR.M	18	6	VNNAYL	14.2082	0.000202	3.022	sp|P68134|ACTS_MOUSE	Acta1	acetylation	T306	-0.146152	0.0858924	0.713165	-0.126642	0.132052	0.573303
K.DLYANNVM*SGGTT[79.97]M*YPGIADR.M	9	6	VNNAYL	15	2.32e-05	2.876	sp|P68134|ACTS_MOUSE	Acta1	phosphorylation	T306	-0.257957	0.0642074	0.662641	-0.0895709	0.498638	0.875544
K.DLYANNVM*SGGTTM[43.99]YPGIADR.M	16	7	NNAYL	15	1.89e-11	3.369	sp|P68134|ACTS_MOUSE	Acta1	Carboxylation	M307	-0.225581	0.0258741	0.596175	-0.0975859	0.301964	0.769967
K.DLYANNVM*SGGTTM*Y[15.99]PGIADR.M	2	5	VNNAYL	14.9883	8.97	2.558	sp|P68134|ACTS_MOUSE	Acta1	oxidation	Y308	-0.101472	0.358661	0.906302	-0.235528	0.0439833	0.372783
K.DLYANNVM*SGGTTM*YPGIAD[43.99]R.M	7	5	VNNAYL	14.9157	9.98e-07	2.439	sp|P68134|ACTS_MOUSE	Acta1	Carboxylation	D313	-0.158038	0.12922	0.764486	0.0708077	0.483086	0.867504
K.DLYANNVMS[42.01]GGT[42.01]T[42.01]MYPGIADR.M	7	5	VNNAYL	14.9991	6.34e-10	2.817	sp|P68134|ACTS_MOUSE	Acta1	acetylation	S302,T305,T306	-0.361546	0.0179434	0.550683	-0.119103	0.395541	0.826409
K.DLYANNVMS[42.01]GGTTM*YPGIADR.M	2	6	VNNAYL	14.8309	7.46e-08	2.652	sp|P68134|ACTS_MOUSE	Acta1	acetylation	S302	-0.351876	0.0222354	0.576053	-0.0273733	0.845574	0.971201
K.DLYANNVMS[42.01]GGTTMYPGIADR.M	1	7	VNNAYL	14.993	1.44e-12	3.356	sp|P68134|ACTS_MOUSE	Acta1	acetylation	S302	-0.362642	0.0847699	0.712912	0.0312801	0.875681	0.978256
K.DLYANNVMSG[15.99]G[15.99]TTM*YPGIADR.M	6	7	VNNAYL	14.6542	1.18	3.538	sp|P68134|ACTS_MOUSE	Acta1	oxidation	G303,G304	-0.141567	0.219052	0.838762	0.218183	0.0666686	0.439733
K.DLYANNVMSG[15.99]G[15.99]TTMYPGIADR.M	5	11	NNAYL	15	1.81	3.065	sp|P68134|ACTS_MOUSE	Acta1	oxidation	G303,G304	-0.150971	0.261405	0.86145	-0.0867319	0.512794	0.878334
K.DLYANNVMSGG[15.99]TTM*YPGIADR.M	11	7	VNNAYL	14.8737	8.9	3.021	sp|P68134|ACTS_MOUSE	Acta1	oxidation	G304	-0.0919756	0.285789	0.872316	-0.000856987	0.991908	0.999507
K.DLYANNVMSGGT[42.01]TM*YPGIADR.M	3	6	VNNAYL	13.9703	1.02e-08	3.083	sp|P68134|ACTS_MOUSE	Acta1	acetylation	T305	-0.0661556	0.647111	0.971432	-0.0482617	0.737992	0.942862
K.DLYANNVMSGGT[42.01]TMYPGIADR.M	5	11	VNNAYL	15	2.95e-08	3.265	sp|P68134|ACTS_MOUSE	Acta1	acetylation	T305	-0.271983	0.0870537	0.715681	-0.147755	0.335811	0.793285
K.DLYANNVMSGGTT[42.01]M*YPGIADR.M	12	9	SMVNNAYL	14.9999	5.59e-08	3.153	sp|P68134|ACTS_MOUSE	Acta1	acetylation	T306	-0.250262	0.0213273	0.570773	-0.0201684	0.838806	0.969436
K.DLYANNVMSGGTT[42.01]MYPGIADR.M	5	4	VNNAY	14.7105	7.88e-05	2.313	sp|P68134|ACTS_MOUSE	Acta1	acetylation	T306	-0.300328	0.0668852	0.671882	-0.0209561	0.892233	0.982498
K.DLYANNVMSGGTTM[43.99]YPGIADR.M	3	8	MVNNAY	14.991	0.000261	3.185	sp|P68134|ACTS_MOUSE	Acta1	Carboxylation	M307	-0.202968	0.135446	0.773419	-0.00312801	0.980926	0.99835
K.DLYANNVMSGGTTM*YPGIADR[14.02].M	1	7	VNNAYL	15	0.00132	1.93	sp|P68134|ACTS_MOUSE	Acta1	methylation_mono	R314	-0.3037	0.0638329	0.662641	-0.146252	0.350686	0.801504
K.DLYANNVMSGGTTMYPGIADR[14.02].M	1	4	VNNAY	13.1531	0.000143	1.538	sp|P68134|ACTS_MOUSE	Acta1	methylation_mono	R314	-0.053228	0.689956	0.97542	0.12552	0.352664	0.80271
K.DLYANT[79.97]VLS[79.97]GGTTMYPGIADR.M	5	9	NAYL	15	4.38e-09	3.005	sp|P60710|ACTB_MOUSE	Actb	phosphorylation	T297,S300	-0.191484	0.220482	0.838762	-0.0804208	0.599214	0.908484
K.DLYANTVLS[79.97]GGTT[79.97]M*YPGIADR.M	1	3	NAYL	11.1414	0.0022	1.461	sp|P60710|ACTB_MOUSE	Actb	phosphorylation	S300,T304	-0.201432	0.153616	0.79235	0.0218526	0.87269	0.977078
K.DLYANTVLSGG[15.99]TTM*Y[15.99]PGIADR.M	1	3	NAYL	10.8805	2.74	1.789	sp|P60710|ACTB_MOUSE	Actb	oxidation	G302,Y306	-0.110623	0.568175	0.962408	-0.0234164	0.90333	0.984851
K.DLYANTVLSGG[15.99]TTMYPGIADR.M	3	7	LVTNAYL	14.9455	2.16e-14	3.441	sp|P60710|ACTB_MOUSE	Actb	oxidation	G302	0.22493	0.362997	0.907072	-0.255948	0.302572	0.770355
K.DLYANTVLSGGT[42.01]TM*YPGIADR.M	1	6	VTNAYL	14.4202	4.08e-07	2.863	sp|P60710|ACTB_MOUSE	Actb	acetylation	T303	0.0529781	0.608588	0.967698	-0.336484	0.00461114	0.146991
K.DM*AN[0.98]QVK.A	1	3	QVK	14.976	0.00238	1.971	sp|Q99LX0|PARK7_MOUSE	Park7	Deamidation	N179	-0.186926	0.635565	0.969337	0.00220357	0.995525	0.999507
K.DM*Y[79.97]VNTIGHR.E	1	6	VNTIGHR	14.9989	0.00249	1.568	sp|P42125|ECI1_MOUSE	Eci1	phosphorylation	Y180	0.0472297	0.854778	0.989775	0.0852865	0.74134	0.943762
K.DMAN[0.98]QVK.A	1	3	AM	14.1916	0.111	2.009	sp|Q99LX0|PARK7_MOUSE	Park7	Deamidation	N179	-0.147302	0.440446	0.930521	0.0451192	0.811512	0.964241
K.DMCSAQ[0.98]LSVK.E	1	3	SLQA	10.8252	0.000128	1.907	sp|A2ASS6|TITIN_MOUSE	Ttn	Deamidation	Q7245	0.101257	0.544855	0.956761	0.13262	0.429787	0.845395
K.DMELD[43.99]TSSIEK@.R	1	4	LEMD	12.9914	0.0211	1.427	sp|E9PZQ0|RYR1_MOUSE	Ryr1	Carboxylation	D2948	-0.0316564	0.860842	0.990066	0.347893	0.0687516	0.444728
K.DN[0.98]DAIFEIDIK.I	2	7	DIEFIAD	15	7.23e-07	3.214	sp|A2ASS6|TITIN_MOUSE	Ttn	Deamidation	N9559	0.0331645	0.841508	0.989007	0.0649775	0.695776	0.932933
K.DN[0.98]GELLPILK.G	2	5	LIPLL	11.6445	5.71	2.981	sp|Q9CQM9|GLRX3_MOUSE	Glrx3	Deamidation	N326	0.00130901	0.995711	0.998699	0.426869	0.0948345	0.504735
K.DN[0.98]GIRPSSLEQ[0.98]MAK.L	1	0	NA		0.0111	3.882	sp|Q99JY0|ECHB_MOUSE	Hadhb	Deamidation	N280,Q289	0.00302211	0.984385	0.99789	-0.0607537	0.694746	0.932839
K.DN[0.98]GIRPSSLEQM*AK.L	3	1	AK	7.65327	0.000165	3.152	sp|Q99JY0|ECHB_MOUSE	Hadhb	Deamidation	N280	0.141081	0.304875	0.880945	0.0434893	0.747858	0.945727
K.DN[0.98]GIRPSSLEQMAK.L	7	1	QM	5.4101	1.57e-07	4.725	sp|Q99JY0|ECHB_MOUSE	Hadhb	Deamidation	N280	0.0334995	0.792008	0.985396	0.00756084	0.952486	0.992436
K.DN[0.98]GSPILGYWLEKR.E	2	3	LGY	11.0054	1.29e-07	3.655	sp|A2ASS6|TITIN_MOUSE	Ttn	Deamidation	N16718	0.533853	0.0522978	0.646879	-0.760979	0.00887074	0.188454
K.DN[0.98]HILNHVGLTDGPR.S	1	4	HNLIH	13.9872	1.92e-06	2.959	sp|Q9ER60|SCN4A_MOUSE	Scn4a	Deamidation	N885	0.16789	0.367481	0.908701	0.255784	0.177235	0.643177
K.DN[0.98]MALQR.V	2	3	LAM	9.52054	0.0132	2.276	sp|P38647|GRP75_MOUSE	Hspa9	Deamidation	N302	-0.00131443	0.99123	0.998446	0.294828	0.0240954	0.280983
K.DN[0.98]NLLGK.F	1	4	NLLGK	15	0.82	2.31	sp|P63017|HSP7C_MOUSE	Hspa8	Deamidation	N453	-0.00251401	0.975428	0.997434	0.0221951	0.785936	0.958068
K.DN[0.98]NVLQK.L	1	4	QLVN	15	0.0552	2.792	tr|Q7JCY6|Q7JCY6_MOUSE	mt-Nd4	Deamidation	N88	-0.0238522	0.936756	0.994355	-0.259209	0.394345	0.825399
K.DN[0.98]TTLR.S	1	2	LR	11.0834	0.0326	1.851	sp|A2ASS6|TITIN_MOUSE	Ttn	Deamidation	N5318	0.0631683	0.577303	0.963641	-0.176759	0.131653	0.573015
K.DNFTAIPEGTN[0.98]GVEER.M	2	2	ER	12.535	0.15	3.628	sp|Q62188|DPYL3_MOUSE	Dpysl3	Deamidation	N356	-0.0840348	0.659098	0.971432	-0.437126	0.0333638	0.328797
K.DNIN[0.98]LK.H	2	2	LK	10.4965	0.575	2.04	sp|A2ASS6|TITIN_MOUSE	Ttn	Deamidation	N22605	-0.180263	0.421224	0.925496	-0.0302249	0.891575	0.982498
K.DNNLLGK@FELTGIPPAPR[14.02].G	1	1	LL	6.37281	2.62e-11	3.261	sp|P63017|HSP7C_MOUSE	Hspa8	methylation_mono	R469	-0.374987	0.2487	0.854714	-1.39079	0.000460174	0.060864
K.DP[15.99]LNETVVGLYQK.S	1	3	VGLY	11.4791	0.000166	1.834	sp|Q91Z83|MYH7_MOUSE	Myh7	oxidation	P600	0.121909	0.511967	0.94877	0.0793714	0.668101	0.924682
K.DPIEPPGPPTN[0.98]FK.V	3	3	PEIP	10.6101	8.92e-09	2.615	sp|A2ASS6|TITIN_MOUSE	Ttn	Deamidation	N20291	0.167164	0.206004	0.832297	0.223323	0.0976879	0.509315
K.DPLN[0.98]ETVVGLYQ[0.98]K.S	1	2	VVT	10.2136	0.00657	2.157	sp|Q91Z83|MYH7_MOUSE	Myh7	Deamidation	N602,Q610	0.25427	0.115713	0.746612	-0.00788334	0.959411	0.993885
K.DPLN[0.98]ETVVGLYQK.S	11	10	ETVVGLYQK	15	6.89e-11	4.485	sp|Q91Z83|MYH7_MOUSE	Myh7	Deamidation	N602	0.0955678	0.257931	0.859428	0.109608	0.19741	0.669789
K.DPLN[14.02]ETVVGLYQK@.S	1	6	VVGLYQK	15	0.00306	1.534	sp|Q91Z83|MYH7_MOUSE	Myh7	methylation_mono	N602	-0.10578	0.560242	0.959644	0.149497	0.413032	0.83659
K.DPLNDT[79.97]VVGLYQK.S	1	3	YQK	12.5347	0.000225	1.585	sp|P13542|MYH8_MOUSE	Myh8	phosphorylation	T607	-0.25964	0.450358	0.931242	0.122157	0.720479	0.938482
K.DPLNETVVGLYQ[0.98]K.S	5	9	NETVVGLY	15	1.88e-08	4.343	sp|Q91Z83|MYH7_MOUSE	Myh7	Deamidation	Q610	0.123929	0.142017	0.785535	0.159278	0.06487	0.435569
K.DPLNETVVGLYQK[42.01].S	2	7	LGVVTENL	14.9972	0.0024	2.484	sp|Q91Z83|MYH7_MOUSE	Myh7	acetylation	K611	0.0712956	0.585918	0.963784	0.00290226	0.982218	0.998393
K.DPLNETVVGLYQK@S[42.01]SNR.L	1	5	VVTEN	13.9198	6.14e-06	2.444	sp|P13541|MYH3_MOUSE	Myh3	acetylation	S613	0.176988	0.291156	0.875865	-0.110347	0.505573	0.876991
K.DQ[0.98]GGYEDFVEGLR.V	5	10	GGYEDFVEGLR	15	4.91e-16	4.567	sp|P05977|MYL1_MOUSE	Myl1	Deamidation	Q120	-0.0364736	0.797352	0.986114	0.394921	0.0126053	0.212598
K.DQ[0.98]GNYR.L	1	2	NG	10.2546	0.828	2.074	sp|A2ASS6|TITIN_MOUSE	Ttn	Deamidation	Q9612	-0.251501	0.110501	0.745982	-0.119671	0.432341	0.847083
K.DQ[0.98]LIVNLLK.E	1	5	LLNVIL	14.9999	0.0261	2.995	sp|P06151|LDHA_MOUSE	Ldha	Deamidation	Q7	-0.0203733	0.945319	0.994829	0.145637	0.625312	0.91423
K.DQ[0.98]LIVNLLKEEQAPQNK.I	1	5	LLNVIL	14.9087	0.000363	3.145	sp|P06151|LDHA_MOUSE	Ldha	Deamidation	Q7	-0.255185	0.0895027	0.719522	-0.121885	0.399675	0.829383
K.DQ[0.98]LLLGPTYATPK.V	1	7	GLLL	14.9999	2.22e-08	3.316	sp|Q99JY0|ECHB_MOUSE	Hadhb	Deamidation	Q351	0.257239	0.409595	0.923193	0.409838	0.196495	0.668341
K.DQ[0.98]MLVQWHEPVNDGGSK.V	1	4	WQVLM	14.76	7.98e-11	3.346	sp|A2ASS6|TITIN_MOUSE	Ttn	Deamidation	Q26309	-0.274521	0.152214	0.79235	0.0551576	0.766048	0.951492
K.DQ[0.98]SPASHEIATNLGDFALR.L	1	4	EIATN	11.5149	2.51e-12	3.652	sp|Q00897|A1AT4_MOUSE	Serpina1d	Deamidation	Q37	0.0746285	0.664408	0.971755	0.322037	0.0753871	0.45841
K.DQ[0.98]TDFEHR.I	1	5	DFEHR	15	4.04e-07	2.742	sp|P47857|PFKAM_MOUSE	Pfkm	Deamidation	Q729	0.0277929	0.820151	0.988675	0.0279521	0.81914	0.964708
K.DQGGY[15.99]EDFVEGLR.V	1	4	GQ	12.1041	9.07e-06	2.615	sp|P05977|MYL1_MOUSE	Myl1	oxidation	Y123	0.0223914	0.936609	0.994355	0.414486	0.15501	0.613184
K.DQGGYED[15.99]FVEGLR.V	2	5	EY	14.9996	1.05e-10	2.608	sp|P05977|MYL1_MOUSE	Myl1	oxidation	D125	-0.312472	0.223159	0.84106	0.199822	0.429175	0.844902
K.DQGGYEDFVEGLR[14.02].V	2	8	VFDEYGGQ	15	0.000407	2.368	sp|P05977|MYL1_MOUSE	Myl1	methylation_mono	R131	0.0328996	0.772932	0.985396	0.34824	0.00712653	0.175138
K.DQHN[0.98]GSLTDPSSVHEK.K	3	8	PSSVHEK	15	1.42e-09	3.886	sp|Q99KU0|VMP1_MOUSE	Vmp1	Deamidation	N21	-0.0155376	0.897153	0.990845	-0.0186297	0.876851	0.978477
K.DQITAGN[0.98]AAR.K	1	2	AG	6.16129	0.00139	2.818	sp|Q9DCL9|PUR6_MOUSE	Paics	Deamidation	N43	-0.206405	0.0704803	0.682093	0.0661887	0.541884	0.887257
K.DQLEPPE[43.99]IDMK@.N	2	4	ELQD	11.5123	0.563	2.11	sp|A2ASS6|TITIN_MOUSE	Ttn	Carboxylation	E28264	0.0571043	0.744445	0.983775	0.226176	0.208122	0.678354
K.DQLIVN[14.02]LLK[14.02]EEQAPQNK@.I	2	4	LQ	14.8584	0.0514	2.186	sp|P06151|LDHA_MOUSE	Ldha	methylation_mono	N11,K14	0.0219803	0.878561	0.990845	-0.0276446	0.847646	0.971846
K.DQLIVNLLK@EE[43.99]QAPQNK@.I	1	7	LNVILQD	15	5.18e-10	2.725	sp|P06151|LDHA_MOUSE	Ldha	Carboxylation	E16	-0.20377	0.463158	0.936069	-0.504896	0.0816973	0.473384
K.DQLIVNLLK@EEQAPQN[14.02]K[14.02].I	1	5	ILQ	7.95012	8.98e-05	2.661	sp|P06151|LDHA_MOUSE	Ldha	methylation_mono	N21,K22	-0.0593312	0.650709	0.971432	-0.24597	0.0746144	0.455398
K.DQM*LVQ[0.98]WHEPVN[0.98]DGGSK.V	1	4	DGGSK	14.9302	0.0807	2.085	sp|A2ASS6|TITIN_MOUSE	Ttn	Deamidation	Q26313,N26319	-0.470129	0.12631	0.759864	0.0879515	0.766227	0.951492
K.DQM*LVQWHEP[15.99]VNDGGSK.V	3	4	ND	7.90543	6.46	2.612	sp|A2ASS6|TITIN_MOUSE	Ttn	oxidation	P26317	0.138128	0.219789	0.838762	-0.145028	0.198744	0.670696
K.DQM*LVQWHEP[31.99]VNDGGSK.V	5	1	ND	5.20042	0.000113	2.563	sp|A2ASS6|TITIN_MOUSE	Ttn	dihydroxy	P26317	-0.145427	0.268091	0.863423	-0.0979098	0.450797	0.851971
K.DQM*LVQWHEPVN[0.98]DGGSK.V	1	1	MQ	6.26661	3.77e-06	3.238	sp|A2ASS6|TITIN_MOUSE	Ttn	Deamidation	N26319	0.294091	0.0857497	0.713165	-0.00170116	0.991655	0.999507
K.DQM*LVQWHEPVN[14.02]DGGSK[14.02].V	1	5	WQVLMQ	14.5473	0.000259	1.633	sp|A2ASS6|TITIN_MOUSE	Ttn	methylation_mono	N26319,K26324	-0.235387	0.16171	0.79958	0.101241	0.536294	0.885096
K.DQMLVQWHEPVN[0.98]DGGSK.V	3	8	EHWQVLMQ	15	2.82e-05	3.991	sp|A2ASS6|TITIN_MOUSE	Ttn	Deamidation	N26319	0.12147	0.485181	0.942558	0.0030184	0.986046	0.99911
K.DQMLVQWHEPVN[14.02]DGGSK[14.02].V	1	7	EHWQVLM	14.9593	8.77e-07	2.334	sp|A2ASS6|TITIN_MOUSE	Ttn	methylation_mono	N26319,K26324	-0.0589177	0.659507	0.971432	0.160747	0.238902	0.712312
K.DQWTKY[31.99]EEDKFYLEPYLK.E	1	6	YLEPYLK	15	4.22e-06	2.892	sp|Q9D855|QCR7_MOUSE	Uqcrb	dihydroxy	Y84	-0.972917	0.00553961	0.409685	-0.86496	0.0115331	0.204825
K.DR[14.02]EDLVPYTGEKR.G	1	2	DLV	14.9994	0.0115	1.976	sp|P49813|TMOD1_MOUSE	Tmod1	methylation_mono	R81	0.0954082	0.725683	0.980272	-0.154151	0.572064	0.899521
K.DR[15.99]VTD[15.99]ALNATR.A	1	0	NA		0.661	1.725	sp|P63038|CH60_MOUSE	Hspd1	oxidation	R420,D423	-0.104384	0.311121	0.882435	-0.232813	0.033585	0.329329
K.DREGFFTN[0.98]GLTLGAK.K	2	2	TLG	6.60664	1.23e-06	3.568	sp|Q9JJV2|PROF2_MOUSE	Pfn2	Deamidation	N62	-0.15174	0.20597	0.832297	0.325368	0.012503	0.211583
K.DRK@ETMTM[43.99]ILK@.A	1	2	ILK	14.9999	0.331	2.048	sp|P18654|KS6A3_MOUSE	Rps6ka3	Carboxylation	M279	0.173624	0.30814	0.880945	0.338032	0.057768	0.413789
K.DRLEPPELILDAN[0.98]M*AR.E	1	4	DLI	11.7345	4.71e-13	3.644	sp|A2ASS6|TITIN_MOUSE	Ttn	Deamidation	N19012	0.154705	0.286879	0.872813	-0.0937674	0.513512	0.878334
K.DRLEPPELILDAN[0.98]MAR.E	1	1	LI	8.03964	2.54e-14	3.494	sp|A2ASS6|TITIN_MOUSE	Ttn	Deamidation	N19012	0.0606156	0.753576	0.985396	-0.0295005	0.878415	0.978932
K.DRLEPPELILDAN[14.02]MAR.E	2	1	AR	7.3434	1.55e-09	2.877	sp|A2ASS6|TITIN_MOUSE	Ttn	methylation_mono	N19012	0.0646254	0.678565	0.973737	-0.059696	0.701738	0.932933
K.DS[42.01]YVGDEAQSK@.R	1	7	EAQSK	15	7.25e-06	1.673	sp|P60710|ACTB_MOUSE	Actb	acetylation	S52	-0.33211	0.0187717	0.550683	0.215808	0.107658	0.531346
K.DSALVTWN[15.99]KPNDGGKPITNYILEK.R	1	4	LEK	13.7656	1.91	1.74	sp|A2ASS6|TITIN_MOUSE	Ttn	oxidation	N18822	0.0254725	0.894886	0.990845	-0.400519	0.0516727	0.398062
K.DSALVTWNKP[31.99]NDGGKP[31.99]ITNY[31.99]ILEK.R	1	7	TVLAS	15	0.000427	2.398	sp|A2ASS6|TITIN_MOUSE	Ttn	dihydroxy	P18824,P18830,Y18834	0.559494	0.0273538	0.599477	-0.341614	0.15649	0.615268
K.DSALVTWNKPN[15.99]D[15.99]GGKPITNYILEK.R	2	6	LI	10.4245	2.88e-11	3.989	sp|A2ASS6|TITIN_MOUSE	Ttn	oxidation	N18825,D18826	0.150981	0.23714	0.847587	-0.353859	0.0112661	0.203457
K.DSAYVTWDPPIIDGGSPIIN[14.02]YVVEK@.R	1	4	TVY	10.7151	4.76e-07	2.384	sp|A2ASS6|TITIN_MOUSE	Ttn	methylation_mono	N21609	0.0539849	0.63761	0.96963	0.0899703	0.435469	0.847664
K.DSCSAQ[0.98]LGVQEPPR.F	3	8	VGLQA	14.9999	3.46e-10	2.85	sp|A2ASS6|TITIN_MOUSE	Ttn	Deamidation	Q8186	0.00886061	0.943989	0.994605	-0.0304676	0.809275	0.964158
K.DSETGEN[0.98]IR.Q	1	4	EGTES	14.9527	0.00394	2.945	sp|P38647|GRP75_MOUSE	Hspa9	Deamidation	N632	0.0821932	0.40061	0.921648	-0.24178	0.0223618	0.271693
K.DSEYQ[0.98]FR.V	2	2	YE	14.9596	0.972	2.271	sp|A2ASS6|TITIN_MOUSE	Ttn	Deamidation	Q29517	-0.245015	0.199661	0.828872	0.0957116	0.607926	0.911832
K.DSGDYTITAE[43.99]NSSGSK@.S	2	2	TYD	8.39046	0.00932	2.218	sp|A2ASS6|TITIN_MOUSE	Ttn	Carboxylation	E21160	0.112483	0.237165	0.847587	-0.0531071	0.569696	0.898745
K.DSGDYTITAEN[0.98]SSGSK.S	3	7	IT	15	5.01e-08	4.029	sp|A2ASS6|TITIN_MOUSE	Ttn	Deamidation	N21161	-0.0494258	0.776722	0.985396	0.0975105	0.577322	0.900658
K.DSGYYSLTAEN[0.98]SSGSDTQK.I	1	3	SY	11.1895	9.01e-10	3.256	sp|A2ASS6|TITIN_MOUSE	Ttn	Deamidation	N20764	-0.0228291	0.929244	0.994249	-0.0996875	0.698899	0.932933
K.DSLSN[0.98]GVPHSR.Q	1	7	GVPHSR	15	1.42e-07	3.146	sp|Q4U4S6-2|XIRP2_MOUSE	Xirp2	Deamidation	N3272	-0.0231601	0.913213	0.991102	0.379584	0.0892027	0.492831
K.DSLVSQ[0.98]LSR.G	6	6	SVLS	15	2.32e-07	3.205	sp|Q5SX40|MYH1_MOUSE	Myh1	Deamidation	Q1307	0.369433	0.0800521	0.701178	0.552776	0.0131836	0.216018
K.DSM*EVQWHEP[31.99]VSDGGSK.V	1	3	SDGG	9.75655	5.01e-06	2.26	sp|A2ASS6|TITIN_MOUSE	Ttn	dihydroxy	P24153	0.0470795	0.891239	0.990845	-0.217965	0.52935	0.883842
K.DSMEVQWHEP[31.99]VSDGGSK.V	2	10	GGSK	15	0.000117	2.69	sp|A2ASS6|TITIN_MOUSE	Ttn	dihydroxy	P24153	-0.119904	0.791725	0.985396	-0.302972	0.507295	0.877417
K.DSVHLTWEPP[31.99]DDDGGSPLTGYVVEK.R	1	7	TLHVS	14.9999	4.29e-11	3.557	sp|A2ASS6|TITIN_MOUSE	Ttn	dihydroxy	P15300	-0.146886	0.416952	0.924726	0.044566	0.803513	0.962938
K.DSVHLTWEPPD[15.99]D[15.99]DGGSPLTGYVVEK.R	1	6	TLHVS	14.8352	0.0134	2.673	sp|A2ASS6|TITIN_MOUSE	Ttn	oxidation	D15301,D15302	0.131869	0.307442	0.880945	0.0683034	0.592292	0.906636
K.DSVLLVWEP[15.99]PIIDGGAK.V	1	7	VLLVS	13.1496	0.000335	2.258	sp|A2ASS6|TITIN_MOUSE	Ttn	oxidation	P25927	0.0419531	0.80254	0.986846	0.0606063	0.718229	0.93723
K.DSVSLSWLK[14.02]PEHDGGSR[14.02].I	4	5	LWSLSV	14.0389	0.00216	1.645	sp|A2ASS6|TITIN_MOUSE	Ttn	methylation_mono	K28186,R28194	0.013932	0.896612	0.990845	0.147207	0.18281	0.650126
K.DSVSLSWLK[43.99]PEHDGGSR.I	2	7	LSVS	12.4245	7.84e-09	3.054	sp|A2ASS6|TITIN_MOUSE	Ttn	Carboxylation	K28186	-0.119497	0.480799	0.941614	-0.0215258	0.898113	0.983853
K.DSVSLSWLKP[31.99]EHDGGSR.I	2	3	LSVS	9.04307	2.49e-09	2.866	sp|A2ASS6|TITIN_MOUSE	Ttn	dihydroxy	P28187	0.0707928	0.639588	0.969987	-0.0988468	0.514686	0.878711
K.DSVTILNS[42.01]GEDK@.I	1	4	LITVS	13.3651	0.411	1.53	sp|Q6NVF0|OCRL_MOUSE	Ocrl	acetylation	S647	-0.126032	0.333242	0.89411	-0.0354849	0.782188	0.956592
K.DSVTLHWD[15.99]LPLIDGGSR.I	1	4	LTVS	13.283	4.47e-13	3.698	sp|A2ASS6|TITIN_MOUSE	Ttn	oxidation	D22678	0.267238	0.0474575	0.640819	-0.117967	0.355861	0.804692
K.DSVTLHWDLP[31.99]LIDGGSR.I	2	8	LTV	15	2.41e-10	3.225	sp|A2ASS6|TITIN_MOUSE	Ttn	dihydroxy	P22680	0.19171	0.461911	0.935715	-0.0305144	0.905941	0.98527
K.DSVTLQWEKPECD[15.99]GGK.E	1	4	QLTVS	11.4631	1.41e-05	1.952	sp|A2ASS6|TITIN_MOUSE	Ttn	oxidation	D32246	-0.0782063	0.564964	0.961567	0.0173752	0.897719	0.983636
K.DSVTLSWEP[15.99]P[15.99]LIDGGAK.I	1	7	VS	13.8205	3.15e-07	2.584	sp|A2ASS6|TITIN_MOUSE	Ttn	oxidation	P27010,P27011	-0.434874	0.0455107	0.632174	0.0320436	0.874531	0.977603
K.DSVTLSWEP[31.99]PLIDGGAK.I	1	4	SLTVS	13.7762	6.25e-09	2.676	sp|A2ASS6|TITIN_MOUSE	Ttn	dihydroxy	P27010	0.105242	0.516062	0.950096	0.0148416	0.926514	0.986988
K.DSVVAGFQ[0.98]WATK.E	1	8	FGAVVS	14.9837	4.35e-08	2.606	sp|P58252|EF2_MOUSE	Eef2	Deamidation	Q684	0.0815734	0.520418	0.950668	0.209973	0.110814	0.537961
K.DSY[15.99]VG[15.99]D[15.99]EAQSK.R	1	4	EAQSK	15	0.000106	1.525	sp|P60710|ACTB_MOUSE	Actb	oxidation	Y53,G55,D56	-0.194189	0.14855	0.791182	0.143571	0.277898	0.751325
K.DSY[15.99]VGDEAQSK.R	8	6	SQAEDG	15	2.99e-12	4.181	sp|P60710|ACTB_MOUSE	Actb	oxidation	Y53	-0.191862	0.157731	0.795915	0.156212	0.24478	0.716498
K.DSY[15.99]VGDEAQSKR.G	4	1	SD	8.30463	2.36e-07	3.746	sp|P60710|ACTB_MOUSE	Actb	oxidation	Y53	-0.555893	0.0257358	0.596175	-0.540427	0.0294644	0.309592
K.DSY[31.99]VGDEAQSK.R	5	2	EAQ	8.62539	1.69e-05	2.112	sp|P60710|ACTB_MOUSE	Actb	dihydroxy	Y53	-0.309984	0.0332659	0.611686	0.183552	0.18558	0.65455
K.DSYVG[15.99]D[15.99]EAQSK.R	2	2	SK	10.6192	18.9	1.745	sp|P60710|ACTB_MOUSE	Actb	oxidation	G55,D56	-0.0903914	0.538303	0.954624	0.0743485	0.612006	0.911853
K.DSYVG[15.99]DEAQSK.R	1	4	VYSD	11.7219	0.00256	1.759	sp|P60710|ACTB_MOUSE	Actb	oxidation	G55	-0.117655	0.558227	0.959644	-0.115056	0.566855	0.898147
K.DSYVGD[15.99]EAQSK.R	3	8	VYSD	15	6.21e-09	3.916	sp|P60710|ACTB_MOUSE	Actb	oxidation	D56	-0.280847	0.170268	0.804345	-0.345435	0.096701	0.508565
K.DSYVGD[15.99]EAQSKR.G	1	1	KR	4.88456	4.94e-05	2.757	sp|P60710|ACTB_MOUSE	Actb	oxidation	D56	-0.348462	0.103417	0.740095	-0.396946	0.0669146	0.440312
K.DSYVGD[43.99]EAQSK@.R	3	2	EAQ	6.58805	3.72e-06	2.103	sp|P60710|ACTB_MOUSE	Actb	Carboxylation	D56	-0.362245	0.0232207	0.579672	0.111717	0.448132	0.851068
K.DSYVGDE[43.99]AQSK@.R	4	1	AQ	5.71013	0.00918	2.038	sp|P60710|ACTB_MOUSE	Actb	Carboxylation	E57	-0.240457	0.0863028	0.714985	0.106712	0.428143	0.844397
K.DSYVGDEAQ[0.98]SK.R	2	3	VYS	9.10749	1.49e-08	3.4	sp|P60710|ACTB_MOUSE	Actb	Deamidation	Q59	-0.129478	0.271848	0.864591	0.0489869	0.672207	0.926207
K.DSYVGDEAQ[0.98]SKR.G	5	3	VYS	8.20601	9.02e-13	4.162	sp|P60710|ACTB_MOUSE	Actb	Deamidation	Q59	-0.50494	0.00858245	0.472856	-0.429174	0.0214267	0.265685
K.DSYVGDEAQS[79.97]K.R	1	2	VYS	9.38548	0.00016	2.022	sp|P60710|ACTB_MOUSE	Actb	phosphorylation	S60	0.0730356	0.585011	0.963784	0.173154	0.20553	0.675639
K.DSYVGDEAQSK[114.04].R	2	9	QAEDGVYSD	15	5.15e-06	2.08	sp|P60710|ACTB_MOUSE	Actb	ubiquitination	K61	-0.227042	0.177994	0.809139	0.024785	0.879474	0.979096
K.DSYVGDEAQSK[42.01]RGILTLK[42.01].Y	1	6	QAEDGV	14.8851	5.77e-12	2.776	sp|P60710|ACTB_MOUSE	Actb	acetylation	K61,K68	-0.0249898	0.873126	0.990845	0.266617	0.103474	0.521452
K.DSYVGDEAQSK@R[14.02].G	1	6	AEDGVYS	14.9956	0.000391	1.737	sp|P60710|ACTB_MOUSE	Actb	methylation_mono	R62	-0.428826	0.0569255	0.651759	-0.557178	0.0171132	0.243664
K.DSYVGDEAQSKR[15.99].G	2	2	YS	10.3086	0.0331	2.611	sp|P60710|ACTB_MOUSE	Actb	oxidation	R62	-0.435375	0.108256	0.745982	-0.362739	0.175244	0.641981
K.DSYVGDEAQSKRGILT[42.01]LK[42.01].Y	1	4	AEDGV	11.4356	2.75e-10	2.831	sp|P60710|ACTB_MOUSE	Actb	acetylation	T66,K68	0.0268089	0.876492	0.990845	0.203349	0.248991	0.722118
K.DT[79.97]QLHLDDALRGQEDLKEQLAMVER.R	5	0	NA		3.61e-06	2.614	tr|G3UW82|G3UW82_MOUSE	Myh2	phosphorylation	T1660	-0.406634	0.306865	0.880945	-1.55733	0.00103276	0.086918
K.DTDEEVREFLQ[0.98]NN[0.98]LNLQGK.V	1	2	QGK	12.8712	0.341	1.956	sp|E9PZQ0|RYR1_MOUSE	Ryr1	Deamidation	Q3555,N3557	0.320539	0.0797187	0.701123	0.113784	0.514892	0.878711
K.DTDQ[0.98]WCR.V	2	2	WCR	14.5827	0.000216	2.143	sp|A2ASS6|TITIN_MOUSE	Ttn	Deamidation	Q31176	0.11235	0.547225	0.958494	-0.0536342	0.772795	0.953245
K.DTEAQ[0.98]K.V	1	0	NA		0.842	1.87	sp|A2ASS6|TITIN_MOUSE	Ttn	Deamidation	Q34739	-0.204431	0.496998	0.946066	-0.186997	0.533885	0.883842
K.DTFTTPGP[31.99]P[31.99]Y[31.99]ALTVVDVTKR.H	2	9	TTFT	13.0419	9.63e-15	3.578	sp|A2ASS6|TITIN_MOUSE	Ttn	dihydroxy	P15975,P15976,Y15977	0.211258	0.234914	0.846065	-0.332206	0.070572	0.447377
K.DTFTTPGPPYALTVVDVTK[14.02]R[14.02].H	1	9	TPGPPYAL	14.75	0.066	1.436	sp|A2ASS6|TITIN_MOUSE	Ttn	methylation_mono	K15986,R15987	0.103619	0.528358	0.95184	-0.113445	0.49058	0.87157
K.DTGEYQLTVSN[0.98]AAGTK.T	1	10	TLQYEGT	15	5.94e-13	3.358	sp|A2ASS6|TITIN_MOUSE	Ttn	Deamidation	N19376	-0.393577	0.00848088	0.472388	0.220217	0.111107	0.538346
K.DTLLHN[0.98]GN[0.98]QR.L	4	5	TLLH	15	3.36e-11	3.727	sp|Q9JIF9|MYOTI_MOUSE	Myot	Deamidation	N173,N175	-0.00685071	0.955246	0.996176	0.176743	0.161521	0.622785
K.DTLLHN[0.98]GNQR.L	6	6	TLLH	15	1.28e-11	3.304	sp|Q9JIF9|MYOTI_MOUSE	Myot	Deamidation	N173	0.101619	0.350197	0.901977	0.215692	0.0585448	0.415633
K.DTN[0.98]GENIAESLVAEGLATR.R	2	5	NIAE	13.1777	3.74e-08	4.421	sp|Q78PY7|SND1_MOUSE	Snd1	Deamidation	N119	-0.0233479	0.90231	0.990882	0.165906	0.389001	0.822234
K.DTN[0.98]GSQFFITTVK.T	1	6	IFFQSG	15	7.68e-09	3.03	sp|P24369|PPIB_MOUSE	Ppib	Deamidation	N148	0.0233623	0.896836	0.990845	0.105849	0.559074	0.894841
K.DTQ[0.98]LHLDDALR.G	27	7	LHLDDALR	15	7.37e-11	4.225	sp|Q5SX39|MYH4_MOUSE	Myh4	Deamidation	Q1658	0.113285	0.299244	0.88026	0.138967	0.206912	0.676074
K.DTQ[0.98]LHLDDALRGQDDLK.E	1	0	NA		1.37e-07	3.545	sp|Q5SX39|MYH4_MOUSE	Myh4	Deamidation	Q1658	-0.0987011	0.686162	0.97542	-0.346794	0.168213	0.631709
K.DTQ[0.98]LHLDDALRGQEDLK.E	1	1	LK	9.74966	1.08e-09	4.696	tr|G3UW82|G3UW82_MOUSE	Myh2	Deamidation	Q1661	0.158325	0.740222	0.983203	-0.451197	0.350982	0.801504
K.DTQIQ[0.98]LDDAVR.A	1	3	TQI	12.5387	0.0202	1.71	sp|Q91Z83|MYH7_MOUSE	Myh7	Deamidation	Q1656	0.191081	0.552817	0.959644	-0.311726	0.337593	0.793983
K.DTQLHLD[15.99]D[15.99]ALR.G	2	1	LA	8.49224	0.000248	2.086	sp|Q5SX39|MYH4_MOUSE	Myh4	oxidation	D1662,D1663	-0.164466	0.406577	0.922395	0.138957	0.481722	0.86672
K.DTQLHLD[15.99]D[15.99]ALRGQEDLK.E	1	2	LQT	9.07243	27.1	1.931	tr|G3UW82|G3UW82_MOUSE	Myh2	oxidation	D1665,D1666	0.454992	0.0645874	0.66429	-0.397592	0.101826	0.517254
K.DTQLHLD[15.99]DALR.G	9	5	DALR	14.9955	3.1e-07	3.386	sp|Q5SX39|MYH4_MOUSE	Myh4	oxidation	D1662	0.143434	0.479928	0.941614	-0.172773	0.396596	0.827085
K.DTQLHLDDALR[14.02].G	7	7	DDLHLQT	14.9999	3.79e-05	2.374	sp|Q5SX39|MYH4_MOUSE	Myh4	methylation_mono	R1666	0.11222	0.262434	0.862032	0.222299	0.0356948	0.339935
K.DTQLHLDDALR[14.02]GQDDLK.E	1	0	NA		0.0243	2.137	sp|Q5SX39|MYH4_MOUSE	Myh4	methylation_mono	R1666	0.20864	0.359691	0.906302	-0.310394	0.180135	0.647457
K.DTQLHLDDALR[15.99].G	2	5	TQLHLD	14.7973	0.00025	3.389	sp|Q5SX39|MYH4_MOUSE	Myh4	oxidation	R1666	-0.144069	0.246083	0.854714	-0.00364059	0.976072	0.997194
K.DTQLHLDDALR[31.99]GQEDLKEQLAM*VER[31.99].R	4	0	NA		2.29e-06	2.742	tr|G3UW82|G3UW82_MOUSE	Myh2	dihydroxy	R1669,R1683	-0.414053	0.279667	0.870204	-1.36368	0.00214686	0.116199
K.DTQLHLDDALRGQDDLK[42.01].E	4	6	LHLDD	9.45052	8.73e-10	3.979	sp|Q5SX39|MYH4_MOUSE	Myh4	acetylation	K1672	0.19458	0.372428	0.910037	-0.393031	0.0829592	0.476699
K.DTQLHLDDALRGQDDLKEQ[0.98]LAM*VER.R	1	0	NA		1.04e-05	3.505	sp|Q5SX39|MYH4_MOUSE	Myh4	Deamidation	Q1674	-0.505909	0.0794999	0.701123	-1.12353	0.000800384	0.078877
K.DTQLHLDDALRGQDDLKEQLAM[43.99]VER.R	4	4	HLQT	10.8478	1.67e-07	4.753	sp|Q5SX39|MYH4_MOUSE	Myh4	Carboxylation	M1677	-0.259341	0.128981	0.763854	-0.285241	0.0975329	0.50895
K.DTQLHLDDALRGQEDLK[14.02].E	1	4	LHLDD	9.49096	0.000617	2.121	tr|G3UW82|G3UW82_MOUSE	Myh2	methylation_mono	K1675	-0.167344	0.62789	0.967698	-0.485861	0.171259	0.635394
K.DTQLHLDDALRGQEDLK[14.02]EQLAMVER.R	2	0	NA		1.53	3.335	tr|G3UW82|G3UW82_MOUSE	Myh2	methylation_mono	K1675	-0.427495	0.0797725	0.701123	-1.05617	0.000314407	0.0532656
K.DTVTTGLTGALN[0.98]VAK.G	1	8	GTTVT	15	3.12e-14	4.141	sp|O88492|PLIN4_MOUSE	Plin4	Deamidation	N671,N737,N770,N935	0.206898	0.176794	0.809075	0.466547	0.00597884	0.162138
K.DTVTTGLTGAVN[0.98]VAK.G	1	9	VAGTLGTTVT	15	1.08e-10	4.586	sp|O88492|PLIN4_MOUSE	Plin4	Deamidation	N242,N341,N440,N473,N506,N605,N638,N836	0.140914	0.377348	0.914352	0.510202	0.00488822	0.149807
K.DTVTTGLTGAVN[14.02]VAKGAVQGGLDTTK[14.02].S	1	4	TLGTT	14.8954	0.00522	2.028	sp|O88492|PLIN4_MOUSE	Plin4	methylation_mono	N341,N638,N836,K355,K652,K850	0.0770301	0.557501	0.959644	0.414764	0.00556773	0.16006
K.DTVTTGLTGAVNVAK[43.99]GAAQGGLDTTK@.S	1	5	GTTVT	15	9.72e-05	2.067	sp|O88492|PLIN4_MOUSE	Plin4	Carboxylation	K509	0.0836515	0.463141	0.936069	0.452019	0.000996594	0.08636
K.DVATAQWSP[15.99]LSTTSK.K	1	6	QATAV	13.4313	2.56e-05	2.309	sp|A2ASS6|TITIN_MOUSE	Ttn	oxidation	P19147	0.0125179	0.939672	0.994355	-0.0439913	0.790491	0.959286
K.DVATAQWSPLSTTSKK[14.02]K[14.02].S	1	6	SWQATAV	15	0.000679	1.87	sp|A2ASS6|TITIN_MOUSE	Ttn	methylation_mono	K19154,K19155	-0.0569384	0.716088	0.97893	-0.0302035	0.846774	0.971616
K.DVATAQWSPLSTTSKKK[43.99].S	1	6	QATAV	15	0.0121	1.611	sp|A2ASS6|TITIN_MOUSE	Ttn	Carboxylation	K19155	0.114794	0.33776	0.895507	-0.0234724	0.84228	0.970284
K.DVAY[15.99]PPGPPSNAHVTDTTK.K	1	1	AV	8.91193	7.97e-12	3.322	sp|A2ASS6|TITIN_MOUSE	Ttn	oxidation	Y22460	-0.325013	0.073299	0.686035	-0.0992905	0.565209	0.897964
K.DVAY[31.99]P[31.99]P[31.99]GPPSNAHVTDTTKK.S	2	1	AV	7.36127	5.78e-09	2.748	sp|A2ASS6|TITIN_MOUSE	Ttn	dihydroxy	Y22460,P22461,P22462	0.0385158	0.811461	0.987641	-0.0113127	0.944094	0.989466
K.DVAYPP[31.99]GP[31.99]P[31.99]SNAHVTDTTKK.S	1	7	PYAV	10.3786	9.78e-10	3.063	sp|A2ASS6|TITIN_MOUSE	Ttn	dihydroxy	P22462,P22464,P22465	-0.191119	0.0865449	0.715027	-0.251008	0.0292761	0.308688
K.DVAYPPGPPSN[0.98]AHVTDTTK.K	2	5	YAV	10.8546	5.08e-12	3.998	sp|A2ASS6|TITIN_MOUSE	Ttn	Deamidation	N22467	-0.0898669	0.456482	0.934788	0.022455	0.851095	0.972356
K.DVAYPPGPPSN[14.02]AHVTDTTK[14.02].K	1	5	PYAV	10.061	0.593	1.723	sp|A2ASS6|TITIN_MOUSE	Ttn	methylation_mono	N22467,K22475	0.0116498	0.936588	0.994355	0.399216	0.0141663	0.221521
K.DVAYPPGPPSN[14.02]AHVTDTTK[14.02]K@.S	2	3	PYAV	9.97063	0.00388	2.024	sp|A2ASS6|TITIN_MOUSE	Ttn	methylation_mono	N22467,K22475	-0.0777669	0.630377	0.967726	0.0695302	0.666782	0.924682
K.DVLLPWYN[0.98]AYR.F	1	2	LLV	8.45297	0.0752	1.931	sp|Q8BU30|SYIC_MOUSE	Iars	Deamidation	N658	0.104234	0.415823	0.924497	0.095106	0.456989	0.854579
K.DVLSN[0.98]LIPK.E	3	5	LV	11.3593	1.27e-07	2.658	sp|Q9CZU6|CISY_MOUSE	Cs	Deamidation	N39	0.00426015	0.976717	0.997434	0.0558345	0.702789	0.932933
K.DVLSVAFSSDN[0.98]R.Q	3	6	AVSLV	14.9999	9.08e-14	3.999	sp|P68040|GBLP_MOUSE	Gnb2l1	Deamidation	N117	0.664003	0.000381871	0.15994	0.131607	0.382012	0.818458
K.DVMPEVN[0.98]R.V	5	2	VM	11.6398	2.78	2.645	sp|P06745|G6PI_MOUSE	Gpi	Deamidation	N123	-0.11729	0.459672	0.935715	-0.0436213	0.781627	0.956479
K.DVN[0.98]AAIAAIK.T	3	4	IAAIAA	14.9931	0.000202	3.543	sp|P68368|TBA4A_MOUSE	Tuba4a	Deamidation	N329	-0.0536078	0.663341	0.971432	-0.171394	0.176051	0.642739
K.DVN[0.98]VIEGTK.A	1	0	NA		0.114	1.918	sp|A2ASS6|TITIN_MOUSE	Ttn	Deamidation	N2461	-0.0152545	0.908112	0.991044	-0.131494	0.327592	0.786283
K.DVSAPPPVSKPPAPTQPSPQPQ[0.98]IPCPAR.K	3	3	ASV	9.9778	0.000118	3.9	sp|Q8BKZ9|ODPX_MOUSE	Pdhx	Deamidation	Q167	0.241126	0.076191	0.693566	-0.142041	0.279643	0.752218
K.DY[15.99]CVTANSK.L	1	5	VTANSK	15	0.0016	1.649	sp|P06151|LDHA_MOUSE	Ldha	oxidation	Y83	0.173564	0.586928	0.963784	-0.0976398	0.759084	0.949842
K.DY[15.99]VPTEDSPR.L	2	4	EDSPR	15	5.12e-05	2.931	sp|Q62234|MYOM1_MOUSE	Myom1	oxidation	Y1157	-0.0536408	0.623867	0.967698	0.0422104	0.69914	0.932933
K.DY[31.99]CVTANSK.L	2	5	SNAT	9.94756	0.00261	2.257	sp|P06151|LDHA_MOUSE	Ldha	dihydroxy	Y83	-0.117061	0.247415	0.854714	-0.198737	0.0589356	0.417002
K.DYCVTAN[0.98]SK.L	5	6	YCVTA	15	7.54e-08	3.473	sp|P06151|LDHA_MOUSE	Ldha	Deamidation	N88	-0.0755007	0.710233	0.978586	-0.0278282	0.890855	0.981966
K.DYESASLTEVR[14.02].A	1	5	SASEY	14.9903	0.000362	1.69	sp|Q9JI91|ACTN2_MOUSE	Actn2	methylation_mono	R438	0.269517	0.0304246	0.601843	0.0168634	0.8832	0.979904
K.DYIN[0.98]LFSTK.C	1	6	SFL	15	3.69e-09	3.128	sp|Q9JKS4|LDB3_MOUSE	Ldb3	Deamidation	N659	0.0849033	0.543575	0.956516	0.113867	0.417582	0.840455
K.DYLLCDYN[0.98]R.D	4	5	YLLCDY	15	0.223	2.74	sp|P47757|CAPZB_MOUSE	Capzb	Deamidation	N65	-0.126404	0.313401	0.883516	0.0227802	0.85342	0.972356
K.DYS[79.97]VTANSK.I	4	4	VTAN	9.77877	0.00101	1.676	sp|P16125|LDHB_MOUSE	Ldhb	phosphorylation	S85	-0.445386	0.00414963	0.37592	0.0724802	0.591115	0.906421
K.DYYQ[0.98]LQ[0.98]AVLEAER.R	4	4	LEAER	12.9874	0.000248	1.795	sp|P70335|ROCK1_MOUSE	Rock1	Deamidation	Q605,Q607	-0.00678357	0.941111	0.994502	0.00204438	0.982236	0.998393
K.E[43.99]K@LLATEQEDAAVAK@.S	1	5	AAVAK	15	0.236	1.441	sp|Q99PL5|RRBP1_MOUSE	Rrbp1	Carboxylation	E909	-0.213943	0.752568	0.985396	-1.08567	0.123939	0.561187
K.E[43.99]LSDIAHR.I	1	6	LSDIAHR	15	0.00234	1.588	sp|P05064|ALDOA_MOUSE	Aldoa	Carboxylation	E15	-0.0256915	0.874045	0.990845	-0.0616164	0.704377	0.933419
K.E[43.99]NIAIVERRNNLLQAELEELR.A	1	7	QAELEELR	15	0.0077	1.936	sp|Q91Z83|MYH7_MOUSE	Myh7	Carboxylation	E1669	0.0267873	0.873183	0.990845	-0.225506	0.191711	0.662227
K.E[43.99]PAPTSPPE[43.99]VKETVTK@.E	1	4	ETVTK	15	0.0574	1.324	sp|A2ARZ3|FSIP2_MOUSE	Fsip2	Carboxylation	E5952,E5960	0.247039	0.220873	0.838762	0.318651	0.120153	0.555219
K.E[43.99]QDTSAHLER.M	2	8	QDTSAHLER	15	0.0121	2.036	sp|Q91Z83|MYH7_MOUSE	Myh7	Carboxylation	E1772	0.175244	0.293611	0.876933	-0.159793	0.336749	0.793559
K.E[43.99]SRSLSTEIFK@.M	1	5	STEIFK	15	0.0613	1.716	tr|B1AR69|B1AR69_MOUSE	Myh13	Carboxylation	E1477	-0.127531	0.586244	0.963784	0.341064	0.157489	0.616428
K.E[43.99]VAPD[43.99]FE[43.99]LDAELR.R	2	5	DAELR	15	0.0553	1.441	sp|A2ASS6|TITIN_MOUSE	Ttn	Carboxylation	E22560,D22564,E22566	-0.0441127	0.786725	0.985396	0.123522	0.452474	0.852758
K.EAAEN[0.98]SLVAYK.A	4	7	SLVAYK	15	5.46e-11	3.862	sp|P62259|1433E_MOUSE	Ywhae	Deamidation	N147	-0.0809925	0.483404	0.942309	0.143947	0.220877	0.692245
K.EAAEQ[0.98]DVEK.K	1	6	DVEK	15	0.0013	3.169	sp|P47963|RL13_MOUSE	Rpl13	Deamidation	Q205	-0.279219	0.15356	0.79235	0.00656516	0.97228	0.99603
K.EAALIK[114.04]LQDENK.K	3	3	ILAA	14.9819	0.416	1.444	tr|E9Q512|E9Q512_MOUSE	Trip11	ubiquitination	K1132	0.110957	0.616558	0.967698	0.0266165	0.904007	0.984851
K.EAALIK[43.99]LQDENK@.K	1	3	ILAA	15	0.0372	1.782	tr|E9Q512|E9Q512_MOUSE	Trip11	Carboxylation	K1132	-0.243733	0.0677495	0.674575	0.160241	0.215231	0.685672
K.EADRN[0.98]DSGTYDLVLENK.C	3	2	ELV	8.43532	1.12e-11	3.757	sp|A2ASS6|TITIN_MOUSE	Ttn	Deamidation	N31989	-0.0725961	0.661384	0.971432	-0.0495816	0.764431	0.951148
K.EADRNDSGTY[15.99]DLVLENK.C	2	4	LENK	14.9994	1.38e-08	3.041	sp|A2ASS6|TITIN_MOUSE	Ttn	oxidation	Y31994	0.197224	0.181246	0.809139	0.0898618	0.532638	0.883842
K.EADRNDSGTYDLVLEN[0.98]K.C	4	3	LVLE	10.2984	4.82e-05	3.854	sp|A2ASS6|TITIN_MOUSE	Ttn	Deamidation	N32000	-0.127267	0.298637	0.880156	-0.101388	0.404558	0.832526
K.EAFTIMD[43.99]QNRDGFIDK@NDLR.D	1	2	TFA	8.12503	0.501	1.809	sp|P51667|MLRV_MOUSE	Myl2	Carboxylation	D37	-0.656978	0.0623071	0.661524	-1.18947	0.00237301	0.117326
K.EAFTIMDQN[14.02]R[14.02]DGFIDK@EDLR.D	1	6	KEDLR	15	0.00762	2.353	sp|Q62082|MYL10_MOUSE	Myl10	methylation_mono	N75,R76	-0.660531	0.063466	0.662641	-1.18136	0.00269616	0.119959
K.EAFTVIDQ[0.98]N[0.98]R.D	2	6	DIVTFA	15	6.62e-09	3.522	sp|P97457|MLRS_MOUSE	Mylpf	Deamidation	Q39,N40	0.0278754	0.807675	0.987169	0.276097	0.0267449	0.296413
K.EAFTVIDQ[0.98]NR.D	6	7	DIVTFA	15	1.2e-10	3.707	sp|P97457|MLRS_MOUSE	Mylpf	Deamidation	Q39	-0.0954272	0.443902	0.930638	0.0403762	0.743967	0.944345
K.EAFTVIDQ[0.98]NRDGIIDK.E	1	0	NA		4.12e-06	2.329	sp|P97457|MLRS_MOUSE	Mylpf	Deamidation	Q39	-0.157214	0.227937	0.844431	-0.264588	0.0514476	0.398062
K.EAFTVIDQN[0.98]R.D	21	7	QDIVTFA	15	7.04e-10	3.681	sp|P97457|MLRS_MOUSE	Mylpf	Deamidation	N40	-0.108208	0.278738	0.869745	0.129744	0.197782	0.669984
K.EAFTVIDQN[0.98]RDGIIDKEDLR.D	1	5	DLR	12.5956	2.17e-10	3.618	sp|P97457|MLRS_MOUSE	Mylpf	Deamidation	N40	-0.519729	0.0990026	0.735658	-0.777234	0.0188913	0.25318
K.EAFTVIDQN[14.02]R.D	1	4	IVTFA	14.4511	0.00122	1.673	sp|P97457|MLRS_MOUSE	Mylpf	methylation_mono	N40	-0.043933	0.741172	0.983403	-0.0592298	0.656583	0.921121
K.EAFTVIDQN[14.02]R[14.02]DGIIDK.E	1	5	VTFA	14.9202	0.155	1.502	sp|P97457|MLRS_MOUSE	Mylpf	methylation_mono	N40,R41	-0.295271	0.0688455	0.67758	-0.287276	0.0758752	0.459826
K.EAFTVIDQN[14.02]R[14.02]DGIIDKEDLR.D	1	3	EDLR	14.9684	0.00056	2.657	sp|P97457|MLRS_MOUSE	Mylpf	methylation_mono	N40,R41	-0.776607	0.0513024	0.643416	-1.1794	0.00574817	0.16006
K.EAFTVIDQN[14.02]RDGIIDK[14.02].E	1	7	IVTFA	14.9889	0.0341	1.718	sp|P97457|MLRS_MOUSE	Mylpf	methylation_mono	N40,K47	-0.527279	0.00429811	0.37592	-0.502225	0.00596535	0.162064
K.EAFTVIDQNR[14.02]DGIIDK[14.02]EDLR.D	1	6	EDLR	14.9949	0.000818	2.357	sp|P97457|MLRS_MOUSE	Mylpf	methylation_mono	R41,K47	-0.551916	0.0455122	0.632174	-1.13107	0.00044481	0.0601318
K.EAFTVIDQNRDGIIDK[14.02]EDLR[14.02].D	2	0	NA		0.00266	2.672	sp|P97457|MLRS_MOUSE	Mylpf	methylation_mono	K47,R51	-0.710118	0.0494581	0.643416	-1.15419	0.003386	0.131245
K.EAGLKPFEQ[0.98]VK.G	1	4	VK	14.8772	2.75e-09	3.667	sp|P41216|ACSL1_MOUSE	Acsl1	Deamidation	Q653	-0.0649501	0.484626	0.942558	-0.183306	0.0612468	0.425959
K.EAIGQGTPIP[15.99]DLPEVK.R	1	7	TGQGIA	13.9339	2.08e-10	3.089	tr|E9Q1W3|E9Q1W3_MOUSE	Neb	oxidation	P6677	0.306646	0.406654	0.922395	0.455868	0.223646	0.696867
K.EAIVTSEELGQ[0.98]DLEHVEVLQK.K	1	5	TVIA	10.2568	0.000583	2.776	sp|P16546|SPTN1_MOUSE	Sptan1	Deamidation	Q179	0.13278	0.480974	0.941712	0.394909	0.0482372	0.388445
K.EALIN[0.98]AFK.R	1	2	ILA	10.6756	0.0437	2.335	sp|Q3UV70|PDP1_MOUSE	Pdp1	Deamidation	N238	-0.0589153	0.651138	0.971432	-0.0805837	0.537474	0.885578
K.EALVSQ[0.98]LSR.G	2	6	SVLA	15	1.21	2.985	tr|G3UW82|G3UW82_MOUSE	Myh2	Deamidation	Q1307	0.709785	0.0478586	0.641579	0.276164	0.415215	0.83827
K.EAN[0.98]LLNAVIVQR.L	1	3	NL	11.7303	5.27e-05	3.103	sp|Q9CZ44|NSF1C_MOUSE	Nsfl1c	Deamidation	N359	-0.0725926	0.590984	0.964803	-0.0692466	0.608045	0.911832
K.EAN[0.98]QGTEDTK.A	1	5	QGTED	14.9697	9.94e-05	3.328	sp|Q9D783|KLH40_MOUSE	Klhl40	Deamidation	N286	0.265413	0.186189	0.814197	-0.0196612	0.919636	0.986988
K.EAN[0.98]QGTEDTKAEDDEER.V	1	1	DE	8.30065	0.00879	2.199	sp|Q9D783|KLH40_MOUSE	Klhl40	Deamidation	N286	0.208558	0.253433	0.857558	-0.137515	0.445799	0.849693
K.EANLLNAVIVQ[0.98]R.L	1	6	ANLL	12.1811	3.58e-11	3.25	sp|Q9CZ44|NSF1C_MOUSE	Nsfl1c	Deamidation	Q367	-0.0824491	0.593373	0.965097	-0.28378	0.079888	0.468697
K.EAPATPSVGVIAVSG[15.99]EISPSPK.K	1	5	AIV	9.45066	3.13e-15	3.446	sp|P70670|NACAM_MOUSE	Naca	oxidation	G1203	-0.199928	0.404324	0.922025	-0.316635	0.194159	0.664896
K.EAPFTHFDP[15.99]SCLFPACR.D	8	3	TFPA	9.64088	2.08e-11	2.742	sp|P16015|CAH3_MOUSE	Ca3	oxidation	P180	0.0662513	0.465367	0.937397	0.0494707	0.584168	0.903315
K.EAPFTHFDP[31.99]SCLFP[31.99]ACR[31.99].D	3	6	DFHTFPA	14.9907	2.65e-06	1.957	sp|P16015|CAH3_MOUSE	Ca3	dihydroxy	P180,P185,R188	-0.0394903	0.762249	0.985396	0.0431683	0.740943	0.943603
K.EAPFTHFDPSCLFP[15.99]ACR.D	8	3	TFPA	9.29193	6.18e-13	2.911	sp|P16015|CAH3_MOUSE	Ca3	oxidation	P185	-0.0697977	0.398334	0.920416	-0.0515772	0.530304	0.883842
K.EAPFTHFDPSCLFPACR[14.02].D	2	0	NA		7.59e-07	2.373	sp|P16015|CAH3_MOUSE	Ca3	methylation_mono	R188	0.122884	0.302474	0.880945	0.0285983	0.807129	0.963576
K.EAPPEDQSPT[79.97]AEEPTGIFLK.K	8	5	GIFLK	15	5.08e-10	3.071	sp|Q5XKE0|MYPC2_MOUSE	Mybpc2	phosphorylation	T42	0.022722	0.888429	0.990845	0.0650775	0.688534	0.930762
K.EARAK[42.01]LELAAAPK@.I	1	4	ELAAA	11.567	0.0749	1.527	sp|A2ASS6|TITIN_MOUSE	Ttn	acetylation	K14782	0.0864001	0.493109	0.94468	-0.190238	0.142656	0.592879
K.EARAK[43.99]LELAAAPK@.I	1	6	ELAAAPK	14.9999	0.266	1.594	sp|A2ASS6|TITIN_MOUSE	Ttn	Carboxylation	K14782	-0.0544803	0.707637	0.978586	-0.0751275	0.605815	0.910251
K.EASGPINFT[42.01]VFLTMFGEK[42.01]LKGADPEDVITGAFK@.V	1	3	VIT	8.7808	0.000467	2.038	sp|P97457|MLRS_MOUSE	Mylpf	acetylation	T81,K90	0.000953049	0.992554	0.998495	0.0513753	0.616428	0.912213
K.EASGPINFTVFLT[42.01]MFGEKLK[42.01]GADPEDVITGAFK@.V	1	7	FK	14.2214	0.00322	1.636	sp|P97457|MLRS_MOUSE	Mylpf	acetylation	T85,K92	0.179841	0.125474	0.759864	0.296675	0.0171962	0.244238
K.EAT[42.01]RKVS[42.01]EIEDQLK@.K	1	4	DQLK	15	4.88	1.322	tr|E9PVZ8|E9PVZ8_MOUSE	Golgb1	acetylation	T2651,S2655	0.265055	0.0400792	0.624368	0.157013	0.203094	0.672727
K.EATDPRPYEAEN[0.98]AIESWR.T	1	9	PYE	15	7.33e-06	3.314	sp|P47754|CAZA2_MOUSE	Capza2	Deamidation	N115	-0.272621	0.0490572	0.643416	0.0786041	0.546375	0.888534
K.ECCHGDLLECAD[15.99]DRAELAK.Y	1	4	HCC	14.611	2.45e-11	2.887	sp|P07724|ALBU_MOUSE	Alb	oxidation	D279	0.194581	0.092257	0.723082	0.212133	0.0687421	0.444728
K.ECCHGDLLECADDR[14.02]AELAK[14.02].Y	1	9	ELLDGHCC	15	1.41e-07	2.43	sp|P07724|ALBU_MOUSE	Alb	methylation_mono	R281,K286	0.0987925	0.585178	0.963784	0.415077	0.0331926	0.327795
K.EDAAN[0.98]N[0.98]YAR.G	1	5	YAR	14.9998	5.02e-08	2.991	sp|P05213|TBA1B_MOUSE	Tuba1b	Deamidation	N101,N102	0.0924024	0.649112	0.971432	0.196265	0.33966	0.796003
K.EDAAN[0.98]NYAR.G	2	3	NYAR	14.9918	3.21e-06	3.094	sp|P05213|TBA1B_MOUSE	Tuba1b	Deamidation	N101	0.0408113	0.769327	0.985396	0.140157	0.321309	0.78335
K.EDAANN[0.98]YAR.G	2	5	AAD	15	1.72e-07	2.924	sp|P05213|TBA1B_MOUSE	Tuba1b	Deamidation	N102	0.117525	0.524749	0.951503	0.0315869	0.863403	0.975672
K.EDGGGWWYN[0.98]R.C	1	2	WG	12.7342	3.65e-07	2.341	sp|Q8K0E8|FIBB_MOUSE	Fgb	Deamidation	N425	0.863058	0.000804478	0.235065	0.709384	0.00368788	0.136654
K.EDK[14.02]YEEEIK[14.02]LLEEK@.L	1	4	LLEEK	15	0.222	1.275	sp|P58774|TPM2_MOUSE	Tpm2	methylation_mono	K220,K226	-0.28478	0.558982	0.959644	-0.377518	0.440531	0.84843
K.EDK[42.01]YEEEIK@.L	1	2	EEE	7.54238	0.00129	2.59	sp|P21107|TPM3_MOUSE	Tpm3	acetylation	K221	-0.629099	0.0739447	0.687677	0.0297498	0.928848	0.986988
K.EDKY[15.99]EEEIK.L	2	4	EEEIK	15	1.39e-06	3.314	sp|P21107|TPM3_MOUSE	Tpm3	oxidation	Y222	0.0305322	0.888435	0.990845	0.223535	0.312663	0.777246
K.EDLDDNANPAN[0.98]GSGR.V	4	8	NANDDLD	14.9867	2.48e-11	4.827	sp|Q99MR9|PPR3A_MOUSE	Ppp1r3a	Deamidation	N443	0.0859065	0.501429	0.947674	-0.000933168	0.994129	0.999507
K.EDLDEAFK@D[43.99]D[43.99]R.F	2	1	ED	6.11873	0.11	2.266	tr|E9Q0S6|E9Q0S6_MOUSE	Tns1	Carboxylation	D462,D463	-0.032823	0.794747	0.985396	-0.181995	0.162557	0.624884
K.EDLGHYECELVN[0.98]R.L	1	3	GHY	14.8497	1.36e-07	2.905	sp|A2AAJ9|OBSCN_MOUSE	Obscn	Deamidation	N7126	0.138646	0.313346	0.883516	-0.230494	0.103276	0.521112
K.EDLQ[0.98]KPVLDLK.L	1	6	PVLDLK	15	6.51e-07	3.476	sp|A2ASS6|TITIN_MOUSE	Ttn	Deamidation	Q19988	0.0384104	0.945365	0.994829	-0.0572844	0.918605	0.986519
K.EDN[0.98]SFPDNSR.K	1	2	NSR	9.12247	2.13e-09	3.095	tr|F7CK47|F7CK47_MOUSE	Map4	Deamidation	N774	0.147211	0.356063	0.90543	0.00246331	0.987498	0.999507
K.EDPKPSQ[0.98]EVVK.E	1	0	NA		0.0211	3.377	sp|P97443|SMYD1_MOUSE	Smyd1	Deamidation	Q299	0.0142137	0.898375	0.990845	-0.0629492	0.57362	0.899963
K.EDQIFPM[43.99]NPPK.Y	1	5	PFIQDE	14.7552	0.000647	1.495	tr|G3UW82|G3UW82_MOUSE	Myh2	Carboxylation	M80	0.429094	0.0871125	0.715681	0.091042	0.703289	0.932933
K.EDQIFPMN[14.02]PPK@.Y	5	5	PPK	14.528	0.00144	1.99	tr|G3UW82|G3UW82_MOUSE	Myh2	methylation_mono	N81	0.633705	0.0356094	0.612851	0.18038	0.521225	0.88119
K.EDQIFPMN[15.99]PPKYDK.I	2	3	FIQD	10.3396	0.098	1.949	tr|G3UW82|G3UW82_MOUSE	Myh2	oxidation	N81	0.524849	0.0182937	0.550683	0.254006	0.219839	0.691433
K.EDQVMQQNPPKFD[43.99]K@.I	1	1	QD	8.2005	0.318	1.595	sp|Q91Z83|MYH7_MOUSE	Myh7	Carboxylation	D85	0.534537	0.116084	0.746612	-0.343756	0.300502	0.768993
K.EEAAEAAAPASQ[0.98]N[0.98]GDDLENLEDPEKLK.E	1	6	AAAEAAE	14.9566	1.18e-07	4.164	sp|Q9WV35|ABEC2_MOUSE	Apobec2	Deamidation	Q16,N17	-0.0768444	0.494266	0.945009	-0.140779	0.218722	0.690303
K.EEAAEAAAPASQN[0.98]GDDLEN[0.98]LEDPEKLK.E	1	6	AAAEAAE	14.9695	1.59e-07	3.255	sp|Q9WV35|ABEC2_MOUSE	Apobec2	Deamidation	N17,N23	-0.0121809	0.919702	0.992363	-0.318321	0.0170929	0.243664
K.EEATSG[15.99]K.M	1	4	TAEE	14.9252	0.00142	2.277	sp|Q5SX39|MYH4_MOUSE	Myh4	oxidation	G213	-0.00381896	0.992455	0.998495	0.00676507	0.986635	0.999293
K.EEDATLSSPAVVMPTM*G[15.99]R.-	1	4	LTADE	13.5268	0.0311	1.531	sp|Q9EQ20|MMSA_MOUSE	Aldh6a1	oxidation	G534	0.0705088	0.6582	0.971432	0.282157	0.0908978	0.496399
K.EEDATLSSPAVVMPTMG[15.99]R.-	1	4	TADE	12.8665	0.00138	1.722	sp|Q9EQ20|MMSA_MOUSE	Aldh6a1	oxidation	G534	0.20747	0.247997	0.854714	0.150457	0.397153	0.827178
K.EEGLN[0.98]AFYK.G	4	6	AF	13.7754	0.0118	3.33	sp|Q8VEM8|MPCP_MOUSE	Slc25a3	Deamidation	N209	-0.0193854	0.865404	0.990788	0.24787	0.0434007	0.371887
K.EEIEP[31.99]LQVK.Q	1	1	EI	10.5686	0.049	2.081	sp|Q91ZU6|DYST_MOUSE	Dst	dihydroxy	P5265	-0.263946	0.431867	0.928305	-0.980493	0.00891742	0.188844
K.EEKID[15.99]LSAIK.I	1	4	LSAIK	15	0.00227	2.371	sp|P05977|MYL1_MOUSE	Myl1	oxidation	D33	-0.291029	0.2263	0.842117	-0.390772	0.110835	0.537961
K.EELER[15.99]QAQDQIK.S	1	3	DQIK	15	0.614	1.717	sp|P26040|EZRI_MOUSE	Ezr	oxidation	R405	-1.6852	0.124971	0.759804	-0.936451	0.380877	0.818458
K.EELQ[0.98]SLLHQPK.G	1	2	LLS	10.4828	0.000456	2.031	sp|Q3TVI8|PBIP1_MOUSE	Pbxip1	Deamidation	Q297	0.265182	0.12098	0.751699	0.134309	0.418223	0.84102
K.EEMLN[0.98]QHDYESASLQEVR.A	2	13	HDYESASLQEVR	15	3.5e-15	5.542	sp|O88990|ACTN3_MOUSE	Actn3	Deamidation	N431	-0.125871	0.36573	0.908332	0.159741	0.254917	0.727582
K.EEMLN[14.02]QHDYESASLQEVR.A	3	8	ESASLQEVR	15	3.19e-05	2.697	sp|O88990|ACTN3_MOUSE	Actn3	methylation_mono	N431	-0.243676	0.0854142	0.712912	0.0164384	0.902822	0.984851
K.EEN[0.98]EVSAPAPPPEEPNK.E	1	4	ASVE	13.741	0.000553	3.128	tr|Q6P6L5|Q6P6L5_MOUSE	Mybpc1	Deamidation	N10	0.232863	0.514502	0.94965	0.284945	0.42672	0.843358
K.EEN[0.98]EVSAPAPPPEEPNKEK.E	8	5	APASVE	13.0366	2.27e-11	3.888	tr|Q6P6L5|Q6P6L5_MOUSE	Mybpc1	Deamidation	N10	0.389523	0.0584458	0.652985	0.210245	0.286465	0.758738
K.EEN[0.98]GTWEK.T	2	4	GTW	12.8869	1.8e-05	2.98	sp|Q9D1M0|SEC13_MOUSE	Sec13	Deamidation	N90	0.17366	0.246696	0.854714	0.13055	0.379182	0.81758
K.EEN[0.98]KGGEDKLK.M	1	2	KLK	14.5919	9.03e-06	2.274	sp|P62259|1433E_MOUSE	Ywhae	Deamidation	N72	-0.0121375	0.922758	0.993307	0.346394	0.0130215	0.214711
K.EENEVSAPAPPPEEPN[14.02]K[14.02]EK@.E	6	6	PASVENE	10.6617	0.000277	2.661	tr|Q6P6L5|Q6P6L5_MOUSE	Mybpc1	methylation_mono	N23,K24	0.172972	0.354114	0.902953	0.231676	0.219692	0.691433
K.EEQ[0.98]LLSTGFK.C	1	2	LLS	8.33902	1e-05	2.416	sp|A2ASS6|TITIN_MOUSE	Ttn	Deamidation	Q3283	0.230368	0.147645	0.790831	0.262198	0.102733	0.520498
K.EEVK[14.02]EVYMGN[14.02]VIQGGEGQAPTR.Q	1	0	NA		2.37e-07	2.169	sp|Q8QZT1|THIL_MOUSE	Acat1	methylation_mono	K84,N90	0.114279	0.587828	0.964148	-0.373868	0.0899513	0.493975
K.EEYN[0.98]GYTGAFR.C	2	2	YG	6.10106	1.48e-06	3.341	tr|F7BAE9|F7BAE9_MOUSE	Trf	Deamidation	N174	0.318038	0.234683	0.846065	0.33048	0.217729	0.689109
K.EFAPTEVN[0.98]DIWK.Y	1	3	DIWK	14.9961	5.19e-05	3.066	sp|A2AUC9|KLH41_MOUSE	Klhl41	Deamidation	N566	0.105668	0.474564	0.941202	-0.0361997	0.805017	0.963273
K.EFAPTEVN[15.99]D[15.99]IWK.Y	1	0	NA		0.000856	1.84	sp|A2AUC9|KLH41_MOUSE	Klhl41	oxidation	N566,D567	-0.102777	0.58304	0.963641	-0.238784	0.211978	0.681493
K.EFAPTEVND[15.99]IWK.Y	1	1	AF	8.19948	3.99e-07	2.073	sp|A2AUC9|KLH41_MOUSE	Klhl41	oxidation	D567	0.214998	0.122818	0.755753	-0.15868	0.246241	0.717979
K.EFAQ[0.98]VIK.I	1	4	VIK	15	0.00079	2.444	sp|P97807|FUMH_MOUSE	Fh	Deamidation	Q224	-0.105264	0.668175	0.971951	0.00404887	0.986804	0.999333
K.EFE[43.99]M*SNLQSK@.I	2	5	SNLQSK	15	0.0126	1.483	sp|Q5SX39|MYH4_MOUSE	Myh4	Carboxylation	E1090	-0.00296235	0.983727	0.99789	0.0295545	0.838862	0.969436
K.EFEM[43.99]SNLQSK@.I	3	4	NLQSK	15	6.49e-06	2.492	sp|Q5SX39|MYH4_MOUSE	Myh4	Carboxylation	M1091	-0.151274	0.432947	0.928473	-0.0730452	0.702691	0.932933
K.EFEM*S[42.01]NLQSK@.I	1	5	NLQSK	13.4527	0.00952	1.707	sp|Q5SX39|MYH4_MOUSE	Myh4	acetylation	S1092	0.170277	0.391287	0.918118	0.111047	0.573372	0.899963
K.EFEM*SN[0.98]LQ[0.98]SK.I	1	2	MEF	15	1.52e-05	2.681	sp|Q5SX39|MYH4_MOUSE	Myh4	Deamidation	N1093,Q1095	0.10764	0.284225	0.871913	0.279984	0.0112	0.203457
K.EFEM*SN[0.98]LQSK.I	11	5	MEFE	14.9985	0.000126	3.17	sp|Q5SX39|MYH4_MOUSE	Myh4	Deamidation	N1093	0.0639478	0.445899	0.930808	0.125653	0.144739	0.595997
K.EFEM*SN[15.99]LQSK.I	3	4	SQLN	15	4.1e-06	2.529	sp|Q5SX39|MYH4_MOUSE	Myh4	oxidation	N1093	0.0522135	0.792904	0.985396	-0.111504	0.576604	0.900658
K.EFEM*SNLQ[0.98]SK.I	6	3	MSNL	9.0925	2.79e-06	2.676	sp|Q5SX39|MYH4_MOUSE	Myh4	Deamidation	Q1095	0.0416975	0.63164	0.967726	0.160074	0.0797521	0.468082
K.EFEM*SNLQSK[42.01].I	1	5	LNSMEF	13.7204	0.147	1.629	sp|Q5SX39|MYH4_MOUSE	Myh4	acetylation	K1097	0.197599	0.173147	0.807768	0.383793	0.0140274	0.220437
K.EFEM*SNLQSK[43.99].I	2	5	LNSMEF	13.8523	0.0372	1.639	sp|Q5SX39|MYH4_MOUSE	Myh4	Carboxylation	K1097	0.0595379	0.683349	0.974553	0.143782	0.331039	0.790003
K.EFEMSN[0.98]LQ[0.98]SK.I	2	5	SK	14.8187	1.08e-08	3.442	sp|Q5SX39|MYH4_MOUSE	Myh4	Deamidation	N1093,Q1095	-0.0176462	0.853448	0.989664	0.236562	0.0235058	0.278553
K.EFEMSN[0.98]LQSK.I	8	7	SMEFE	14.9999	1.26e-12	3.828	sp|Q5SX39|MYH4_MOUSE	Myh4	Deamidation	N1093	0.0269778	0.824753	0.988675	0.115213	0.351074	0.801504
K.EFEMSN[14.02]LQSK@.I	3	4	LQSK	14.9999	0.00656	1.576	sp|Q5SX39|MYH4_MOUSE	Myh4	methylation_mono	N1093	-0.0510402	0.792909	0.985396	0.0876867	0.652705	0.920453
K.EFEMSNLQ[0.98]SK.I	7	8	LNSMEFE	15	1.32e-10	3.891	sp|Q5SX39|MYH4_MOUSE	Myh4	Deamidation	Q1095	-0.0548841	0.760877	0.985396	0.0037095	0.983564	0.998729
K.EFEMSNLQSK[114.04].I	3	6	QLNSMEF	15	0.000112	2.152	sp|Q5SX39|MYH4_MOUSE	Myh4	ubiquitination	K1097	-0.0562872	0.768358	0.985396	0.00277195	0.988411	0.999507
K.EFEMSNLQSK[114.04]IEDEQALGM*QLQK.K	2	7	SQLNSMEFE	15	0.000248	2.262	sp|Q5SX39|MYH4_MOUSE	Myh4	ubiquitination	K1097	0.136541	0.558869	0.959644	0.00692041	0.976228	0.997194
K.EFEMSNLQSK[14.02]IEDEQAIGIQLQKK[14.02].I	1	5	SQLNS	9.95762	1.68e-05	1.818	tr|G3UW82|G3UW82_MOUSE	Myh2	methylation_mono	K1100,K1114	0.0368312	0.755767	0.985396	0.202841	0.101385	0.517232
K.EFEMSNLQSK[42.01].I	3	1	SQLNSMEF	15	9.95e-05	2.1	sp|Q5SX39|MYH4_MOUSE	Myh4	acetylation	K1097	0.0223823	0.848813	0.989627	0.349461	0.00842207	0.185655
K.EFEMSNLQSK[42.01]IEDEQALGMQLQK[42.01].K	2	5	SQLNSMEF	15	5.68e-06	2.493	sp|Q5SX39|MYH4_MOUSE	Myh4	acetylation	K1097,K1110	0.146041	0.379078	0.914946	0.46571	0.0111639	0.203457
K.EFEMSNLQSK[43.99].I	1	1	EF	8.91992	3.3e-05	1.969	sp|Q5SX39|MYH4_MOUSE	Myh4	Carboxylation	K1097	-0.0584595	0.677922	0.973737	0.111258	0.432789	0.847083
K.EFEMSNLQSK@IE[43.99]DEQALGMQLQKK[43.99].I	1	7	SQLNSMEF	14.9999	3.79e-05	2.06	sp|Q5SX39|MYH4_MOUSE	Myh4	Carboxylation	E1099,K1111	-0.107792	0.413216	0.923442	0.248595	0.0712027	0.448827
K.EFEMSNLQSK@IEDE[43.99]QALGMQLQKK[43.99].I	3	7	SQLNSMEF	15	3.78e-06	2.163	sp|Q5SX39|MYH4_MOUSE	Myh4	Carboxylation	E1101,K1111	0.0835732	0.542752	0.956516	0.0663436	0.628175	0.914707
K.EFEMSNLQSKIED[15.99]EQALGM*QLQK.K	1	6	QLNSMEF	14.4614	4.39e-05	2.074	sp|Q5SX39|MYH4_MOUSE	Myh4	oxidation	D1100	0.0208952	0.912096	0.991102	0.0571499	0.763008	0.950717
K.EFEMSNLQSKIEDEQALG[15.99]M*QLQK.K	8	7	SQLNSMEF	15	0.0257	2.458	sp|Q5SX39|MYH4_MOUSE	Myh4	oxidation	G1105	-0.0473329	0.824074	0.988675	0.013966	0.947661	0.990586
K.EFEMSNLQSKIEDEQALGM*QLQK[42.01]K@.I	1	6	SQLNSMEF	15	0.00935	2.036	sp|Q5SX39|MYH4_MOUSE	Myh4	acetylation	K1110	0.107506	0.491273	0.944215	0.262759	0.105073	0.525991
K.EFFN[0.98]GK.E	1	2	FF	14.9575	0.00974	1.874	sp|P20029|GRP78_MOUSE	Hspa5	Deamidation	N381	0.050741	0.810307	0.987431	0.0147416	0.944355	0.989574
K.EFGFQN[0.98]NGFSVYINR.N	1	8	QFGF	15	6.9e-11	2.857	sp|P60670|NPL4_MOUSE	Nploc4	Deamidation	N41	-0.0519537	0.766325	0.985396	-0.135903	0.44088	0.84843
K.EFGVN[0.98]GLIYDR.Y	1	4	GF	14.9998	1.28e-08	3.404	sp|Q8C0L9|GPCP1_MOUSE	Gpcpd1	Deamidation	N607	0.282667	0.359311	0.906302	-0.0720841	0.812719	0.964241
K.EFK[14.02]DR[14.02]EDLVPYTGEK@.R	1	5	PYTGEK	15	0.0256	2.026	sp|P49813|TMOD1_MOUSE	Tmod1	methylation_mono	K79,R81	-0.398129	0.0813902	0.702987	-0.458418	0.0481492	0.388363
K.EFM*EVEEGTD[43.99]VNIVAK@.I	1	7	NIVAK	15	1.55e-06	1.929	sp|A2ASS6|TITIN_MOUSE	Ttn	Carboxylation	D17922	0.13415	0.638155	0.969925	0.115505	0.68525	0.929471
K.EFN[0.98]AEVHR.K	1	4	AEVHR	15	1.68e-08	2.815	sp|P47962|RL5_MOUSE	Rpl5	Deamidation	N191	0.0842023	0.742285	0.983408	-0.047841	0.851612	0.972356
K.EFQ[0.98]ATAR.K	2	3	ATAR	14.9991	0.00791	2.393	sp|P45952|ACADM_MOUSE	Acadm	Deamidation	Q49	0.128692	0.354442	0.902953	-0.00273192	0.984085	0.998956
K.EFSVYMTK[42.01]DGR.I	1	7	YVSF	14.2481	7.19e-11	3.484	sp|P05202|AATM_MOUSE	Got2	acetylation	K404	0.271076	0.183762	0.810504	0.0649993	0.742947	0.944345
K.EFTLEFSR[14.02].D	1	5	FELTF	14.9405	0.0333	1.533	sp|O55143|AT2A2_MOUSE	Atp2a2	methylation_mono	R489	0.109078	0.311664	0.882707	-0.0509068	0.632191	0.915795
K.EFTLEFSR[15.99].D	1	4	ELTF	15	0.000629	2.12	sp|O55143|AT2A2_MOUSE	Atp2a2	oxidation	R489	0.00325146	0.987129	0.998446	-0.420142	0.0510424	0.397086
K.EFWAAD[15.99]VIFAER.A	1	0	NA		3.3e-05	2.106	sp|P97443|SMYD1_MOUSE	Smyd1	oxidation	D31	-0.209919	0.125143	0.759864	0.143306	0.285037	0.757053
K.EG[15.99]TKGDP[15.99]GPAGLP[15.99]GK.D	1	2	PAG	6.36955	1.06	4.31	sp|O88207|CO5A1_MOUSE	Col5a1	oxidation	G1036,P1041,P1047	0.24733	0.112911	0.746612	0.422476	0.0115032	0.204534
K.EGALCEEN[0.98]MR.G	2	6	ECLAG	14.9988	2.86e-08	2.818	sp|P58252|EF2_MOUSE	Eef2	Deamidation	N696	-0.0160886	0.897632	0.990845	0.0527456	0.674024	0.92736
K.EGFFGNPLAPN[14.02]PADK[14.02].C	1	5	ALPNGF	14.2532	0.000373	2	sp|P02468|LAMC1_MOUSE	Lamc1	methylation_mono	N874,K878	0.127134	0.606265	0.967698	0.333203	0.187795	0.657532
K.EGIPPDQ[0.98]QR.L	1	1	QR	11.2807	0.794	1.867	sp|P62984|RL40_MOUSE	Uba52	Deamidation	Q40	0.0633908	0.627931	0.967698	0.020182	0.876937	0.978477
K.EGLLLWCQ[0.98]R.K	2	5	WLLLG	12.5835	2.89e-07	2.942	sp|P57780|ACTN4_MOUSE	Actn4	Deamidation	Q175	0.148618	0.111406	0.746568	-0.166664	0.0772457	0.4618
K.EGLLLWCQR[15.99].K	2	4	LLLG	10.8874	0.000183	2.216	sp|P57780|ACTN4_MOUSE	Actn4	oxidation	R176	-0.3694	0.00279334	0.345762	-0.0390819	0.711289	0.934592
K.EGLLLWCQR[31.99].K	2	3	LLLG	14.7068	0.000521	1.84	sp|P57780|ACTN4_MOUSE	Actn4	dihydroxy	R176	0.0524978	0.597203	0.965882	-0.00705518	0.943121	0.989323
K.EGMNIVEAMER[14.02].F	1	7	AEVINMGE	15	0.00358	1.791	sp|P17742|PPIA_MOUSE	Ppia	methylation_mono	R144	-0.00459167	0.980901	0.997822	0.396786	0.0526056	0.401817
K.EGN[0.98]GTVM*GAELR.H	12	3	TG	14.9967	2.01e-05	2.579	sp|Q60605|MYL6_MOUSE	Myl6	Deamidation	N101	0.174743	0.170813	0.804848	0.492086	0.00103425	0.086918
K.EGN[0.98]GTVMGAELR.H	19	5	VTG	15	9.41e-06	3.892	sp|Q60605|MYL6_MOUSE	Myl6	Deamidation	N101	-0.0185267	0.900564	0.990845	0.4116	0.0127808	0.213987
K.EGN[0.98]HLFLK.V	3	4	LFLH	15	0.0129	2.24	sp|A2ASS6|TITIN_MOUSE	Ttn	Deamidation	N13149	-0.0794953	0.66936	0.972105	-0.0882316	0.635773	0.916596
K.EGN[0.98]ISDLQEK.V	1	6	ISDLQEK	15	7.36e-05	3.415	sp|P11531|DMD_MOUSE	Dmd	Deamidation	N757	0.299056	0.0371843	0.617013	0.482002	0.00219304	0.116283
K.EGN[15.99]GTVMGAELR.H	1	4	GAELR	14.5196	0.078	1.608	sp|Q60605|MYL6_MOUSE	Myl6	oxidation	N101	0.0642494	0.735176	0.982577	0.0269502	0.886993	0.980217
K.EGNGT[42.01]VM*GAELR.H	1	4	GAELR	14.8587	0.185	1.422	sp|Q60605|MYL6_MOUSE	Myl6	acetylation	T103	0.00768595	0.957932	0.996844	0.229733	0.129629	0.570337
K.EGNP[15.99]GPLGPIGP[15.99]PG[15.99]VR.G	1	3	NG	7.36278	0.449	3.344	sp|Q3U962|CO5A2_MOUSE	Col5a2	oxidation	P1188,P1196,G1198	0.183914	0.133757	0.769953	0.375708	0.00548468	0.16006
K.EGNPGPLGPIGP[15.99]PG[15.99]VR.G	1	5	PGPLG	12.0335	1.73e-10	3.736	sp|Q3U962|CO5A2_MOUSE	Col5a2	oxidation	P1196,G1198	-0.024955	0.885356	0.990845	0.185673	0.292352	0.762965
K.EGNPGPLGPIGP[31.99]PGVR.G	1	1	NG	6.26629	6.73e-05	2.119	sp|Q3U962|CO5A2_MOUSE	Col5a2	dihydroxy	P1196	-0.0857642	0.725965	0.980272	0.265555	0.286169	0.758591
K.EGNPGPLGPIGPP[31.99]GVR.G	1	4	GPNG	10.429	1.23e-08	3.547	sp|Q3U962|CO5A2_MOUSE	Col5a2	dihydroxy	P1197	-0.253031	0.169556	0.804193	0.0719215	0.687537	0.930114
K.EGPVGLP[15.99]GIDGRP[15.99]GPIGPAGPR.G	2	0	NA		2.71e-15	5.268	sp|Q01149|CO1A2_MOUSE	Col1a2	oxidation	P477,P483	-0.143978	0.563254	0.961044	-0.581608	0.030463	0.313416
K.EGPVGLP[15.99]GIDGRPG[15.99]PIGPAGPR.G	1	0	NA		1.92e-16	4.465	sp|Q01149|CO1A2_MOUSE	Col1a2	oxidation	P477,G484	-0.363155	0.141492	0.785059	-0.299689	0.219749	0.691433
K.EGPVGLP[15.99]GIDGRPGPIGPAGPR.G	2	2	GPR	8.83793	2.65e-09	5.364	sp|Q01149|CO1A2_MOUSE	Col1a2	oxidation	P477	-0.069916	0.62173	0.967698	-0.523665	0.00182252	0.109482
K.EGPVGLPG[15.99]IDGRP[15.99]GPIGPAGPR.G	1	1	LG	6.15609	1	4.779	sp|Q01149|CO1A2_MOUSE	Col1a2	oxidation	G478,P483	-0.116302	0.545028	0.956761	-0.501873	0.0173319	0.24462
K.EGPVGLPGID[15.99]GRP[15.99]GPIGPAGPR.G	1	1	LG	4.83011	1.1e-13	5.834	sp|Q01149|CO1A2_MOUSE	Col1a2	oxidation	D480,P483	-0.0685472	0.794749	0.985396	-0.878859	0.00396442	0.139663
K.EGQ[0.98]DISK.R	1	3	ISK	13.8594	0.0663	1.681	sp|A2ASS6|TITIN_MOUSE	Ttn	Deamidation	Q31964	0.0184258	0.898351	0.990845	0.41406	0.0105105	0.200723
K.EGQ[0.98]NLVSDIDYR.Q	1	3	IDYR	11.133	1.27e-08	2.879	tr|E9Q1W3|E9Q1W3_MOUSE	Neb	Deamidation	Q4796	-0.23465	0.0245234	0.590789	0.354972	0.00180141	0.108646
K.EGQALASNVD[43.99]YR.Q	2	6	LAQGE	14.873	0.000384	2.013	tr|A2AQB2|A2AQB2_MOUSE	Neb	Carboxylation	D304	-0.150188	0.522447	0.950668	0.145767	0.5346	0.884333
K.EGQALASNVDY[31.99]R.Q	1	6	DVNSALA	14.8617	2.18e-08	2.705	tr|A2AQB2|A2AQB2_MOUSE	Neb	dihydroxy	Y305	0.266962	0.0339349	0.61262	-0.0299024	0.797455	0.960569
K.EGQDFPVQ[0.98]VEEVAAK.F	1	6	VAAK	15	7.07e-05	3.315	sp|A2AAJ9|OBSCN_MOUSE	Obscn	Deamidation	Q2236	0.302419	0.0345441	0.612851	0.040185	0.761792	0.950516
K.EGQDFPVQVE[43.99]EVAAK@.F	1	3	VAAK	14.9991	1.79	1.954	sp|A2AAJ9|OBSCN_MOUSE	Obscn	Carboxylation	E2238	0.319679	0.0520142	0.646327	-0.185157	0.240557	0.712992
K.EGSHGLSMLGR[14.02]PDIEMAK[14.02].K	1	5	SLGHSG	14.0187	0.00115	2.195	tr|E9Q1W3|E9Q1W3_MOUSE	Neb	methylation_mono	R6258,K6265	-0.0907973	0.603195	0.967698	0.0866331	0.619771	0.912837
K.EGSHGLSMLGRPD[43.99]IEMAK.K	2	4	LGHSG	12.5802	4.15e-05	2.282	tr|E9Q1W3|E9Q1W3_MOUSE	Neb	Carboxylation	D6260	-0.253043	0.080817	0.701531	0.0219386	0.873276	0.977356
K.EGTPGGTAQ[0.98]AGVEAQPAR.A	1	4	TG	11.3729	1.68e-14	4.268	sp|E9PZQ0|RYR1_MOUSE	Ryr1	Deamidation	Q1364	0.147881	0.431215	0.928294	0.0638783	0.731654	0.941117
K.EHEQKMQLLLQHFK@D[43.99]QDGDSIIETLK@.N	1	4	ETLK	15	0.554	1.429	sp|Q7M6Z4|KIF27_MOUSE	Kif27	Carboxylation	D1186	-0.0431888	0.686229	0.97542	0.276875	0.0184632	0.2508
K.EHN[0.98]GQVTGIDWAPESNR.I	2	8	VTGIDWAP	13.0739	7.33e-15	4.451	sp|Q9WV32|ARC1B_MOUSE	Arpc1b	Deamidation	N52	0.197269	0.216497	0.838762	-0.0408895	0.792809	0.960164
K.EHN[0.98]SGPK.A	1	1	PK	9.89536	1.15e-05	2.244	sp|Q9WUM5|SUCA_MOUSE	Suclg1	Deamidation	N274	0.0392687	0.764601	0.985396	0.0745022	0.571469	0.899344
K.EHYPN[0.98]GVCTVYGK.K	4	7	TVYGK	15	5.52e-10	2.854	sp|P47754|CAZA2_MOUSE	Capza2	Deamidation	N138	-0.11359	0.179743	0.809139	-0.0854605	0.306514	0.772845
K.EIDLVN[0.98]RDPK.H	2	2	VL	10.6812	0.0096	3.3	sp|P49817|CAV1_MOUSE	Cav1	Deamidation	N53	0.00547643	0.958795	0.996844	0.29651	0.0122443	0.210575
K.EIDQ[0.98]EAAVEVSQLRDPQHDLDR.V	3	3	LDR	11.6905	1.44e-07	4.439	sp|Q9CR68|UCRI_MOUSE	Uqcrfs1	Deamidation	Q186	0.0436354	0.627955	0.967698	-0.160522	0.0886735	0.491207
K.EIHLQRWRT[42.01]TYALALEAGEK@.L	1	1	EK	8.97446	0.531	1.756	sp|Q6ZWQ0|SYNE2_MOUSE	Syne2	acetylation	T5743	0.44034	0.0142001	0.516977	-0.0217482	0.892954	0.982498
K.EIKDILIQ[0.98]YDR.T	1	2	ILI	8.85431	1.31e-08	2.54	sp|P14131|RS16_MOUSE	Rps16	Deamidation	Q114	-0.397198	0.404634	0.922029	-0.878032	0.0773539	0.461866
K.EILGY[15.99]WVEYR.Q	1	1	YR	10.7209	0.398	1.774	sp|A2ASS6|TITIN_MOUSE	Ttn	oxidation	Y32254	-0.0592647	0.600574	0.96736	-0.0230893	0.837735	0.969436
K.EILGY[31.99]WVEYR.Q	3	3	GLI	9.25317	4.57e-08	3.104	sp|A2ASS6|TITIN_MOUSE	Ttn	dihydroxy	Y32254	0.332385	0.0873748	0.715681	0.0707089	0.702806	0.932933
K.EILGYWVEY[15.99]R.Q	1	3	YGLI	12.0152	7.82e-05	1.881	sp|A2ASS6|TITIN_MOUSE	Ttn	oxidation	Y32258	-0.276365	0.0784985	0.701123	0.136581	0.365659	0.810509
K.EIPLDK@EMQDAFQN[14.02]AYMELGGLGER.V	1	4	YMEL	13.3306	9.26e-05	3.165	sp|Q6PIE5|AT1A2_MOUSE	Atp1a2	methylation_mono	N537	-0.122293	0.437356	0.929903	-0.804322	9.62278e-05	0.0277744
K.EIQ[0.98]EAK.K	1	0	NA		7.35	2.244	sp|Q8R4H2|ARHGC_MOUSE	Arhgef12	Deamidation	Q240	-0.520357	0.533354	0.953011	0.968359	0.253817	0.726335
K.EIQ[0.98]LQ[0.98]K.D	1	0	NA		0.397	2.299	sp|Q8K0D0|CDK17_MOUSE	Cdk17	Deamidation	Q496,Q498	0.0152292	0.935334	0.994355	-0.247777	0.199346	0.671365
K.EIQN[0.98]GTLR.E	3	5	GTLR	14.9996	7.38e-06	2.799	sp|Q61595|KTN1_MOUSE	Ktn1	Deamidation	N69	-0.124581	0.337303	0.894923	0.0589162	0.64601	0.91804
K.EISEFPGVVHCLDFQQM*R[14.02]SALNYR.R	1	3	FESI	10.4648	0.000236	2.433	tr|E9Q1W3|E9Q1W3_MOUSE	Neb	methylation_mono	R5009	-0.176646	0.333358	0.89411	0.0800037	0.657257	0.92119
K.EISILN[0.98]IAR.H	4	6	LISI	15	0.19	3.018	sp|A2ASS6|TITIN_MOUSE	Ttn	Deamidation	N33089	-0.0601216	0.742679	0.983542	-0.0206912	0.909894	0.985984
K.EIT[79.97]ALAPSTMK.I	1	0	NA		6.39	2.261	sp|P60710|ACTB_MOUSE	Actb	phosphorylation	T318	-0.0599943	0.750539	0.985396	-0.0192838	0.91848	0.986519
K.EITALAP[15.99]STM*K.I	41	6	ALATIE	14.9243	0.0261	2.868	sp|P60710|ACTB_MOUSE	Actb	oxidation	P322	-0.27023	0.0148236	0.524671	-0.0723077	0.473161	0.863108
K.EITALAP[15.99]STMK.I	14	5	ALATI	14.138	0.00204	2.19	sp|P60710|ACTB_MOUSE	Actb	oxidation	P322	-0.211831	0.036571	0.616497	-0.0843385	0.375517	0.815738
K.EITALAP[31.99]STM*K.I	5	3	ALATI	13.1715	0.000507	1.845	sp|P60710|ACTB_MOUSE	Actb	dihydroxy	P322	-0.403282	0.00533833	0.400455	-0.0286087	0.820738	0.964919
K.EITALAP[31.99]STMK.I	29	6	ALATIE	14.9606	0.0015	2.82	sp|P60710|ACTB_MOUSE	Actb	dihydroxy	P322	-0.351015	0.00401645	0.369269	-0.0196436	0.85212	0.972356
K.EITALAPS[42.01]T[42.01]M*KIK.I	1	4	ALATI	15	0.0918	1.471	sp|P60710|ACTB_MOUSE	Actb	acetylation	S323,T324	-0.514994	0.00190904	0.319466	-0.0231097	0.868593	0.976653
K.EITALAPS[42.01]T[42.01]MK@.I	1	4	ALATI	13.4991	0.102	1.371	sp|P60710|ACTB_MOUSE	Actb	acetylation	S323,T324	-0.826535	0.313086	0.883202	0.829961	0.311153	0.776414
K.EITALAPS[42.01]TM*KIK.I	3	4	ALATI	13.349	2.85	1.573	sp|P60710|ACTB_MOUSE	Actb	acetylation	S323	-0.133816	0.482338	0.942062	-0.245751	0.205572	0.675639
K.EITALAPS[42.01]TM*KIK@.I	1	5	ALATI	13.6019	0.466	1.741	sp|P60710|ACTB_MOUSE	Actb	acetylation	S323	-0.159198	0.15724	0.795061	-0.132742	0.233535	0.707044
K.EITALAPS[42.01]TMK.I	1	4	ALATI	12.2335	0.0625	1.383	sp|P60710|ACTB_MOUSE	Actb	acetylation	S323	-0.124247	0.488082	0.943451	-0.0552024	0.756496	0.948574
K.EITALAPS[42.01]TMK@.I	2	4	ALATI	11.7399	0.0142	1.436	sp|P60710|ACTB_MOUSE	Actb	acetylation	S323	-0.212694	0.0628595	0.662641	-0.147439	0.184074	0.651212
K.EITALAPS[42.01]TMKIK.I	3	5	ALATIE	15	0.841	1.659	sp|P60710|ACTB_MOUSE	Actb	acetylation	S323	-0.245637	0.321143	0.888107	0.031739	0.896305	0.983236
K.EITALAPS[79.97]TM*K.I	2	5	ALATI	12.4935	0.000388	1.737	sp|P60710|ACTB_MOUSE	Actb	phosphorylation	S323	-0.18991	0.248822	0.854714	0.178748	0.276521	0.749754
K.EITALAPS[79.97]TM*KIKIIAPPER.K	1	4	ALATI	15	0.351	1.282	sp|P60710|ACTB_MOUSE	Actb	phosphorylation	S323	-0.0135061	0.966	0.996971	-0.252243	0.430859	0.845739
K.EITALAPS[79.97]TMK.I	1	7	ALATIE	14.9067	0.00056	2.034	sp|P60710|ACTB_MOUSE	Actb	phosphorylation	S323	-0.666709	0.212667	0.838762	-0.129783	0.803446	0.962938
K.EITALAPST[42.01]M*K.I	1	4	ALATI	13.7867	0.0127	1.4	sp|P60710|ACTB_MOUSE	Actb	acetylation	T324	-0.449601	0.0165876	0.546788	-0.102109	0.549783	0.891276
K.EITALAPST[42.01]M*K[42.01].I	3	6	ALATI	12.9722	6.18e-06	1.756	sp|P60710|ACTB_MOUSE	Actb	acetylation	T324,K326	-0.333146	0.300091	0.880837	-0.0755226	0.81108	0.964241
K.EITALAPST[42.01]M*K@.I	8	5	ALATIE	14.8264	0.0055	1.688	sp|P60710|ACTB_MOUSE	Actb	acetylation	T324	-0.192966	0.129601	0.765093	0.0199292	0.87069	0.976653
K.EITALAPST[42.01]M*KIK.I	15	4	ALATI	12.2891	0.00138	1.9	sp|P60710|ACTB_MOUSE	Actb	acetylation	T324	-0.282193	0.0354875	0.612851	-0.0221048	0.858873	0.974167
K.EITALAPST[42.01]MK.I	2	4	ALATI	12.4498	2.36	1.654	sp|P60710|ACTB_MOUSE	Actb	acetylation	T324	-0.163314	0.273243	0.865054	-0.0595177	0.684425	0.929159
K.EITALAPST[42.01]MK[42.01].I	2	4	ALATI	12.6497	0.00304	1.56	sp|P60710|ACTB_MOUSE	Actb	acetylation	T324,K326	-0.166956	0.243979	0.853926	0.00483011	0.972479	0.99613
K.EITALAPST[42.01]MK[42.01]IK@.I	3	5	ALATIE	14.8708	0.241	1.882	sp|P60710|ACTB_MOUSE	Actb	acetylation	T324,K326	-0.44471	0.000209171	0.11681	-0.128926	0.1802	0.64753
K.EITALAPST[42.01]MK@.I	7	4	ALATI	9.46384	1.59	1.635	sp|P60710|ACTB_MOUSE	Actb	acetylation	T324	-0.083174	0.449455	0.931045	0.072641	0.507935	0.87764
K.EITALAPST[42.01]MKIK.I	4	4	ALATI	13.2038	0.0408	1.704	sp|P60710|ACTB_MOUSE	Actb	acetylation	T324	-0.0846409	0.646606	0.971432	0.017363	0.924812	0.986988
K.EITALAPSTM[43.99]K[43.99].I	1	4	ALATI	9.55783	0.0349	1.496	sp|P60710|ACTB_MOUSE	Actb	Carboxylation	M325,K326	-0.0797428	0.583997	0.963641	0.355984	0.0245148	0.283561
K.EITALAPSTM[43.99]K[43.99]IK.I	1	4	LATI	14.4822	0.681	1.351	sp|P60710|ACTB_MOUSE	Actb	Carboxylation	M325,K326	-0.323321	0.0166253	0.546788	-0.212811	0.0965085	0.50773
K.EITALAPSTM[43.99]K[43.99]IK[43.99].I	6	4	ALATI	14.3949	0.00702	1.482	sp|P60710|ACTB_MOUSE	Actb	Carboxylation	M325,K326,K328	-0.232349	0.0402067	0.624368	-0.134923	0.211995	0.681493
K.EITALAPSTM[43.99]K[43.99]IK@.I	1	4	ALATI	11.8643	0.406	1.508	sp|P60710|ACTB_MOUSE	Actb	Carboxylation	M325,K326	-0.301041	0.014134	0.516977	-0.00706018	0.948996	0.991057
K.EITALAPSTM[43.99]K@.I	46	6	ITALAPS	14.9392	1.97e-05	3.333	sp|P60710|ACTB_MOUSE	Actb	Carboxylation	M325	-0.275328	0.0138158	0.516977	-0.0342686	0.733695	0.941791
K.EITALAPSTM[43.99]K@IK@.I	2	4	ALATI	15	0.0289	1.755	sp|P60710|ACTB_MOUSE	Actb	Carboxylation	M325	-0.387262	0.00125512	0.278305	-0.100558	0.320619	0.782706
K.EITALAPSTM[43.99]KIK.I	53	7	TSPALATI	15	1.38e-07	2.186	sp|P60710|ACTB_MOUSE	Actb	Carboxylation	M325	-0.337534	0.00823691	0.470558	-0.0617306	0.586516	0.903641
K.EITALAPSTM*K[114.04].I	7	5	ALATIE	14.6848	0.0207	1.718	sp|P60710|ACTB_MOUSE	Actb	ubiquitination	K326	-0.380426	0.00300648	0.345762	-0.10759	0.333934	0.792173
K.EITALAPSTM*K[14.02]IK.I	1	4	ALATI	14.0502	0.00779	1.428	sp|P60710|ACTB_MOUSE	Actb	methylation_mono	K326	-0.0628158	0.592646	0.964898	0.0105234	0.928244	0.986988
K.EITALAPSTM*K[14.02]IK[14.02].I	1	4	ALATI	12.9404	0.0316	1.43	sp|P60710|ACTB_MOUSE	Actb	methylation_mono	K326,K328	-0.516886	0.00172751	0.319466	-0.103142	0.46009	0.855649
K.EITALAPSTM*K[42.01].I	3	4	ALATI	13.3844	1.86e-05	1.884	sp|P60710|ACTB_MOUSE	Actb	acetylation	K326	-0.411814	0.0299045	0.6012	0.385723	0.0401558	0.358637
K.EITALAPSTM*K[42.01]IK.I	3	4	ATI	13.1046	0.0818	1.345	sp|P60710|ACTB_MOUSE	Actb	acetylation	K326	-0.0328984	0.90892	0.991102	-0.277343	0.342172	0.797147
K.EITALAPSTM*K[42.01]IK@.I	1	7	IK	13.3526	2.85e-05	2.585	sp|P60710|ACTB_MOUSE	Actb	acetylation	K326	-0.105506	0.595008	0.965525	-0.139843	0.482634	0.867361
K.EITALAPSTM*K[43.99].I	2	6	ALATI	13.6018	0.000252	2.31	sp|P60710|ACTB_MOUSE	Actb	Carboxylation	K326	-0.312146	0.0937819	0.727329	0.179573	0.319749	0.781896
K.EITALAPSTM*K[43.99]IK.I	13	4	ALATI	13.2767	1.66e-05	1.9	sp|P60710|ACTB_MOUSE	Actb	Carboxylation	K326	-0.395605	0.00736028	0.446028	-0.24856	0.070783	0.447679
K.EITALAPSTM*KIK[43.99].I	4	5	PALATI	14.3402	0.000382	1.614	sp|P60710|ACTB_MOUSE	Actb	Carboxylation	K328	-0.0238951	0.887518	0.990845	-0.0259577	0.877889	0.978662
K.EITALAPSTMK[114.04].I	5	5	ALATIE	14.9682	0.00956	1.582	sp|P60710|ACTB_MOUSE	Actb	ubiquitination	K326	-0.420787	0.00441924	0.378139	0.0184479	0.885444	0.980015
K.EITALAPSTMK[14.02]IK.I	1	4	ALATI	14.4334	0.061	1.38	sp|P60710|ACTB_MOUSE	Actb	methylation_mono	K326	-0.347914	0.115146	0.746612	-0.00284964	0.989254	0.999507
K.EITALAPSTMK[14.02]IK[14.02].I	98	5	ALATIE	14.7845	0.000567	2.191	sp|P60710|ACTB_MOUSE	Actb	methylation_mono	K326,K328	-0.369954	0.00629127	0.4254	-0.0420223	0.72375	0.938727
K.EITALAPSTMK[42.01].I	5	6	ALATI	13.2061	0.00802	2.247	sp|P60710|ACTB_MOUSE	Actb	acetylation	K326	-0.433211	0.0139688	0.516977	-0.0533792	0.736749	0.942604
K.EITALAPSTMK[42.01]IK@.I	2	5	ALATI	12.6821	0.000142	2.491	sp|P60710|ACTB_MOUSE	Actb	acetylation	K326	-0.24074	0.143944	0.788947	-0.0670045	0.674002	0.92736
K.EITALAPSTMK[43.99].I	45	6	SPALATI	14.9963	4.35e-08	2.503	sp|P60710|ACTB_MOUSE	Actb	Carboxylation	K326	-0.201104	0.0588888	0.653045	0.0784177	0.437973	0.848316
K.EITALAPSTMK[43.99]IK.I	2	4	ALATI	13.7386	0.0235	1.434	sp|P60710|ACTB_MOUSE	Actb	Carboxylation	K326	-0.493698	0.00359629	0.362545	-0.258329	0.091664	0.498336
K.EITALAPSTMK[43.99]IK[43.99].I	1	4	ALATI	12.3912	1.38	1.57	sp|P60710|ACTB_MOUSE	Actb	Carboxylation	K326,K328	-0.371204	0.174907	0.808816	0.0609718	0.818263	0.964625
K.EITALAPSTMK[43.99]IK@.I	2	5	ALATI	13.6975	4.09e-05	2.292	sp|P60710|ACTB_MOUSE	Actb	Carboxylation	K326	-0.273815	0.11594	0.746612	-0.192145	0.259985	0.731976
K.EITALAPSTMKIK[42.01].I	2	6	PALATIE	14.9983	0.377	1.876	sp|P60710|ACTB_MOUSE	Actb	acetylation	K328	-0.433267	0.00881407	0.472856	-0.0764535	0.603565	0.909875
K.EK[114.04]IMSVIK.E	2	3	IMSV	10.9134	0.119	1.356	sp|Q8R429|AT2A1_MOUSE	Atp2a1	ubiquitination	K544	0.107948	0.226428	0.842117	-0.180845	0.0516858	0.398062
K.EK[14.02]N[14.02]DLQLQVQAEAEGLADAEER.C	3	9	QLQLD	14.5514	3.25e-11	3.555	tr|G3UW82|G3UW82_MOUSE	Myh2	methylation_mono	K891,N892	0.791099	0.0439917	0.63127	0.229004	0.534229	0.884107
K.EK[14.02]TSDEK[14.02]PVDDIEK@.I	1	4	DIEK	15	1.06	1.041	sp|Q99N96|RM01_MOUSE	Mrpl1	methylation_mono	K64,K69	-0.418829	0.123877	0.758199	0.160363	0.541995	0.887257
K.EK[42.01]ALQFLEQVK@.V	1	4	QL	13.5493	0.75	1.396	sp|P80317|TCPZ_MOUSE	Cct6a	acetylation	K129	0.001036	0.994093	0.998673	-0.0140789	0.919876	0.986988
K.EK[42.01]EALEAS[42.01]IK@.V	1	4	AELA	13.9217	0.295	1.5	sp|Q9D4H2|GCC1_MOUSE	Gcc1	acetylation	K49,S55	-0.0466392	0.69104	0.97549	-0.278113	0.0288044	0.306286
K.EK[42.01]EMVTSLFCK@.L	1	5	TSLFCK	15	7.52e-06	2.509	sp|E9Q401|RYR2_MOUSE	Ryr2	acetylation	K3000	0.084447	0.384617	0.916104	0.256995	0.0155785	0.232566
K.EK[42.01]LALMFEIQGLK@.E	1	4	QGLK	15	0.0531	1.548	sp|Q8CHG3|GCC2_MOUSE	Gcc2	acetylation	K447	-0.420961	0.332354	0.89411	-0.813994	0.071732	0.450084
K.EK[42.01]SEMK@.M	1	3	SEMK	15	0.305	2.251	tr|G3UW82|G3UW82_MOUSE	Myh2	acetylation	K1228	-0.24024	0.505775	0.948008	0.0282147	0.937244	0.987645
K.EK[43.99]HATENK@.V	1	5	HATENK	15	1.53e-05	1.854	sp|Q91Z83|MYH7_MOUSE	Myh7	Carboxylation	K968	-1.36634	0.0276563	0.599899	-0.224041	0.69508	0.932839
K.EK[43.99]SELKM*EIDDLASNMETVSK@.A	1	4	TVSK	15	1.26	1.437	sp|Q5SX39|MYH4_MOUSE	Myh4	Carboxylation	K1225	0.0851273	0.680919	0.974089	-0.203166	0.332761	0.790651
K.EK[43.99]VSEDK@.V	2	3	EDK	14.998	0.33	1.944	sp|Q8BZ05|ARAP2_MOUSE	Arap2	Carboxylation	K384	-0.366705	0.271106	0.864591	0.376343	0.259218	0.731653
K.EK@SELK[42.01]MEIDDLASNMETVSK@.A	1	8	ASNMETVSK	15	0.00775	3.303	sp|Q5SX39|MYH4_MOUSE	Myh4	acetylation	K1229	-0.0758907	0.697639	0.976997	-0.402625	0.0528357	0.402165
K.EKFEN[0.98]SIESLR.L	1	2	SLR	13.2603	5.44e-06	2.441	sp|Q9EP89|LACTB_MOUSE	Lactb	Deamidation	N304	0.164973	0.153811	0.79235	-0.179823	0.122336	0.557929
K.EKGADFLVTEVEN[0.98]GGSLGSK.K	8	10	EVETVLF	13.4668	2.97e-13	5.411	sp|P52480|KPYM_MOUSE	Pkm	Deamidation	N199	-0.120712	0.294655	0.878346	-0.376463	0.00403967	0.140221
K.EKGADFLVTEVEN[0.98]GGSLGSKK.G	1	0	NA		9.67e-07	3.281	sp|P52480|KPYM_MOUSE	Pkm	Deamidation	N199	-0.322917	0.199369	0.828872	-0.709431	0.00990089	0.196528
K.EKHATEN[0.98]K.V	1	3	TE	9.32955	0.000183	2.676	sp|Q91Z83|MYH7_MOUSE	Myh7	Deamidation	N973	-0.012819	0.928642	0.994249	-0.166388	0.255506	0.728643
K.EKKALQEAHQQT[42.01]LDDLQAEEDK@.V	1	4	AEEDK	15	2.01	1.479	sp|Q5SX39|MYH4_MOUSE	Myh4	acetylation	T1010	0.237433	0.0896655	0.719522	-0.252201	0.0730938	0.453284
K.EKLLATE[43.99]QEDAAVAK@.S	1	5	DAAVAK	15	0.189	1.479	sp|Q99PL5|RRBP1_MOUSE	Rrbp1	Carboxylation	E915	0.0728788	0.5885	0.964148	0.0582867	0.664679	0.924278
K.EKN[0.98]DLQLQVQ[0.98]AEAEGLADAEER.C	1	5	QLD	10.8903	5.55e-14	4.26	tr|G3UW82|G3UW82_MOUSE	Myh2	Deamidation	N892,Q899	0.783452	0.035978	0.613691	-0.244041	0.484289	0.868043
K.EKN[0.98]DLQLQVQAEAEGLADAEER.C	9	10	AEAEGLAD	15	7.31e-19	5.395	tr|G3UW82|G3UW82_MOUSE	Myh2	Deamidation	N892	0.797355	0.018023	0.550683	-0.128416	0.675279	0.927373
K.EKSE[43.99]LKM*EIDDLASNMETVSK@.A	1	5	METVSK	15	2.65	1.496	sp|Q5SX39|MYH4_MOUSE	Myh4	Carboxylation	E1227	-0.35477	0.352121	0.902953	-0.883409	0.0302664	0.31276
K.EKSELK[114.04]MEIDDLASNMETVSK.A	1	7	LASNMETV	15	0.00015	2.178	sp|Q5SX39|MYH4_MOUSE	Myh4	ubiquitination	K1229	0.0446197	0.683921	0.974592	0.211274	0.0680301	0.443896
K.EKSELKM*EIDDLASN[15.99]METVSK.A	1	2	ETV	8.3576	0.0966	1.935	sp|Q5SX39|MYH4_MOUSE	Myh4	oxidation	N1238	0.237435	0.195245	0.823468	-0.306683	0.100297	0.515081
K.EKSEMKM*EIDDLASN[0.98]M*EVISK.S	1	2	EVI	7.7273	0.000231	2.324	sp|Q5SX40|MYH1_MOUSE	Myh1	Deamidation	N1241	0.34421	0.241414	0.852451	-0.211015	0.466236	0.860053
K.ELAPDFYQPGPEYQ[0.98]K.R	1	4	DPAL	13.4783	6.48e-07	2.806	sp|Q9ET78|JPH2_MOUSE	Jph2	Deamidation	Q428	0.151861	0.181455	0.809139	-0.059999	0.588035	0.90422
K.ELARRFALT[42.01]FGLDQLK@.T	1	2	LDQ	8.34581	0.0153	1.87	sp|Q9D3E6|STAG1_MOUSE	Stag1	acetylation	T962	0.265655	0.286662	0.872813	-0.142535	0.562211	0.896598
K.ELDIAGDEDN[0.98]R.K	1	1	ED	14.9997	0.00374	2.399	sp|Q9WUZ7|SH3BG_MOUSE	Sh3bgr	Deamidation	N45	-0.103762	0.590301	0.964803	-0.0515223	0.788443	0.958712
K.ELDIAGDEDN[0.98]RK.W	1	1	RK	7.76886	2.57e-06	3.947	sp|Q9WUZ7|SH3BG_MOUSE	Sh3bgr	Deamidation	N45	-0.0957332	0.304575	0.880945	-0.0190679	0.835184	0.969298
K.ELDSITPDIT[42.01]PGWK@.G	1	4	SDL	13.45	0.0235	1.515	sp|Q8CAQ8|MIC60_MOUSE	Immt	acetylation	T380	0.307443	0.110482	0.745982	-0.15898	0.394347	0.825399
K.ELEAVQ[0.98]SAINKK.I	2	1	EL	5.224	1.1e-06	3.771	sp|A2ASS6|TITIN_MOUSE	Ttn	Deamidation	Q4542	0.0408884	0.707684	0.978586	-0.167754	0.137635	0.582889
K.ELEAVQSAIN[0.98]K.K	1	7	IASQVAEL	15	1.09e-07	3.691	sp|A2ASS6|TITIN_MOUSE	Ttn	Deamidation	N4546	-0.11509	0.719391	0.979281	0.109251	0.733014	0.94128
K.ELEAVQSAIN[14.02]K[14.02]K@.I	1	5	QVAEL	14.9929	0.0765	1.773	sp|A2ASS6|TITIN_MOUSE	Ttn	methylation_mono	N4546,K4547	-0.165679	0.309671	0.881401	-0.00571539	0.971546	0.995995
K.ELEDM*N[0.98]QK.L	1	1	QK	9.26741	0.0442	2.316	sp|P13412|TNNI2_MOUSE	Tnni2	Deamidation	N97	-0.584433	0.00101128	0.257936	0.144083	0.33255	0.790651
K.ELEDMN[0.98]Q[0.98]K.L	1	3	DEL	11.2608	0.0718	2.503	sp|P13412|TNNI2_MOUSE	Tnni2	Deamidation	N97,Q98	-0.419239	0.0868257	0.715681	0.207685	0.378507	0.817409
K.ELEDMN[0.98]QK.L	4	5	MDEL	15	0.00558	3.008	sp|P13412|TNNI2_MOUSE	Tnni2	Deamidation	N97	-0.520514	0.0317371	0.604423	-0.0474171	0.832203	0.96843
K.ELEDMNQ[0.98]K.L	3	5	NMDELE	15	0.000181	3.187	sp|P13412|TNNI2_MOUSE	Tnni2	Deamidation	Q98	-0.473058	0.2214	0.839184	0.16467	0.663339	0.923751
K.ELEEEIE[43.99]RR.Q	1	3	EEEL	14.9573	0.00713	2.335	sp|Q9R269|PEPL_MOUSE	Ppl	Carboxylation	E902	-0.0769146	0.586163	0.963784	-0.101332	0.47485	0.863656
K.ELEELK[43.99]K[43.99].K	1	4	LEELE	14.8011	3.91	1.203	sp|Q6A078|CE290_MOUSE	Cep290	Carboxylation	K1984,K1985	-0.077612	0.668812	0.971951	-0.081456	0.653559	0.920841
K.ELEEQLGPVAEETR[31.99]AR[31.99].L	1	2	LEE	6.23716	0.00169	2.026	sp|P08226|APOE_MOUSE	Apoe	dihydroxy	R100,R102	-0.166326	0.608434	0.967698	-1.75847	5.61077e-05	0.0216921
K.ELEQIFCQFD[15.99]SK.L	1	6	FIQELE	15	0.00867	1.835	sp|Q60597|ODO1_MOUSE	Ogdh	oxidation	D334	0.0432267	0.729633	0.980898	0.0314549	0.801247	0.96219
K.ELEQIFCQFD[43.99]SK@.L	2	5	FIQEL	15	0.248	2.117	sp|Q60597|ODO1_MOUSE	Ogdh	Carboxylation	D334	0.038604	0.798565	0.986502	0.114904	0.451371	0.85234
K.ELES[42.01]EVK@.I	1	4	VE	14.9659	1.6	2.473	sp|Q6ZWR6|SYNE1_MOUSE	Syne1	acetylation	S2240	0.550724	0.0745464	0.688311	0.0589105	0.840381	0.96963
K.ELG[15.99]KD[15.99]IWMPVTSASAK.T	2	7	PVTSASAK	15	1.19e-05	2.963	sp|A2ASS6|TITIN_MOUSE	Ttn	oxidation	G18744,D18746	-0.0296412	0.865027	0.990788	-0.34797	0.0603817	0.423261
K.ELGASVSKYS[79.97]GR.H	1	4	SAGL	8.18475	0.00633	1.634	sp|Q9ET80|JPH1_MOUSE	Jph1	phosphorylation	S532	-0.0828157	0.674867	0.972571	-0.689144	0.00282536	0.122394
K.ELGN[0.98]DAYK.K	1	4	GL	15	7.99e-07	2.43	sp|Q60864|STIP1_MOUSE	Stip1	Deamidation	N233	0.124934	0.199919	0.828872	-0.179347	0.0733751	0.453781
K.ELIDLPPFE[43.99]IVTGVR.L	1	7	LDILE	14.9975	9.67e-05	2.675	sp|Q9WV35|ABEC2_MOUSE	Apobec2	Carboxylation	E40	-0.00956418	0.935387	0.994355	0.0238793	0.839689	0.969436
K.ELINQ[0.98]AR.K	1	1	AR	10.1167	5.78	1.937	sp|Q60675|LAMA2_MOUSE	Lama2	Deamidation	Q2132	-0.075368	0.680421	0.973737	0.338411	0.0787138	0.465552
K.ELIQ[0.98]SR.K	1	1	SR	15	0.148	1.966	sp|A2ASS6|TITIN_MOUSE	Ttn	Deamidation	Q32364	-0.160549	0.201528	0.828872	-0.0214982	0.860461	0.974436
K.ELISQ[0.98]FLLNR.R	1	7	SIL	15	1.31e-06	3.276	sp|Q00897|A1AT4_MOUSE	Serpina1d	Deamidation	Q292	-0.406616	0.02533	0.596175	0.0645581	0.699119	0.932933
K.ELKDN[0.98]GELLPILK.G	1	2	LPI	7.45561	4.17e-08	3.265	sp|Q9CQM9|GLRX3_MOUSE	Glrx3	Deamidation	N326	-0.0931056	0.436921	0.929837	0.0175769	0.882163	0.979718
K.ELLN[0.98]GQK.L	1	4	LLE	15	0.613	2.509	sp|Q3ULJ0|GPD1L_MOUSE	Gpd1l	Deamidation	N295	0.144041	0.160858	0.798361	0.384686	0.00129865	0.0969859
K.ELLSGPN[0.98]R.L	5	4	GSLL	15	0.0647	2.406	sp|Q9D0F9|PGM1_MOUSE	Pgm1	Deamidation	N216	-0.125105	0.239843	0.85191	-0.0792167	0.450421	0.851911
K.ELN[0.98]MGQR.C	1	3	MGQR	14.9737	0.049	2.056	sp|P45952|ACADM_MOUSE	Acadm	Deamidation	N239	0.0335636	0.888986	0.990845	0.140026	0.562438	0.896598
K.ELN[0.98]YFAK.A	5	4	LE	9.40562	0.165	2.616	sp|P09411|PGK1_MOUSE	Pgk1	Deamidation	N195	-0.160186	0.527197	0.951708	-0.133659	0.597036	0.907754
K.ELN[14.02]VMFIETSAK@.A	1	4	FIETS	10.2023	0.000238	2.06	sp|P35279|RAB6A_MOUSE	Rab6a	methylation_mono	N149	-0.307026	0.152937	0.79235	0.218292	0.301395	0.769539
K.ELN[15.99]ELK.D	7	1	LE	6.87833	14.8	1.953	sp|Q3UZ39-2|LRRF1_MOUSE	Lrrfip1	oxidation	N256	-0.035406	0.768241	0.985396	0.221232	0.0802967	0.47018
K.ELNELGS[42.01]K@.K	1	4	GLENL	13.8653	0.0158	2.724	tr|B8JJN0|B8JJN0_MOUSE	Gm20547	acetylation	S282	0.0749251	0.613078	0.967698	-0.0989564	0.505576	0.876991
K.ELNMGQ[0.98]R.C	1	4	GMNL	15	0.00023	2.423	sp|P45952|ACADM_MOUSE	Acadm	Deamidation	Q242	-0.00695184	0.952282	0.995839	-0.0770565	0.510243	0.878334
K.ELNY[31.99]FAK.A	1	4	NLE	14.5339	0.016	1.904	sp|P09411|PGK1_MOUSE	Pgk1	dihydroxy	Y196	0.00927404	0.923004	0.993307	0.137057	0.166841	0.629379
K.ELP[31.99]DGR.W	1	2	DGR	15	0.00161	2.096	sp|A2ASS6|TITIN_MOUSE	Ttn	dihydroxy	P24270,P27516	0.0216943	0.859323	0.989933	0.140166	0.262152	0.734011
K.ELQ[0.98]AEQ[0.98]EDRALR.S	1	0	NA		0.691	1.716	sp|Q8VDJ3|VIGLN_MOUSE	Hdlbp	Deamidation	Q1042,Q1045	0.373285	0.318532	0.887009	0.175983	0.633732	0.915812
K.ELQ[0.98]ARAEELEEELEAER.A	1	2	EEL	6.03265	0.057	2.384	sp|A2AQP0|MYH7B_MOUSE	Myh7b	Deamidation	Q1119	-0.0495085	0.620609	0.967698	0.111054	0.274652	0.749224
K.ELQ[0.98]DRN[0.98]ALAEEAR.E	1	0	NA		4.37	2.087	sp|Q8CGB3|UACA_MOUSE	Uaca	Deamidation	Q1047,N1050	-0.0434463	0.90685	0.991044	0.13293	0.720852	0.938482
K.ELQAAGK[42.01]SPEDLEK@.L	1	8	SPEDL	12.7197	4.53e-05	2.782	sp|P06745|G6PI_MOUSE	Gpi	acetylation	K454	0.0662229	0.672036	0.972105	0.221804	0.1686	0.632376
K.ELQVSLFQTMVLLMFN[0.98]EGEEFSLEEIK.H	1	4	SVQL	15	0.325	1.469	sp|A2A432|CUL4B_MOUSE	Cul4b	Deamidation	N814	0.315682	0.101227	0.73877	0.0316116	0.863578	0.975678
K.ELS[42.01]ELVS[42.01]ICK@.S	1	0	NA		0.113	2.17	sp|Q8K394|PLCL2_MOUSE	Plcl2	acetylation	S620,S624	0.12931	0.518754	0.950668	0.505519	0.0207062	0.261262
K.ELSATSSTQ[0.98]K.I	2	7	STASLE	15	1e-05	3.903	sp|A2ASS6|TITIN_MOUSE	Ttn	Deamidation	Q854	-0.0471673	0.88166	0.990845	-0.14115	0.656928	0.921121
K.ELSD[15.99]IAHR.I	2	5	IAHR	15	0.104	1.673	sp|P05064|ALDOA_MOUSE	Aldoa	oxidation	D18	-0.115196	0.260578	0.86145	-0.168223	0.108305	0.533029
K.ELSDIAHR[15.99].I	2	5	LSDI	12.9758	0.722	2.31	sp|P05064|ALDOA_MOUSE	Aldoa	oxidation	R22	-0.127517	0.604216	0.967698	-0.268474	0.282436	0.754529
K.ELSDIAHR[31.99]IVAPGK.G	1	1	AP	5.29211	0.000246	1.983	sp|P05064|ALDOA_MOUSE	Aldoa	dihydroxy	R22	-0.479759	0.27386	0.865854	-1.60081	0.00176333	0.107035
K.ELSESN[0.98]TVR.M	1	2	ESL	6.48947	0.0115	2.145	sp|A2ASS6|TITIN_MOUSE	Ttn	Deamidation	N4670	0.115344	0.550697	0.959644	0.0927067	0.63078	0.915743
K.ELSLASN[14.02]ELK[14.02]DEGAR.L	1	5	SALSL	13.3119	0.00291	2.202	sp|Q91VI7|RINI_MOUSE	Rnh1	methylation_mono	N289,K292	-0.0881097	0.642271	0.970554	0.0266408	0.887931	0.980659
K.ELSTTLN[0.98]ADEAVTR.G	1	2	SL	7.76454	4.11e-09	2.766	sp|Q61316|HSP74_MOUSE	Hspa4	Deamidation	N367	0.165818	0.171833	0.806127	0.223759	0.0718577	0.450174
K.ELT[42.01]YQTEEDRK@.N	1	2	ED	12.9076	0.00917	2.245	sp|Q91Z83|MYH7_MOUSE	Myh7	acetylation	T1851	0.0899453	0.275239	0.866898	0.116587	0.162766	0.625271
K.ELT[79.97]ERAEDEEEINAELTAK.K	2	5	AELT	14.8775	5.68e-05	1.894	sp|Q5SX39|MYH4_MOUSE	Myh4	phosphorylation	T927	0.093797	0.848398	0.989627	-0.408179	0.4106	0.835864
K.ELTAD[43.99]ARELK@.G	3	3	ATLE	12.1093	0.204	2.184	sp|Q99JW4|LIMS1_MOUSE	Lims1	Carboxylation	D171	-0.333358	0.0244926	0.590789	-0.197381	0.159622	0.619985
K.ELTADARE[43.99]LK@.G	4	3	ATL	10.0392	2.4	2.133	sp|Q99JW4|LIMS1_MOUSE	Lims1	Carboxylation	E174	-0.401087	0.00865637	0.472856	-0.10252	0.452877	0.852758
K.ELTALAE[43.99]QHR.T	1	4	LATL	13.1429	0.000239	2.387	sp|Q91VW5|GOGA4_MOUSE	Golga4	Carboxylation	E630	-0.310218	0.0753763	0.691316	0.170568	0.310269	0.776044
K.ELTALAEQHR[31.99].T	1	4	ALATL	7.6846	0.00263	1.12	sp|Q91VW5|GOGA4_MOUSE	Golga4	dihydroxy	R633	-0.222448	0.331821	0.89411	0.219392	0.338299	0.794404
K.ELTERAED[15.99]EEEINAELTAK.K	1	2	ELT	8.64889	8.55e-10	3.01	sp|Q5SX39|MYH4_MOUSE	Myh4	oxidation	D932	0.0860145	0.7046	0.977904	-0.295694	0.203803	0.673692
K.ELTERAEDEEEIN[0.98]AELTAK.K	3	7	AELTAK	15	1.06e-14	5.305	sp|Q5SX39|MYH4_MOUSE	Myh4	Deamidation	N937	-0.455683	0.247404	0.854714	-1.19534	0.00647508	0.16862
K.ELTGLGN[0.98]ALK.N	5	6	GLGTLE	14.314	0.000141	4.056	sp|P50544|ACADV_MOUSE	Acadvl	Deamidation	N490	0.100087	0.457335	0.93521	0.0747473	0.577276	0.900658
K.ELTSDN[0.98]K.Y	3	3	TSD	10.5132	0.0169	2.493	sp|A2ASS6|TITIN_MOUSE	Ttn	Deamidation	N8518	0.0841155	0.593093	0.965024	0.297177	0.072774	0.452676
K.ELTSDN[0.98]KYK.I	5	5	STL	13.4263	0.00971	2.644	sp|A2ASS6|TITIN_MOUSE	Ttn	Deamidation	N8518	0.0171382	0.918898	0.991989	-0.348026	0.0526751	0.401962
K.ELTSDNK[14.02]YK.I	1	5	NDSTLE	14.9713	0.0119	1.54	sp|A2ASS6|TITIN_MOUSE	Ttn	methylation_mono	K8519	0.279813	0.142373	0.786336	0.535679	0.00961445	0.194834
K.ELTY[15.99]QTEEDRK.N	3	1	KR	9.45762	4.83e-08	3.837	sp|Q91Z83|MYH7_MOUSE	Myh7	oxidation	Y1852	0.158311	0.0480542	0.642342	0.0991963	0.197576	0.669984
K.ELTYQ[0.98]TEEDR.K	1	5	YTL	12.74	0.00542	3.008	sp|Q91Z83|MYH7_MOUSE	Myh7	Deamidation	Q1853	0.0985553	0.725748	0.980272	0.387463	0.180242	0.64753
K.ELTYQ[0.98]TEEDRK.N	3	5	LTY	13.7929	1.9e-05	3.705	sp|Q91Z83|MYH7_MOUSE	Myh7	Deamidation	Q1853	0.200611	0.0484826	0.642705	0.218084	0.0338507	0.329929
K.ELTYQ[0.98]TEEDRKNVLR.L	2	1	TL	8.46049	1.18e-07	3.909	sp|Q5SX39|MYH4_MOUSE	Myh4	Deamidation	Q1857	-0.626991	0.0122097	0.51501	-0.434206	0.0673794	0.442219
K.ELTYQS[42.01]EEDRK.N	3	3	YTL	9.65548	0.000372	2.107	sp|P13541|MYH3_MOUSE	Myh3	acetylation	S1855	0.132799	0.633983	0.968707	0.237424	0.398556	0.828439
K.ELTYQS[42.01]EEDRK@.N	1	1	YT	6.46827	2.64e-07	2.904	sp|P13541|MYH3_MOUSE	Myh3	acetylation	S1855	0.0469118	0.644647	0.971432	0.00781391	0.93855	0.987888
K.ELTYQS[42.01]EEDRKNVLR.L	2	3	TL	8.8625	0.126	3.361	sp|P13541|MYH3_MOUSE	Myh3	acetylation	S1855	-0.336399	0.250985	0.856382	-0.841565	0.00916739	0.18961
K.ELTYQSE[43.99]EDRK@.N	2	1	KR	9.11089	0.00338	1.949	sp|P13541|MYH3_MOUSE	Myh3	Carboxylation	E1856	-0.0170628	0.876163	0.990845	0.106623	0.337561	0.793983
K.ELTYQSEEDRK[42.01].N	6	4	QYTL	11.3862	0.0275	2.397	sp|P13541|MYH3_MOUSE	Myh3	acetylation	K1860	0.158942	0.130304	0.766521	0.261208	0.01887	0.253133
K.ELTYQSEEDRK[42.01]NVLR.L	1	2	TL	10.3523	0.000835	2.8	sp|P13541|MYH3_MOUSE	Myh3	acetylation	K1860	-0.876863	0.0581448	0.652985	-0.910884	0.050063	0.394274
K.ELTYQT[42.01]EEDRKNVLR.L	1	4	TL	14.8348	3.42e-05	2.429	sp|Q5SX39|MYH4_MOUSE	Myh4	acetylation	T1858	0.168278	0.0966349	0.731244	-0.0429161	0.657832	0.921478
K.ELTYQTEEDK[42.01]K[42.01].N	1	7	TQYTL	14.9399	0.0512	1.823	sp|Q02566|MYH6_MOUSE	Myh6	acetylation	K1860,K1861	-1.42562	0.366541	0.908701	2.22384	0.166918	0.629479
K.ELTYQTEEDR[14.02].K	1	4	QYTL	12.4466	2.62	1.43	sp|Q91Z83|MYH7_MOUSE	Myh7	methylation_mono	R1858	0.11017	0.481751	0.942062	0.228531	0.155202	0.613565
K.ELTYQTEEDR[14.02]K[14.02].N	2	6	QYTL	14.9962	0.0218	2.159	sp|Q91Z83|MYH7_MOUSE	Myh7	methylation_mono	R1858,K1859	0.0931244	0.409525	0.923193	0.0732403	0.514739	0.878711
K.ELTYQTEEDR[14.02]K@.N	2	3	LTYQ	8.71191	1.84e-08	2.975	sp|Q91Z83|MYH7_MOUSE	Myh7	methylation_mono	R1858	0.155054	0.307335	0.880945	0.29798	0.0603051	0.422921
K.ELTYQTEEDR[15.99]KNVLR.L	1	6	LTYQTEE	12.3953	4.11e-10	4.466	sp|Q5SX39|MYH4_MOUSE	Myh4	oxidation	R1862	-0.0130352	0.967606	0.997093	-0.35275	0.281302	0.753067
K.ELTYQTEEDRK[43.99]NILR.L	1	2	TL	6.65336	0.00932	1.938	sp|Q91Z83|MYH7_MOUSE	Myh7	Carboxylation	K1859	0.17386	0.696969	0.976997	0.0947693	0.831599	0.968385
K.ELTYQTEEDRKN[0.98]VLR.L	3	4	TL	14.9986	0.00682	3.865	sp|Q5SX39|MYH4_MOUSE	Myh4	Deamidation	N1864	-0.698243	0.00845216	0.472388	-0.448827	0.070605	0.447377
K.ELVDDSITN[0.98]VK.K	1	5	DDVL	14.9704	9.72e-07	3.169	sp|P23506|PIMT_MOUSE	Pcmt1	Deamidation	N122	-0.0779682	0.568344	0.962408	0.288957	0.0471112	0.382874
K.ELVGYYIE[43.99]ASVVGSGK@.W	2	10	YYGVLE	15	3.35e-07	2.521	sp|Q62234|MYOM1_MOUSE	Myom1	Carboxylation	E754	-0.0534586	0.591373	0.964803	0.052257	0.599656	0.908484
K.ELVGYYIEASVVGSGK[114.04].W	1	4	YYGVL	14.6309	0.0377	1.366	sp|Q62234|MYOM1_MOUSE	Myom1	ubiquitination	K762	0.171282	0.348124	0.90179	0.0204742	0.909375	0.985946
K.ELVLN[0.98]GADTAVNR.Q	2	9	TAVNR	14.8535	3.92e-09	3.726	sp|Q6PAV2|HERC4_MOUSE	Herc4	Deamidation	N882	-0.060288	0.669497	0.972105	-0.110137	0.438796	0.84843
K.ELVLSNN[0.98]DLHEPGVR.I	1	6	SLVL	12.0339	1.2e-13	4.159	sp|Q91VI7|RINI_MOUSE	Rnh1	Deamidation	N175	-0.0662592	0.528938	0.951919	-0.130502	0.223533	0.696657
K.ELVSDAN[0.98]QHVK.S	1	5	ADSVL	12.0189	3.21e-12	3.646	sp|Q76MZ3|2AAA_MOUSE	Ppp2r1a	Deamidation	N338	-0.0236441	0.762322	0.985396	-0.0573307	0.466701	0.860053
K.ELVSDANQ[0.98]HVK.S	1	5	NADSVL	13.8301	3.67e-10	4.06	sp|Q76MZ3|2AAA_MOUSE	Ppp2r1a	Deamidation	Q339	0.160026	0.253497	0.857558	0.0711604	0.605233	0.909877
K.ELVY[15.99]QTEEDR.K	1	5	QTEEDR	15	0.43	1.323	sp|A2AQP0|MYH7B_MOUSE	Myh7b	oxidation	Y1859	0.0678392	0.676859	0.973433	0.207065	0.214061	0.683777
K.ELVY[15.99]QTEEDRK.N	3	2	DRK	6.06949	0.00152	2.459	sp|A2AQP0|MYH7B_MOUSE	Myh7b	oxidation	Y1859	0.0754046	0.336319	0.894923	0.0813801	0.300651	0.768993
K.ELVYQ[0.98]TEEDRK.N	1	0	NA		0.0207	1.838	sp|A2AQP0|MYH7B_MOUSE	Myh7b	Deamidation	Q1860	0.135517	0.445527	0.930808	0.0428227	0.807826	0.963792
K.ELWDT[42.01]LYQLETDKFEFGEK@.L	1	2	FEF	8.52467	0.157	2.07	sp|Q9QZ47|TNNT3_MOUSE	Tnnt3	acetylation	T220	-0.198412	0.517649	0.950668	0.325101	0.294732	0.764946
K.ELWDTLY[31.99]QLETDKFEFGEK.L	1	4	QYLT	9.85135	2.73e-05	2.103	sp|Q9QZ47|TNNT3_MOUSE	Tnnt3	dihydroxy	Y222	-0.316229	0.00661732	0.434394	0.0357849	0.726784	0.940005
K.EM[43.99]ANMKEDFEK@.A	1	4	EDFEK	15	0.00273	1.831	sp|Q5SX39|MYH4_MOUSE	Myh4	Carboxylation	M853	-0.0829184	0.894509	0.990845	0.245684	0.695071	0.932839
K.EM[43.99]ANMKEEFEK@.A	2	4	EEFEK	15	0.0625	1.523	sp|Q5SX40|MYH1_MOUSE	Myh1	Carboxylation	M856	0.437384	0.0955672	0.731244	0.511991	0.0548505	0.405807
K.EM*AN[0.98]M*KEDFEK.A	3	4	EDFEK	14.9994	0.209	2.424	sp|Q5SX39|MYH4_MOUSE	Myh4	Deamidation	N855	0.0535198	0.708731	0.978586	0.243527	0.103591	0.521866
K.EM*AN[0.98]MKEDFEK.A	2	4	EDFEK	15	0.00323	2.024	sp|Q5SX39|MYH4_MOUSE	Myh4	Deamidation	N855	0.0292877	0.826664	0.988675	0.242033	0.0852936	0.482863
K.EM*AN[0.98]MKEEFEK.A	1	4	FEK	14.9998	0.199	1.656	sp|Q5SX40|MYH1_MOUSE	Myh1	Deamidation	N858	0.110527	0.537758	0.954186	0.159593	0.376874	0.816336
K.EM*AN[14.02]MKEDFEK@.A	1	5	EDFEK	15	0.00135	2.084	sp|Q5SX39|MYH4_MOUSE	Myh4	methylation_mono	N855	0.224971	0.50846	0.94805	0.0866021	0.797827	0.960591
K.EM*AN[15.99]M*KEDFEK.A	1	5	KEDFEK	15	0.728	1.836	sp|Q5SX39|MYH4_MOUSE	Myh4	oxidation	N855	-0.0608683	0.772919	0.985396	0.215839	0.313905	0.778336
K.EM*ANMK[14.02]EDFEK@.A	1	5	EDF	10.7212	0.000303	1.893	sp|Q5SX39|MYH4_MOUSE	Myh4	methylation_mono	K857	0.171499	0.575918	0.963641	0.223892	0.466892	0.860053
K.EM*ANMK[42.01]EDFEK@.A	10	6	FEK	14.3616	0.00039	2.931	sp|Q5SX39|MYH4_MOUSE	Myh4	acetylation	K857	0.25234	0.113906	0.746612	0.481358	0.0059081	0.161639
K.EM*ANMK[42.01]EEFEK@.A	4	6	EEFEK	15	0.00517	2.005	sp|Q5SX40|MYH1_MOUSE	Myh1	acetylation	K860	0.336558	0.0737435	0.687209	0.489265	0.0135714	0.217394
K.EM*ANMK[43.99]EDFEK@.A	2	5	EDFEK	15	0.431	1.815	sp|Q5SX39|MYH4_MOUSE	Myh4	Carboxylation	K857	0.0853515	0.614998	0.967698	0.205017	0.236219	0.709362
K.EM*ANMK[43.99]EEFEK@.A	3	4	EEF	9.82282	0.365	2.46	sp|Q5SX40|MYH1_MOUSE	Myh1	Carboxylation	K860	0.386553	0.078069	0.700933	0.561782	0.014899	0.227787
K.EM*ANMK@EDFEK[42.01].A	1	1	ME	5.87779	5.4e-06	2	sp|Q5SX39|MYH4_MOUSE	Myh4	acetylation	K862	0.285016	0.149929	0.791828	0.316243	0.112895	0.54039
K.EM*LN[0.98]GQK.L	12	3	ME	14.8949	0.278	2.184	sp|P13707|GPDA_MOUSE	Gpd1	Deamidation	N293	-0.0435983	0.580628	0.963641	0.117932	0.147363	0.599503
K.EM*PAVHEQ[0.98]K.D	1	2	VHE	15	3.34e-07	2.688	sp|E9Q9K5|TRDN_MOUSE	Trdn	Deamidation	Q261	0.0741272	0.588479	0.964148	0.196881	0.162545	0.624884
K.EM*SVGYAN[0.98]GIR.V	3	3	GVSM	8.85491	1.54e-09	2.853	sp|Q7TSQ8|PDPR_MOUSE	Pdpr	Deamidation	N661	-0.0136566	0.891008	0.990845	-0.227156	0.0348735	0.335346
K.EMAN[0.98]M*KEDFEK.A	3	6	AM	15	2.3e-05	2.093	sp|Q5SX39|MYH4_MOUSE	Myh4	Deamidation	N855	0.15249	0.210705	0.838705	0.222233	0.0759963	0.459846
K.EMAN[0.98]M*KEEFEK.A	2	2	AM	11.4206	0.416	2.095	sp|Q5SX40|MYH1_MOUSE	Myh1	Deamidation	N858	0.449028	0.0142564	0.516977	0.319494	0.0674335	0.442263
K.EMAN[0.98]MK.E	6	3	AME	15	0.00718	2.167	sp|Q02566|MYH6_MOUSE	Myh6	Deamidation	N853	0.257899	0.18928	0.816984	0.680414	0.00245997	0.117378
K.EMAN[0.98]MKEDFEK.A	3	5	AM	15	8.01e-08	2.694	sp|Q5SX39|MYH4_MOUSE	Myh4	Deamidation	N855	0.000387237	0.997515	0.999119	0.159575	0.211394	0.681493
K.EMAN[0.98]MKEEFEK.A	2	3	EK	13.497	1.98e-08	2.811	sp|Q5SX40|MYH1_MOUSE	Myh1	Deamidation	N858	0.493785	0.0215199	0.570773	0.362095	0.0795529	0.467205
K.EMAN[14.02]MK[14.02]EDFEK@.A	1	4	AM	14.9997	5.6e-05	1.759	sp|Q5SX39|MYH4_MOUSE	Myh4	methylation_mono	N855,K857	0.0438866	0.836787	0.989007	0.292316	0.182886	0.650126
K.EMAN[14.02]MK[14.02]EEFEK@.A	3	5	EK	15	0.00382	1.552	sp|Q5SX40|MYH1_MOUSE	Myh1	methylation_mono	N858,K860	0.331428	0.504579	0.948008	0.833541	0.105984	0.527926
K.EMAN[14.02]MK@EDFEK@.A	4	5	EDFEK	15	2.62e-06	2.121	sp|Q5SX39|MYH4_MOUSE	Myh4	methylation_mono	N855	0.102906	0.575969	0.963641	0.120983	0.511691	0.878334
K.EMAN[14.02]MK@EEFEK@.A	4	6	KEEFEK	15	3.12e-05	2.083	sp|Q5SX40|MYH1_MOUSE	Myh1	methylation_mono	N858	0.351073	0.0562076	0.651759	0.361864	0.0498618	0.393721
K.EMAN[14.02]MKEDFEK@.A	2	5	EDFEK	15	4.3e-06	2.191	sp|Q5SX39|MYH4_MOUSE	Myh4	methylation_mono	N855	0.317758	0.158155	0.795915	0.474159	0.0424833	0.367085
K.EMAN[15.99]MKEDFEK.A	1	4	EDFEK	15	0.0208	1.491	sp|Q5SX39|MYH4_MOUSE	Myh4	oxidation	N855	0.137513	0.552328	0.959644	0.194515	0.403345	0.832046
K.EMANM[43.99]KEDFEK@.A	2	6	NAM	14.9718	0.000136	1.813	sp|Q5SX39|MYH4_MOUSE	Myh4	Carboxylation	M856	0.021703	0.948738	0.995482	0.387679	0.261043	0.733207
K.EMANM*K[42.01]EDFEK@.A	4	4	EDFEK	15	0.185	1.339	sp|Q5SX39|MYH4_MOUSE	Myh4	acetylation	K857	0.129424	0.520782	0.950668	0.289994	0.161247	0.6224
K.EMANM*K[42.01]EEFEK@.A	3	2	NAM	11.4217	0.000251	1.898	sp|Q5SX40|MYH1_MOUSE	Myh1	acetylation	K860	0.091838	0.487622	0.943336	-0.541128	0.000773872	0.0777896
K.EMANM*K@EDFEK[42.01].A	1	4	NAME	13.9208	0.00143	1.606	sp|Q5SX39|MYH4_MOUSE	Myh4	acetylation	K862	0.331782	0.152761	0.79235	0.488247	0.0424727	0.367085
K.EMANM*K@EEFEK[14.02].A	1	4	NAME	11.7941	0.105	1.335	sp|Q5SX40|MYH1_MOUSE	Myh1	methylation_mono	K865	-0.151975	0.831269	0.988796	0.0226382	0.974661	0.996983
K.EMANMK[14.02]EEFEK@.A	4	4	MNAME	13.6937	0.0202	1.862	sp|Q5SX40|MYH1_MOUSE	Myh1	methylation_mono	K860	0.0344042	0.924533	0.993856	0.199018	0.585566	0.903517
K.EMANMK[42.01]EDFEK.A	2	3	MNAM	10.894	0.000757	2.283	sp|Q5SX39|MYH4_MOUSE	Myh4	acetylation	K857	0.152818	0.677512	0.973737	0.48545	0.197829	0.669984
K.EMANMK[42.01]EDFEK@.A	14	4	MNAME	13.6937	0.000163	3.478	sp|Q5SX39|MYH4_MOUSE	Myh4	acetylation	K857	0.235541	0.200014	0.828872	0.431589	0.0266495	0.295892
K.EMANMK[42.01]EEFEK@.A	3	5	EEFEK	15	0.00106	1.821	sp|Q5SX40|MYH1_MOUSE	Myh1	acetylation	K860	0.121509	0.511356	0.94877	0.304305	0.112634	0.539998
K.EMANMK[43.99]EDFEK@.A	12	5	NAME	15	3.41e-06	2.435	sp|Q5SX39|MYH4_MOUSE	Myh4	Carboxylation	K857	0.124664	0.613103	0.967698	0.357002	0.159793	0.62033
K.EMANMK[43.99]EEFEK@.A	4	7	NAME	15	1.74e-06	2.704	sp|Q5SX40|MYH1_MOUSE	Myh1	Carboxylation	K860	0.330167	0.100253	0.737435	0.542662	0.01144	0.204062
K.EMANMK@EDFEK[42.01].A	2	6	EKMNAME	15	1.07e-05	2.383	sp|Q5SX39|MYH4_MOUSE	Myh4	acetylation	K862	0.258996	0.184521	0.811642	0.393379	0.0517451	0.398214
K.EMANMK@EDFEK[42.01]AK[42.01].E	1	6	EKMNAME	14.9998	0.00444	1.874	sp|Q5SX39|MYH4_MOUSE	Myh4	acetylation	K862,K864	0.118243	0.317164	0.885921	0.266836	0.0337676	0.329759
K.EMANMK@EEFEK[14.02].A	1	6	EKMNAME	14.9999	0.173	1.58	sp|Q5SX40|MYH1_MOUSE	Myh1	methylation_mono	K865	-0.0163152	0.982663	0.99789	0.234199	0.755476	0.947992
K.EMANMKE[43.99]DFEK@.A	2	3	DFEK	14.9856	0.0178	1.862	sp|Q5SX39|MYH4_MOUSE	Myh4	Carboxylation	E858	0.116009	0.712509	0.978853	0.326217	0.307608	0.773792
K.EMIQ[0.98]FSK.D	1	4	IME	15	0.0124	2.465	sp|P97443|SMYD1_MOUSE	Smyd1	Deamidation	Q307	-0.0472647	0.859598	0.990039	0.141593	0.597723	0.908198
K.EMLN[0.98]GQ[0.98]K.L	1	2	ML	9.39509	0.0181	2.511	sp|P13707|GPDA_MOUSE	Gpd1	Deamidation	N293,Q295	0.0318883	0.8363	0.989007	-0.00175841	0.990902	0.999507
K.EMLN[0.98]GQK.L	7	3	ML	12.0461	0.0951	2.622	sp|P13707|GPDA_MOUSE	Gpd1	Deamidation	N293	-0.0934186	0.418089	0.924985	0.112543	0.331687	0.790439
K.EMPAVHEQ[0.98]K.D	2	5	EHVAPM	15	1.34e-06	3.161	sp|E9Q9K5|TRDN_MOUSE	Trdn	Deamidation	Q261	0.246165	0.201638	0.828872	0.164562	0.386138	0.819434
K.EMQ[0.98]PTHPIR.L	1	5	PTHPIR	15	7.35e-06	2.604	sp|P63101|1433Z_MOUSE	Ywhaz	Deamidation	Q161	-0.326171	0.272791	0.865054	0.215972	0.462667	0.857785
K.EMSVGYAN[0.98]GIR.V	5	3	SM	14.9974	8.2e-05	3.295	sp|Q7TSQ8|PDPR_MOUSE	Pdpr	Deamidation	N661	-0.0299049	0.71778	0.97893	-0.213066	0.0190817	0.253732
K.EMTER[15.99]LEDEEEMNAELTAK.K	1	6	NAELTAK	15	7.07e-06	1.818	sp|Q91Z83|MYH7_MOUSE	Myh7	oxidation	R925	-0.450302	0.391563	0.918233	-1.44742	0.0124674	0.211493
K.EN[0.98]AALLTAN[0.98]GLHLSQSR.E	2	5	LAA	12.9963	1.78e-05	4.185	sp|Q8CC35|SYNPO_MOUSE	Synpo	Deamidation	N272,N279	-0.0410483	0.740737	0.983259	0.0235082	0.849521	0.972356
K.EN[0.98]EPLSTK.T	1	5	EPLSTK	15	0.00191	2.941	sp|A2ASS6|TITIN_MOUSE	Ttn	Deamidation	N14826	0.229389	0.152459	0.79235	0.421843	0.0141922	0.221521
K.EN[0.98]FSCLTR.L	2	5	LCSF	15	8.54e-05	2.296	sp|P14152|MDHC_MOUSE	Mdh1	Deamidation	N151	0.0301414	0.773954	0.985396	0.02476	0.813404	0.964533
K.EN[0.98]GAYDAK.H	2	5	GAYD	13.0636	7.2e-05	2.893	sp|O88543|CSN3_MOUSE	Cops3	Deamidation	N173	-0.113033	0.246974	0.854714	0.00041442	0.996535	0.999507
K.EN[0.98]GGLDSEESYPYEAK.D	2	8	YSEESDL	14.9959	5.19e-12	4.014	sp|P06797|CATL1_MOUSE	Ctsl	Deamidation	N193	0.38273	0.00663067	0.434394	0.613767	0.000142623	0.0341738
K.EN[0.98]GHFQFHYSADGTYELK.I	2	12	YTGDASYHFQFHG	15	1.05e-08	4.589	sp|A2ASS6|TITIN_MOUSE	Ttn	Deamidation	N34550	0.0093691	0.949521	0.995504	0.0988531	0.507313	0.877417
K.EN[0.98]GLALK.C	1	4	LALG	13.2286	1.56	2.516	sp|Q80YV4|PANK4_MOUSE	Pank4	Deamidation	N531	0.103508	0.203577	0.831646	9.08852e-05	0.999084	0.99998
K.EN[0.98]GMDVFR.V	1	3	VFR	14.9985	1.75e-05	2.178	tr|E9QPD7|E9QPD7_MOUSE	Pcx	Deamidation	N670	-0.362438	0.0124511	0.51501	-0.110356	0.401378	0.830757
K.EN[0.98]GYPK.L	1	1	GY	7.9146	0.0187	1.878	sp|Q91X72|HEMO_MOUSE	Hpx	Deamidation	N125	1.00648	0.0123114	0.51501	-0.733933	0.0557913	0.408162
K.EN[0.98]KVPCLECNYK.V	1	3	VK	9.79353	5.75e-07	3.207	sp|A2ASS6|TITIN_MOUSE	Ttn	Deamidation	N30680	-0.06817	0.591359	0.964803	-0.166968	0.19896	0.670972
K.EN[0.98]LAAPAVLPVSSK.S	1	2	AAL	9.26203	1.98e-10	3.258	sp|P70670|NACAM_MOUSE	Naca	Deamidation	N1634	-0.0573269	0.750491	0.985396	-0.243526	0.188962	0.659836
K.EN[0.98]PLQFK.F	1	2	PLQ	6.58333	0.0847	2.082	sp|P26043|RADI_MOUSE	Rdx	Deamidation	N74	-0.127444	0.263279	0.862481	-0.197528	0.091702	0.498336
K.EN[0.98]SGYLK.A	1	4	LYGS	14.9998	0.329	2.375	sp|Q9CZW5|TOM70_MOUSE	Tomm70a	Deamidation	N298	-0.0121543	0.902058	0.990845	-0.132749	0.191669	0.662227
K.EN[0.98]SN[0.98]FR.L	1	1	FR	12.8281	0.0804	2.054	sp|A2ASS6|TITIN_MOUSE	Ttn	Deamidation	N21786,N21788	0.0255806	0.82934	0.988675	-0.00991809	0.933352	0.98719
K.EN[0.98]SNFR.L	2	3	SNFR	14.9999	0.0381	2.091	sp|A2ASS6|TITIN_MOUSE	Ttn	Deamidation	N21786	-0.0946967	0.4318	0.928305	0.0637065	0.594802	0.907277
K.EN[0.98]VEYHFR.V	2	5	VEYHFR	15	0.000361	2.41	sp|A2ASS6|TITIN_MOUSE	Ttn	Deamidation	N32084	-0.00882857	0.961227	0.996844	-0.093173	0.609497	0.911853
K.EN[0.98]VLIGEGAGFK.I	1	9	FGAGEGILV	15	6.66e-05	4.309	sp|P45952|ACADM_MOUSE	Acadm	Deamidation	N261	-0.0220621	0.914323	0.991102	0.0111131	0.956774	0.993292
K.EN[0.98]YAGNYR.C	2	1	YR	14.9661	0.000473	2.192	tr|D3YU50|D3YU50_MOUSE	Mybpc1	Deamidation	N122	0.207392	0.185546	0.813362	0.0955427	0.532391	0.883842
K.EN[14.02]LK[14.02]AAQEEYIK@.R	1	4	IK	13.82	0.00156	1.472	sp|P05064|ALDOA_MOUSE	Aldoa	methylation_mono	N320,K322	0.0161942	0.916585	0.991556	0.292395	0.0735431	0.453994
K.EN[14.02]PTTFMGHYLHEVAR.R	2	6	YLHEVAR	15	0.00369	3.232	sp|P07724|ALBU_MOUSE	Alb	methylation_mono	N154	-0.0829696	0.553494	0.959644	-0.223122	0.123827	0.561187
K.ENAALLTAN[0.98]GLHLSQSR.E	13	10	ALLTA	15	1.19e-16	5.277	sp|Q8CC35|SYNPO_MOUSE	Synpo	Deamidation	N279	0.0520023	0.566264	0.962349	-0.156617	0.0975767	0.50895
K.ENIAIVER[31.99]R[31.99]NNLLQAELEELR.A	1	8	LQAELEELR	15	0.000128	1.999	sp|Q91Z83|MYH7_MOUSE	Myh7	dihydroxy	R1676,R1677	0.123992	0.299163	0.88026	-0.191022	0.118251	0.551981
K.ENLHYTTVADR[14.02]PDIK[14.02]K@.A	1	3	YHLN	10.0129	1.13e-05	2.419	tr|E9Q1W3|E9Q1W3_MOUSE	Neb	methylation_mono	R6223,K6227	-0.143499	0.487315	0.943336	-0.131193	0.524864	0.88319
K.ENP[15.99]TTFMGHYLHEVAR.R	1	5	GHYL	12.1037	1.75e-07	2.862	sp|P07724|ALBU_MOUSE	Alb	oxidation	P155	-0.995117	0.142758	0.787595	-0.0324377	0.960464	0.993927
K.ENPTT[79.97]FM*GHYLHEVAR.R	9	8	GHYLHEVAR	15	2.02e-07	2.985	sp|P07724|ALBU_MOUSE	Alb	phosphorylation	T157	-0.0521039	0.539213	0.955039	0.0653481	0.442907	0.848628
K.ENPTTFMG[15.99]HY[15.99]LHEVAR.R	2	6	LHEVAR	15	0.19	2.85	sp|P07724|ALBU_MOUSE	Alb	oxidation	G160,Y162	0.178923	0.220685	0.838762	-0.0779785	0.585825	0.903517
K.ENQEFVN[0.98]FR.K	2	4	FEQN	14.5747	0.00029	2.498	sp|O55126|NIPS2_MOUSE	Gbas	Deamidation	N147	0.0354323	0.807315	0.987169	0.121665	0.407365	0.833279
K.ENYAGN[0.98]YR.C	1	5	GAYN	15	0.0192	2.515	tr|D3YU50|D3YU50_MOUSE	Mybpc1	Deamidation	N126	0.208852	0.144374	0.790439	0.26893	0.0659387	0.437984
K.ENYAGNY[15.99]R.C	1	3	NGAYN	12.5239	0.000114	2.295	tr|D3YU50|D3YU50_MOUSE	Mybpc1	oxidation	Y127	0.269826	0.207296	0.833837	0.111763	0.593223	0.906702
K.EPAAPPQ[0.98]VPEAPK.K	1	3	PEA	10.4432	3.93e-08	2.505	sp|A2ASS6|TITIN_MOUSE	Ttn	Deamidation	Q10230	-0.230663	0.0787756	0.701123	0.105629	0.401452	0.830757
K.EPIPVLPTVHYN[0.98]MGGIPTNYK.G	1	1	IP	6.53429	1.19e-12	3.692	sp|Q8K2B3|SDHA_MOUSE	Sdha	Deamidation	N409	-0.041428	0.776244	0.985396	-0.118097	0.422295	0.842155
K.EPIPVLPTVHYN[14.02]MGGIPTNYK@.G	1	0	NA		9.6e-08	2.382	sp|Q8K2B3|SDHA_MOUSE	Sdha	methylation_mono	N409	0.241947	0.0937527	0.727329	-0.0616606	0.655003	0.920841
K.EPLDD[43.99]GGSVVTNYVVER.K	2	7	NYVVER	15	0.00012	2.284	sp|A2ASS6|TITIN_MOUSE	Ttn	Carboxylation	D19125	0.0432608	0.676741	0.973433	-0.0164561	0.873674	0.977356
K.EPLDDGGSVVTN[0.98]YVVER.K	1	1	ER	4.69362	2.62e-06	3.015	sp|A2ASS6|TITIN_MOUSE	Ttn	Deamidation	N19132	0.077322	0.720278	0.979552	0.271551	0.219391	0.691172
K.EPLDDGGSVVTNY[15.99]VVER.K	1	4	DDLP	11.0572	1.73e-16	3.645	sp|A2ASS6|TITIN_MOUSE	Ttn	oxidation	Y19133	0.153875	0.2011	0.828872	0.256831	0.0412452	0.362199
K.EPLISG[15.99]WLFFR.Y	1	3	ILPE	11.2247	2.61e-07	3.097	sp|O55143|AT2A2_MOUSE	Atp2a2	oxidation	G830	0.0995519	0.366716	0.908701	-0.254892	0.0307521	0.31436
K.EPLM*EE[43.99]YAIAAQVFK@.L	2	3	AAQV	8.32561	0.00397	1.743	sp|Q3V1D3|AMPD1_MOUSE	Ampd1	Carboxylation	E662	0.15808	0.150605	0.79235	-0.205185	0.0680215	0.443896
K.EPM*TVSSDQ[0.98]MAK.L	1	6	VSSD	15	6.01e-07	2.697	sp|P16015|CAH3_MOUSE	Ca3	Deamidation	Q221	-0.211051	0.320646	0.888107	-0.112293	0.592797	0.906636
K.EPMTVSSD[15.99]QMAK.L	3	1	QM	5.71491	9.32e-06	2.094	sp|P16015|CAH3_MOUSE	Ca3	oxidation	D220	0.0284095	0.854576	0.989775	0.0091616	0.952844	0.992485
K.EPMTVSSD[43.99]QM*AK@.L	1	5	TMPE	14.367	0.000155	1.635	sp|P16015|CAH3_MOUSE	Ca3	Carboxylation	D220	-0.196847	0.260728	0.86145	0.0897545	0.60194	0.909418
K.EPMTVSSDQ[0.98]MAK.L	1	5	TVSSD	13.1732	2.02e-08	3.638	sp|P16015|CAH3_MOUSE	Ca3	Deamidation	Q221	-0.345529	0.0723008	0.684089	-0.0392146	0.829355	0.967529
K.EPPYFVEKPQ[0.98]SQDVNPGTR.V	1	2	DVN	6.88099	5.11e-08	3.484	sp|A2ASS6|TITIN_MOUSE	Ttn	Deamidation	Q5663	-0.034447	0.832231	0.988796	0.0118222	0.942003	0.988897
K.EPPYFVEKPQSQ[0.98]DVNPGTR.V	1	2	VN	6.88586	2.17e-15	4.118	sp|A2ASS6|TITIN_MOUSE	Ttn	Deamidation	Q5665	-0.0792914	0.66106	0.971432	0.00659676	0.970807	0.995816
K.EPVGILTSN[0.98]HR.N	2	5	IGVP	12.7697	4.25e-09	2.737	sp|P47934|CACP_MOUSE	Crat	Deamidation	N254	0.015786	0.912676	0.991102	-0.0146875	0.918729	0.986582
K.EPVVY[15.99]DTHVNK.Q	1	4	THV	9.60024	2.85e-18	3.816	sp|A2ASS6|TITIN_MOUSE	Ttn	oxidation	Y17955	0.00452275	0.974138	0.997434	0.00304772	0.982571	0.998626
K.EPVVYDTHVN[0.98]K.Q	2	5	VHTDYV	14.9207	3.04e-09	4.028	sp|A2ASS6|TITIN_MOUSE	Ttn	Deamidation	N17960	-0.085492	0.511009	0.94877	-0.0439957	0.733803	0.941791
K.EQ[0.98]AVTLAQK.M	1	2	QALTVA	15	0.00321	3.395	sp|Q9Z2I9|SUCB1_MOUSE	Sucla2	Deamidation	Q218	0.00605397	0.969199	0.997239	-0.130416	0.410923	0.836076
K.EQ[0.98]DTN[0.98]AHLER.M	3	4	AHLER	15	0.0281	1.695	tr|E9Q264|E9Q264_MOUSE	Myh15	Deamidation	Q1764,N1767	0.290282	0.144457	0.79053	-0.0922388	0.631821	0.915795
K.EQ[0.98]DTSAHLER.M	3	7	DTSAHLER	15	5.51e-08	3.484	sp|Q91Z83|MYH7_MOUSE	Myh7	Deamidation	Q1773	0.0810426	0.32653	0.891086	-0.0241556	0.766586	0.951492
K.EQ[0.98]GFLSFWR.G	5	5	FG	14.4797	1.37e-08	3.019	sp|P48962|ADT1_MOUSE	Slc25a4	Deamidation	Q65	-0.169989	0.144801	0.79053	-0.109919	0.33573	0.793285
K.EQ[0.98]GVLSFWR.G	1	3	FWR	13.3714	0.00029	2.097	sp|P51881|ADT2_MOUSE	Slc25a5	Deamidation	Q65	0.00995573	0.948674	0.995482	-0.0125963	0.93509	0.987462
K.EQ[0.98]ILLQK.D	1	4	QLLI	15	1.11	2.202	sp|Q9JI91|ACTN2_MOUSE	Actn2	Deamidation	Q422	-0.251443	0.450466	0.931242	-0.0534992	0.87126	0.976653
K.EQ[0.98]IQ[0.98]DLETQIER.L	1	0	NA		2.39	1.789	sp|Q70FJ1|AKAP9_MOUSE	Akap9	Deamidation	Q2283,Q2285	0.0861435	0.542405	0.956516	-0.17082	0.235361	0.708639
K.EQ[0.98]LAM*VER.R	4	4	AL	14.9717	0.00184	2.029	sp|Q5SX39|MYH4_MOUSE	Myh4	Deamidation	Q1674	0.300485	0.0919982	0.723082	0.669697	0.00112175	0.0901526
[truncated: 13,079 more rows]

## Sheet: Sheet2
Peptides	# PSMs	# Matched tags	Top scored tag	Best tag scores	Matching E values	XCorr	Protein ID	GN	PTM types	sig126 - control	sig127N - control	sig127C - control	sig128N - control	sig128C - LLC cancer	sig129N - LLC cancer	sig129C - LLC cancer	sig130N - LLC cancer	sig130C - control	sig131N - control	sig131C - control	sig132N - control	sig132C - dexamethasone	sig133N - dexamethasone	sig133C - dexamethasone	sig134N - dexamethasone	ModSites
K.QKYE[43.99]ETHAELEASQK@.E	1	9	AELEASQK	15	7.72e-08	3.328	tr|G3UW82|G3UW82_MOUSE	Myh2	Carboxylation	12363.1	14881.4	19852.2	13867.7	17268.1	12189.3	18459.1	19361	8959.73	11772.9	12769.4	14314.1	14687	15898.4	14875.1	14369	E1468
K.N[0.98]SVILDLGK.K	1	7	GLDLIVS	15	9.06e-11	3.471	sp|Q5DTJ9|MYPN_MOUSE	Mypn	Deamidation	33755.6	30262.7	31532.6	29093.4	28282.6	27595.6	30506	27177.7	45517.3	33413.9	38365.2	40443.1	37527.1	34611.7	41584.9	38220	N877
K.N[0.98]CWQNYLDFHR.C	2	8	WQNYLDFHR	15	2.78e-08	2.561	sp|P56391|CX6B1_MOUSE	Cox6b1	Deamidation	13695.3	21054.1	16021.2	15377.9	9821.02	13082	16144.3	15291.3	11895.6	15993.1	14747.1	17052.5	13694.2	13892.7	16084	12902.4	N29
K.N[0.98]TAMFSK.K	1	5	SFMAT	15	5.31e-05	2.427	tr|E9Q1W3|E9Q1W3_MOUSE	Neb	Deamidation	16770	32873.3	12622.9	22211.7	16343.9	24036	13569.8	27350.9	29679.7	58751.5	35667.6	64621.8	41131.4	68999.8	31534.8	74621.2	N193
K.ILACD[15.99]DLDEAAK.M	1	7	AL	15	6.3e-06	1.955	sp|Q9Z2I9|SUCB1_MOUSE	Sucla2	oxidation	10449.3	10352.7	14712.1	9469.27	13614.5	10164.4	12318	10899.9	9356.26	9192.36	10629.9	7992.54	11344.3	6614.95	9858.58	10160.2	D431
K.NALAHALQSS[79.97]R.H	38	5	SQLAHALA	15	1.79e-06	2.459	tr|B1AR69|B1AR69_MOUSE	Myh13	phosphorylation	461596	434334	386716	444449	427506	425370	386116	319952	320118	273492	317156	271719	276033	249702	238300	289311	S1340
R.N[0.98]GDSSDAPAYGAHPSR.R	2	13	SDAPAYGAHPSR	15	9.79e-17	4.663	sp|Q921T2|TOIP1_MOUSE	Tor1aip1	Deamidation	7112.92	8467.22	9255.45	7531.82	10058.6	8909.94	8530.62	10189.6	9202.95	8747.09	9312.34	9215	8177	8583.32	8218.98	10919.9	N36
K.NK@DPLNETVVGLYQK[14.02]SGLK.T	3	11	LGVVTENLPDKN	15	2.16e-05	2.762	sp|Q5SX39|MYH4_MOUSE	Myh4	methylation_mono	75707.2	86283.9	73665.5	88018.7	82498.3	100767	80105.2	102388	59138.4	71383.3	60663.1	70294.3	69541.7	76608.8	66894.3	81826.6	K614
R.GIGWSP[31.99]LGSLEAEK.N	1	7	AEK	15	1.52e-06	2.957	tr|E9Q1W3|E9Q1W3_MOUSE	Neb	dihydroxy	9423.91	12149.1	5524.07	8321.45	10188.6	9040.42	10113	9722.59	21892.3	22635.2	20183.8	23869.5	24292.1	26451.5	19687.5	29303.5	P2421
K.NFVINVVN[0.98]R.L	3	5	VNIVF	15	3.88e-10	2.855	sp|Q02788|CO6A2_MOUSE	Col6a2	Deamidation	8262.82	5821.61	6386.21	6119.64	6785.24	5363.61	6350.94	7509.99	27371	23971.3	24220.7	22819.7	23382.6	21753.1	20555.9	19186.6	N658
K.NAYEESLDQLETLKREN[14.02]K[14.02].N	17	7	QDLSEEYA	15	5.19e-05	2.541	sp|Q5SX39|MYH4_MOUSE	Myh4	methylation_mono	77557.8	37527.6	78041.5	46441.3	73510.1	40239.9	74389.2	35344.4	64414.2	32047.1	65664	33844.4	51149.3	24951.1	48139.9	34068.7	N1506,K1507
K.GQTVQQVYNAVGALAK[43.99]AVYE[43.99]K@.M	1	7	VQQVTQ	15	0.00166	2.051	sp|P13542|MYH8_MOUSE	Myh8	Carboxylation	11068.7	13547.9	12220.4	12812.3	11676.9	13624.2	14097.4	11925.5	10518.9	10701.7	11000.5	9950.15	10299.6	9591.65	9839.74	12125.7	K432,E436
K.N[0.98]PPDIVGK.T	1	6	PPDIVGK	15	0.0104	2.179	sp|P27573|MYP0_MOUSE	Mpz	Deamidation	10558.9	9379.24	8280.65	8725.02	11386.9	7404.58	9739.76	8466.05	19000.7	18835	17471.1	20158.8	24760.5	18073.5	19696.2	16949.4	N131
K.LWSN[15.99]Y[15.99]LYTDNAR.K	2	6	YTDNAR	15	5.61e-08	2.509	tr|E9Q1W3|E9Q1W3_MOUSE	Neb	oxidation	10289.3	11624.7	7292.59	10801.5	11389.7	9872.64	10406.4	9808.02	30053.9	31434.9	25430.5	27381.3	30503.7	30446.6	29408.8	31203.7	N5604,Y5605
R.Q[0.98]HPDTLK.F	6	5	HPDTLK	15	0.137	2.223	tr|E9Q1W3|E9Q1W3_MOUSE	Neb	Deamidation	67484.6	85696.2	52427.8	56481.6	71982.9	60018.9	57930.1	56865.1	205463	196881	197290	204137	226897	217621	199511	232608	Q981,Q1225,Q1469,Q1957
R.K[42.01]K@EEEELIALK@.E	3	6	EELIALK	15	2.42e-06	3.746	sp|O88346|TNNT1_MOUSE	Tnnt1	acetylation	15014.6	98785.2	21062.9	25095.7	21471.4	14683.7	19016.8	10576.4	12772.6	46972.3	53106.7	41897.7	16569.4	61933.3	35577.7	50049.3	K90
K.SAYLM*G[15.99]LNSADLLK.G	1	6	NSADLLK	15	2.26	1.962	sp|Q91Z83|MYH7_MOUSE	Myh7	oxidation	18519.4	18902.8	22924	19514.5	23313.4	23359.6	21401.4	16663.7	18354.9	16147.6	20703	19485.1	20464.8	19443.1	18569	18218.5	G389
K.LASSDKGQT[42.01]RK@.Q	1	4	DSSAL	15	0.0654	1.469	sp|E9Q9K5|TRDN_MOUSE	Trdn	acetylation	100778	98781.4	90993.9	81650.5	100535	115191	101748	111493	78932.6	83776.9	76970.5	84252.3	100027	94180.1	99525.2	103950	T511
R.G[15.99]SCHAVPDTPQILLAK.T	1	6	PQILLAK	15	0.185	2.088	tr|E9Q1W3|E9Q1W3_MOUSE	Neb	oxidation	10758.2	17086.7	12654.7	14867	13422.5	12853.2	14909.6	12954.6	49166.9	43013.2	48136.2	47130.5	52013.6	48891.2	46461	48481.8	G6107
K.YIFSP[31.99]DTP[31.99]Y[31.99]ISHSK.D	2	6	SFI	15	5.55	2.055	tr|E9Q1W3|E9Q1W3_MOUSE	Neb	dihydroxy	5182.62	3884.8	5190.61	4025.81	6129.13	3650.7	5771.64	3490.5	19840.9	10702.3	15934.1	9454.36	15611.8	8227.38	15389.2	8797.36	P4920,P4923,Y4924
K.AAY[31.99]LTSLNSADLLK.A	3	9	SLNSADLLK	15	0.0101	2.642	sp|Q5SX39|MYH4_MOUSE	Myh4	dihydroxy	18384.3	18739.3	19086.3	18718.8	19282.4	22140.7	19737.3	16411.9	16866.5	14942.8	17652.7	16848.2	17491.8	17212.6	16342.9	16648.3	Y389
K.KAY[79.97]ELQSDAIYK.A	1	7	LQSDAIYK	15	0.00988	2.048	tr|E9Q1W3|E9Q1W3_MOUSE	Neb	phosphorylation	19028.7	35095.8	13406.3	20507.5	20210.7	21765	13631.2	18866.4	77663.4	91635.4	72525.3	94058.7	89843.2	93554.1	75713.2	111762	Y4343
R.LQ[0.98]DAEEHVEAVN[0.98]AK.C	4	7	VAEVHEEA	15	3.38e-11	4.026	sp|Q5SX40|MYH1_MOUSE	Myh1	Deamidation	23158.5	23602.4	27942.1	22471.4	25663.3	28791.1	30387.6	38097.2	19182.7	21200.4	19346	19413.3	22164.3	18652.3	19640.1	22950.2	Q1405,N1415
K.N[0.98]FSASSIAK.I	2	7	AISSASF	15	9.33e-09	3.484	sp|E9Q9K5|TRDN_MOUSE	Trdn	Deamidation	21444.1	20676.5	20689.1	19013.1	24220.1	20434.5	24873.8	17921.3	20613.5	23999.4	26657	22218.6	20035	23216	23871.8	28563.6	N75
K.N[15.99]DVITVQTPAFAESVTEGDVR.W	2	13	TPAFAESVTEGDVR	15	1.89e-06	3.004	sp|Q9D2G2|ODO2_MOUSE	Dlst	oxidation	7605.56	7763.17	7403.29	8377.61	7945.28	8140.63	8649.62	7018.2	4552.9	5791.13	5468.91	6088.94	6172.35	5263.23	4349.08	5868.05	N69
K.LAQES[42.01]TMDVENDK@QQLDEK@.L	4	8	KQQLDEK	15	0.000398	4.271	sp|Q5SX40|MYH1_MOUSE	Myh1	acetylation	26433.7	8301.21	35779.7	9673.41	22598.9	10317.1	26226.5	8484.14	29180.2	10400.2	30710	10739.2	21310.6	9438.24	22841.7	11453.9	S1072
K.LAQESTM[43.99]DIENDK@.Q	3	8	EQAL	15	1.21e-07	2.654	sp|Q5SX39|MYH4_MOUSE	Myh4	Carboxylation	9893.38	10185.3	10427.6	11657.5	10718.2	13558.7	12067.4	12448.6	13078.2	10862.6	11867.7	15982.2	16906.9	25099.8	20365.5	14613.3	M1071
K.NLTEEMAGLDENIAK[43.99]LTK.E	3	10	EDLGAMEETLN	15	3.28e-07	2.66	sp|Q5SX39|MYH4_MOUSE	Myh4	Carboxylation	14392.2	14360	16591.1	14877.1	14515.9	15215.5	17964.3	24418.1	9971.02	13831.1	9505.79	11175.6	11807	9684.64	10362.2	12240.7	K995
R.GIG[15.99]WIPLDSVDHVR.V	8	9	IPLDSVDHVR	15	3.53e-05	3.133	tr|E9Q1W3|E9Q1W3_MOUSE	Neb	oxidation	11204.2	10927.2	10530.6	10850.3	9739.85	9296.61	11484.9	11465.4	16775.4	16487.9	16568.9	15893.8	15321.6	15158.1	15104.9	16903.2	G4846
K.NAYEESLDQLETLKR[14.02]ENK[14.02].N	8	10	ELQDLSEEYAN	15	4.8e-06	2.395	sp|Q5SX39|MYH4_MOUSE	Myh4	methylation_mono	42747	22651.5	48070.9	26866.8	42195.4	26622.3	43264.1	23116.4	37523.4	17586.1	37458.3	20632.1	31227.4	15687.8	29664.2	21631.6	R1504,K1507
R.LEEAGGATSAQVE[43.99]MNK@.K	10	10	QASTAGGAEEL	15	5.57e-09	3.107	sp|P13542|MYH8_MOUSE	Myh8	Carboxylation	18453	18879.2	24193.3	19382.1	21717.2	24794.2	24023.8	23412.5	18646.1	18279.9	19925.4	21261.4	24258.6	23763.6	23483.6	23351.7	E1165
K.Q[0.98]NQTLYSQK.S	2	7	QSYLTQN	15	1.08e-05	3.663	tr|E9Q1W3|E9Q1W3_MOUSE	Neb	Deamidation	27717.2	48018.9	23276.4	28274.4	29693.7	28362	24908.4	28784.9	92028.7	114043	94922.1	118817	106582	140448	92344.9	148795	Q2257
K.TLAFLFSGGQAAE[43.99]AEGGGGKKGGK.K	4	8	SFLFALT	15	1.22e-06	2.445	sp|Q5SX39|MYH4_MOUSE	Myh4	Carboxylation	14509.5	14610.7	14031.9	16974.3	15365.3	18564.7	14376.5	13694.8	14139.5	12220.2	12841.1	13649.9	13548.2	13053.4	11005	11989.8	E631
K.DEEK[42.01]MEIQEIQLK@.E	2	7	EIQLK	15	0.264	1.788	sp|P21107|TPM3_MOUSE	Tpm3	acetylation	6862.83	7296.77	4668.67	5090.16	8432.67	5538.53	6228.59	5133.8	10850.8	14628.7	14923.4	18892.7	18960.4	20623.8	12089.5	20750.7	K141
K.CQ[0.98]TLVSDADYR.N	3	7	DADSVLT	15	2.45e-06	3.622	tr|E9Q1W3|E9Q1W3_MOUSE	Neb	Deamidation	9819.36	12226.4	6343.53	6554.5	7897.21	10062.4	7691.17	7587.47	23498.4	31588.2	23634.4	29403.7	26890.3	31427.9	26056.4	32948.3	Q2611,Q2854
R.R[14.02]DLEEATLQHEATAATLR.K	1	8	HEATAATLR	15	0.000433	2.186	tr|B1AR69|B1AR69_MOUSE	Myh13	methylation_mono	9157.56	8879.58	14315.4	9753.65	10813.2	10852.8	13620.4	14350.6	11097.6	7242.48	9085.38	10361	10195.9	8955.36	10686.1	7860.73	R1180
K.DEEKM[43.99]EIQEIQLK@.E	3	6	EIQLK	15	0.00155	2.767	sp|P21107|TPM3_MOUSE	Tpm3	Carboxylation	11488	11877.6	7489.77	9869.35	9692.02	9067.42	8949.4	8353.3	15445.1	20909.3	15051	24195.5	18221	21080.5	12740.6	17499.5	M142
R.FLSYVQ[0.98]AQHQR.R	1	8	LSYV	15	1.22e-08	4.063	sp|Q9CXI0|COQ5_MOUSE	Coq5	Deamidation	7178.35	6984.81	6722.85	7778.01	6685.76	6223.59	6753.13	6493.8	15906.3	4934.73	7649.77	5053.01	4700.55	5256.56	5089.04	5070.91	Q129
K.GQTVQQVYNSVGALAK[114.04].S	1	7	YVQQVTQ	15	0.000123	2.364	sp|Q5SX39|MYH4_MOUSE	Myh4	ubiquitination	22244.3	21981.1	25188.7	23340	25737.2	23876.4	18903.8	21819.9	22173.2	16166.4	18943.7	16882.3	19153.9	17506.4	16475	19253.6	K432
K.TIDDLEDEVYAQ[0.98]K.M	2	8	YVEDELDDI	15	5.44e-12	3.672	sp|P58774|TPM2_MOUSE	Tpm2	Deamidation	18504.9	15849	9547.59	7718.86	13038.2	9908.39	11620.4	11379.8	23775.9	32122.8	29036.1	31929.5	31382.3	31503.3	19395.4	30588.9	Q263
K.EMQ[0.98]PTHPIR.L	1	5	PTHPIR	15	7.35e-06	2.604	sp|P63101|1433Z_MOUSE	Ywhaz	Deamidation	6212.63	4879.83	8321.16	4548.84	5826.96	4306.22	6075.12	3047.35	10197	4635.67	6719.7	4923.08	7533.42	7703.44	9657.3	5078.03	Q161
K.GLTEQQTQFTSLPD[15.99]PPEVEFAK.K	4	8	FQTQQE	15	0.000363	3.993	tr|E9Q1W3|E9Q1W3_MOUSE	Neb	oxidation	4527.48	6073.37	4699.07	5447.53	5161.51	5101.5	4989.54	5011.29	10878.5	10816.9	11422.5	12754.4	11614.1	12181	10280.3	12628.8	D253
K.K[43.99]EEATSGK@.M	1	6	EATSGK	15	0.00128	2.373	sp|Q5SX39|MYH4_MOUSE	Myh4	Carboxylation	14397.8	21630.5	226068	72464.2	8298.53	9033.31	16746.2	34681.2	56547.9	3430.15	9761.09	6587.08	16537.6	7503.78	10755	57418.1	K207
K.TVSNLVSEN[0.98]K.Y	7	7	SVLNSV	15	1.75e-08	3.86	tr|E9Q1W3|E9Q1W3_MOUSE	Neb	Deamidation	11164.8	15396.4	10186.1	10792.6	12383.3	12903.7	11858.5	11487.9	33819.6	35040.6	35595.9	38181.8	37799.9	38847.9	37290.3	42554.5	N6131
R.ELENEVENEQK[114.04].R	4	8	NEVENELE	15	1.88e-06	2.511	sp|Q5SX39|MYH4_MOUSE	Myh4	ubiquitination	10727.5	12560.9	13985.6	14505.1	12737.5	15953.2	12777.2	11701.2	12145.3	11031.9	11369.6	13206.7	12984.1	13509.6	12125.8	14509.8	K1835
K.TPGAMEHE[43.99]LVLHQLR.C	1	6	LVLHQLR	15	2.6e-07	2.494	sp|Q5SX39|MYH4_MOUSE	Myh4	Carboxylation	5874.38	5229.82	5787.18	6457.8	7036.59	7695.93	5010.88	5829.7	5288.35	5200.72	6194.59	6148.14	5346.88	5790.18	4385.16	4179.9	E691
K.M*EGDLN[15.99]EM*EIQLNHANR.L	2	8	EIQLNHANR	15	0.0192	2.49	sp|Q5SX39|MYH4_MOUSE	Myh4	oxidation	9410.04	4435.98	9846.5	6451.63	7298.49	5332.29	7237.08	5789.9	6115.85	4417.38	8308.69	3849	6106.53	4341.53	7836.61	4489.69	N1627
K.AAYLTSLNSADLLK[114.04].A	2	7	NLSTLYAA	15	4.22e-06	2.491	sp|Q5SX39|MYH4_MOUSE	Myh4	ubiquitination	15183.8	17722.4	18778.7	20452.8	19189.6	21004.4	18768.1	17129.7	14468.5	14615.3	15192.2	16105.3	16997.2	18530.9	14844.3	17453.3	K400
R.AQK[42.01]DEEK@MEIQEIQLK@.E	1	8	EIQEIQLK	15	1.88e-14	4.852	sp|P58771|TPM1_MOUSE	Tpm1	acetylation	15500.3	14319.1	8550.69	10472.4	10356.3	8376.94	11287	8651.95	14523	22129.5	21394.3	20301.8	17932.6	14402	12792	17486.2	K136
R.ATQ[0.98]ILSDHVYR.Q	1	7	ILSDHVYR	15	8.27e-10	3.239	tr|E9Q1W3|E9Q1W3_MOUSE	Neb	Deamidation	7317.33	5689.38	6555.74	7481.01	7343.03	7765.78	5735.43	5652.31	9337.82	9036.8	7994.13	8608.5	12292.2	12108.7	9381.46	9333.44	Q2678
K.M*MN[0.98]GSHYSYSESR.V	8	7	HYSYSESR	15	9.93e-13	4.061	sp|Q99LX0|PARK7_MOUSE	Park7	Deamidation	13593.7	13569.4	12357.9	14370.5	14103.8	14520.1	12226.9	14704.2	12176	12148.8	11334.2	12279.9	13622.7	15096.5	14185.6	14816.1	N135
R.DVM*ICPD[15.99]TSLEDAK.T	3	8	MV	15	1.83e-05	2.295	sp|Q99LX0|PARK7_MOUSE	Park7	oxidation	9205.65	8418.13	8730.1	8704.1	8549.07	7786.39	9117.9	8020.29	6348.96	6097.94	8113.61	7290.62	7660.06	7484	9232.3	7247	D55
K.IHVM*PDTPDILQ[0.98]AK.Q	1	6	MVH	15	8.19e-12	3.328	tr|E9Q1W3|E9Q1W3_MOUSE	Neb	Deamidation	8520.29	10618.2	7573.58	9495.89	7246.12	10913.3	11415.4	10220.9	17212.9	18850.2	15287.4	19148.7	18426.5	18710.5	16935.3	25070.6	Q2254
R.AEDEEEINAELTAK[114.04].K	2	9	LEANIEEEDEA	15	1.59e-07	2.482	sp|Q5SX39|MYH4_MOUSE	Myh4	ubiquitination	13297.4	17377.8	17064.5	14115.1	13987.6	15756	18147.3	18826.1	15343.5	8701.89	15225.3	13541.2	13978.9	13268.1	12994.7	14825.2	K943
K.NALAHALQS[79.97]SR.H	5	7	QLAHALAN	15	8.58e-05	2.2	tr|B1AR69|B1AR69_MOUSE	Myh13	phosphorylation	108087	107738	90754.2	110650	104298	103442	91876.8	81363.2	77108.8	70841.7	75315.2	66308.9	67413.2	63900.3	59240.9	75097.5	S1339
R.LEEAGGATSAQVEM*NKKR[14.02].E	4	8	STAGGAEEL	15	6.09e-05	2.549	sp|P13542|MYH8_MOUSE	Myh8	methylation_mono	12495.9	14420.2	14248.2	14077.5	15104.5	19344.2	16075.9	19586.2	12481.5	12515	11363.3	17360	15236.4	18162.2	15049.9	17897.7	R1170
K.AGLLGLLEEMR[15.99]D[15.99]EKLAQIITR.T	1	8	EELLGLLGA	15	3.99e-07	2.507	sp|P13542|MYH8_MOUSE	Myh8	oxidation	43492.3	44529.6	66964.2	42728.5	45538.7	52466.6	68747.5	90268.4	39669.2	50311.1	46901	41915.4	58675.7	47842.2	54713.9	50309.2	R780,D781
R.RIQ[0.98]LVEEELDR.A	2	7	LVEEELDR	15	1.54e-10	3.981	sp|P21107|TPM3_MOUSE	Tpm3	Deamidation	7556.74	7356.14	5983.24	6910.39	6439.61	7175.28	5099.22	6669.46	10305	13101.8	13576.4	17275.4	10858.3	12482.7	8600.38	13913.8	Q94
R.N[0.98]YLHQWTCLPDQNDVIHAR.Q	1	10	WQHLY	15	12.2	3.444	tr|E9Q1W3|E9Q1W3_MOUSE	Neb	Deamidation	3791.39	3381.99	3826.98	3070.5	5556.72	3472.01	2952.32	4768.58	7253.25	7627.87	6931.08	4511.93	7594.54	5824.46	7225.67	5593.8	N2621,N2864,N3350
K.AN[0.98]AINMSDK.L	3	6	DSMNIA	15	1.2e-08	3.425	tr|E9Q1W3|E9Q1W3_MOUSE	Neb	Deamidation	12278.8	11552.5	13235.6	11088.5	11696.6	9540.19	13103.2	10371.2	46527.7	32566.2	40365.7	34506.3	44670.2	42423.7	46920.6	42915.3	N2014
K.ANLIN[0.98]TSDK.L	3	6	ILNA	15	2.53e-06	3.36	tr|E9Q1W3|E9Q1W3_MOUSE	Neb	Deamidation	13737.4	20689.5	14247.1	15373	14045.8	13065.2	15052.6	14807	45376.3	40066.5	37981.5	43763.1	53858.2	49217.1	44662.3	47841.3	N2504
K.LDKEN[0.98]AIDR.A	7	4	DL	15	5.71e-05	3.222	sp|P58771|TPM1_MOUSE	Tpm1	Deamidation	66153.9	59090.7	33669.1	43062.5	49885.5	43089.7	43735.2	44282.4	79759.2	138668	97418.7	140598	108621	125501	71124.9	112288	N17
R.T[42.01]KYETDAIQR.T	7	7	YETDAIQR	15	0.127	1.916	sp|Q91Z83|MYH7_MOUSE	Myh7	acetylation	18790.4	18386.5	29968.4	20789.2	23668.9	18563.2	26640	22366.8	18997.8	17262.8	16487.7	15879.6	18894.6	20984.4	15013.7	22974.9	T1373
K.K@KLETDISQIQGE[43.99]MEDIVQEAR.N	7	7	EDIVQEAR	15	2.73e-08	3.303	sp|Q5SX39|MYH4_MOUSE	Myh4	Carboxylation	17085.4	14552	16519.9	17128.9	13266.8	13219.7	16322.7	13664.7	13767.3	11279.9	12472	10895.7	12346.9	8596.28	9623.74	10650.9	E1744
K.ACDPVFK@PGPPTN[14.02]AHVVDTTK@.N	1	6	HVVDTTK	15	5.63e-06	2.421	sp|A2ASS6|TITIN_MOUSE	Ttn	methylation_mono	3947.49	3423.54	4423.5	3572.44	9079.88	8653.83	7739.98	8125.97	25893.3	18472.4	18508.5	19584.5	19250.6	14711.7	15244	23175.5	N25714
K.LGAVGGN[0.98]GFK.V	1	4	AGL	15	1.05e-05	2.796	sp|Q7TT37|ELP1_MOUSE	Ikbkap	Deamidation	20801.7	22073.7	22300.1	21212.1	25887.8	24262	21131.2	22483.9	28226.5	26558.4	28673.9	24991.3	24783.1	24499.8	28323.4	22860.4	N469
K.T[42.01]PGAM*EHELVLHQLR.C	18	9	EHELVLHQLR	15	7.07e-11	3.096	sp|Q5SX39|MYH4_MOUSE	Myh4	acetylation	25598.5	28256.5	29685.1	30049.8	27334.7	30077.2	30330.5	31602.3	27242.1	26227.8	25110.9	28332.4	27552.2	30274.3	25015.2	27735.8	T684
K.NAYE[43.99]ESLDHLETLK@.R	2	8	SLDHLETLK	15	1.25e-06	2.435	sp|Q5SX40|MYH1_MOUSE	Myh1	Carboxylation	13060.4	14695.3	19252.3	14088.1	16565.2	15801.4	18055.5	23586.2	11989.4	14630.7	13143.5	15799.9	15896.8	13837.4	15383.1	14831.7	E1496
R.N[0.98]QTLVQDNVK.V	1	7	NDQVLTQ	15	1.68e-08	3.029	sp|Q02013|AQP1_MOUSE	Aqp1	Deamidation	19675.9	16531.1	22998.8	18485.2	23544.7	17871.1	21138.8	18549.5	18937.5	19213	21845.8	18590.8	24062.9	17677.3	30006	16655.7	N42
K.LTWFSPEDDGG[15.99]SPITNYVIQK.R	1	9	TNYVIQK	15	0.00163	2.426	sp|A2ASS6|TITIN_MOUSE	Ttn	oxidation	9797.75	8262.77	10831	9891.91	11388	9022.76	9641.77	8439.51	39743.4	27591.6	38147.5	33436.8	34473.2	26142.5	33438.2	33356.4	G18434
R.SEWSD[15.99]LLNDLQK.D	2	6	LLNDLQK	15	1.35e-07	3.305	sp|P47857|PFKAM_MOUSE	Pfkm	oxidation	16565.9	16494.1	14434.7	19308	21378.2	13961.9	14676.5	14251.9	17489.7	15440.6	14428.7	14784.8	11443.1	14253.5	9641.55	10376.9	D134
K.YEIDLD[15.99]TSD[15.99]HAHLEHISR.K	6	10	AHLEHISR	15	3.68e-11	2.951	sp|P47857|PFKAM_MOUSE	Pfkm	oxidation	10210.2	10020	10219.7	10798.7	12378.2	10261.4	11284.7	10220.5	11554.9	11239.5	11825.5	9838.9	9656.23	10827.1	8395.6	8700.03	D760,D763
R.RAN[0.98]LLQAEIEELR.A	1	6	AEIEELR	15	0.303	1.53	tr|G3UW82|G3UW82_MOUSE	Myh2	Deamidation	7461.25	7094.9	6678.3	6916.66	6549.76	6335.57	6118.74	5285.42	6375.27	5306.71	5149.28	5982.18	6894.36	5855.7	5190.51	4828.41	N1686
R.QEATLVVGGD[43.99]GRFYM[43.99]TE[43.99]AIQLIVR.I	1	5	VVLTAE	15	0.0909	2.037	sp|Q9D0F9|PGM1_MOUSE	Pgm1	Carboxylation	17161.4	16226.4	18361.9	20407	19461.2	17400.4	16349.5	16547.2	15346.6	17596.6	16004.4	20174.8	18438.6	15050.5	17688.8	20142.2	D62,M67,E69
K.RQEAPPHIFSISDN[0.98]AYQFMLTDR.D	9	13	SFIHPPA	15	5.11e-23	5.649	tr|B1AR69|B1AR69_MOUSE	Myh13	Deamidation	6510.08	7274.78	8654.81	8194.86	7825.44	8734.68	8897.54	7890.7	7287.89	7836.01	7364.24	8159.62	8662.04	8767.09	8298.48	10086.4	N161
R.LNVK@NEELDAMMK[42.01].E	2	10	MADLEENKVNL	15	9.32e-07	2.656	sp|P97457|MLRS_MOUSE	Mylpf	acetylation	49523.1	55509.4	27165.1	56499.7	31746.5	38888.8	30906.8	26230.3	22083.9	30294.3	21802.1	15534.5	8834.12	8368.3	4074.85	22116.3	K72
R.AGAEGSSNVFS[79.97]M*FDQTQIQEFK.E	6	10	TQIQEFK	15	0.000265	2.909	sp|P97457|MLRS_MOUSE	Mylpf	phosphorylation	5194.3	6985.75	7396.95	6942.65	6849.73	7634.85	6231.74	6738.9	7332.96	8735.98	8670.32	9411.52	8217.96	10156.7	9235.25	10389.7	S20
K.NMWAAFPPDVGGN[0.98]VDYK.N	2	12	FAAWM	15	6.2e-12	3.41	sp|P97457|MLRS_MOUSE	Mylpf	Deamidation	16070.3	15645.8	13186.3	14973.4	13278.3	13513.8	13517.1	13351.3	13962.9	15674.7	13749.6	15570.9	13662.6	16032.8	15181.5	15600.5	N150
K.N[0.98]EELDAMMK.E	10	7	MMADLEE	15	0.0011	3.465	sp|P97457|MLRS_MOUSE	Mylpf	Deamidation	85302.1	80649.7	80457.6	73115.7	66664.1	70304.1	75047.2	73862.9	68326.1	85588.2	83345.9	83705.8	92016.8	101651	97866.7	83864.7	N64
R.YEDSN[0.98]NLGTSHLLR.L	4	9	LGTSHLLR	15	2.61e-08	3.71	sp|Q9DB77|QCR2_MOUSE	Uqcrc2	Deamidation	26564.2	32537.3	33508.9	32531.5	28334.9	33140.9	29654.8	28613.8	25940.3	25538.7	28104.6	25612.3	23944.1	27144.3	24188.2	27226.6	N75
R.EQYE[43.99]EEQEAK@.A	3	5	AEQEE	15	1.89e-10	3.084	sp|Q5SX39|MYH4_MOUSE	Myh4	Carboxylation	28182.7	29749.7	32337.9	27439.3	31936.7	33311	31004.3	32300.7	27059	23904.3	22483.4	26544.6	27468.6	27224.4	27167.2	30080.4	E1352
K.TSAAPGGVPLQ[0.98]PQ[0.98]DLEFTK.L	1	7	AAS	15	1.6e-10	2.922	sp|Q9DB77|QCR2_MOUSE	Uqcrc2	Deamidation	9555.41	10729.6	8744.53	8903.98	11109.3	11234.7	10023.1	12029.4	9145.58	7941.34	8535.33	10066.1	10240.7	10116.2	8646.58	10234.9	Q34,Q36
R.N[0.98]TDEMVELR.I	1	7	TDEMVELR	15	0.00141	2.907	sp|P61979|HNRPK_MOUSE	Hnrnpk	Deamidation	15532.7	10885.4	14359.8	14437.6	15619	13345.2	12850.6	11821.5	15785.2	13204.9	15487	13720.4	13363.2	14484.4	19339.2	14545.5	N38
R.S[42.01]M*PTSGALDR.V	1	7	PTSGALDR	15	0.132	1.61	sp|Q9D0F9|PGM1_MOUSE	Pgm1	acetylation	32287.1	32956.7	35040.6	39502.2	31105.3	35711.6	31894	33876.4	37475.7	35220.3	32661.2	36582.4	25625.5	34129.6	26561.4	29020	S334
K.KKLETD[15.99]ISQIQGEMEDIVQEAR.N	1	12	IQGEMEDIVQEAR	15	1.83e-05	3.153	sp|Q5SX39|MYH4_MOUSE	Myh4	oxidation	23442.9	15643	13797.9	19334.3	15846.1	17569.2	14219.2	20727.9	11913.9	13146.7	11656.3	8785.67	11420.5	8205.5	7338.67	8966.18	D1737
K.AQKTPYIVLS[42.01]GSGKS[42.01]MNANTITK@.-	1	4	NTITK	15	4.79	1.459	sp|Q9Z315|SNUT1_MOUSE	Sart1	acetylation	11020.7	14201.7	16972.5	11908.2	12473.2	19027	12484.6	18531.2	13050.8	15002.7	12093.3	17745.2	20611.5	25798.5	27115.3	17428.8	S793,S798
K.T[42.01]PGAMEHELVLHQLR.C	6	13	PGAMEHELVLHQLR	15	1.15e-08	3.16	sp|Q5SX39|MYH4_MOUSE	Myh4	acetylation	9097.18	9095.93	9784.01	9371.24	8162.78	7709.21	10253	8716.97	6268.12	9165.1	8651.78	7404.61	8440.86	6667.9	8509.59	7400.35	T684
K.SLQDLQLTN[0.98]NK.I	3	6	LQLDQL	15	8.38e-08	3.722	sp|P51885|LUM_MOUSE	Lum	Deamidation	20480.1	14795.7	18989.6	18119.9	20206.4	16004	23247.5	18381	27265.9	24278.8	28377.9	27293.8	21577	17687.8	19870	17483.8	N146
K.GQTVQQVYN[14.02]SVGALAK@.S	25	9	YVQQVTQ	15	3.93e-10	3.252	sp|Q5SX39|MYH4_MOUSE	Myh4	methylation_mono	39489.3	39076.5	42303.1	41995.3	41763.5	42504.4	41663.8	38908	34238.8	32051.3	33781.8	30441.1	34241.9	30746	29371.7	32722	N425
K.LAQSNG[15.99]WGVMVSHR.S	3	8	GVMVSHR	15	1.56e-05	2.56	sp|P17182|ENOA_MOUSE	Eno1	oxidation	12736.5	11870.4	16286.8	13144.9	16050.9	10918.2	16526.1	11448	14790.6	10951.9	17540.1	10575.1	13350.2	10377.7	12774.1	12119.1	G364
K.LAQSN[15.99]G[15.99]WGVMVSHR.S	12	8	QA	15	0.000421	2.562	sp|P17182|ENOA_MOUSE	Eno1	oxidation	22758.3	23804.7	21182.8	25260.8	22417	20462.6	21990.6	22541.1	18707.1	19982.3	19848.8	18799.4	19389.8	20160.7	16370.8	18248.9	N363,G364
K.VLDSP[15.99]GPPGPITFK.D	1	8	PGPITFK	15	2.57e-10	2.79	sp|A2ASS6|TITIN_MOUSE	Ttn	oxidation	4097.88	6602.18	3405.67	4629.07	5081.03	5300.62	3336.8	6101.28	8640.04	12412.6	9627.84	12517.3	9972.7	11848.4	10616.8	18269.5	P30238
R.EANLAAAFGKPIN[0.98]F.-	2	11	IPKGFAAALNAE	15	1.71e-11	3.699	sp|O08749|DLDH_MOUSE	Dld	Deamidation	19228.8	18411.6	19745.5	20542.7	20043.7	19641.4	19078.4	19336.6	12904.2	14249.1	15073.8	13901.1	12832.3	11480.9	11312.6	12891.1	N508
K.LAQ[0.98]SNGWGVMVSHR.S	1	9	GWGVMVSHR	15	1.82e-12	3.67	sp|P17182|ENOA_MOUSE	Eno1	Deamidation	10287.1	9527.63	11035.8	10565	10341.2	13033.3	9978.54	8530.82	11797.9	9808.03	10118.8	8995.74	10220	8544.7	9934.16	9602.89	Q361
K.M*S[79.97]ASFVPDHK.A	1	6	SFVPDHK	15	0.00238	1.278	sp|E9PZQ0|RYR1_MOUSE	Ryr1	phosphorylation	19541.3	25296.2	15192.4	24585	17491.5	30748.5	17738.5	31881	13447	21767.9	16360.5	25257.7	16583.8	23137.7	20346.8	30455.1	S2492
K.KM*EGDLN[15.99]EM*EIQLNHANR.L	7	7	IQLNHANR	15	0.0643	3.297	sp|Q5SX39|MYH4_MOUSE	Myh4	oxidation	15645.9	14261.6	19456.2	16587.2	16505	14489.3	19035.5	13189.1	15196.3	14276.9	16849.3	14740	15730.3	12263.2	13838.5	17566.2	N1627
K.EK@SELK[42.01]MEIDDLASNMETVSK@.A	1	8	ASNMETVSK	15	0.00775	3.303	sp|Q5SX39|MYH4_MOUSE	Myh4	acetylation	79978.6	89006.3	56262.4	98471.1	84837.9	77160.6	75222	64894.8	46791.7	40906.6	46064.1	35420.4	31429	25128	28016.2	46224.4	K1229
K.VDKFMIELDGTEN[0.98]K.S	1	10	TGDLEIMFKDV	15	1.56e-14	4.427	sp|P21550|ENOB_MOUSE	Eno3	Deamidation	63644.1	28897.5	55335.2	29512.8	52682.7	26721.9	57975	24860.5	38255.1	20591.5	38262.8	16492.8	23917.8	11653.6	16451.5	16163.5	N102
K.Y[15.99]GTDHTSATLIVK.D	1	7	IVK	15	3.34e-06	2.668	sp|A2ASS6|TITIN_MOUSE	Ttn	oxidation	4175.72	3500.21	3426.85	1693.85	3846.78	3570.06	4323.23	2560.42	8115.89	7729.78	10178.9	10084.2	10944.5	11723.3	10547.9	12023.6	Y1789
R.CN[0.98]ITTTEK.S	3	5	TTTEK	15	0.0426	2.509	sp|A2ASS6|TITIN_MOUSE	Ttn	Deamidation	12170.8	15126.5	13784.8	12304.7	14949.1	12350.9	13039.5	10429.6	52183.7	43975	46753.5	44367.6	48385.1	36305.9	38348.8	45696	N8803
R.S[79.97]LSTEIFK.M	1	6	LSTEIFK	15	1.33	1.616	sp|Q91Z83|MYH7_MOUSE	Myh7	phosphorylation	22915.2	49116.1	24190.7	54106.1	25794.2	49875.4	26468.8	57773.5	15407.4	33916.8	18695.8	29602.5	20113.1	42744.8	17920.4	51919.8	S1476
K.ATLTWTP[31.99]PLEDGGSPIK.A	7	8	GGSPIK	15	2.21e-06	2.608	sp|A2ASS6|TITIN_MOUSE	Ttn	dihydroxy	5651.47	6338.33	7372.37	4889.83	6279.16	6059.96	6475.3	5965.04	20323	15332.5	20284.7	19531.8	20021.6	15659.8	17720.9	20182.7	P22284
K.AVEVEAP[15.99]PEPTPK.E	3	9	AEVEV	15	9.13e-09	2.634	sp|A2ASS6|TITIN_MOUSE	Ttn	oxidation	5034.38	5966.17	6165.95	4775.68	6015.38	4004.33	5518.83	3562.98	23124.7	16943.7	23133.6	19047.9	25127.2	14054	20546.7	19211.8	P12781
R.Q[0.98]FIFDVVNEGGESEK.M	1	9	VDFIF	15	3.41e-12	3.645	sp|E9PZQ0|RYR1_MOUSE	Ryr1	Deamidation	13132.8	11687.1	15800.7	11255.1	15132.5	12849.7	16595.2	15282	14638.3	11772.8	16132.8	14469	14690.7	14528.1	15111.4	14818.3	Q4219
K.YN[0.98]QLMR.I	2	3	QLMR	15	0.0575	2.038	sp|P21550|ENOB_MOUSE	Eno3	Deamidation	77700	82047	62911.9	78889.7	60217.4	70353.2	63134	65448.3	39711.1	51240.8	43255.7	54530.9	42562.3	57144.5	42205	57163.5	N408
R.SLGTELFKM*KNAYE[43.99]ESLDQLETLK@.R	1	6	DQLETLK	15	0.135	1.677	tr|G3UW82|G3UW82_MOUSE	Myh2	Carboxylation	13762.7	15955	16906.5	13353	12668.9	13802.4	13997.3	14260.5	8913.93	8956.25	8815.15	11558.7	10502.2	8863.38	8418.17	10745	E1496
R.MPN[0.98]HFLQVDTR.R	1	7	HFLQVDTR	15	1.3e-09	3.219	sp|E9PZQ0|RYR1_MOUSE	Ryr1	Deamidation	6771.72	4834.3	7048.42	6232.24	5623.86	5906	7809.22	5955.34	5676.23	5367.35	8054.68	3446.67	6295.57	4417.53	5651.37	4751.62	N1611
K.NICY[31.99]VITHGDAK.D	3	7	ITHGDAK	15	0.00016	2.549	sp|P97457|MLRS_MOUSE	Mylpf	dihydroxy	23335.7	21457.9	26240.4	21150.4	24497	22144.1	23316.2	20553.9	26110.7	22916.2	29931.1	23160.2	24132.8	23547.4	27793.5	21193.3	Y158
K.KMEG[15.99]DLNEMEIQLNHANR.L	2	9	MEIQLNHANR	15	2.53e-07	3.02	sp|Q5SX39|MYH4_MOUSE	Myh4	oxidation	13680.7	12561.2	14639.6	9373.47	16412	10732.2	14060.8	7675.04	14976.3	10037.6	14025.8	10584.6	11417.8	8210.16	13917.1	10221.3	G1624
K.TLAFLFSGGQAAEAE[43.99]GGGGKKGGK.K	5	12	EAAQGGSFLFALT	15	1.29e-09	2.864	sp|Q5SX39|MYH4_MOUSE	Myh4	Carboxylation	27119.7	27893.6	25678.4	28878	28814	31405.5	26673.6	23693.3	21499.2	20323.9	24381.8	21309.1	22321.5	21597.1	21543.2	21545.4	E633
K.LGNLEDQIVK[14.02]MNPLLEAFGNAK@.T	1	7	AFGNAK	15	1.01e-08	2.085	tr|E9Q264|E9Q264_MOUSE	Myh15	methylation_mono	16614	16797.8	19826.1	15514.5	18898.5	16007	17973.3	19376.1	13624.1	14146.2	13519.1	13055.1	15556.1	15077.9	13093.3	14244.3	K214
K.NPAMYEN[0.98]DK.-	3	6	YMAPN	15	9.72e-08	3.284	sp|Q9CQ69|QCR8_MOUSE	Uqcrq	Deamidation	21628.4	18089	25247.9	13785.9	17052.7	13262.4	16475.8	13022.2	14232.6	14905.4	17714.8	14925.9	17908.8	15637.4	19228.9	13968.6	N80
K.N[14.02]MM*QIQSDNQYK@.A	1	6	QSDNQYK	15	0.0357	1.383	tr|E9Q1W3|E9Q1W3_MOUSE	Neb	methylation_mono	8716.81	6130.53	7232.45	5572.27	8226.31	4961.1	5421.33	3413.77	29614.3	17300.1	28342.7	26282.2	26349.5	17142.1	26866.5	19720.4	N1909
K.GSSFQTVSALFRENLNKLMS[79.97]NLR.T	36	7	LASVTQFSS	15	1.93e-05	3.474	sp|P13541|MYH3_MOUSE	Myh3	phosphorylation	68946.5	66421.1	77715.4	74744.8	73202.6	75599.4	79577.5	69932.7	57903.6	52145.6	60675.9	54332.5	58867.2	53480.4	51215.5	57920.9	S661
R.SLNNQFASFIDK[43.99]VR.F	2	9	DIFSAFQNNL	15	2.69e-06	2.34	tr|E9Q0F0|E9Q0F0_MOUSE	Krt78	Carboxylation	18072	24493.7	52664.9	14299.8	4011.24	7594.26	23218	7051.92	58612.4	20962.3	17301.1	16183.8	50970.6	21896.5	23059.2	22507.6	K122
K.LAQESTMDIENDKQQLD[43.99]E[43.99]KLK.K	6	11	DNEIDMTSEQAL	15	1.5e-07	2.872	sp|Q5SX39|MYH4_MOUSE	Myh4	Carboxylation	28113.1	55487.1	27093.7	46328.7	29768.6	60212	31173.2	44818.6	24007.6	36183.5	23546.3	44599.8	29449.1	48898	25774.1	45333.6	D1081,E1082
R.AEDEEEIN[14.02]AELTAK@.K	21	11	IEEEDEA	15	3.88e-09	2.838	sp|Q5SX39|MYH4_MOUSE	Myh4	methylation_mono	18594.8	24519.3	15854.3	25050.7	22960.4	28045.6	16393.2	29323	18806.2	21881.2	16255.5	24019.3	18960.3	26428.2	15262.1	23169.3	N937
R.GSCHAVPD[15.99]TPQILLAK.T	1	6	PQILLAK	15	0.016	1.63	tr|E9Q1W3|E9Q1W3_MOUSE	Neb	oxidation	10406.6	12803.1	7777.81	8145.03	9063.57	9305.91	7925.25	6195.28	26464.2	25283.5	30114.7	28338	28319.4	23571.8	26581.2	34912.2	D6114
R.Y[15.99]VVNHLGR.M	2	6	VVNHLGR	15	8.58e-07	2.627	sp|Q9DC69|NDUA9_MOUSE	Ndufa9	oxidation	16067.1	14541.7	19698.4	14413.5	15429.2	17263.1	20509.6	20102.7	13082.1	14541	17156.2	17561	18997.4	14071.7	13140.6	15133.6	Y68
R.LQDAEEHVEAVNS[42.01]K@.C	8	11	NVAEVHEEADQL	15	8.02e-07	2.787	sp|Q5SX39|MYH4_MOUSE	Myh4	acetylation	8284.13	9031.02	12107.2	9976.65	9499.28	10456.6	14361.2	13399.3	5174.42	8184.89	6085.13	6012.7	6931.38	6496.77	7526.9	8840.86	S1413
K.KMEGDLNE[43.99]MEIQLNHANR.L	6	8	EIQLNHANR	15	2.09e-05	2.789	sp|Q5SX39|MYH4_MOUSE	Myh4	Carboxylation	15383.1	16623.5	18034.7	17908.3	17390.7	15374.9	18855.5	13544.6	13353.6	11541.3	14698.1	13982.7	11831.9	12006.2	10409.8	15105.2	E1628
R.QAVTNPN[0.98]NTFYATK.R	2	10	NTVAQ	15	3.2e-14	3.545	sp|P38647|GRP75_MOUSE	Hspa9	Deamidation	17588.5	26324	18166.9	21763.8	18053.2	24654.4	19196.8	26341.6	14566.2	21010.2	18278.2	20914.5	15616.6	18459.3	13756	19991.6	N114
R.GLT[42.01]EM*EDTPDMLR.A	1	7	DTPDMLR	15	6.76e-05	1.882	tr|E9Q1W3|E9Q1W3_MOUSE	Neb	acetylation	3902.27	5059.1	3896.3	5224.37	4160.76	4130.34	6056.21	3883.49	10206.9	10173.6	9448.56	9820.55	12770.7	11088	11338.3	11624.7	T6469
K.N[0.98]GEVQNLAVK.C	2	7	VALNQVEG	15	0.218	3.537	sp|Q6ZQ38|CAND1_MOUSE	Cand1	Deamidation	10873.7	10753.1	12558.6	8804.89	13325	12134.5	11082	16549.9	15001.1	15826.9	14896.1	13876.7	17394.8	17988.2	19354.4	12144.8	N61
R.DLEMQFQ[0.98]R.I	1	4	MEL	15	0.00401	2.636	sp|Q924X2|CPT1B_MOUSE	Cpt1b	Deamidation	21118.3	39748	20304.2	30470.5	20011.8	34614	21245.5	47504.2	14232	24986.4	14324.9	25037.8	15244.8	21303.6	15817.7	26895.8	Q365
R.DIASDFK[42.01]YK@.Q	1	4	DSAI	15	0.111	1.683	tr|E9Q1W3|E9Q1W3_MOUSE	Neb	acetylation	33746.9	40417	11585.4	25134.2	26955.3	14546.7	19498.1	10098.6	50578.5	31924.9	37274.5	9490.31	8046.71	6201.19	5208.98	24516.6	K2302,K2788
K.Q[0.98]LEDGR.T	2	4	DEL	15	0.92	2.068	sp|P62984|RL40_MOUSE	Uba52	Deamidation	59901.5	57852.1	56191.2	61437.3	67942.7	56859.9	45600.8	55282.4	84775.5	75335	71350.3	69695.4	72488.9	79247.9	90914.5	76544.7	Q49
R.LQNEVED[43.99]LMLDVER.T	3	9	MLDVER	15	1.18e-07	2.88	sp|Q5SX39|MYH4_MOUSE	Myh4	Carboxylation	11316.4	14060.8	10200.6	14847.5	11555.8	16929.2	12157.2	15640	7989.58	8939.2	7543.7	10479.3	8566.38	10153.8	7113.73	13492.5	D1431
K.N[0.98]ALAHALQSSR.H	18	9	ALAHALQSSR	15	1.64e-06	3.847	tr|B1AR69|B1AR69_MOUSE	Myh13	Deamidation	19323.7	20207.5	23688.6	19699.2	23619.9	19281.1	30837.1	42454.2	18935.4	19240	17342.9	16145.4	19198.5	16893.4	15854.5	17538.9	N1331
R.QAEEAEEQSNVNLAK[14.02]FR.K	1	12	LNVNSQEEAEEAQ	15	8.79e-10	2.98	sp|Q5SX39|MYH4_MOUSE	Myh4	methylation_mono	30609.2	21242.1	31827.6	24170.2	38520.2	33185.8	30301.2	27907.3	30044.5	20902.5	30175.5	34695.7	31164.6	24915.8	27466.2	23004.6	K1899
K.LEQQVDDLES[79.97]SLEQEK.K	9	12	ELDDVQQEL	15	4.48e-06	3.418	sp|P13541|MYH3_MOUSE	Myh3	phosphorylation	18296.7	18969.1	23928.4	19301.2	22321.4	22792.6	23958.4	22894.4	18485.1	16328.8	20934.4	21937.7	22333.5	23809	26187.6	21301.6	S1037
R.EEQAEPDGTEVADK[42.01]AAYLQNLNSADLLK@.A	1	9	QNLNSADLLK	15	1.35e-05	2.558	sp|Q5SX40|MYH1_MOUSE	Myh1	acetylation	8906.67	7720.01	6427.08	9565	6476.63	7720.79	8004.13	6260.4	4434.86	3994.82	4377.9	1979.34	2541.46	1332.09	1427.98	1709.41	K386
K.N[14.02]ICYVITHGDAK@.D	1	7	VITHGDAK	15	0.000233	1.859	sp|P97457|MLRS_MOUSE	Mylpf	methylation_mono	28768.7	28404.8	32011.9	22795.9	26709.6	27742.4	32640.3	25273.3	30285.5	28032.6	30649.8	33117.8	30336.1	38342.9	42558.3	29733.6	N155
K.ASE[43.99]K[43.99]LLGSIDIDHTQYK@.F	2	10	HDIDISGL	15	0.000118	3.01	sp|Q5SX39|MYH4_MOUSE	Myh4	Carboxylation	12419	9468.96	13498.2	12035.7	11596.2	11585.4	11855	13584.7	10909.6	12045.6	10973	10607.2	11199.1	11335.9	9766.95	11326.4	E747,K748
R.GIEQ[0.98]AVQSHAVAEEEAR.K	1	11	VQSHAVAEEEAR	15	1.52e-18	5.942	sp|Q8CAQ8|MIC60_MOUSE	Immt	Deamidation	6668.1	4459.28	7046.97	6298.12	7575.64	7286.63	7525.46	5613.78	5847.66	3842.79	6641.74	4969.02	7226.95	4048.71	4343.25	2953.05	Q550
K.AGLLGTLEEM*RDERLAK[43.99].L	13	5	TGLLGA	15	0.00942	1.913	sp|P13541|MYH3_MOUSE	Myh3	Carboxylation	102550	93012.3	92776	99296.3	94334.9	95378.7	90593	75890.3	74667.4	68495.3	77335.1	67631	72361.9	60942.2	66119.6	75934.2	K784
R.DLEEATLQHEATVATLRK[43.99]K[43.99].H	1	6	EHQLTAE	15	2.18e-05	3.059	sp|P13541|MYH3_MOUSE	Myh3	Carboxylation	10585.4	9725.43	11432.2	12414.1	12698.7	11270	9946.92	8105.63	11418.2	8509.01	10287.6	8833.62	11165.3	10270.2	8167.25	12754.9	K1195,K1196
K.K@K[42.01]MEGDLNEMEIQLNHANR.L	2	9	MEIQLNHANR	15	5.73e-07	2.895	sp|Q5SX39|MYH4_MOUSE	Myh4	acetylation	14190.7	16512.9	12008.7	15745.7	12852.1	16062.1	11841.3	15282.8	13536	10699.9	9525.97	8168.6	10026.4	8313.25	7542.08	9299.64	K1621
R.VLN[0.98]GPDGEGVPEAVVTLNNQIK.V	1	7	LNNQIK	15	1.17e-10	3.685	sp|Q6GQT9|NOMO1_MOUSE	Nomo1	Deamidation	5296.31	6471.77	5563.48	5260.71	4863.94	6605.17	5738.23	5933.25	5509.67	5808.07	5411.33	5221.36	4563.56	5127.47	4780.6	5081.95	N329
K.K[14.02]HLEIN[14.02]PDHPIVETLR.Q	2	8	NIEL	15	4.66e-06	2.307	sp|P11499|HS90B_MOUSE	Hsp90ab1	methylation_mono	19828	24241.2	21993	23749.5	18795.8	16560.6	19971.3	18876.1	19141.7	18682.4	19126.6	13831.8	13186.3	16969.1	17118	15048.2	K624,N629
R.S[42.01]VQGQLK[42.01]DTQLHLDDALR.G	1	7	LHLDDALR	15	7.27e-06	2.518	sp|P13541|MYH3_MOUSE	Myh3	acetylation	4093.61	3527.54	7052.99	6807.56	5267.29	5986.85	5608.22	6448.71	3933.33	4650.69	5314.98	4609.24	6063.23	4360.9	5822.52	6093.41	S1646,K1652
R.SVQGQ[0.98]LKDTQLHLDDALR.G	1	7	LHLDDALR	15	3.2e-05	2.421	sp|P13541|MYH3_MOUSE	Myh3	Deamidation	9869.14	5268.24	6892.86	7368.25	9457.78	5502.54	7765.36	7300.11	9815.95	6604.86	6839.83	5323.17	6471.93	4065.72	4563.99	6332.78	Q1650
K.VGNEYVTKGQTVDQVHHAVN[14.02]ALSK@.S	1	3	TVYE	15	0.00388	2.273	sp|P13541|MYH3_MOUSE	Myh3	methylation_mono	9209.36	8039.66	14781.3	16742.2	13074.9	14948.6	20463.4	14269.3	5912.11	11355.3	5554.49	8245.78	4761.06	6705.53	8928.37	7363.31	N426
K.GQTVQQVY[15.99]N[15.99]SVGALAK.S	6	11	VQQVTQ	15	0.000236	2.931	sp|Q5SX39|MYH4_MOUSE	Myh4	oxidation	13746.3	14060.6	14553.9	13696.3	13505.8	14819.3	13874	13411.5	11692.3	11493.4	11772.9	10286.3	11771.9	10470.6	10816	12206.9	Y424,N425
R.LYTEAWDN[0.98]DKK.T	1	7	AETYL	15	1.65e-08	4.084	tr|E9Q1W3|E9Q1W3_MOUSE	Neb	Deamidation	82103.3	100723	55529.1	61662.6	75284.2	75109.7	60287.9	63831.3	253638	271737	245724	273709	293362	288862	264670	339425	N3696
K.QEY[31.99]DEAGPSIVHR.K	16	9	DEAGPSIVHR	15	2.16e-05	3.506	sp|P68134|ACTS_MOUSE	Acta1	dihydroxy	28508.2	32562.8	23435.2	26297.8	22959.6	23625.8	21881.5	20488	44321.3	55885.7	50695.4	53038.5	53678.3	58064.8	53999.9	58308.4	Y364
K.QEY[79.97]DEAGPSIVHR.K	4	9	EAGPSIVHR	15	6.27e-13	3.659	sp|P68134|ACTS_MOUSE	Acta1	phosphorylation	4246.52	3938.35	3893.24	3087.31	3326.3	2670.97	3432.73	2901.88	5465.84	7932.44	6171.72	7804.62	5144.29	8111.13	6593.3	6764.95	Y364
R.AD[15.99]IAESQVNK.L	7	6	AESQVNK	15	0.00219	3.125	sp|Q91Z83|MYH7_MOUSE	Myh7	oxidation	18058	17255.4	18165.6	17625.3	22894.5	18220	17493	20402.8	21187.9	17079	18350.4	17996.9	20821	21280.1	15255.6	18912.9	D1911
K.QEYD[15.99]EAGPSIVHR.K	6	8	EAGPSIVHR	15	3.55e-14	3.607	sp|P68134|ACTS_MOUSE	Acta1	oxidation	10243.4	11900.6	8910.65	10321.4	10914.5	9318.97	9534.81	9405.96	15737.1	15768.6	14940.6	16595.6	15409.3	18362.1	15521.8	17136.2	D365
R.IGIFSEN[14.02]EEVTDR.A	1	8	FIG	15	0.0366	2.259	sp|Q8R429|AT2A1_MOUSE	Atp2a1	methylation_mono	18922	17387.2	20617.9	16766.9	24039	21895.2	18170.3	19540.5	18331.9	16691.3	18759.5	25211.5	18991.4	18107.6	16505.4	18444.2	N645
K.ATNVVMNYSEIES[42.01]KVR.E	1	6	YNMVVNT	15	5.81e-05	2.601	tr|Q5SUH6|Q5SUH6_MOUSE	Clint1	acetylation	16402.4	15323.1	12893.6	16625.4	15322.8	12820.3	14627.6	16863.4	24797.5	18990.3	16179.1	16915.3	20879.6	19522.4	20659.5	17244.9	S26
K.DLYANNVM[43.99]SGGTTMYPGIADR.M	10	12	VNNAYL	15	6.2e-06	3.457	sp|P68134|ACTS_MOUSE	Acta1	Carboxylation	8606.73	8720.59	8237.82	8680.86	7747.69	6011.04	7524.56	6905.24	12084.7	13754.1	12844.1	12116	10604.6	11185	11472.2	12921.3	M301
K.M*N[15.99]VFNTEVR.S	1	6	ETNFV	15	9.76e-07	2.673	sp|Q8R429|AT2A1_MOUSE	Atp2a1	oxidation	17373.1	28354.5	21767.1	24175.1	19429.1	28491.7	27319.3	26690.8	16835.4	13671.8	17729.8	27524.1	16154.2	18927.4	20631.4	27981.6	N453
K.LKGEM[43.99]M*DLQHGSLFLK@.T	3	6	HGSLFLK	15	2.72e-06	2.881	sp|P06151|LDHA_MOUSE	Ldha	Carboxylation	11728.2	12266.7	14561.8	12903.9	15186.9	10976	15012.4	10296.4	9519.45	9838.05	10746.7	9781.35	10483.5	9639.89	10226.4	10164.4	M62
K.KM*EGDLN[14.02]EMEIQLNHANR.L	2	9	MEIQLNHANR	15	0.00283	2.346	sp|Q5SX39|MYH4_MOUSE	Myh4	methylation_mono	8306.16	9415.46	11227.3	7537.12	10398.6	8399.92	9693.63	6478.75	7249.17	7264.56	8870.67	6702.47	6420.06	7207.75	7752.88	10089.1	N1627
R.AFGPGLEGGLVN[0.98]K.A	3	10	VLGGELGPGFA	15	0.0137	3.84	sp|Q8VHX6|FLNC_MOUSE	Flnc	Deamidation	9295.58	8437.75	8104.72	9876.49	16254.5	7043.43	10693.7	11478.2	16885.5	12677	12189.8	11317	14487	14263.7	14195.1	16477.7	N1367
K.N[15.99]ALAHALQSAR.H	13	9	ALAHALQSAR	15	2.37e-08	3.202	sp|Q91Z83|MYH7_MOUSE	Myh7	oxidation	20970.7	23003.7	23293.3	25235.7	23981.7	22308.9	20785	20330.6	21262.3	18057.7	20403.5	18409.1	16861.5	18759.3	14557.7	17646.1	N1327
K.ELNMGQ[0.98]R.C	1	4	GMNL	15	0.00023	2.423	sp|P45952|ACADM_MOUSE	Acadm	Deamidation	44181.5	51472.2	52616.8	48070.3	48000.9	43599.2	50896	52970.3	29122.1	30521.6	37761.9	35189.7	32120.2	26122.8	32175.5	35333.8	Q242
K.DLYANN[14.02]VM*SGGTTMYPGIADR.M	2	15	MSGGTTMYPGIADR	15	2.18e-11	4.076	sp|P68134|ACTS_MOUSE	Acta1	methylation_mono	5481.45	4379.22	3484.24	4572.71	4600.47	2642.33	4393.02	3749.77	6024.62	7080.4	9019.75	8204.05	5647.76	7267	5180.06	6029.66	N299
K.LKGEMM*D[43.99]LQHGSLFLK@.T	1	6	HGSLFLK	15	0.223	2.079	sp|P06151|LDHA_MOUSE	Ldha	Carboxylation	8374.93	6396.32	14183.1	7530.26	12344.3	9019.96	11774.1	6968.32	8821.69	7430.88	10161	9102.23	10687.5	8542.28	12676.5	8951.47	D64
K.QEY[15.99]DEAGPSIVHR.K	23	9	DEAGPSIVHR	15	1.76e-11	3.881	sp|P68134|ACTS_MOUSE	Acta1	oxidation	22841.3	26372.1	19947.1	22625.6	20837.1	19472.6	18859.3	19376.1	31437.4	40135.1	37992.7	38542.8	37679.5	44092	38110.5	42331.4	Y364
K.LASAD[15.99]IETYLLEK.S	5	10	IETYLLEK	15	2.7e-07	4.87	sp|Q91Z83|MYH7_MOUSE	Myh7	oxidation	28809.5	28838.7	23613.1	28468.4	31743.2	30552.3	24575.1	28741.5	26340.8	25623.3	23744.9	23201.8	24458.2	29582.1	17232.1	27587.5	D262
R.DQMAAT[79.97]EQDKTPLQQK.L	2	6	KTPLQQK	15	9.67e-05	1.974	sp|Q8R429|AT2A1_MOUSE	Atp2a1	phosphorylation	23152.3	26197.1	73896.4	13145.6	32063.9	14635.5	21724.5	25896.7	15147.4	13642.7	21457.4	15755.9	6189.67	12926.7	14005	24691.7	T242
K.LKGEMMD[43.99]LQHGSLFLK@.T	1	6	HGSLFLK	15	1.63e-09	2.529	sp|P06151|LDHA_MOUSE	Ldha	Carboxylation	23979	23327.7	22029.2	26561.1	19467.8	20036.4	17583.2	17078.2	19360.1	19507	15620.5	15379.9	14506	16698	12988.6	17061.3	D64
K.DLYAN[15.99]NVM*SGGTTMYPGIADR.M	4	15	MSGGTTMYPGIADR	15	0.714	3.75	sp|P68134|ACTS_MOUSE	Acta1	oxidation	5863.77	6334.73	5243.68	5757.25	5218.66	5030.74	4484.85	6276.28	7393.63	8828.33	7032.42	8059.89	7997.35	7184.02	8280.48	7658.9	N298
K.HADSVAELGEQIDN[14.02]LQR.V	15	10	EGLEAVSDA	15	0.000651	3.151	sp|Q91Z83|MYH7_MOUSE	Myh7	methylation_mono	14442.7	16644.7	18208.3	16811.4	18916.8	17535.4	17382.7	19246.4	15215.9	16139.7	17213.8	18098.5	16810.3	17830	15224.1	18041.8	N1209
K.ASLQELDLSSN[0.98]K.L	2	7	SLDLEQLS	15	3.9e-05	4.008	sp|Q91VI7|RINI_MOUSE	Rnh1	Deamidation	16532.3	14665.7	19078.9	17586.8	17307.3	13356.6	15520.1	14685.5	22043.5	19482.6	17198.1	15770.4	18301.5	17126.8	20433.9	15303	N232
R.AAFGLSEAGFN[0.98]TACLTK.L	3	12	GAESLGFA	15	2.74e-16	4.247	sp|Q8K2B3|SDHA_MOUSE	Sdha	Deamidation	17344.1	20742.9	21556.1	20233.4	18999.4	19401.6	21533.1	25343	14061.7	15546.9	15127	14865.8	13732.6	10971.3	12195.1	12029.9	N86
K.SELK[14.02]MEIDDLASNMETVSK@.A	3	7	ASNMETVSK	15	0.017	2.014	sp|Q5SX39|MYH4_MOUSE	Myh4	methylation_mono	18410.6	13757.8	10582.1	22587.2	14902.1	12464.2	13317.9	7022.01	7573.93	8470.82	7291.65	3412.83	2750.22	2044.42	1554.64	4668.78	K1229
R.TK[43.99]YETDAIQR.T	4	6	ETDAIQR	15	7.15e-08	2.878	sp|Q91Z83|MYH7_MOUSE	Myh7	Carboxylation	23681.8	37806.3	74998.6	47819.3	16984.3	25742.1	25766.8	30952.1	31709	10705.2	19984.1	23782.2	21977.2	23910.9	19816.4	41766.7	K1374
R.VIISAPSADAPMFVMG[15.99]VN[15.99]HEK.Y	3	5	ASII	15	6.29e-09	2.386	sp|P16858|G3P_MOUSE	Gapdh	oxidation	8005.09	8402.46	6534.13	7798.47	6818.12	7544.91	6770.42	7035.43	7525.57	6632.63	7591.21	7222.07	6673.95	8535.08	6999.88	5770.09	G132,N134
R.VIISAPSADAP[15.99]MFVMGVNHEK.Y	7	10	ASII	15	9.27e-12	3.592	sp|P16858|G3P_MOUSE	Gapdh	oxidation	10547.6	11930.2	10930.8	12440.3	10627.6	12134.7	10680.7	10898	9479.22	9543.11	10384.2	9760.19	9673.11	10700.6	9216.15	8946.45	P127
R.CP[15.99]ETLFQPSFIGM*ESAGIHETTYNSIMK.C	4	11	HETTYNSIMK	15	0.835	4.052	sp|P63268|ACTH_MOUSE	Actg2	oxidation	20169.7	23716.7	16517.5	20268.8	17647	18120.8	17281.7	14021.5	34090.6	46489.9	41063.1	37619.8	40000.2	39037	38143.4	36109.3	P259
R.CN[15.99]EHLVPVLTYTAK.G	1	7	PVLTYTAK	15	4.69e-05	1.604	sp|A2ASS6|TITIN_MOUSE	Ttn	oxidation	3035.86	3948.73	5421.67	4351.38	5533.71	3791.86	5157.28	5174.88	10252.8	8021.66	10077.5	8519.17	9579.77	7782.97	9409.57	10246	N16419
R.MVN[0.98]DAEK.F	2	3	AEK	15	0.000359	2.442	sp|P20029|GRP78_MOUSE	Hspa5	Deamidation	8072.51	8943.16	7726.4	8696.69	9132.62	10110.3	7046.41	10962.3	12924.3	12768.8	10348.5	13588.4	7455.66	13598.5	9982.09	9704.67	N544
R.YLQEIYNSN[0.98]NQK.I	2	7	YIEQL	15	1e-07	2.928	sp|Q8VCM7|FIBG_MOUSE	Fgg	Deamidation	13325.9	12518.8	8933.87	13485.9	15828.2	20935.4	22318.3	30661.3	25605.5	19919.7	21904.7	21124	43926.7	41373.9	54197.8	24014.1	N142
K.QE[43.99]YDEAGPSIVHR.K	16	10	YDEAGPSIVHR	15	5.15e-09	2.857	sp|P68134|ACTS_MOUSE	Acta1	Carboxylation	16637	19750.2	13056.5	14394.1	12973.5	12984.3	13045.8	12611.1	23114	31831.3	26540.5	27556.1	26184.8	33101	28012.9	31229.2	E363
K.IVEYLQSYDEITAM*T[42.01]GDGVNDAPALK@.K	2	11	SQLYEV	15	1.03e-14	3.507	sp|Q8R429|AT2A1_MOUSE	Atp2a1	acetylation	11247.4	12321.9	10707.6	12356.6	12066.4	11729.8	10534.3	13130.1	9288.85	11069	8979.68	10256.6	12145	10570.6	12782	9050.59	T701
K.AK[43.99]TKLEQQVDDLEGSLEQEK@.K	1	8	LEGSLEQEK	15	0.0002	1.996	sp|Q5SX39|MYH4_MOUSE	Myh4	Carboxylation	4409.26	47908.9	11075.9	13118.7	14805.4	6007.02	3985.08	4733.26	2224.48	1975.83	9678.4	14013	3742.13	5742.57	1989.52	4423.29	K1028
K.ETSPS[79.97]PLSPEVEHR.K	2	8	PLSPEVEHR	15	4.34e-05	2.527	sp|Q70KF4|CMYA5_MOUSE	Cmya5	phosphorylation	5120.39	4260.95	5038.22	5163.25	3950.89	4348.26	4926.58	5070.79	7081.36	5674.87	6242.73	9018.97	6018.59	5968.48	6980.98	7220.98	S769
K.N[14.02]EPEVAK[14.02]PHSPPEETSISGPK@.V	1	7	ETSISGPK	15	5.81e-09	2.833	sp|Q70KF4|CMYA5_MOUSE	Cmya5	methylation_mono	5527.16	6701.1	6525.32	7017.54	9194.92	7208.73	7705.36	7457.12	10931	8787.07	9827.11	9025.33	7223.72	10157.7	11181.1	10532.3	N1449,K1455
R.K@DLYANNVM*S[42.01]GGTTMYPGIADR.M	2	13	TMYPGIADR	15	9.24e-17	4.265	sp|P68134|ACTS_MOUSE	Acta1	acetylation	7308.7	6457	5659.96	7114.36	4635.79	4086.24	4939.37	5730.33	13130.6	14720.6	8522.85	12065.5	13730.9	14578.5	14225.3	9395.24	S302
R.DYY[15.99]FALAHTVR.D	2	7	FALAHTVR	15	4.04e-07	3.693	sp|Q9WUB3|PYGM_MOUSE	Pygm	oxidation	8826.59	10363.6	10278	11362.8	10728.6	12815.6	8869.8	10667.2	7082.73	7812.61	10127.6	9158.36	7251.19	9921.77	6282.91	7150.06	Y53
R.RD[15.99]LEEATLQHEATAAALR.K	3	9	QHEATAAALR	15	9.15e-08	3.635	sp|Q91Z83|MYH7_MOUSE	Myh7	oxidation	4589.65	4422.1	2896.79	5007.94	5046.42	4138.69	4659.81	4044.36	3262.15	3996.93	3498.24	3189.9	3754.5	4688.67	3308.43	4345	D1177
R.LINELSTQK[114.04].A	1	6	TSLENIL	15	0.00192	1.772	sp|Q5SX39|MYH4_MOUSE	Myh4	ubiquitination	39457	28648.5	40432.3	32361.4	38753	35151.6	36650.2	24672.2	41138.2	34078.7	40168.5	44049.9	41798.4	42335.2	39654.8	41075.5	K1281
K.LAQESTM*DIENDK[43.99]QQLDEK@.L	1	5	LDEK	15	0.873	1.468	sp|Q5SX39|MYH4_MOUSE	Myh4	Carboxylation	9194.22	8124.49	10860.5	9514.71	9721.37	11279.2	10200.9	7705.45	9131.81	6046.9	9710.64	7719.95	8398.85	9162.84	10095.2	8589.58	K1077
R.GPN[0.98]GLLVYQGK.G	4	7	GLLVYQGK	15	1.29e-07	3.749	sp|Q9DCN2|NB5R3_MOUSE	Cyb5r3	Deamidation	80078.9	65605.7	57958	68961.8	84094.1	63442.3	64667.1	59618.2	97299.2	97101	75965.8	74362.2	93139.9	104175	115381	76036	N146
R.QVAQN[0.98]LDR.F	1	3	AV	15	0.0351	2.119	sp|Q8CHT0|AL4A1_MOUSE	Aldh4a1	Deamidation	9543.85	10824.4	10561.6	10994.7	12176.6	11844.4	8839.88	10766	8888.25	10033.1	9694.76	10605.8	8471.09	8023.01	6110.71	8438.36	N300
R.ASGTN[0.98]DKPGGPHYILR.W	1	11	PGGPHYILR	15	1.07e-15	4.035	sp|Q8CHT0|AL4A1_MOUSE	Aldh4a1	Deamidation	39903.5	35011	40121.8	44168.6	41359.9	35937.3	42892.4	37040.1	32847.8	31518.8	34496.1	30457.3	34275.8	24406.1	28755	28871.5	N528
K.LAQEST[42.01]MDIENDKQQLDEKLK@.K	1	4	SEQAL	15	1.27	1.684	sp|Q5SX39|MYH4_MOUSE	Myh4	acetylation	68872.2	60139.4	59723.5	61394.3	67414.1	76633	62348.3	53162.7	54833.1	47839.2	48081.5	50041	55592.2	51013.8	49993.1	55096.4	T1070
R.AGGAGVPAFYTSTGYG[15.99]TLVQEGGSPIK.Y	1	8	VQEGGSPIK	15	6.04e-13	3.773	sp|Q9D0K2|SCOT1_MOUSE	Oxct1	oxidation	7937.28	7140.66	4710.97	8942.35	7287.04	8112.21	6911.79	5160.43	6760.84	7785.89	6825.84	6500.32	7837.85	6197.35	6245.66	9552.64	G162
K.VIEGQTD[43.99]PDYQLLGQR.L	1	7	LLGQR	15	6.78e-06	2.272	sp|P15508|SPTB1_MOUSE	Sptb	Carboxylation	7926.06	5989.53	9053.25	7195.54	10367	8045.07	9312.94	9711.4	10595.8	6768.36	9069.32	6866.86	7082.95	7264.49	8361.32	7838.72	D1125
R.Q[0.98]DIAFAYQR.R	2	7	YAFAID	15	1.17e-06	3.005	sp|P07356|ANXA2_MOUSE	Anxa2	Deamidation	11574.2	9694.41	9250.05	11364.5	12024.4	11200	10531.1	9254.72	13227.4	12563.9	11837.1	14892.7	14277.1	13763.7	14309.1	10600	Q69
R.N[0.98]SYLEVLLK.L	1	7	LLVELYS	15	0.000351	3.148	sp|Q922R8|PDIA6_MOUSE	Pdia6	Deamidation	26564.6	20488.8	20041	23973.5	24926.8	22960.5	21355.8	19952.9	35432.3	31580.2	27377.9	25045.4	27186.9	29662.2	36285.4	19120.8	N314
K.R[14.02]K[14.02]EPEPVK@PLEEAPSR.Q	1	7	PLEEAPSR	15	1.73e-05	2.066	sp|Q99MR9|PPR3A_MOUSE	Ppp1r3a	methylation_mono	13020.6	15273.3	10246.6	13199.8	12124.6	15137.2	12668.7	14269.4	10673	12200.8	14087.4	14100.7	12302.9	13645.7	10968.4	12876.3	R236,K237
K.N[0.98]EVAALTAAGK.E	3	8	AALTAAGK	15	8.72e-06	4.35	sp|Q91VR2|ATPG_MOUSE	Atp5c1	Deamidation	16493.7	16740.6	18715.4	17454.4	16876.9	13656.7	17599.9	18397.6	12159.8	13054.3	14402.1	12244.5	14809.7	12424.8	12562.1	13921.1	N116
K.NASDMIDKLTLTFN[0.98]R.T	3	10	TLKDIMDSA	15	2.52e-12	4.096	sp|Q91VR2|ATPG_MOUSE	Atp5c1	Deamidation	32283.4	35251.2	30044.9	36245.6	29494.5	29459.9	29400.6	33879	21694.6	26952.5	23386.1	18698.5	17536.7	15455.4	14717.3	19974.7	N276
R.HN[0.98]NLDLVIIR.E	8	7	NLDLVIIR	15	1.53e-08	3.289	tr|Q91VA7|Q91VA7_MOUSE	Idh3b	Deamidation	21448.8	28499.9	24025	27447.7	23528.3	20885.3	22247.8	29311.8	14857.2	19026.7	17943.8	18526.9	16284	15670.4	14270.2	17976.3	N155
K.MN[14.02]VFNTEVR.S	4	6	VFNTEVR	15	0.00712	1.32	sp|Q8R429|AT2A1_MOUSE	Atp2a1	methylation_mono	69168.2	61416	75049.1	58054	70710.7	60902.6	53416.1	47306.6	78816.4	69653.8	83433.4	69005	60332.8	45653.2	63919.6	60118.4	N453
K.HADSVAELGEQIDN[0.98]LQ[0.98]R.V	6	10	EGLEAVSDA	15	1.33e-10	4.624	sp|Q91Z83|MYH7_MOUSE	Myh7	Deamidation	9384.8	8445.92	9800.56	10044.6	9335.79	9215.28	10058.6	9087.9	8809.48	8827.63	9901.48	8218.14	8756.9	7653.4	7807.73	9344.27	N1209,Q1211
K.QREEQAEPDGTEVADKAAYLT[42.01]SLNSADLLK@.A	1	6	NSADLLK	15	2.7	1.856	sp|Q5SX39|MYH4_MOUSE	Myh4	acetylation	17690.7	13325.5	8364.75	16873.3	9710.38	10219.4	8637.9	7601.51	8612.23	6668.14	5475.87	1934.04	3368.66	3393.07	2921.25	3998.41	T391
K.DLYANN[15.99]VM*SGGTTMYPGIADR.M	6	15	MSGGTTMYPGIADR	15	1.04	4.396	sp|P68134|ACTS_MOUSE	Acta1	oxidation	8084.28	9408.14	7010.39	8181.41	8000.56	7219.61	8272.06	5753.4	11771.5	12452.7	12594.9	11400.4	12083.9	13109.6	12227.6	12166.7	N299
K.T[42.01]K[42.01]LEQQVDDLEGSLEQEK@.K	2	7	EGSLEQEK	15	0.0258	1.885	sp|Q5SX39|MYH4_MOUSE	Myh4	acetylation	6787.17	8478.02	9704.4	8491.09	9025.94	8557.06	13246.1	14179.5	5613.51	8294.55	4219.26	3999.87	4616.23	4516.69	3057.51	3699.05	T1029,K1030
K.N[0.98]VQELWLR.L	1	6	WLEQV	15	8.84e-05	2.682	sp|P42125|ECI1_MOUSE	Eci1	Deamidation	30136.5	37334.8	35960.3	32929.9	31068.4	32187.7	32142.5	45036	16632.4	24383.1	24086.4	25980.6	24807.1	26736.3	24713	28546.1	N114
K.HQ[0.98]TVLDNTEGK.N	1	7	NDLVT	15	6.33e-07	3.062	tr|F7BAE9|F7BAE9_MOUSE	Trf	Deamidation	10378.5	8360.38	9588.02	10046.1	10947.6	11215.9	12332.4	14087.8	14088.8	12378	12077.9	14268.3	16754.8	14895	17008.6	11207.1	Q195
R.LINELSTQK@AR[14.02]LHTESGEFSR[14.02].Q	1	7	QTSLENIL	15	0.0734	1.776	sp|Q5SX39|MYH4_MOUSE	Myh4	methylation_mono	70495.4	44890	68107.2	39502.1	64091	33820.9	66150	30190.1	53366.5	26245.4	97130.9	44652.1	52908.7	49053.9	55142.9	38335.9	R1283,R1293
K.DQWTKY[31.99]EEDKFYLEPYLK.E	1	6	YLEPYLK	15	4.22e-06	2.892	sp|Q9D855|QCR7_MOUSE	Uqcrb	dihydroxy	26564.1	23257.2	12051.5	22687.6	12241.5	10968	8660.86	9787.02	9787	9746.18	9962.37	4017.76	5186.25	3534.52	3331.64	5681.63	Y84
K.WYYNAAGFN[0.98]K.L	2	7	FGAANYYW	15	3.1e-10	3.792	sp|Q9D855|QCR7_MOUSE	Uqcrb	Deamidation	13469.2	14417.2	14693.4	16074.6	14161.1	14437.2	13069.7	16729.9	8986.41	13556.5	11255.6	11900	12515.5	15772.6	11130.7	11368.8	N28
R.TLEDQLSEVK[114.04].T	1	7	VESLQDEL	15	0.0128	1.814	sp|Q5SX39|MYH4_MOUSE	Myh4	ubiquitination	9490.77	9408.76	9284.05	8336.11	10740	9304.08	8774.18	7780.97	7939.77	8118.55	9647.59	8831.33	8888.45	6536.33	8316.65	7991.68	K1264
K.HLGLPVFN[0.98]TVK.E	7	6	VPLGL	15	4.56e-07	3.342	sp|Q9WUM5|SUCA_MOUSE	Suclg1	Deamidation	19201.2	23866.6	18366.8	20733.7	18976.4	20782.3	18961	22350	16322.6	18959.5	18028.8	18536.1	18739.2	16407.8	15964.3	17096.6	N102
R.TDLTDYLN[0.98]R.H	7	6	LYDTLD	15	1.74e-06	3.303	sp|Q9CZ13|QCR1_MOUSE	Uqcrc1	Deamidation	85167.2	83314.4	99290.4	76725.6	84994.8	70950.7	88542.8	82580.6	56304.6	58632.4	69080.6	60320.4	61517.2	47138.7	55944.7	56156.3	N221
R.HPFAQ[0.98]AVGR.N	1	5	PFA	15	0.00102	1.958	tr|Q91VA7|Q91VA7_MOUSE	Idh3b	Deamidation	13039.2	15017.6	15431.3	16663.9	14054.2	11451.2	13686.8	17003.6	10557.5	11156	10206.8	11220.1	9897.49	11039.8	9392.35	10510.5	Q312
K.HADS[42.01]VAELGEQIDNLQR.V	4	11	AELGEQIDNLQR	15	1.82e-08	3.347	sp|Q91Z83|MYH7_MOUSE	Myh7	acetylation	5134.56	5844.59	7621.77	5937.58	5919.43	6499.38	7101.94	5154.18	5167.38	5644.87	5626.01	5973.12	5919.34	6484.4	5845.35	6346.52	S1199
K.HDPSLQP[31.99]WSASYDPGSAK.T	12	13	SASYDPGSAK	15	3.3e-09	3.997	sp|P16015|CAH3_MOUSE	Ca3	dihydroxy	17918.5	19422	18240.3	20666.2	20795.2	15392.2	17190.7	21111.9	16036.3	16208.9	15492.8	19655.8	18683.1	17403.8	16697	17789.9	P46
R.HQAQIDHYLGLANKS[42.01]VK[42.01].D	2	10	ALGLYHDIQAQ	15	4.65e-10	2.793	sp|Q99P72|RTN4_MOUSE	Rtn4	acetylation	12073.3	11165.4	9248.97	11609.6	9356.26	13418.6	8087.08	10322.6	10116.5	9416.69	9127.65	7894.1	8299.72	9745.88	12903.3	9879.96	S1142,K1144
R.HQAQIDHYLGLANK[42.01]SVK[42.01].D	2	12	NALGLYHDIQAQH	15	1.16e-08	2.975	sp|Q99P72|RTN4_MOUSE	Rtn4	acetylation	35068.1	38161.4	32443.3	38807.5	35376.9	41315.8	30832.6	35212.4	33257.1	38213.4	33274.2	29428.7	32696.6	35615.3	35252.6	28289.1	K1141,K1144
R.S[42.01]GDGKSEDAGELDFSGLLK@.K	1	6	FSGLLK	15	0.00406	1.46	sp|Q5XKE0|MYPC2_MOUSE	Mybpc2	acetylation	8223.05	7860.61	8132.25	8388.08	9115.24	5642.97	8232.52	6061.91	5917.33	6248.3	5982.81	4732.57	5166.68	4059.15	3243.06	5308.66	S167
K.ELVGYYIE[43.99]ASVVGSGK@.W	2	10	YYGVLE	15	3.35e-07	2.521	sp|Q62234|MYOM1_MOUSE	Myom1	Carboxylation	14701.7	13876.2	14309.4	15866.5	12038.7	15737	16032.3	13148.4	14831.4	14061.1	15942	15125.1	15126.6	15845.8	16266	14908.4	E754
K.Q[0.98]AAIAEK.N	6	5	EAIAA	15	0.00205	2.647	sp|Q62234|MYOM1_MOUSE	Myom1	Deamidation	32408.5	32306.2	38292	34175.9	33094	35350.8	34942.5	33555.3	34830.9	33483	37880.4	34162.8	38062.7	34779.8	35921.2	36845.8	Q1545
K.EFEMSNLQSK[114.04]IEDEQALGM*QLQK.K	2	7	SQLNSMEFE	15	0.000248	2.262	sp|Q5SX39|MYH4_MOUSE	Myh4	ubiquitination	23740.8	14902.1	28175.8	19658.4	26243.5	19519.7	28974.4	19278.3	22270	17153.2	22756.1	13604.5	20595.7	14724.9	24839	16003.6	K1097
K.TPGAM[43.99]E[43.99]HELVLHQLR.C	1	6	LVLHQLR	15	1.46e-06	2.263	sp|Q5SX39|MYH4_MOUSE	Myh4	Carboxylation	7370.51	7774.83	5242.97	5424.24	8064.86	5917.23	5016.73	5712.33	5832.86	5382.96	5485.68	5052.39	6461.63	6507.96	6411.24	7040.24	M688,E689
K.Q[0.98]LIVGVNK.M	5	6	NVGVIL	15	0.00199	3.046	sp|P10126|EF1A1_MOUSE	Eef1a1	Deamidation	58776.9	60063.9	50944.4	62684.6	51275.5	62968.7	49223.2	52965.6	59058.7	59112.4	50019.7	57899.3	52325.7	60590.3	55280.9	53868.5	Q147
K.N[14.02]LQQEISDLTEQIAEGGK@.R	3	9	LTEQIAEGGK	15	0.00233	2.266	sp|Q5SX39|MYH4_MOUSE	Myh4	methylation_mono	13849	11121.8	11620	12562.9	12843.3	10310.2	11535.4	11218.7	9894.6	9331.28	11227.9	11781.3	12973.6	11547.3	8857.19	10353.5	N1508
K.LTDIHGNALQYNK[42.01]EVK.H	1	10	NYQLANGHIDT	15	7.42e-05	2.554	sp|Q9Z0S1|BPNT1_MOUSE	Bpnt1	acetylation	12903.9	13874.7	10870.7	15933	11560.8	13836.8	13784.6	13344.3	11714.2	13357	13387.7	11879.9	10504.6	11601.8	12468.5	11286.8	K274
K.QLWDTAN[0.98]TVK.E	4	6	DWL	15	0.0242	3.83	sp|Q9Z1E4|GYS1_MOUSE	Gys1	Deamidation	20156.8	19405.3	21322.9	19174.9	20243.8	17078.7	21569.5	20482	20843.1	18121.5	18853.5	17181.1	18802.3	15996.7	16973	19324.6	N394
K.GGN[0.98]NLVSGYPK.R	2	6	YGSVL	15	2.83e-12	3.244	sp|Q91X72|HEMO_MOUSE	Hpx	Deamidation	17511.1	15474.7	12414.2	11343.9	22126.2	28852.9	25968.8	35933.7	17997.7	14221.1	17729.9	16128.5	8084.21	10366.3	11858.3	7420.19	N333
R.Q[0.98]SLLDLAR.T	1	6	LDLLS	15	0.000376	2.745	sp|O35855|BCAT2_MOUSE	Bcat2	Deamidation	22527.5	26979.5	20299.5	23527.5	30234.1	24429	24411.4	28676.5	18255.9	20279.4	18263.6	18543.7	18033.2	20912.4	22249.4	21338.3	Q300
R.TTMSHYQQ[0.98]EK.K	1	6	YHSMT	15	1.1e-07	3.416	sp|Q62234|MYOM1_MOUSE	Myom1	Deamidation	23363.3	26857.8	23353.8	24584.1	25858.7	29056.9	24947.1	25617.5	28166.6	33519.2	31765.3	32282.6	31214.2	31171.8	29471.7	32987.3	Q31
R.ILAQITGTEHLTESEN[0.98]DNTK.K	2	15	HETGTIQAL	15	4.68e-13	4.127	sp|Q8CI51|PDLI5_MOUSE	Pdlim5	Deamidation	8970.9	9961.35	8961.92	8618.97	8515.78	8225.84	10187.6	9097.36	11442.5	10888	11528.9	9627.81	15752.1	11358.1	13367.9	11260.9	N300
R.CDLEIQAN[0.98]GR.D	2	7	AQIELD	15	1.8e-08	3.204	sp|P21981|TGM2_MOUSE	Tgm2	Deamidation	3978.6	3079.5	3396.45	3572.37	3665.7	3273.66	3790.49	4065.87	9198.94	7178.58	8153.44	8727.33	7676.81	9882.05	12590.8	7455.98	N17
R.QAE[43.99]EAEEQSNVNLAK@.F	1	8	EQSNVNLAK	15	8.02e-07	2.21	sp|Q5SX39|MYH4_MOUSE	Myh4	Carboxylation	12975.7	13238.4	14576.6	13653.1	12565.9	15892.7	14568.7	12272.5	11372.1	10900	11831.7	13461.3	11686.1	12545.3	10142.7	15228.2	E1887
K.N[0.98]IVVVEGVR.I	2	7	GEVVVI	15	6.54e-07	2.949	sp|Q99JY0|ECHB_MOUSE	Hadhb	Deamidation	73853.8	83215.4	84704.2	71602.4	77966.1	77295	77838.4	95068.8	55129.7	64916.4	57301.5	54198.3	57604.4	58999.9	66049	68586.3	N54
K.QLEVLQD[15.99]IADLTVK.A	1	8	IADLTVK	15	4.68e-07	2.466	sp|Q5XKE0|MYPC2_MOUSE	Mybpc2	oxidation	15525.7	14487.7	14385.7	15283.2	17232.8	15589.9	13801.1	14928.3	12211.9	13048.6	12855.8	13329	11691.5	12985.2	9768.39	11978.4	D439
K.SLEAQADK@YSTK[14.02]EDK[14.02].Y	4	9	SYKDAQAELS	15	0.00013	2.235	sp|P58774|TPM2_MOUSE	Tpm2	methylation_mono	20835.2	16409.1	9392.81	10004.2	14426.7	11370	13838	9365.57	26307.6	39341.6	32109.9	33401.8	26129.2	25132.8	13431.5	29064.7	K217,K220
K.LVWFEHAGQIQN[0.98]DR.L	3	9	QGAHEFWV	15	1.22e-18	5.037	tr|E9Q1W3|E9Q1W3_MOUSE	Neb	Deamidation	7255.57	8978.36	5923.98	5937.85	6402.37	5410.21	5792.39	6152.75	12437.7	14940	11758.3	12047.8	13420.3	15276.7	10554.1	14738.1	N4765
K.VIENRAM*K[114.04].D	2	2	EIV	15	0.0308	1.672	sp|P58774|TPM2_MOUSE	Tpm2	ubiquitination	31468.8	28590.4	25048.6	28718.5	30235.6	30571.5	27271.3	25157.8	25038.9	23921.1	21151.1	20340.4	21454.2	20536	23446.4	20549.1	K136
K.VTAK[43.99]TE[43.99]GGATVTVK@.D	1	8	TVTAGGE	15	0.0162	2.315	sp|Q5SX39|MYH4_MOUSE	Myh4	Carboxylation	14869.1	12484.6	18266.2	14729.3	9512.85	15305.6	10486.7	8393.18	8568.26	7944.6	11451.6	8018.41	11805.1	11540.2	13063.6	14309.6	K63,E65
K.VN[0.98]AINMSDAHYK.A	1	9	AINMSDAHYK	15	5.76e-10	4.468	tr|E9Q1W3|E9Q1W3_MOUSE	Neb	Deamidation	13657.8	17996.5	13661.8	13747.6	15760.8	13615.9	13557.9	10045.7	41680.5	42673	45293.9	39176.5	48359.3	39515.1	41156.5	44664.7	N1526
R.TN[14.02]EK[14.02]VELQELNDR.F	1	8	ELQELNDR	15	0.00161	1.742	sp|P20152|VIME_MOUSE	Vim	methylation_mono	3973.51	2946.49	1799.87	2297.82	3436.33	1468.38	1802.27	2331.41	33885.7	24465.8	24778.1	16180.3	18292.5	13823.9	15692.1	14556.4	N102,K104
K.N[0.98]DLAVVDVR.T	1	7	DVVALD	15	0.0067	3.151	sp|P09405|NUCL_MOUSE	Ncl	Deamidation	16568.9	10623.3	15391.8	10931.6	12392.1	11590.9	14638.4	11106.1	24396.9	17377.9	15963	15585.1	19362.1	16883.9	26283.6	14489.6	N336
R.N[0.98]QENFSSVLYK.E	3	8	YLVSSFNEQ	15	2.55e-07	4.215	tr|E9Q1W3|E9Q1W3_MOUSE	Neb	Deamidation	10115.3	11262.8	9421.37	10169.9	8769.97	8092.38	8528.71	9390.98	28881.1	30030.4	30083.9	29660.1	31912.7	26553	28416.8	33998.9	N6719,N6750,N6843
R.FVFSLVDAMN[0.98]GK.E	3	7	ADVLSFV	15	0.0016	3.662	sp|P08249|MDHM_MOUSE	Mdh2	Deamidation	7108.12	10930.4	9137.44	9137.05	6839.91	7819.71	9291.32	12180.8	5477.5	7524.34	7903.36	7006.12	7069.81	6637.5	5755.67	7659.25	N267
R.ALP[15.99]FWNEEIAPK.I	4	6	AIEE	15	8.88e-09	3.334	sp|O70250|PGAM2_MOUSE	Pgam2	oxidation	21083.2	21031.4	18851.6	18938.3	19805.7	19595	19519.3	15464.9	14048.8	15918.6	18135.5	16336.6	16333.5	16682.9	18769.3	16132.5	P165
R.SLLSGEETG[15.99]SLPGNYLVPIYSGR.Q	1	9	YLVPIYSGR	15	1.5e-12	3.551	sp|Q62234|MYOM1_MOUSE	Myom1	oxidation	19702.6	18916.9	22214.9	24178.2	21575.4	18926.2	21522.3	25033.1	17749.1	19418.6	20685.9	16832.3	17993.4	16372.6	15223.5	22548.7	G141
R.IFSENICG[15.99]LSDSPGVSK.N	7	12	INESFI	15	1.84e-07	2.944	sp|Q5XKE0|MYPC2_MOUSE	Mybpc2	oxidation	21449.4	21997	20178.9	22207.9	20880.4	21119.7	19847.1	18829.2	15881.6	16697.9	17773.3	17697.1	15761.3	17381.8	15249.5	16879.9	G1008
R.GTGGVDT[42.01]AAVGGVFDVSNADR.L	2	6	GGT	15	0.0618	1.841	sp|Q04447|KCRB_MOUSE	Ckb	acetylation	12460.9	14227.7	10503.8	13807.9	14152.2	12555.8	10318.7	12840.2	9214.84	11666.2	12510.2	17277.1	10134.9	15791.8	10274.2	13272.9	T327
R.SLSTEIFK[14.02]MR.N	2	5	FIETSLS	15	0.000503	1.682	tr|B1AR69|B1AR69_MOUSE	Myh13	methylation_mono	57676.5	71677.4	48480.1	63964.3	48956	72183.4	50191.3	62651.7	38913.7	47481.2	42547.9	52214.8	49092.1	52955.4	39358.4	61242.1	K1487
K.IGEHTPSALAIMENAN[0.98]VLAR.Y	11	9	TPSALAI	15	2.24e-13	5.125	sp|P05064|ALDOA_MOUSE	Aldoa	Deamidation	30564.1	32087.8	29125.8	33651.6	28602.6	34460.8	33351.2	29536.8	23314.3	28675.2	29753.4	25215.3	24973.6	26806.5	24050.2	29477	N169
R.ALQ[0.98]ASALK.A	5	4	LASA	15	0.0269	3.188	sp|P05064|ALDOA_MOUSE	Aldoa	Deamidation	32961	35032.2	30758.6	33651	30014.7	35096.7	30118	25965.9	56724.9	32080	28009	32966.5	29314.3	32942.8	30093.2	32336.5	Q307
R.N[0.98]LAENISR.V	5	6	LAENISR	15	0.166	2.725	sp|Q8CI94|PYGB_MOUSE	Pygb	Deamidation	33123.5	26723	31716.5	33385.9	30021	31941.1	31275.7	28501.2	30499	27579.3	33930.2	29747.9	28603.5	27968	30416.5	29994.6	N271
K.ARPEY[31.99]M*LPVHFYGR.V	4	7	LPVHFYGR	15	0.000182	2.802	sp|Q8CI94|PYGB_MOUSE	Pygb	dihydroxy	44738.9	35525	49786.8	37885	44214.8	38118.4	41433.9	34978.5	38666.9	36238.6	39048	35707.4	34699.2	27313.9	35028.3	25948.9	Y197
R.Q[0.98]LLLTADDR.V	11	7	DATLLL	15	0.0113	3.096	sp|P05064|ALDOA_MOUSE	Aldoa	Deamidation	375957	351980	465190	355097	375322	331340	402852	332333	360798	333446	394682	394978	422325	395564	464011	361618	Q61
K.LQQFFN[14.02]HHM*FVLEQEEYK@.K	1	9	LEQEEYK	15	1.27e-05	2.653	sp|Q91Z83|MYH7_MOUSE	Myh7	methylation_mono	10047.5	10465.4	10322.2	11490.6	9519.34	9557.58	9229.7	8817.57	10682.8	10000.3	9612.44	10453.6	8376.02	9267.56	9724.6	11328.2	N490
K.K[42.01]ELSDIAHR.I	1	7	ELSDIAHR	15	0.00447	2.876	sp|P05064|ALDOA_MOUSE	Aldoa	acetylation	8666.33	16005.9	10063.9	10881	11263.5	8407.51	8336.66	6463.35	9013.91	10663.7	7870.9	7815.76	7366.83	12773.4	11783.3	10105.5	K14
K.DLYANNVLSGGT[42.01]T[42.01]M*YPGIADR.M	1	9	NAYL	15	2.01e-09	2.833	sp|P63268|ACTH_MOUSE	Actg2	acetylation	3045.55	4067.16	4411.36	5713.59	4252.88	4214.3	3842.28	3415.97	9658.8	8725.3	9727.08	8450.15	11036.3	9580.03	8491.54	9834.41	T304,T305
K.HFVALSTN[0.98]TAK.V	5	6	SLAVF	15	2.71e-09	2.89	sp|P06745|G6PI_MOUSE	Gpi	Deamidation	19060.1	25847.1	17624.8	23183.9	18343.6	24382.9	16596.4	24343.6	17501	23264.9	15811.4	20339.2	18039	21726.6	15281.1	22614.2	N249
R.N[14.02]VQAEEMVEFSSGLK@.G	4	7	VEFSSGLK	15	0.014	1.67	sp|Q03265|ATPA_MOUSE	Atp5a1	methylation_mono	44825.3	49637.6	52203	45654	51978.5	44283.3	49126.5	49205.5	36793.5	38020.4	43617.8	46225.1	35709.2	31016.6	36228	33019.9	N89
R.QEN[0.98]GASVILR.D	5	4	IVSA	15	1.8e-06	3.459	sp|P57776|EF1D_MOUSE	Eef1d	Deamidation	93185.3	98997.7	91265.2	96017.6	81618.6	78051.2	83751.2	76202	94593.3	99017.3	90903.5	99062.2	79655.1	94706.7	89986.2	77733.2	N41
K.TGTAEMS[42.01]SILEER.I	1	8	EATG	15	0.00192	2.385	sp|Q03265|ATPA_MOUSE	Atp5a1	acetylation	13438.6	20750.9	20845.7	21938	27804	19116.1	24282.8	27927.3	12526.3	13011.5	11133.3	12925.7	14630.8	9814.65	12857	16795.9	S52
R.E[43.99]AYPGDVFYLHSR.L	1	9	PGDVFYLHSR	15	0.00183	2.282	sp|Q03265|ATPA_MOUSE	Atp5a1	Carboxylation	5742.13	7926.66	5323.6	6807.29	6810.54	4967.59	3969.67	6322.13	5623.17	8780.89	4515.82	6476.11	5344.38	6508.23	5906.63	7593.31	E335
K.VTGLTEG[15.99]CEY[15.99]FFR.V	1	4	LGT	15	0.208	1.716	sp|A2ASS6|TITIN_MOUSE	Ttn	oxidation	6166.61	4970.91	6032.3	5566.22	8542.13	6523.88	6059.95	5102.52	16116.8	12700.3	15804.9	17754.4	18482.5	15983.1	17340	16601	G22723,Y22726
R.VWFVSN[15.99]ID[15.99]GTHIAK.T	1	6	TGDINSV	15	0.00815	2.329	sp|P06745|G6PI_MOUSE	Gpi	oxidation	16091.5	17291	16095.9	18648	15080.8	16997.4	14803.7	17406.4	15316.5	13767.1	13962.6	15334.7	14948.8	13231.2	14311.6	14821.9	N186,D188
K.NAYEESLDQLETLK[14.02]R[14.02]ENK.N	1	9	QDLSEEYAN	15	0.000161	2.077	sp|Q5SX39|MYH4_MOUSE	Myh4	methylation_mono	19736.1	16213.7	16299.6	14184.6	18279.6	16600.8	19296.1	11199.8	14357.1	10684.3	15058.5	12381.5	14360.7	10844.8	11456.6	14062.2	K1503,R1504
R.WTEY[31.99]SVVK.D	1	3	VVSYE	15	0.00565	1.808	sp|A2ASS6|TITIN_MOUSE	Ttn	dihydroxy	14110.6	9536.65	16289.9	10753.6	14764.3	9193.75	16053.5	11058.1	51999.4	27402.9	51521.4	39582.4	58442.7	30150.9	54797.7	37457.9	Y20639
K.LASADIETYLLE[43.99]K[43.99]SRVIFQLK.A	1	9	LLYTEIDASA	15	3.32e-05	2.426	sp|Q91Z83|MYH7_MOUSE	Myh7	Carboxylation	15917.6	11338.1	15625.9	13391.4	16777.1	16522.4	18646.9	10608.9	13876.9	9631.09	15084.8	12071.4	13052	8575.98	14066.2	13628	E269,K270
K.LCY[15.99]VALDFEQEMATAASSSSLEK.S	1	8	AASSSSLEK	15	9.59e-08	2.452	sp|P60710|ACTB_MOUSE	Actb	oxidation	4383.88	3897.15	2963.2	3798.6	4666.32	2831.58	3283.14	2821.62	8222.73	7700.73	6932.82	7460.13	7365.97	6670.44	8181.52	5669.05	Y218
R.HQG[15.99]VMVGMGQK.D	1	6	QGMGVMVG	15	4.73e-10	3.206	sp|P60710|ACTB_MOUSE	Actb	oxidation	23773.5	27913.2	39071.2	29804.4	29663.5	14467.7	21744.2	13608.8	58967.1	43033	39019.8	39842.8	40008.7	195418	27577.2	27116.2	G42
R.QDSSGQ[0.98]SLESFK.R	1	8	SELS	15	2.12e-14	4.285	sp|Q5XKE0|MYPC2_MOUSE	Mybpc2	Deamidation	39266.3	43022	38764.7	42677.6	35063	49724.7	39677.5	36563.8	31522.9	33752	31423.1	38623.8	31714.5	40041.4	36549.3	38680.2	Q159
K.AAQEEYIKRALANS[79.97]LACQGK.Y	5	6	IYEEQAA	15	8.74e-07	2.2	sp|P05064|ALDOA_MOUSE	Aldoa	phosphorylation	29102.5	14674.1	38582.8	19808	32515.9	17191.8	36027.9	15635.3	25697.1	16526.4	35400.1	19758.4	30872	17383.9	37351.4	18342.7	S336
K.SGVTGEQIWLQIN[15.99]EPTPNDK.G	4	12	QLWIQEGT	15	3.1e-10	4.065	sp|Q62234|MYOM1_MOUSE	Myom1	oxidation	7731.8	7922.06	9214.2	7432.81	9275.71	8162.76	10031.4	8430	10012.2	8880.08	12541.6	9822.73	10575	9392.24	13263.6	11891.8	N1501
R.SLLSGEE[43.99]TGSLPGNYLVPIYSGR.Q	1	8	YLVPIYSGR	15	8.15e-12	4.022	sp|Q62234|MYOM1_MOUSE	Myom1	Carboxylation	7504.06	6414.69	7863.3	7666.89	6973.87	7590.37	7141.57	7229.92	7693.55	7341.33	7916.88	7765.7	8852.52	8438.55	8087.96	6977.28	E139
K.VCEGD[15.99]IVQLEVK.V	3	6	IVQLEVK	15	3.03	1.881	sp|A2ASS6|TITIN_MOUSE	Ttn	oxidation	4310.66	5242.86	4309.36	4120.7	3959.95	4305.95	4837.14	4466.95	15337.1	13009.8	16461.2	18568.7	17961.9	14578.5	15834.2	15871.5	D2377
K.N[14.02]LTEEM*AGLDENIAK@.L	3	8	AGLDENIAK	15	0.00604	2.143	sp|Q5SX39|MYH4_MOUSE	Myh4	methylation_mono	21209.6	23884.3	18898.4	23721.2	27727.1	22497	15224.8	21512.4	19064.7	15651.7	18235.2	29676.9	22197.3	22249.5	19254.1	21159.6	N981
K.DS[42.01]YVGDEAQSK@.R	1	7	EAQSK	15	7.25e-06	1.673	sp|P60710|ACTB_MOUSE	Actb	acetylation	30770.9	31807.8	23850.4	27869.2	24905.1	21309.1	25071	19470	51837.3	65943.3	59796	67311.8	65440.5	81167.9	73422.7	64176.2	S52
K.MYK[14.02]EEGLNAFYK@.G	1	6	GLNAFYK	15	0.00495	1.676	sp|Q8VEM8|MPCP_MOUSE	Slc25a3	methylation_mono	16589.1	12446.4	17777.3	18064.5	14391.7	14226.3	12922.2	13020.9	13558.1	13594.9	14778	12691.9	11529	11179.2	10084.3	12762.5	K204
R.YASICQQNGIVPIVEPEILPDGDHDLK[114.04].R	1	4	QCISA	15	0.00207	1.594	sp|P05064|ALDOA_MOUSE	Aldoa	ubiquitination	6084.14	6208.72	5265.89	5550.88	5548.15	6471.14	5792.2	5176.43	4735.38	5345.92	4299.11	3384.77	4225.43	6168.45	3604.08	4834.14	K200
K.NLTEEMAG[15.99]LDENIAK.L	3	6	EETLN	15	1.2e-06	2.126	sp|Q5SX39|MYH4_MOUSE	Myh4	oxidation	9240.5	10526.6	11697.1	10298.9	9577.36	10261.8	13565	16489.2	7363.54	9253.18	7667.17	8271.68	8702.75	8184.4	7461.04	11340.8	G988
K.LCYVALD[15.99]FENEM*ATAASSSSLEK.S	1	8	AASSSSLEK	15	1.34	2.158	sp|P63268|ACTH_MOUSE	Actg2	oxidation	6127.21	5540.82	4662.56	3854.16	3307.13	3372.93	3503.92	2385.01	6574.21	10728.8	11019.6	11280	8474.55	7653.97	7909.88	6818.62	D223
K.Q[0.98]IDDAMR.S	2	5	IDDAMR	15	0.0183	2.533	sp|Q3V1D3|AMPD1_MOUSE	Ampd1	Deamidation	49619.3	35285.6	45114.4	41969.1	52841.3	36537.5	53450.3	37880.4	54899.6	47638.8	66338.8	54226.6	47371.2	46733.2	54243.8	42639.7	Q12
K.N[0.98]LILVVR.G	1	5	VLIL	15	0.127	2.292	sp|Q68FD5|CLH1_MOUSE	Cltc	Deamidation	19081.2	14637.9	16270.2	14956.5	16908	18088.7	16133.2	14663.2	22329.4	17781.6	20404.3	17737.9	20455.2	22076.8	19685.8	18718.7	N831
R.QNKDLM[43.99]ELQALIDSHFEAR.K	2	13	LQALIDSHFEAR	15	6.52e-11	4.27	sp|Q9QZ47|TNNT3_MOUSE	Tnnt3	Carboxylation	13875.8	13174.1	11109.3	13326.2	10708.5	9784.65	10882.3	8151.6	12336	13319.8	12469.2	9761.53	9792.83	8396.47	8475.41	11270.6	M83
R.SDTGLYSITAVN[0.98]NLGTASK.E	1	15	VATISYLGTD	15	1.45e-18	4.376	sp|A2ASS6|TITIN_MOUSE	Ttn	Deamidation	5746.5	6034.4	7390.61	4857.78	6093.82	6302.85	7414.83	4333.27	22925.6	19969.6	22951.5	18968.8	25019.1	22402.5	25619.5	25297.1	N17989
K.NLTEEMAGLDEN[0.98]IAK.L	3	11	DLGAMEETLN	15	6.24e-10	4.049	sp|Q5SX39|MYH4_MOUSE	Myh4	Deamidation	6919.49	10219.4	4775.55	9004.06	6177.92	10963.4	5391.88	9222.45	5162.02	7322.42	5526.17	6998.01	6194.98	8528.8	5663.66	8083.14	N992
K.HPK[42.01]FEEILTR.L	4	6	FEEILTR	15	0.00135	2.564	sp|P07310|KCRM_MOUSE	Ckm	acetylation	18969.1	18688.5	17118.9	17471.7	16933.9	19338	17849.6	18542.8	14826.3	16211.3	16804.9	15056.8	15986.8	16569.6	16808.9	14921.3	K307
K.QKYEETQAELEASQ[0.98]K.E	3	10	EAQTEEYK	15	1.72e-12	4.043	sp|Q5SX39|MYH4_MOUSE	Myh4	Deamidation	14980.9	12935.7	13207.4	13696.7	15172.4	15133.3	14561.2	11326.5	11104.6	10392.4	12771.6	12192.4	13454.8	12294.6	11723	13041.4	Q1475
R.LTS[79.97]IKSTTLRVDQS[79.97]ILTGESVSVIK.H	1	9	LTGESVSVIK	15	8.63e-06	2.54	sp|O55143|AT2A2_MOUSE	Atp2a2	phosphorylation	40591	48260.4	39997.5	59963.3	38897.5	61332.9	41275.6	50057.7	24243.9	40561.4	27104.7	32522	33324.2	41828.4	27059.2	40437.3	S167,S178
K.TASEMVLADDN[14.02]FSTIVAAVEEGR.A	6	9	VAAVEEGR	15	3.26e-07	3.037	sp|O55143|AT2A2_MOUSE	Atp2a2	methylation_mono	4079.26	3747.34	4526.9	3882.66	3831.68	4602.62	4822.33	4157.52	3682.64	3821.81	4099.01	3955.94	3385.96	3202.29	2472.27	4066.31	N738
K.N[0.98]VNAGGHK.L	1	6	VNAGGH	15	1.46e-08	2.983	sp|Q60932|VDAC1_MOUSE	Vdac1	Deamidation	38133.6	19913.8	40552.5	25081.4	38599.9	19845.3	41558.7	23419.2	25195	18831.9	30680.1	17740.7	27793.2	13297.7	27015.1	17582	N280
K.Y[15.99]GVGDPILTEPAIAK.N	1	11	LTEPAIAK	15	4.27e-12	4.117	sp|A2ASS6|TITIN_MOUSE	Ttn	oxidation	8355.18	7031.4	7292.16	8138.96	7524.57	7749.69	8924.7	6868.45	27526.8	24873.1	27917.5	29049.9	25755.8	21926.9	22051	30144.7	Y21257
K.ALQEAHQQTLDDLQAEEDK@VN[14.02]TLTK[14.02].A	3	12	AQLDDLTQQHAEQL	15	4.02e-11	3.964	sp|Q5SX39|MYH4_MOUSE	Myh4	methylation_mono	38322.7	40184.3	50563.7	38756.6	46577.5	44338.4	51540.4	43737.8	32235.8	32716.3	32490.3	34180.7	35654.4	42518.1	36772.4	40242.6	N1022,K1026
K.KM*EG[15.99]DLNEM*EIQLNHANR.L	1	12	EIQLNHANR	15	1.25	3.964	sp|Q5SX39|MYH4_MOUSE	Myh4	oxidation	26416	20631.1	25021.2	22729.1	25457.5	22141.8	24530.6	19772.2	26530.9	20715.7	21335.4	18222.8	22364.3	22273.6	23490.6	22439.7	G1624
K.HP[15.99]KFEEILTR.L	3	6	FEEILTR	15	8.67e-08	2.815	sp|P07310|KCRM_MOUSE	Ckm	oxidation	31778.2	26651.7	16568.8	32875	35408	25155.7	17084.4	21135.8	28906.1	23639.8	21672.4	15368.4	19765.7	14591.9	8086.96	14157	P306
K.TAS[42.01]EM*VLADDNFSTIVAAVEEGR.A	6	7	VAAVEEGR	15	3.16e-08	3.561	sp|O55143|AT2A2_MOUSE	Atp2a2	acetylation	4854.19	4266.66	5719.8	5818.6	4475.37	5765.6	5199.45	4849.23	4352.45	4435.7	4034.68	4916.43	3473.5	4381.52	2871.96	4091.32	S730
R.EMIPFAVVGSDHEYQVN[0.98]GK.R	1	5	IM	15	1.17e-11	3.978	sp|Q80UG5|SEPT9_MOUSE	Sept9	Deamidation	7006.89	6445.95	6777.97	6667.62	7436.42	7420.61	6435.85	7082.52	9094.2	9502.98	8735.9	6294.32	6757.57	7518.85	7448.19	6446.78	N507
K.TASEM*VLADD[43.99]NFSTIVAAVEEGR.A	1	12	STIVAAVEEGR	15	1.11e-13	3.579	sp|O55143|AT2A2_MOUSE	Atp2a2	Carboxylation	13648.5	11216.5	14038.9	13008.9	14382.3	12971.5	17379.6	12803.6	14213.3	12733.2	12330.3	11577.7	11394.6	10951.9	13209.9	12541	D737
K.IAEK[42.01]DEEIDQLK@.R	4	8	DQLK	15	1.04	3.941	sp|Q5SX39|MYH4_MOUSE	Myh4	acetylation	9077.03	36608.9	24867.5	18699.5	16566.9	16197	25603.1	13685.6	6317.21	13635.4	18988.2	15972.5	9400.98	18422.7	15674.6	14392.3	K1583
K.WGPP[15.99]KD[15.99]DGGSEITNYVLEK.R	1	8	EITNYVLEK	15	7.89	3.937	sp|A2ASS6|TITIN_MOUSE	Ttn	oxidation	7644.74	9934.87	9684.4	7661.37	9500.84	9717.2	8355.92	9230.12	30420.9	27294.1	28323.2	30013.2	26553	21425.7	20438.3	33740.5	P21889,D21891
K.TK@LEQQVDDLEGSLEQEK[14.02]K[14.02].L	5	13	ELSGELDDVQQELK	15	4.73e-12	3.915	sp|Q5SX39|MYH4_MOUSE	Myh4	methylation_mono	14282.6	25463.5	35700.5	44009.2	32016.1	23889.3	37936.6	11303.4	8208.43	22878.1	17958.3	11443	8577.82	25612.7	15196.4	16424.5	K1046,K1047
K.AAYLTSLN[15.99]SADLLK.A	2	10	LSTLYA	15	4.34e-07	3.898	sp|Q5SX39|MYH4_MOUSE	Myh4	oxidation	26727.6	25057.4	22242.4	26881.3	22314.5	25817.5	24888	24409.2	24850.8	27693.1	24299.2	26846.9	28294.3	30948.8	21736.1	27298.3	N394
K.ELSATSSTQ[0.98]K.I	2	7	STASLE	15	1e-05	3.903	sp|A2ASS6|TITIN_MOUSE	Ttn	Deamidation	7628.85	5599.54	8938.41	4480.64	8428.28	4610.6	8615.66	4483.65	35177.6	20029.6	33219	21115.8	33568.7	14417.6	29015.1	23796.9	Q854
K.K[42.01]HNFTPLAR.V	1	7	HNFTPLAR	15	4.72e-06	2.398	sp|Q8BWT1|THIM_MOUSE	Acaa2	acetylation	8799.64	12654.8	9471.36	11576.2	9979.54	11760.1	11311.8	13341.9	8675.28	11270.4	10578.5	9128.05	9548.06	7415.69	7670.65	11921.5	K270
R.VLASNEYGIGLP[15.99]AETAEPVK.V	2	12	LGIGYE	15	6.02e-08	3.848	sp|A2ASS6|TITIN_MOUSE	Ttn	oxidation	3539.97	4902.9	5116.5	3824.32	3667.04	4327.47	3443.75	4185.22	11145.3	13871.5	15702.8	19312.5	15171.1	15499.2	13315.1	18652.9	P27072
K.MEGDLNEM*EIQLNHAN[0.98]R.L	20	12	IEMENLDGE	15	2.04e-05	4.297	sp|Q5SX39|MYH4_MOUSE	Myh4	Deamidation	86906	97948.8	90877	97920.6	93017.8	95789.7	91069.2	96719.4	75444.4	80075.5	88052.1	88883.8	82912.7	101886	88506.5	91041	N1637
K.LSEMT[42.01]EQDQQR.L	2	5	QDQQR	15	0.00128	1.756	sp|Q6P8J7|KCRS_MOUSE	Ckmt2	acetylation	17007.3	24891.6	22150.6	21514.7	25713.2	19185.3	22095.8	30214.2	14189	11821.5	9854.7	10729.4	11130.6	8632.1	12850	14324.6	T214
K.YEE[43.99]THAELEASQK@.E	3	8	HAELEASQK	15	7.38e-07	2.369	tr|G3UW82|G3UW82_MOUSE	Myh2	Carboxylation	5606.43	7413.82	9711.34	6703.2	8155.02	7692.94	9984.57	12128.9	5770.59	6934.87	7487.37	6648.37	7973.82	8441.43	8629.81	8662.78	E1469
K.FEEILTR[15.99].L	3	4	LIEEF	15	4.52e-05	2.16	sp|P07310|KCRM_MOUSE	Ckm	oxidation	36945.8	30529.3	32525.8	38379.3	39637.9	26319.2	27858.4	26632.7	33525.4	28571.7	29667.2	27542.9	26193.9	29334.4	20643.1	25142.9	R314
R.WLLD[15.99]FASK.R	1	4	AFDL	15	0.0146	1.634	sp|P41216|ACSL1_MOUSE	Acsl1	oxidation	19439.7	31586	23967.5	25256.2	20702.2	26055	22700.9	30264.2	13319	16820.3	13935	14172.6	14886.6	17896.1	9939.09	16433.8	D392
K.SG[15.99]FIEEDELGSILK.G	4	8	ISGLEDEEI	15	1.09e-09	4.509	sp|P32848|PRVA_MOUSE	Pvalb	oxidation	12041.5	7239.03	5771.08	15617.2	23406	8508.22	9543.93	8901.5	20029.5	14497.4	8698.97	9008.77	13743.1	20399.1	4982.9	9594.43	G57
K.T[79.97]THPHFVR.C	7	6	HPHFVR	15	0.0354	1.359	sp|Q02566|MYH6_MOUSE	Myh6	phosphorylation	41943.2	40904.6	42961.4	40841.8	41248.8	42294.1	42272.2	39173.3	31072.2	28655.6	31827.5	29629.4	30264	28879.7	28821.6	31801.2	T666
K.SGFIEEDELGSILK[114.04].G	1	9	LISGLEDEEI	15	1.39e-08	2.67	sp|P32848|PRVA_MOUSE	Pvalb	ubiquitination	21682.5	10049.7	20512.2	13183.6	15705.8	8051.09	19661.9	6790	16870.7	10166.3	23603.3	10144.7	18147.7	9634.62	21148.5	10510.2	K69
K.FIFSSDITN[0.98]EPPK.M	1	9	TIDSSFI	15	3.83e-10	3.091	sp|A2ASS6-3|TITIN_MOUSE	Ttn	Deamidation	6016.2	6025.02	5059.8	6072.39	6661.62	6021.02	6542.31	8598.9	19381.9	19361	18885.2	22235.9	21202.4	21192.6	19603.1	24480.6	N4111
R.Q[0.98]AEEAEEQSNVN[0.98]LAK.F	3	11	VNSQEEAEEA	15	1.93e-13	4.173	sp|Q5SX39|MYH4_MOUSE	Myh4	Deamidation	17931.5	18340.8	18247	16031.4	18567.2	18968.5	19299.4	19048.1	15159	12137.5	15751.4	12587.3	15259.1	14850.4	12781.5	15891.6	Q1885,N1896
R.NVTAIQ[0.98]GPGGK.W	1	7	IATV	15	4.49e-13	3.424	sp|Q9D6R2|IDH3A_MOUSE	Idh3a	Deamidation	12456.7	12806.8	14103.3	10927	11854.6	9489.15	13024.8	14419.5	7817.72	9268.67	9435.01	8307.76	9492.77	9128.25	6628.22	8210.48	Q72
K.LNYK[42.01]PQEEYPDLSK@.H	3	6	EYPDLSK	15	3.5e-07	2.322	sp|P07310|KCRM_MOUSE	Ckm	acetylation	12776.6	27297.5	48581.8	30441.1	14415.9	11382.5	16276.8	15607.6	14793.6	8180.22	14648.8	10987.4	9991.94	10556.1	10748.4	21496.1	K15
K.DLQ[0.98]ILAEFHEK.T	1	6	FEALI	15	4.49e-08	3.804	sp|P07759|SPA3K_MOUSE	Serpina3k	Deamidation	7097.49	6251.83	5356.97	7027.68	3256.42	6540.34	5366.64	4866.63	11810.6	9709.33	7766.48	8491.22	20118.8	20431.5	23522.2	17730.9	Q147
R.KYEVLSQQ[0.98]PFTLDHAPR.I	2	13	PFTLDHAPR	15	3.09e-16	4.583	sp|A2ASS6|TITIN_MOUSE	Ttn	Deamidation	7287.77	7714.37	8362.58	6394.03	7192.32	6654.43	7918.67	7948.33	19689.8	19811.8	17668.5	16869.8	18818.5	14043.5	9969.11	18539.9	Q34155
R.AAALQ[0.98]VPHAVGAVK.E	1	9	PHAVGAVK	15	1.21e-10	3.773	tr|F7CK47|F7CK47_MOUSE	Map4	Deamidation	20106.8	17944.1	20666.3	19433.8	21110.4	16105.3	20464.3	15641.6	22403.9	16818	19283.8	14887.4	13940	13134	13326.9	13562.7	Q337
K.EFTLEFSR[15.99].D	1	4	ELTF	15	0.000629	2.12	sp|O55143|AT2A2_MOUSE	Atp2a2	oxidation	26752	24814.5	18735.5	31421.6	34194.2	20519.2	22688.7	24771.2	28752.8	26262.9	20998.5	21386.8	16681	21771	13531.4	21528.5	R489
K.Y[15.99]ILTVENSSGSK.S	1	10	ILTVENSSGSK	15	1.67e-07	3.889	sp|A2ASS6|TITIN_MOUSE	Ttn	oxidation	15275.9	15287.9	16137.2	17185.5	16020.3	18920	16559	15010.6	41781.1	39509.7	43215.4	42492.9	37861.4	42227	35490.3	41111.9	Y23718
K.QIDQEKSELQAS[79.97]LEEAEASLEHEEGK.I	3	8	LEHEEGK	15	8.63e-16	3.887	sp|Q5SX39|MYH4_MOUSE	Myh4	phosphorylation	39582.9	27755	15001.6	35631	20098.4	26333.5	18453.1	18178.4	17211.3	16425.9	11629.6	5865.36	7306.57	4219.02	3832.34	8203.42	S1547
K.G[15.99]WN[15.99]ILTNSEK.S	3	6	ESNTLI	15	0.00123	3.107	sp|Q91VD9|NDUS1_MOUSE	Ndufs1	oxidation	17319.9	23576.9	17690.2	19877.1	16486	22639.7	17486.9	24450.7	11749.2	17542.8	13650.7	14658.4	12225.2	10521.4	10761.6	13959.4	G99,N101
R.Q[0.98]STNSGAK.Y	1	6	AGSNTS	15	0.000176	3.073	sp|Q9ET78|JPH2_MOUSE	Jph2	Deamidation	53727.2	43350.4	46952.9	47854.9	51342.7	53321.8	49555.3	49830.1	39460.3	38756.8	41943.4	41717.5	34807.7	32227.5	35917.2	38946.2	Q98
K.AEAAEQAALAAN[0.98]QESNIAR.T	2	14	ALAAQEAAE	15	0.00567	5.703	sp|Q9ET78|JPH2_MOUSE	Jph2	Deamidation	6427.91	5769.47	5866.29	6325.34	7331.34	5566.94	6612.84	6449.87	4703.97	6045.87	5412.41	5028.07	5062.67	5084.07	5503.06	5193.13	N403
K.LETDISQIQ[0.98]GEM*EDIVQEAR.N	2	15	IQSIDTEL	15	9.64e-12	3.652	sp|Q5SX39|MYH4_MOUSE	Myh4	Deamidation	7537.41	8888.98	11726.9	7701.26	8754.52	10525.3	11079.9	11499.2	8185.41	6866.08	8465.72	9823.76	7300.01	10515.7	7741.1	11456	Q1742
K.K@DIDDLELTLAKVEK[43.99].E	1	6	LELDDID	15	0.205	2.411	sp|Q02566|MYH6_MOUSE	Myh6	Carboxylation	19792.5	9897.5	22299.2	14374.7	16545.5	12388	19533.3	13668.9	16817.4	10577.8	16304	9635.76	16201.7	8625.77	17109.3	12604	K968
R.QAEEAEEQSNVNLAK[114.04].F	3	13	ALNVNSQEEAEEAQ	15	1.11e-12	3.634	sp|Q5SX39|MYH4_MOUSE	Myh4	ubiquitination	10477.9	11782.6	10242.6	11214	10447.9	13614.6	10765.1	14428.2	7573.9	9368.7	7823.2	9669.86	8279.85	10530.9	8242.73	12247.9	K1899
R.LQQ[0.98]DGGLHSLHIAR.V	1	6	HSLHIAR	15	1.56e-07	2.666	tr|E9QQ25|E9QQ25_MOUSE	Speg	Deamidation	5792.76	4930.91	6632.32	7141.61	7112.05	5995.08	7610.97	6541.22	4877.45	5229.44	5673.9	5397.83	6267.76	6238.12	4446.76	5759.66	Q1119
K.N[0.98]SDIIVPHKYPR.I	5	9	IIVPHKYPR	15	2.98e-11	3.392	sp|A2ASS6|TITIN_MOUSE	Ttn	Deamidation	19733.9	22037.8	17069.5	18732.2	17577.1	18517.7	16303.7	16651.3	73454.8	71448.8	66221.7	59582.3	61987	45790.6	44229.6	74401.1	N1598
K.N[0.98]TVHLSWKPPK.N	1	8	LSWKPPK	15	1.96e-13	3.384	sp|A2ASS6|TITIN_MOUSE	Ttn	Deamidation	13650.4	14152.8	14695.7	12565.6	12580.2	14080	14948.9	13388.4	49246.2	41454.2	43455.2	42318.1	41115.9	42091.6	33656.2	41529.2	N17815
K.IADFSTHLIN[0.98]K.D	6	4	LHTSF	15	6.07e-08	3.357	sp|A2ASS6|TITIN_MOUSE	Ttn	Deamidation	16463.9	17797.7	16166.3	15947.4	16853.2	17124.2	15608.7	15348.3	46528.1	44663.1	46268.2	48154.7	46912	39718.6	37151.1	51437.7	N23310
K.VVANSPANADYQ[0.98]ER.F	3	8	SNAV	15	6.21e-10	4.083	sp|Q9JKS4-2|LDB3_MOUSE	Ldb3	Deamidation	7699.81	11153.3	7742.14	8661.65	8041.7	8890.2	7926.2	8651.29	10652.9	15187.1	12106	14478.1	13242.5	13835.2	12714.5	17674.4	Q119
K.Q[0.98]ATVEEDQR.I	1	7	ATVEEDQR	15	8.13e-05	3.346	sp|A2ASS6|TITIN_MOUSE	Ttn	Deamidation	5826.85	7552.43	7117.88	5888.65	5754.81	7767.13	5256.27	7260.3	17805.9	19685.4	19165.8	22491.4	21801.3	19523.1	16868.6	24043.4	Q33770
R.DAAAALAAMN[0.98]GR.K	1	6	ALAAAA	15	3.29e-11	3.659	sp|P70318|TIAR_MOUSE	Tial1	Deamidation	12417	8460.15	14677.7	11441.3	10640.1	11179	12098.8	10469.9	15049.7	10804.2	12308.4	10568.4	15194.3	9768.52	13820.5	14269.3	N86
R.CY[15.99]EQFFAPICAK.C	1	6	APICAK	15	0.005	1.455	sp|Q9JKS4|LDB3_MOUSE	Ldb3	oxidation	12994	12870	11811	8525.86	12359.5	12036.6	12151.4	10821.1	16077.4	14728.9	11699.5	10190.5	11845	10407.1	13709.6	11196.6	Y598
R.VSAEN[15.99]AAGLSEPSPPSAYQK.A	2	10	PSPPSAYQK	15	0.00157	3.338	sp|A2ASS6|TITIN_MOUSE	Ttn	oxidation	6958.93	5127.06	9203.07	6374.4	10857.2	5782.61	8853.83	6881.14	12923.3	10034.6	14620.1	12134.1	13807.7	8508.64	11511.5	11817.7	N24604
K.M*QGTLEDQIISAN[0.98]PLLEAFGNAK.T	2	9	LEAFGNAK	15	1.46e-10	3.548	sp|Q5SX39|MYH4_MOUSE	Myh4	Deamidation	23651.4	23632.7	31446.9	30210.8	32738.5	29271.7	32461.2	29820.6	22248.1	20371.7	21416.6	19043.3	23357	20292.7	22694.1	23636.9	N227
K.LFQEDN[0.98]GMPVHLK.G	1	7	PVHLK	15	3.54e-06	3.7	sp|P48771|CX7A2_MOUSE	Cox7a2	Deamidation	14158.2	7515.57	15329.4	7538.3	10993.6	5606.39	12068.7	5053.3	16714.4	7314.24	16973.3	7005.75	14783.2	9485.07	17581.6	7123.85	N39
[truncated: 14,741 more rows]
