# Supplementary material for: Largely Distinct Post‐Translational Modifications Differentiate Skeletal Muscle Wasting Caused by Cancer, Dexamethasone and Aging
Source: J Cachexia Sarcopenia Muscle. 2026 Feb 4;17(1):e70220. doi: 10.1002/jcsm.70220 (PMC12872332; doi:10.1002/jcsm.70220)
Supplement: Supplementary file 2 — Dataset: S2. JUMPptm results for aging. [file JCSM-17-e70220-s004.xlsx]

## Sheet: Sheet1
Peptides	# PSMs	# Matched tags	Top scored tag	Best tag scores	Matching E values	XCorr	Protein ID	GN	PTM types	ModSites	group_24M-group_6M_logFC	group_24M-group_6M_P.Value	group_24M-group_6M_adj.P.Val
-.M[43.99]FE[43.99]QTQIQEFK@.E	23	7	QTQIQEFK	15	0.00011	1.986	tr|D3YUI7|D3YUI7_MOUSE	Myl2	Carboxylation	M1,E3	0.0981403	0.129263	0.435524
-.M*APIKVGDAIPS[42.01]VEVFEGEPGKK@.V	1	0	NA		0.78	2.307	sp|P99029-2|PRDX5_MOUSE	Prdx5	acetylation	S12	-0.194026	0.645864	0.859193
-.M*ASAS[79.97]GAMAKHEQILVLDPPSDLK.F	1	3	VLD	9.4765	1.57	1.477	sp|Q9WV55|VAPA_MOUSE	Vapa	phosphorylation	S5	-0.119345	0.199897	0.538275
-.M*CEEETTALVCDN[0.98]GSGLCKAGFAGDDAPR.A	1	3	DA	7.63497	4.77e-05	1.986	sp|P63268|ACTH_MOUSE	Actg2	Deamidation	N13	-0.438863	0.00853561	0.121422
-.M*CSFFLVLLLWQN[15.99]M*AVPPTYADLGK.S	1	3	YADL	9.76019	0.00927	2.041	sp|Q60932|VDAC1_MOUSE	Vdac1	oxidation	N13	0.0196472	0.737778	0.898498
-.M*FQ[0.98]TLIQK.V	2	4	TLIQK	15	0.000457	1.99	sp|P56379|68MP_MOUSE	Mp68	Deamidation	Q3	0.0503932	0.593769	0.831505
-.M*FQTLIQ[0.98]K.V	2	4	FQTLI	15	0.000254	2.211	sp|P56379|68MP_MOUSE	Mp68	Deamidation	Q7	-0.219613	0.0431566	0.260043
-.M*S[42.01]YPYPALTPEQK@.K	3	6	PYPALT	12.1302	8.66e-08	2.079	tr|A6ZI47|A6ZI47_MOUSE	Aldoart2	acetylation	S2	0.128012	0.171158	0.502429
-.M*YGFVNHALELLVIR[31.99]NY[31.99]GPEVWEDIKK.E	1	4	EDIKK	14.9846	0.107	1.331	sp|O54865|GCYB1_MOUSE	Gucy1b3	dihydroxy	R15,Y17	0.41314	0.346397	0.677406
-.MAAFR[14.02]LPIYTAPPLHSK@.Y	1	8	PPLHSK	15	0.0154	1.633	tr|B1AV14|B1AV14_MOUSE	Apool	methylation_mono	R5	-0.140888	0.197322	0.535898
-.MAHR[31.99]FPALTPEQK.K	1	2	EQK	11.3364	0.0385	1.977	sp|Q91Y97|ALDOB_MOUSE	Aldob	dihydroxy	R4	-0.32442	0.0504536	0.277789
-.MAS[42.01]EIK@.K	1	1	AM	9.73262	0.0101	2.223	sp|Q02013|AQP1_MOUSE	Aqp1	acetylation	S3	-0.259138	0.11298	0.408591
-.MAS[42.01]EIK@K@.K	5	4	EIKK	14.9995	0.000856	2.922	sp|Q02013|AQP1_MOUSE	Aqp1	acetylation	S3	0.0218592	0.811782	0.931477
-.MASAS[79.97]GAMAKHEQILVLDPPSDLK.F	1	3	VLD	8.95878	0.0773	1.572	sp|Q9WV55|VAPA_MOUSE	Vapa	phosphorylation	S5	-0.0347006	0.732453	0.896745
-.MEQVN[0.98]ELK.E	1	2	ELK	14.0782	12	1.823	sp|Q60864|STIP1_MOUSE	Stip1	Deamidation	N5	0.312638	0.126491	0.429814
-.MES[42.01]HKPSTSK@DDLILNIISR.K	1	2	LN	6.97689	5.25e-12	3.643	sp|Q9D8Y1|T126A_MOUSE	Tmem126a	acetylation	S3	-0.151375	0.592679	0.83122
-.MEVK[42.01]PPPGRPQPDSGR.R	1	0	NA		1.34e-06	2.448	sp|Q8BG05|ROA3_MOUSE	Hnrnpa3	acetylation	K4	0.323632	0.00307308	0.0742239
-.MFDQS[79.97]QIQEFK.E	1	4	IQEFK	15	0.000368	1.482	tr|E9QNY3|E9QNY3_MOUSE	Myl10	phosphorylation	S5	0.0861352	0.377583	0.702277
-.MFQ[0.98]TLIQK.V	1	5	QILT	15	0.00257	3.003	sp|P56379|68MP_MOUSE	Mp68	Deamidation	Q3	-0.206145	0.0240366	0.204032
-.MGVN[0.98]DEKYDNSLKIVSNASCTTNCLAPLAK.V	1	3	CLA	8.53648	2.42e-05	2.684	tr|V9GXA7|V9GXA7_MOUSE	Gm15294	Deamidation	N4	0.0354061	0.778957	0.919433
-.MLSALAR[14.02]PAGAALRRSFSTSAQNNAK@.V	1	1	AK	6.78679	0.475	1.794	sp|P08249|MDHM_MOUSE	Mdh2	methylation_mono	R7	-0.230935	0.613652	0.841594
-.MLSGER[15.99]K.E	1	4	EGSLM	15	0.006	2.33	sp|Q3U0S6|RAIN_MOUSE	Rasip1	oxidation	R6	0.656039	0.402329	0.720809
-.MLSLSPHFLSLQK[14.02]VNVVEQEK@.I	1	7	VNVVEQEK	15	0.00376	1.74	tr|Q6PHC1|Q6PHC1_MOUSE	Eno1	methylation_mono	K13	-0.00508222	0.958516	0.986191
-.MQ[0.98]IFVK.T	1	3	IFVK	13.1058	0.000832	2.369	sp|P62984|RL40_MOUSE	Uba52	Deamidation	Q2	0.131355	0.025961	0.209901
-.MTTSTLQK[114.04]AIDLVTK.A	1	3	TV	12.9179	0.705	1.461	sp|Q8VEJ9|VPS4A_MOUSE	Vps4a	ubiquitination	K8	-0.0546186	0.733423	0.897339
K.AAAHHYGAQCD[15.99]K.T	3	6	QAGYHHA	14.987	1.39e-07	2.248	sp|Q9DCJ5|NDUA8_MOUSE	Ndufa8	oxidation	D37	0.0496791	0.731564	0.896745
K.AAATETPIETSTAP[15.99]SLEGAPK.E	1	10	ATSTEIPTE	14.9997	1.87e-13	3.542	sp|P70670|NACAM_MOUSE	Naca	oxidation	P1694	-0.100676	0.165435	0.495758
K.AAD[15.99]AEAEVASLNRRIQLVEEELDR.A	1	4	QLVEEE	10.0338	0.00642	1.917	sp|P21107|TPM3_MOUSE	Tpm3	oxidation	D81	0.191324	0.0813277	0.346401
K.AADAEAE[43.99]VASLNR.R	2	2	SAV	8.47628	0.00263	2.364	sp|P21107|TPM3_MOUSE	Tpm3	Carboxylation	E85	0.0494729	0.647537	0.859366
K.AAEQ[0.98]AVFK.C	1	1	AV	6.77314	0.226	3.078	sp|Q5XKE0|MYPC2_MOUSE	Mybpc2	Deamidation	Q450	0.556957	0.332546	0.664689
K.AAESSAMAATEK[14.02]KAVTPAPPMK@.R	1	1	AA	5.77756	2.98	1.656	sp|Q9Z1P6|NDUA7_MOUSE	Ndufa7	methylation_mono	K92	-0.129293	0.398926	0.718064
K.AAFD[15.99]M*FDADGGGDISVK.E	2	5	ISVK	14.9634	4.25e-16	3.516	sp|P20801|TNNC2_MOUSE	Tnnc2	oxidation	D25	-0.0471739	0.670317	0.871092
K.AAFDDAIAELD[15.99]TLSEESYK.D	1	12	LEAIADD	15	4.23e-12	3.441	sp|P62259|1433E_MOUSE	Ywhae	oxidation	D207	0.0663219	0.272942	0.613378
K.AAFDM*FDAD[43.99]GGGDISVK@.E	5	7	GGGDISVK	15	2.75e-14	3.003	sp|P20801|TNNC2_MOUSE	Tnnc2	Carboxylation	D30	-0.0244779	0.757811	0.907219
K.AAFDM*FDADGGGDIS[42.01]VK@.E	1	4	MDFAA	12.2534	0.0183	1.746	sp|P20801|TNNC2_MOUSE	Tnnc2	acetylation	S36	-0.106439	0.406488	0.724313
K.AAFDMFDAD[43.99]GGGDISVK@.E	8	3	DFMD	9.42585	6.22e-09	2.819	sp|P20801|TNNC2_MOUSE	Tnnc2	Carboxylation	D30	0.0220525	0.790308	0.924069
K.AAFDMFDADGGGDIS[42.01]VK@.E	2	4	DFMD	13.7291	7.84e-06	2.231	sp|P20801|TNNC2_MOUSE	Tnnc2	acetylation	S36	0.0527859	0.543614	0.80574
K.AAGEK[14.02]ALK@K@.A	2	3	AL	9.53788	0.0736	2.03	sp|Q8R5A0|SMYD2_MOUSE	Smyd2	methylation_mono	K403	-0.908681	3.46493e-05	0.00584839
K.AAGT[42.01]K[42.01]PGSGK@.K	1	4	PGSGK	14.9965	0.0211	1.486	tr|E9Q5C9|E9Q5C9_MOUSE	Nolc1	acetylation	T581,K582	-0.0832159	0.36622	0.693338
K.AAK[42.01]IS[42.01]MPDVDLNFK@.G	1	0	NA		0.00805	2.225	tr|E9Q616|E9Q616_MOUSE	Ahnak	acetylation	K1892,S1894	1.53457	0.00867406	0.122794
K.AAPGY[31.99]HMAK.M	2	4	PGY	11.2036	0.00286	1.926	sp|Q8CI94|PYGB_MOUSE	Pygb	dihydroxy	Y614	0.00534238	0.943753	0.982833
K.AAPVEWR[31.99].K	2	3	EVPA	11.0324	0.000715	2.006	sp|A2AAJ9|OBSCN_MOUSE	Obscn	dihydroxy	R3650,R3826,R4002,R4074,R4250,R4338,R4514,R4602,R4690	-0.054628	0.861197	0.951262
K.AAQ[0.98]EEYIK.R	2	4	EEYIK	14.9925	1.78e-06	2.945	sp|P05064|ALDOA_MOUSE	Aldoa	Deamidation	Q325	0.0455029	0.52109	0.793477
K.AAQAGVAVG[15.99]D[15.99]WVLNIDGENAGSLTHIEAQNK.I	2	14	VAVGAQA	14.5812	1.16e-30	7.14	sp|Q3TJD7|PDLI7_MOUSE	Pdlim7	oxidation	G47,D48	-0.075243	0.395639	0.716353
K.AAQAGVAVGDWVLN[0.98]IDGENAGSLTHIEAQNK.I	1	4	VAV	8.50189	3.85e-10	4.643	sp|Q3TJD7|PDLI7_MOUSE	Pdlim7	Deamidation	N52	-0.176569	0.0320833	0.228939
K.AAQEE[43.99]YIK@.R	1	4	EQAA	12.8833	0.00311	1.328	sp|P05064|ALDOA_MOUSE	Aldoa	Carboxylation	E327	0.0187305	0.702457	0.88344
K.AAQEEY[15.99]IK.R	12	5	EEQAA	14.9599	3.21e-07	3.031	sp|P05064|ALDOA_MOUSE	Aldoa	oxidation	Y328	-0.0107134	0.815838	0.932614
K.AAQEEY[31.99]IK.R	11	4	EEQA	14.9426	1.72e-05	2.87	sp|P05064|ALDOA_MOUSE	Aldoa	dihydroxy	Y328	0.0250694	0.60999	0.84049
K.AAQEEYIK[42.01]RALANSLACQGK@.Y	2	8	ANSLACQGK	15	3.42e-09	2.582	sp|P05064|ALDOA_MOUSE	Aldoa	acetylation	K330	-0.415057	0.198827	0.536919
K.AAQT[79.97]RKT[79.97]LIEGK.M	1	4	LIEGK	15	0.187	1.455	sp|Q91ZX7|LRP1_MOUSE	Lrp1	phosphorylation	T639,T642	-0.0581194	0.645317	0.858825
K.AASFECEVSHFNVP[15.99]SM*WLK.N	3	10	FHSVECEFSA	15	1.95e-13	4.051	sp|A2ASS6|TITIN_MOUSE	Ttn	oxidation	P2917	-0.113536	0.589237	0.829876
K.AASFECEVSHFNVP[31.99]SM*WLK.N	5	9	FHSVECEFSA	15	1.92e-13	4.031	sp|A2ASS6|TITIN_MOUSE	Ttn	dihydroxy	P2917	0.00629114	0.971022	0.989453
K.AASYQ[0.98]LCLK.I	2	4	YSAA	11.9087	0.000213	2.44	sp|O70209|PDLI3_MOUSE	Pdlim3	Deamidation	Q75	0.196132	0.0425937	0.25818
K.AAVAGLDR[31.99]AERAGIP[31.99]TR.V	1	0	NA		0.247	1.766	sp|Q64737|PUR2_MOUSE	Gart	dihydroxy	R852,P859	-0.399683	0.0132784	0.15038
K.AAVK[14.02]DVEEEKFPTQLSR.H	1	1	VA	7.28739	0.77	1.823	sp|Q3UKJ7|SMU1_MOUSE	Smu1	methylation_mono	K194	-0.24097	0.0779363	0.338973
K.AAVPTVSDQAAAM*QLSQCAK[14.02]N[14.02]LATSLAELR.T	1	0	NA		0.258	1.996	sp|Q71LX4|TLN2_MOUSE	Tln2	methylation_mono	K1028,N1029	-0.108151	0.505188	0.785341
K.AAVPTVSDQAAAMQLSQCAKNLATS[42.01]LAELR.T	1	0	NA		1.79	2.042	sp|Q71LX4|TLN2_MOUSE	Tln2	acetylation	S1033	-0.0707662	0.689505	0.878537
K.AAVSG[15.99]LWG[15.99]K.V	11	3	SVAA	11.2823	0.0156	2.088	tr|A8DUK4|A8DUK4_MOUSE	Hbbt1	oxidation	G14,G17	-0.0232398	0.894579	0.965415
K.AAVSGLWG[15.99]K.V	29	4	LGSVAA	14.7956	3.16e-05	3.017	tr|A8DUK4|A8DUK4_MOUSE	Hbbt1	oxidation	G17	0.0179732	0.935749	0.980665
K.AAY[15.99]LQGLNSADLLK.A	7	11	LQGLNSADLLK	15	5.05e-14	5.481	tr|G3UW82|G3UW82_MOUSE	Myh2	oxidation	Y389	0.0169893	0.881329	0.960055
K.AAY[15.99]LTSLNSADLLK.A	3	10	TSLNSADLLK	15	2.15e-07	3.443	sp|Q5SX39|MYH4_MOUSE	Myh4	oxidation	Y389	0.150172	0.10048	0.38718
K.AAY[79.97]LQGLNSADLLK.A	1	2	LLK	5.60091	0.0954	2.027	tr|G3UW82|G3UW82_MOUSE	Myh2	phosphorylation	Y389	0.0462641	0.64759	0.859366
K.AAY[79.97]LTSLNSADLLK.A	2	9	LTSLNSADL	15	1.17e-07	5.061	sp|Q5SX39|MYH4_MOUSE	Myh4	phosphorylation	Y389	0.0100669	0.884834	0.960924
K.AAYLM[43.99]GVSSGD[43.99]LLK@.G	1	5	LYAA	13.8131	0.168	1.571	sp|A2AQP0|MYH7B_MOUSE	Myh7b	Carboxylation	M391,D397	0.140629	0.752078	0.905237
K.AAYLQ[0.98]GLNSADLLK.A	8	7	LYAA	12.9169	6.11e-07	3.587	tr|G3UW82|G3UW82_MOUSE	Myh2	Deamidation	Q391	0.142187	0.298487	0.63542
K.AAYLQ[0.98]NLNSADLLK.A	3	10	LLDASNLN	14.9998	5.45e-20	5.593	sp|Q5SX40|MYH1_MOUSE	Myh1	Deamidation	Q391	-0.468618	0.00219475	0.0617415
K.AAYLQEN[0.98]GKPLDEVLRK.A	1	2	QLY	7.95458	2.07e-12	4.063	sp|P10107|ANXA1_MOUSE	Anxa1	Deamidation	N88	0.11155	0.480719	0.772191
K.AAYLQG[15.99]LNSADLLK.A	2	7	LNSADLLK	15	0.0548	1.97	tr|G3UW82|G3UW82_MOUSE	Myh2	oxidation	G392	0.214706	0.0660234	0.315281
K.AAYLQGLN[14.02]SADLLK@.A	3	3	LY	11.307	1.18e-06	1.981	tr|G3UW82|G3UW82_MOUSE	Myh2	methylation_mono	N394	0.0734765	0.81724	0.933609
K.AAYLQGLNS[79.97]ADLLK.A	8	4	LYAA	14.977	0.000225	2.047	tr|G3UW82|G3UW82_MOUSE	Myh2	phosphorylation	S395	-0.198897	0.145309	0.464448
K.AAYLQGLNSAD[43.99]LLK@.A	2	6	NLGQL	13.8755	7.51e-05	2.445	tr|G3UW82|G3UW82_MOUSE	Myh2	Carboxylation	D397	0.22274	0.589764	0.830097
K.AAYLQN[0.98]LNSADLLK.A	2	10	QLYAA	14.9943	2.88e-16	5.319	sp|Q5SX40|MYH1_MOUSE	Myh1	Deamidation	N392	-0.251972	0.454334	0.756112
K.AAYLQN[14.02]LNSADLLK@.A	1	7	LNSADLLK	14.9997	0.0157	2.038	sp|Q5SX40|MYH1_MOUSE	Myh1	methylation_mono	N392	1.63089	0.0140323	0.154338
K.AAYLQNLN[0.98]SADLLK.A	4	6	LNQLYAA	14.9996	2.57e-13	3.781	sp|Q5SX40|MYH1_MOUSE	Myh1	Deamidation	N394	-0.196097	0.131029	0.438432
K.AAYLT[42.01]SLNSADLLK@.A	1	4	DLLK	14.9917	0.247	1.835	sp|Q5SX39|MYH4_MOUSE	Myh4	acetylation	T391	0.0557032	0.900988	0.967678
K.AAYLTS[79.97]LNSADLLK.A	1	3	TLY	10.6088	5.57e-07	2.583	sp|Q5SX39|MYH4_MOUSE	Myh4	phosphorylation	S392	0.0673742	0.541559	0.805328
K.AAYLTSLN[0.98]SADLLK.A	18	9	LSTLYAA	14.9986	2.19e-09	5.063	sp|Q5SX39|MYH4_MOUSE	Myh4	Deamidation	N394	0.0617986	0.549132	0.809358
K.AAYLTSLN[15.99]SADLLK.A	1	6	TLYAA	13.8858	4.47e-10	4.741	sp|Q5SX39|MYH4_MOUSE	Myh4	oxidation	N394	-0.0581703	0.573349	0.822027
K.ACD[15.99]PIYKPGPPNNPK.V	7	3	KPG	7.22146	0.0335	2.568	sp|A2ASS6|TITIN_MOUSE	Ttn	oxidation	D24622	0.0527978	0.47642	0.769372
K.ACD[15.99]PVFKPGPPTNAHVVDTTK.N	10	6	HVVDTTK	15	2.71e-09	3.413	sp|A2ASS6|TITIN_MOUSE	Ttn	oxidation	D25704	0.0736663	0.197429	0.535898
K.ACD[43.99]PIYK@PGPPNNPK@.V	1	4	PGPP	10.6225	3.9e-05	2.358	sp|A2ASS6|TITIN_MOUSE	Ttn	Carboxylation	D24622	-0.122806	0.0616568	0.307081
K.ACDPIYKP[31.99]GP[31.99]P[31.99]NNPK.V	2	3	KYIP	12.9954	3.24	2.117	sp|A2ASS6|TITIN_MOUSE	Ttn	dihydroxy	P24627,P24629,P24630	-0.0289051	0.748372	0.904062
K.ACDPVFK@PGPPTN[14.02]AHVVDTTK@.N	3	7	AHVVDTTK	15	0.00146	2.063	sp|A2ASS6|TITIN_MOUSE	Ttn	methylation_mono	N25714	0.0429178	0.569897	0.819639
K.ACDPVFKP[31.99]GP[31.99]P[31.99]TNAHVVDTTK.N	5	2	HVV	6.52853	7.35e-12	3.372	sp|A2ASS6|TITIN_MOUSE	Ttn	dihydroxy	P25709,P25711,P25712	0.034279	0.55761	0.814016
K.ACDTVFKPGPPGN[0.98]PR.V	1	4	KFVTD	12.4773	4.27e-06	2.452	sp|A2ASS6|TITIN_MOUSE	Ttn	Deamidation	N23550	0.0233097	0.808873	0.930131
K.ACN[0.98]CLLLK.V	1	4	CLLLK	15	0.00983	2.555	sp|P21550|ENOB_MOUSE	Eno3	Deamidation	N338	0.0870125	0.879919	0.959972
K.ACN[14.02]CLLLK@.V	1	4	LLLK	14.9358	0.339	1.359	sp|P21550|ENOB_MOUSE	Eno3	methylation_mono	N338	0.0457275	0.815377	0.932614
K.AD[15.99]DGRPFPQVIK.S	2	4	PFPQV	11.0424	5.25e-06	2.475	sp|P05064|ALDOA_MOUSE	Aldoa	oxidation	D89	0.105647	0.444124	0.751075
K.ADAGEYS[42.01]CEAEGQK@.L	1	5	CEAEG	11.728	0.000376	2.448	sp|A2AAJ9|OBSCN_MOUSE	Obscn	acetylation	S1394	-0.112763	0.223834	0.565384
K.ADAGEYSCE[43.99]AEGQK@.L	1	4	AEGQK	14.9999	8.22e-06	2.044	sp|A2AAJ9|OBSCN_MOUSE	Obscn	Carboxylation	E1396	0.0947865	0.685387	0.877009
K.ADAGEYSCEAGGQ[0.98]K.L	1	7	SYEGADA	15	11.7	3.665	sp|A2AAJ9|OBSCN_MOUSE	Obscn	Deamidation	Q940,Q1032,Q1124,Q1216,Q1308,Q1492,Q1584,Q1676,Q1768,Q1860,Q1952,Q2136	-0.155775	0.0169051	0.171731
K.ADDGR[14.02]PFPQVIK@.S	12	4	PQVIK	15	6.25	2.07	sp|P05064|ALDOA_MOUSE	Aldoa	methylation_mono	R92	0.0888914	0.464583	0.76175
K.ADDGRP[15.99]FPQVIK.S	3	5	FPQVIK	15	1.43e-07	3.614	sp|P05064|ALDOA_MOUSE	Aldoa	oxidation	P93	0.190233	0.274222	0.613778
K.ADDGRP[31.99]FPQVIK.S	2	1	IK	10.0321	3.06e-05	2.827	sp|P05064|ALDOA_MOUSE	Aldoa	dihydroxy	P93	0.202518	0.218932	0.559591
K.ADDGRPFPQ[0.98]VIK.S	7	6	DDA	14.9999	2.31e-10	3.745	sp|P05064|ALDOA_MOUSE	Aldoa	Deamidation	Q96	0.0278504	0.607597	0.839294
K.ADDGRPFPQIIKSK[14.02].G	1	1	IK	11.8616	5.03e-06	1.997	tr|A6ZI47|A6ZI47_MOUSE	Aldoart2	methylation_mono	K101	0.124269	0.434635	0.744349
K.ADDGRPFPQVIK[14.02]SK[14.02].G	6	0	NA		2.94e-05	2.547	sp|P05064|ALDOA_MOUSE	Aldoa	methylation_mono	K99,K101	0.0569485	0.688302	0.878475
K.ADDGRPFPQVIK[42.01]SK.G	3	0	NA		0.00952	1.835	sp|P05064|ALDOA_MOUSE	Aldoa	acetylation	K99	0.0922549	0.487537	0.776444
K.ADDGRPFPQVIK[43.99]SK.G	1	0	NA		0.0411	1.721	sp|P05064|ALDOA_MOUSE	Aldoa	Carboxylation	K99	0.224068	0.214972	0.5552
K.ADDGRPFPQVIKS[42.01]K@.G	1	1	IV	9.86437	0.00011	2.425	sp|P05064|ALDOA_MOUSE	Aldoa	acetylation	S100	-0.0381753	0.90305	0.968044
K.ADDGRPFPQVIKSK[43.99].G	2	0	NA		0.000227	1.956	sp|P05064|ALDOA_MOUSE	Aldoa	Carboxylation	K101	0.109464	0.467745	0.763511
K.ADEEE[43.99]WQIVTPQTGLR.V	1	4	EEDA	12.2592	4.65e-05	2.256	sp|A2ASS6|TITIN_MOUSE	Ttn	Carboxylation	E25754	0.0808049	0.447376	0.753111
K.ADEEEWQ[0.98]IVTPQTGLR.V	3	2	WEEE	12.1015	4.37e-14	3.66	sp|A2ASS6|TITIN_MOUSE	Ttn	Deamidation	Q25756	0.141469	0.063227	0.308989
K.ADEEEWQIVTP[31.99]QTGLR.V	2	4	EEEDA	13.0418	0.000347	2.277	sp|A2ASS6|TITIN_MOUSE	Ttn	dihydroxy	P25760	0.172403	0.0460213	0.266048
K.ADEGISFR[15.99].G	1	5	SIGEDA	14.9661	0.0117	2.087	sp|P35700|PRDX1_MOUSE	Prdx1	oxidation	R128	0.12232	0.628731	0.850335
K.ADETKDEQFEEY[15.99]VQNFK.R	1	1	FN	14.8643	1.96e-06	2.434	sp|Q7TQF7|AMPH_MOUSE	Amph	oxidation	Y42	0.153771	0.220557	0.561272
K.ADK[42.01]NQVAAEVAK@.L	2	0	NA		0.00248	2.164	sp|Q68FL6|SYMC_MOUSE	Mars	acetylation	K868	1.98655	0.026484	0.21091
K.ADK[43.99]AEEIIIAK@.I	2	4	IIEE	11.1138	4.57e-05	2.549	sp|Q8CIV8|TBCE_MOUSE	Tbce	Carboxylation	K350	0.323555	0.000120665	0.0121733
K.ADLEWLR[15.99].G	3	3	ELDA	11.7405	0.187	1.751	tr|E9Q1W3|E9Q1W3_MOUSE	Neb	oxidation	R3873,R4116,R4359,R4601,R4843	-0.0293427	0.778345	0.919082
K.ADLIN[0.98]N[0.98]LGTIAK.S	6	3	AIT	11.2439	1.07	1.891	sp|P11499|HS90B_MOUSE	Hsp90ab1	Deamidation	N100,N101	-0.0354615	0.794605	0.924817
K.ADLQ[0.98]WLK.G	1	4	LDA	14.9976	0.254	2.635	tr|E9Q1W3|E9Q1W3_MOUSE	Neb	Deamidation	Q2655	0.23088	0.0476295	0.27053
K.ADNLATQ[0.98]MLMR.V	4	4	TALN	12.8956	2.97e-09	3.673	sp|Q7TQ48|SRCA_MOUSE	Srl	Deamidation	Q700	0.129011	0.0597137	0.302079
K.ADRDQY[15.99]ELLCLDNTR.K	1	7	LLCLDNTR	15	8.06e-15	4.278	sp|Q921I1|TRFE_MOUSE	Tf	oxidation	Y242	0.408859	0.0265476	0.210952
K.ADSGDY[15.99]VCK.A	1	2	DA	8.44713	6.03e-06	1.932	sp|A2ASS6|TITIN_MOUSE	Ttn	oxidation	Y9304	0.0922353	0.523492	0.795528
K.ADYN[0.98]SWMK.G	1	3	MWS	8.58521	4.91e-06	3.052	tr|E9Q1W3|E9Q1W3_MOUSE	Neb	Deamidation	N948	0.0690896	0.404343	0.722615
K.ADYN[14.02]VLPASENPLLR.Q	1	2	DA	6.17715	0.0136	2.017	tr|E9Q1W3|E9Q1W3_MOUSE	Neb	methylation_mono	N357	0.0669605	0.284745	0.624023
K.AEAGN[15.99]SATLSCEVAQAQTEVTWFK.D	1	8	AQAQTEVTW	14.9878	7.58e-05	2.939	sp|A2AAJ9|OBSCN_MOUSE	Obscn	oxidation	N1247,N2075	-0.370773	0.000538554	0.0282309
K.AEAHFSLVHY[15.99]AGTVDYNIIG[15.99]WLD[15.99]K.N	3	1	HA	5.02103	0.825	2.989	sp|Q5SX39|MYH4_MOUSE	Myh4	oxidation	Y585,G595,D598	-0.17748	0.0323742	0.23008
K.AEAHFSLVHY[15.99]AGTVDYNIIGWLDK.N	2	5	TGAYHV	13.6126	1e-08	3.138	sp|Q5SX39|MYH4_MOUSE	Myh4	oxidation	Y585	0.0875764	0.393425	0.715088
K.AEAHFSLVHY[31.99]AGTVDY[31.99]SVSGWLEK.N	3	2	HV	5.69444	0.000244	2.12	sp|P13541|MYH3_MOUSE	Myh3	dihydroxy	Y583,Y589	0.138273	0.304576	0.640942
K.AEAHFSLVHYAGTVD[15.99]Y[15.99]N[15.99]ITGWLDK.N	1	7	VLSFHA	13.5957	5.66e-07	2.713	sp|P13542|MYH8_MOUSE	Myh8	oxidation	D590,Y591,N592	-0.210386	0.149935	0.472353
K.AEAHFSLVHYAGTVD[15.99]Y[15.99]SVSG[15.99]WLEK.N	7	4	GAYHV	10.1717	9.07e-10	3.21	sp|P13541|MYH3_MOUSE	Myh3	oxidation	D588,Y589,G593	-0.0368455	0.707636	0.886261
K.AEAHFSLVHYAGTVDY[15.99]N[15.99]IIG[15.99]WLDK.N	11	9	GAYHVLSFHA	15	2.25e-13	4.208	sp|Q5SX39|MYH4_MOUSE	Myh4	oxidation	Y591,N592,G595	0.17027	0.132896	0.441661
K.AEAHFSLVHYAGTVDY[15.99]NIIG[15.99]WLD[15.99]K.N	2	6	GAYHV	9.08844	9.5e-13	4.347	sp|Q5SX39|MYH4_MOUSE	Myh4	oxidation	Y591,G595,D598	-0.00682723	0.955837	0.985595
K.AEAHFSLVHYAGTVDY[15.99]NIIGWLDK.N	1	11	YHVLSFH	15	5.32e-21	5.237	sp|Q5SX39|MYH4_MOUSE	Myh4	oxidation	Y591	-0.0421864	0.614009	0.841594
K.AEAHFSLVHYAGTVDY[15.99]SVSG[15.99]WLEK.N	3	8	AYHVLSFHA	15	4.91e-11	3.611	sp|P13541|MYH3_MOUSE	Myh3	oxidation	Y589,G593	0.130372	0.113667	0.409716
K.AEAHFSLVHYAGTVDYN[0.98]IIGWLDK.N	4	8	YHVLSFH	14.8364	4.44e-08	4.407	sp|Q5SX39|MYH4_MOUSE	Myh4	Deamidation	N592	-0.207948	0.0516618	0.281343
K.AEAHFSLVHYAGTVDYN[14.02]IIGWLDK@.N	27	7	HVLSFH	13.8911	7.96e-14	4.794	sp|Q5SX39|MYH4_MOUSE	Myh4	methylation_mono	N592	0.115355	0.137472	0.449383
K.AEAHFSLVHYAGTVDYNIIG[15.99]WLD[15.99]K.N	13	10	GAYHVLSFHA	15	3.66e-22	5.252	sp|Q5SX39|MYH4_MOUSE	Myh4	oxidation	G595,D598	0.0574955	0.5433	0.80574
K.AEAHFSLVHYAGTVDYNIIG[15.99]WLDK.N	12	10	VTGAYHVLSF	15	2.47e-13	5.077	sp|Q5SX39|MYH4_MOUSE	Myh4	oxidation	G595	-0.615434	0.000241803	0.0181128
K.AEAHFSLVHYAGTVDYNIIGWLD[15.99]K.N	1	10	AYHVLSFH	14.9763	1.22e-13	5.303	sp|Q5SX39|MYH4_MOUSE	Myh4	oxidation	D598	0.0554963	0.640443	0.856352
K.AEAHFSLVHYAGTVDYNIT[42.01]GWLDK[42.01]NK[42.01].D	4	9	GAYHVLSFHA	15	0.000252	3.601	sp|P13542|MYH8_MOUSE	Myh8	acetylation	T594,K599,K601	0.0562047	0.681775	0.876256
K.AEAHFSLVHYAGTVDYNIT[42.01]GWLDK@.N	26	5	LDK	14.1609	1.26e-11	4.764	sp|P13542|MYH8_MOUSE	Myh8	acetylation	T594	0.0980051	0.340077	0.672265
K.AEAHFSLVHYAGTVDYNITG[15.99]WLDK.N	1	8	HVLSFHA	14.8484	1.04e-11	4.192	sp|P13542|MYH8_MOUSE	Myh8	oxidation	G595	-0.0344508	0.806179	0.929075
K.AEEDEILN[0.98]R.S	1	5	LIEDEEA	15	5.07e-05	3.099	sp|P35564|CALX_MOUSE	Canx	Deamidation	N580	-0.0122676	0.866476	0.953801
K.AEEDEILNRS[79.97]PR.N	2	9	RNLIEDEEA	15	0.0193	2.743	sp|P35564|CALX_MOUSE	Canx	phosphorylation	S582	0.381339	0.00385365	0.0829466
K.AEELSLK[14.02]K@.T	1	5	LSLEEA	14.9798	3.49e-05	2.636	sp|Q62234|MYOM1_MOUSE	Myom1	methylation_mono	K236	0.25032	0.368668	0.694675
K.AEGFIN[0.98]LQVIDVPGPVR.N	1	6	EGFI	10.0122	1.14e-09	5.316	sp|A2ASS6|TITIN_MOUSE	Ttn	Deamidation	N14872	0.156104	0.0630123	0.308692
K.AEGFINLQVID[43.99]VPGPVR.N	4	6	QLNIFGE	14.9885	8.6e-06	2.895	sp|A2ASS6|TITIN_MOUSE	Ttn	Carboxylation	D14877	-0.169587	0.270484	0.612177
K.AEHER[31.99]EAALR[31.99]AELIR.Q	7	0	NA		0.341	2.044	tr|E9PX29|E9PX29_MOUSE	Sptbn4	dihydroxy	R414,R419	-0.17657	0.0325302	0.230442
K.AEILN[0.98]LVK.K	1	4	LIEA	11.7561	8.59e-05	2.91	tr|E9PWQ3|E9PWQ3_MOUSE	Col6a3	Deamidation	N900	0.554718	0.00178754	0.0558337
K.AELLFQ[0.98]GK.L	1	4	FLLEA	14.9994	1.46	3.026	sp|O08528|HXK2_MOUSE	Hk2	Deamidation	Q321	-0.0500987	0.380647	0.703507
K.AELLFQG[15.99]K.L	1	4	LLEA	13.5547	0.00175	2.254	sp|O08528|HXK2_MOUSE	Hk2	oxidation	G322	-0.105049	0.243894	0.585519
K.AEN[0.98]SVGAVASSAVLVIK.E	3	9	AVAGVS	14.9965	1.14e-07	6.085	sp|A2ASS6|TITIN_MOUSE	Ttn	Deamidation	N7984	-0.115993	0.0986924	0.384476
K.AENGKLVINGK@PIT[42.01]IFQERDPTNIK@.W	1	0	NA		0.0021	3.328	sp|P16858|G3P_MOUSE	Gapdh	acetylation	T73	0.0574326	0.543453	0.80574
K.AEQ[0.98]GSGPVSGEK.D	1	8	EGSVPGSG	15	4.27e-14	4.516	tr|E9PWQ3|E9PWQ3_MOUSE	Col6a3	Deamidation	Q1016	1.21434	0.000402219	0.0246164
K.AESCY[15.99]LTWDAPLDNGGSEITHYIIDK.R	1	10	PLDNGG	10.9267	7.68e-13	4.516	sp|A2ASS6|TITIN_MOUSE	Ttn	oxidation	Y17304	0.261454	0.058578	0.298571
K.AETFTFHSD[15.99]ICTLPEK.E	28	6	SHFT	14.5185	6.86e-10	2.996	sp|P07724|ALBU_MOUSE	Alb	oxidation	D536	0.0640733	0.572232	0.821267
K.AETFTFHSDICTLP[31.99]EK.E	4	9	CIDSHFTFT	15	1.41e-07	2.883	sp|P07724|ALBU_MOUSE	Alb	dihydroxy	P541	0.0797665	0.37332	0.698418
K.AEVDTES[79.97]GEK.V	2	5	ETDVEA	14.8636	0.000449	1.819	sp|Q7TQ48|SRCA_MOUSE	Srl	phosphorylation	S304	0.106687	0.534522	0.801442
K.AEY[31.99]QEEAK.R	1	3	EEAK	14.9926	0.00691	1.892	sp|E9Q557|DESP_MOUSE	Dsp	dihydroxy	Y1346	0.251711	0.0856009	0.35521
K.AFAG[15.99]ELEKK.L	1	2	LE	10.8427	0.474	1.868	sp|Q3UMB5|SMCR8_MOUSE	Smcr8	oxidation	G193	0.0940058	0.169363	0.500335
K.AFGSTIVIN[15.99]P[15.99]EK.D	1	2	VI	12.5011	0.191	1.962	sp|A2A432|CUL4B_MOUSE	Cul4b	oxidation	N565,P566	0.201956	0.035419	0.239686
K.AFGSTIVINP[31.99]EK.D	2	2	IV	10.5408	0.168	1.917	sp|A2A432|CUL4B_MOUSE	Cul4b	dihydroxy	P566	0.238162	0.00455367	0.090623
K.AFLSSP[31.99]EHVNR[31.99]P[31.99]INGNGK.Q	1	4	SSLFA	12.4677	0.00899	1.819	sp|P19157|GSTP1_MOUSE	Gstp1	dihydroxy	P197,R202,P203	0.353317	0.592113	0.83122
K.AFLSSPEHVNRPIN[0.98]GNGK.Q	1	6	SSLFA	12.6833	2.39e-16	4.988	sp|P19157|GSTP1_MOUSE	Gstp1	Deamidation	N205	0.241473	0.462529	0.760887
K.AFLSSPEHVNRPINGN[0.98]GKQ.-	2	4	SSLFA	12.3803	8.77e-19	4.381	sp|P19157|GSTP1_MOUSE	Gstp1	Deamidation	N207	0.00056914	0.993579	0.997877
K.AFQFVETHGEVCPANWTP[31.99]ESPTIKPSPTASK.E	1	7	CVEGHT	10.3244	2.13e-24	6.055	sp|P20108|PRDX3_MOUSE	Prdx3	dihydroxy	P236	-0.180474	0.171804	0.503313
K.AFVAIGDYN[0.98]GHVGLGVK.C	1	11	YDGIAVFA	15	1.23e-11	3.956	sp|P25444|RS2_MOUSE	Rps2	Deamidation	N134	0.352967	0.0533294	0.284264
K.AFVVS[42.01]VGK@.D	2	2	AF	14.9907	0.0459	2.15	sp|A2AAJ9|OBSCN_MOUSE	Obscn	acetylation	S21	-0.0444854	0.44407	0.751075
K.AFYFVN[0.98]GK.V	1	4	VFYFA	14.9807	5.63e-07	2.925	sp|Q9QXD8|LIMD1_MOUSE	Limd1	Deamidation	N508	0.00591984	0.92742	0.977233
K.AG[15.99]FAGDDAPR.A	28	3	PADDGA	14.1168	4.79e-07	3.257	co|CON_P60712|Con	CON_P60712	oxidation	G19	0.129349	0.415265	0.730414
K.AGAAEK[42.01]GVPLYR.H	1	4	EAAGA	12.5656	0.00159	2.029	sp|P21550|ENOB_MOUSE	Eno3	acetylation	K126	0.172475	0.165265	0.495568
K.AGAHLK[42.01]GGAK@.R	1	4	LHAGA	13.4074	0.0052	1.565	co|CON_P10096|Con	CON_P10096	acetylation	K110	0.0263495	0.812084	0.931477
K.AGAYDFPSPEWD[15.99]TVTPEAK.D	4	9	TPEAK	15	2.94e-09	3.61	sp|P11798|KCC2A_MOUSE	Camk2a	oxidation	D238	0.0884295	0.615885	0.842654
K.AGDQGVP[15.99]GEP[15.99]GAVGPLGPR.G	1	5	VGQDG	11.7182	0.191	4.904	sp|Q3U962|CO5A2_MOUSE	Col5a2	oxidation	P696,P699	0.3012	0.296007	0.633466
K.AGEALN[0.98]ER.K	1	4	LAEG	11.4395	0.0188	2.3	tr|E9Q1W3|E9Q1W3_MOUSE	Neb	Deamidation	N1463	0.151857	0.0416243	0.255302
K.AGEDGHP[15.99]GKPGRP[15.99]GER.G	1	3	HGDE	9.9248	3.72	3.292	sp|Q01149|CO1A2_MOUSE	Col1a2	oxidation	P153,P159	-0.0899887	0.820051	0.934924
K.AGEDVQ[0.98]LLIPFK.G	2	3	FPILL	10.0607	4.93e-08	3.672	sp|A2ASS6|TITIN_MOUSE	Ttn	Deamidation	Q29079	-0.0876713	0.166495	0.496543
K.AGELN[0.98]Q[0.98]LLNAVK.S	1	0	NA		1.53	2.637	tr|E9Q512|E9Q512_MOUSE	Trip11	Deamidation	N1523,Q1524	0.116378	0.0915839	0.368611
K.AGEPVN[14.02]IPADVTGLPMPK@.I	2	4	PADV	10.3698	0.0343	1.739	sp|A2ASS6|TITIN_MOUSE	Ttn	methylation_mono	N17206	0.43467	0.0213465	0.193752
K.AGEPVNIPADVTGLP[15.99]M*PK.I	1	8	LGTVD	10.6574	3.32	3.084	sp|A2ASS6|TITIN_MOUSE	Ttn	oxidation	P17215	0.200804	0.0313118	0.226752
K.AGEPVNIPADVTGLP[15.99]MPK.I	1	8	LGTVD	12.1642	7.11e-12	3.544	sp|A2ASS6|TITIN_MOUSE	Ttn	oxidation	P17215	-0.255598	0.0779306	0.338973
K.AGEQEEEE[43.99]EEVEEK@.K	1	4	VEEK	14.2303	1.92e-06	2.266	sp|E9PZQ0|RYR1_MOUSE	Ryr1	Carboxylation	E3688	0.155927	0.238834	0.582519
K.AGFAGD[15.99]DAPR.A	2	4	AFGA	11.1672	2.91e-08	2.293	co|CON_P60712|Con	CON_P60712	oxidation	D23	-0.404832	0.00699258	0.112613
K.AGFAGDDAP[15.99]R.A	1	7	ADDGAFGA	15	6.12e-08	3.033	co|CON_P60712|Con	CON_P60712	oxidation	P26	0.199609	0.13834	0.450957
K.AGFAGDDAP[31.99]R.A	14	6	ADDGAFG	14.9969	0.000693	2.024	co|CON_P60712|Con	CON_P60712	dihydroxy	P26	0.137633	0.393596	0.715088
K.AGFAGDDAPR[14.02].A	10	7	ADDGAFGA	15	0.000722	2.073	co|CON_P60712|Con	CON_P60712	methylation_mono	R27	-0.0435085	0.788334	0.923669
K.AGGTN[0.98]ALAEK.K	3	6	ALAEK	14.9997	1.69e-05	3.27	sp|Q8VCR8|MYLK2_MOUSE	Mylk2	Deamidation	N215	0.140506	0.0443511	0.262134
K.AGIIASARAGE[43.99]TR.F	7	3	IIGA	11.6496	0.099	2.149	sp|P58252|EF2_MOUSE	Eef2	Carboxylation	E53	-0.142241	0.465199	0.761905
K.AGLEQGSDAGY[15.99]LAESQK.F	1	8	LAESQK	15	1.35e-06	4.389	sp|Q8BMS1|ECHA_MOUSE	Hadha	oxidation	Y320	0.170959	0.109502	0.402808
K.AGLLG[15.99]LLEEMRDEK.L	4	1	LL	6.36214	0.00686	2.944	tr|B1AR69|B1AR69_MOUSE	Myh13	oxidation	G775	0.338196	0.24143	0.583623
K.AGLLGLLE[43.99]E[43.99]MRDEK.L	7	4	GLLGA	13.1376	0.00118	2.616	tr|B1AR69|B1AR69_MOUSE	Myh13	Carboxylation	E778,E779	1.06647	0.0125933	0.146205
K.AGLLGLLEE[43.99]M*RDDK@.L	2	6	ELLGLL	14.901	0.00277	2.472	tr|G3UW82|G3UW82_MOUSE	Myh2	Carboxylation	E782	-0.285942	0.290646	0.628664
K.AGLLGLLEEM*R[14.02]DDK@.L	12	3	LGLL	10.3008	6.47e-05	2.636	tr|G3UW82|G3UW82_MOUSE	Myh2	methylation_mono	R784	-0.243607	0.287739	0.627293
K.AGLLGLLEEM*R[14.02]DEK@.L	1	2	GLL	11.2063	0.559	1.794	tr|B1AR69|B1AR69_MOUSE	Myh13	methylation_mono	R781	0.49605	0.349139	0.679919
K.AGLLGLLEEM*R[15.99].D	7	8	EELLGLLG	15	8.44e-06	3.695	sp|Q91Z83|MYH7_MOUSE	Myh7	oxidation	R777	-0.245902	0.0254975	0.208566
K.AGLLGLLEEM*R[15.99]DDK.L	6	2	GLL	9.15043	0.23	2.632	tr|G3UW82|G3UW82_MOUSE	Myh2	oxidation	R784	-0.173995	0.331757	0.664347
K.AGLLGLLEEM*R[31.99]DDK.L	4	5	LGLL	13.9273	1.68e-05	2.73	tr|G3UW82|G3UW82_MOUSE	Myh2	dihydroxy	R784	-0.2807	0.25739	0.598511
K.AGLLGLLEEM*R[31.99]DEK.L	1	4	LLGLL	12.2638	0.0142	2.069	tr|B1AR69|B1AR69_MOUSE	Myh13	dihydroxy	R781	0.0271411	0.915038	0.973119
K.AGLLGLLEEMR[14.02]DDK@.L	13	8	EELLGLL	14.972	7.39e-08	2.935	tr|G3UW82|G3UW82_MOUSE	Myh2	methylation_mono	R784	-0.144324	0.362136	0.689621
K.AGLLGLLEEMR[14.02]DEKLVTLM*TR.T	1	5	EELLGLL	14.9984	1.2	2.143	tr|B1AR69|B1AR69_MOUSE	Myh13	methylation_mono	R781	-0.146182	0.524048	0.795636
K.AGLLGLLEEMR[31.99]DDK.L	14	8	EELLGLL	14.9819	1.34e-13	5.239	tr|G3UW82|G3UW82_MOUSE	Myh2	dihydroxy	R784	-0.244084	0.298727	0.63542
K.AGLLGT[42.01]LEEMRDEK@.L	3	3	GLL	10.3745	0.00477	1.857	sp|Q5SX39|MYH4_MOUSE	Myh4	acetylation	T776	0.430857	0.218356	0.558658
K.AGLLGT[79.97]LEEM*RDEK.L	15	6	GLLGA	14.9901	0.0102	1.891	sp|Q5SX39|MYH4_MOUSE	Myh4	phosphorylation	T776	0.335388	0.263324	0.602973
K.AGLLGTLEE[43.99]MRDEK@.L	1	5	TGLL	11.39	1.95e-06	2.746	sp|Q5SX39|MYH4_MOUSE	Myh4	Carboxylation	E779	0.23626	0.365512	0.692744
K.AGLLGTLEEM[43.99]RD[43.99]ER.L	1	8	EELTGLLGA	15	0.0102	2.241	sp|P13541|MYH3_MOUSE	Myh3	Carboxylation	M777,D779	-0.228371	0.722466	0.89327
K.AGLLGTLEEM[43.99]RDEK@.L	7	4	LTGLL	11.9678	1.33e-05	2.808	sp|Q5SX39|MYH4_MOUSE	Myh4	Carboxylation	M780	0.264879	0.0643012	0.311463
K.AGLLGTLEEM*R[14.02]DEK@.L	11	8	EELTGLL	14.9945	3.47e-07	2.768	sp|Q5SX39|MYH4_MOUSE	Myh4	methylation_mono	R781	0.110283	0.111246	0.405316
K.AGLLGTLEEM*R[14.02]DER[14.02].L	2	8	EELTGLLGA	15	1.18e-05	3.651	sp|P13541|MYH3_MOUSE	Myh3	methylation_mono	R778,R781	-0.173395	0.704	0.884109
K.AGLLGTLEEM*R[15.99]DEK.L	8	7	LGTLEE	13.9118	2.67e-09	4.941	sp|Q5SX39|MYH4_MOUSE	Myh4	oxidation	R781	0.158737	0.277117	0.616591
K.AGLLGTLEEM*RDERLAK[42.01].L	1	5	TGLLGA	14.0598	0.589	2.008	sp|P13541|MYH3_MOUSE	Myh3	acetylation	K784	-0.0232679	0.866396	0.953801
K.AGLLGTLEEMR[14.02]DEK@.L	25	9	MEELTGLL	15	2.65e-08	3.027	sp|Q5SX39|MYH4_MOUSE	Myh4	methylation_mono	R781	0.202371	0.00338484	0.0776612
K.AGLLGTLEEMR[31.99]DEK.L	6	7	TGLL	11.2879	1.08e-10	5.16	sp|Q5SX39|MYH4_MOUSE	Myh4	dihydroxy	R781	0.0952718	0.497274	0.780405
K.AGLLGTLEEMRD[43.99]E[43.99]R.L	5	8	EELTGLLGA	15	0.0152	2.463	sp|P13541|MYH3_MOUSE	Myh3	Carboxylation	D779,E780	0.000475378	0.999225	0.999976
K.AGLLGTLEEMRDERLAK[42.01].L	2	3	TGLL	11.1164	8.35e-05	2.446	sp|P13541|MYH3_MOUSE	Myh3	acetylation	K784	0.117502	0.296068	0.633466
K.AGPAEN[15.99]VM*VK.E	1	3	VK	8.33357	1.95e-07	3.031	sp|Q5XKE0|MYPC2_MOUSE	Mybpc2	oxidation	N933	0.0806856	0.297826	0.635171
K.AGSEK[42.01]ADPS[42.01]QFELLK@.V	2	4	FELLK	15	0.076	2.248	sp|P18653|KS6A1_MOUSE	Rps6ka1	acetylation	K56,S60	0.0977141	0.271013	0.612802
K.AGSSP[31.99]P[31.99]SKP[31.99]TEYVTAR.M	1	3	SSGA	11.667	2.75	1.829	sp|A2ASS6|TITIN_MOUSE	Ttn	dihydroxy	P20965,P20966,P20969	0.158569	0.112983	0.408591
K.AGTQ[0.98]IENIEEDFR.D	4	9	DEEINEI	15	3.83e-10	4.841	sp|Q7TPR4|ACTN1_MOUSE	Actn1	Deamidation	Q51	0.0716482	0.446621	0.752968
K.AGTQ[0.98]IENIEEDFRNGLK.L	2	8	EED	14.5572	1.16e-13	5.993	sp|Q9JI91|ACTN2_MOUSE	Actn2	Deamidation	Q58	0.0112739	0.90615	0.969793
K.AGTQIEN[0.98]IEEDFR.D	4	8	DEEI	13.7589	1.5e-12	4.575	sp|Q7TPR4|ACTN1_MOUSE	Actn1	Deamidation	N54	-0.0172308	0.862677	0.952061
K.AGTQIENID[43.99]EDFR.D	3	5	INEIQ	13.7914	0.000225	2.439	sp|P57780|ACTN4_MOUSE	Actn4	Carboxylation	D76	0.0470194	0.527228	0.797566
K.AGTQIENIEEDFR[14.02].D	2	7	DEEINEIQ	14.9978	8.97e-07	2.429	sp|Q7TPR4|ACTN1_MOUSE	Actn1	methylation_mono	R60	0.134624	0.224851	0.565964
K.AGTQIENIEEDFR[31.99].D	1	7	DEEINEIQ	14.9972	2.53e-13	3.667	sp|Q7TPR4|ACTN1_MOUSE	Actn1	dihydroxy	R60	0.26783	0.000351991	0.0220673
K.AHGHGLCTG[15.99]PK.G	2	4	PK	10.016	0.000418	1.76	sp|Q9ET80|JPH1_MOUSE	Jph1	oxidation	G31	0.0687106	0.369947	0.695741
K.AIAN[14.02]ECQANFISIK@.G	2	7	ANFISIK	15	1.19e-06	2.372	sp|Q01853|TERA_MOUSE	Vcp	methylation_mono	N533	0.18299	0.226733	0.568717
K.AIANT[42.01]S[42.01]GK@RMR.I	7	2	NAIA	14.881	0.00677	2.36	sp|Q80SU7|GVIN1_MOUSE	Gvin1	acetylation	T1192,S1193	-0.0568347	0.546123	0.807114
K.AIASNS[42.01]K@IYFGK@.D	1	1	IA	6.3177	0.813	2.007	sp|Q8BFZ9|ERLN2_MOUSE	Erlin2	acetylation	S293	-0.235034	0.142897	0.46009
K.AICTEAGLMALR[14.02].E	2	7	LGAETCIA	15	0.00181	1.882	sp|P62192|PRS4_MOUSE	Psmc1	methylation_mono	R408	0.083278	0.264229	0.604256
K.AIED[15.99]DLMK.T	1	4	MLDDE	15	1.32	1.827	tr|E0CYH7|E0CYH7_MOUSE	Filip1l	oxidation	D645	-0.0529664	0.473264	0.767665
K.AIEN[14.02]IR.Q	1	3	EI	15	1.94	1.886	sp|Q8C6K9|CO6A6_MOUSE	Col6a6	methylation_mono	N504	0.313117	0.00623419	0.105429
K.AIESMEQQLS[79.97]ELKK.T	1	2	IA	6.37966	0.0339	1.808	sp|F6ZDS4|TPR_MOUSE	Tpr	phosphorylation	S1108	0.0704013	0.816087	0.932656
K.AIG[15.99]AFAAADSFDHK.K	14	6	DAAA	14.2609	1.62e-12	4.118	sp|P32848|PRVA_MOUSE	Pvalb	oxidation	G17	0.175749	0.0198287	0.188556
K.AIG[15.99]AFAAADSFDHKK.F	2	3	FDH	7.96425	5.17e-10	3.99	sp|P32848|PRVA_MOUSE	Pvalb	oxidation	G17	-0.126474	0.743027	0.901388
K.AIGAFAAAD[15.99]SFD[15.99]HK.K	27	8	AAFAGIA	15	8.09e-06	3.577	sp|P32848|PRVA_MOUSE	Pvalb	oxidation	D23,D26	0.19501	0.0231769	0.199045
K.AIGAFAAAD[15.99]SFD[15.99]HKK.F	8	4	AFAG	11.8353	1.46e-07	3.312	sp|P32848|PRVA_MOUSE	Pvalb	oxidation	D23,D26	-0.0185712	0.751802	0.905029
K.AIGAFAAAD[15.99]SFDHK.K	10	9	HDFS	14.1218	1.01e-08	4.448	sp|P32848|PRVA_MOUSE	Pvalb	oxidation	D23	0.216339	0.00812219	0.11948
K.AIGAFAAAD[15.99]SFDHKK.F	5	3	AFAG	8.98705	4.25e-10	3.128	sp|P32848|PRVA_MOUSE	Pvalb	oxidation	D23	-0.111199	0.228253	0.570275
K.AIGAFAAAD[43.99]SFDHK@K@.F	3	10	AFAGI	15	6.33e-07	2.766	sp|P32848|PRVA_MOUSE	Pvalb	Carboxylation	D23	0.0118016	0.896686	0.966792
K.AIGAFAAADS[42.01]FDHK[42.01]K[42.01].F	10	4	AFAG	11.1702	4.06e-05	2.242	sp|P32848|PRVA_MOUSE	Pvalb	acetylation	S24,K28,K29	0.099783	0.274625	0.613954
K.AIGAFAAADS[42.01]FDHK@K@.F	5	10	AFAGIA	15	3.13e-05	2.825	sp|P32848|PRVA_MOUSE	Pvalb	acetylation	S24	0.0294871	0.681185	0.875957
K.AIGAFAAADS[79.97]FDHK.K	1	4	AAFA	11.1035	9.44e-07	2.249	sp|P32848|PRVA_MOUSE	Pvalb	phosphorylation	S24	0.169257	0.118155	0.41749
K.AIGAFAAADS[79.97]FDHKK.F	1	5	AFAGIA	14.5192	0.000745	1.706	sp|P32848|PRVA_MOUSE	Pvalb	phosphorylation	S24	-0.301924	0.434877	0.74441
K.AIGAFAAADSFD[15.99]HK.K	17	7	AAFAGI	14.3515	4.78e-14	4.58	sp|P32848|PRVA_MOUSE	Pvalb	oxidation	D26	0.140372	0.0335436	0.234564
K.AIGAFAAADSFDHK[14.02].K	2	4	AFAG	11.3745	5.41e-10	2.944	sp|P32848|PRVA_MOUSE	Pvalb	methylation_mono	K28	0.219741	0.0823115	0.348
K.AIGAFAAADSFDHK[42.01].K	3	11	HDFSDAAAFAGI	15	5.29e-12	3.197	sp|P32848|PRVA_MOUSE	Pvalb	acetylation	K28	0.65529	0.0105052	0.135794
K.AIGAFAAADSFDHK[42.01]K@.F	4	8	SDAAAFAGI	15	5.19e-09	3.07	sp|P32848|PRVA_MOUSE	Pvalb	acetylation	K28	0.410733	0.024951	0.206858
K.AIGGIILTAS[79.97]HNPGGPNGDFGIK.F	31	12	TLIIGGIA	15	3.35e-19	4.599	sp|Q9D0F9|PGM1_MOUSE	Pgm1	phosphorylation	S117	0.0252766	0.751438	0.904796
K.AIGN[0.98]ALK.S	2	4	ALK	14.9794	4.69	2.878	sp|Q9DCX2|ATP5H_MOUSE	Atp5h	Deamidation	N29	-0.257127	0.0120993	0.144288
K.AILLS[42.01]K@.E	1	3	LLIA	15	3.26	2.277	sp|Q6ZWQ0|SYNE2_MOUSE	Syne2	acetylation	S3905	0.385964	0.00887473	0.12463
K.AIM*TYVS[42.01]CFYHAFAGAEQAETAANRICK[42.01].V	2	0	NA		10.2	1.921	sp|Q9JI91|ACTN2_MOUSE	Actn2	acetylation	S250,K271	0.196267	0.0227914	0.197712
K.AIN[0.98]AAGASEPK.Y	3	8	ESAGAA	14.9997	0.000907	4.096	tr|D3YU50|D3YU50_MOUSE	Mybpc1	Deamidation	N783	-0.0643203	0.360371	0.688502
K.AINAAGASE[43.99]PK@.Y	2	6	GAANIA	14.7832	0.000598	1.974	tr|D3YU50|D3YU50_MOUSE	Mybpc1	Carboxylation	E789	0.278288	0.112151	0.406383
K.AINVQEEK[114.04].I	1	3	NV	14.6992	0.0178	1.934	sp|P16546|SPTN1_MOUSE	Sptan1	ubiquitination	K1500	-0.151103	0.622138	0.846852
K.AIQ[0.98]GLR.A	1	2	GLR	14.3269	2.24	1.899	sp|Q8BGQ7|SYAC_MOUSE	Aars	Deamidation	Q680	0.14971	0.54136	0.805328
K.AIQ[0.98]Q[0.98]VQEK.E	1	0	NA		0.461	1.946	tr|E9Q7G0|E9Q7G0_MOUSE	Numa1	Deamidation	Q873,Q874	1.39383	0.0378163	0.245158
K.AISDEMFK[114.04]THK.E	4	2	HK	5.88864	0.0906	1.79	sp|Q91ZU6|DYST_MOUSE	Dst	ubiquitination	K1247	0.170865	0.295687	0.633103
K.AISEELDHALN[0.98]DM*TSM*.-	9	6	HDLEESI	14.9945	2.58e-08	2.384	tr|Q8BSH3|Q8BSH3_MOUSE	Tpm1	Deamidation	N279	0.0955409	0.325763	0.659869
K.AISEELDHALN[0.98]DMTSI.-	3	8	LAHDLEESI	15	4.05e-05	3.544	sp|P58771|TPM1_MOUSE	Tpm1	Deamidation	N279	0.150692	0.0563809	0.293553
K.AISEELDHALN[14.02]DMTSI.-	22	7	EESIA	13.7112	1.1e-09	2.878	sp|P58771|TPM1_MOUSE	Tpm1	methylation_mono	N279	0.0911695	0.249094	0.590351
K.AIT[42.01]DAAM*MAEELK@.K	1	5	AEELK	14.9993	0.0145	1.547	sp|Q91Z83|MYH7_MOUSE	Myh7	acetylation	T1760	0.283602	0.0594774	0.301579
K.AIT[42.01]DAAMMAEELK@K@.E	3	2	KL	13.6425	0.897	2.141	sp|Q91Z83|MYH7_MOUSE	Myh7	acetylation	T1760	0.0770307	0.488088	0.776444
K.AIT[79.97]DAAM*M*AEELKK.E	3	6	AEELKK	13.911	0.0397	1.831	sp|Q91Z83|MYH7_MOUSE	Myh7	phosphorylation	T1760	-0.123011	0.0734446	0.328607
K.AITD[15.99]AAM*M*AEELKK.E	5	2	TIA	9.64931	0.0139	2.292	sp|Q91Z83|MYH7_MOUSE	Myh7	oxidation	D1761	-0.0392561	0.649223	0.86037
K.AITDAAM[43.99]MAEELK@K@.E	3	6	ADTIA	12.3768	5.16e-06	2.254	sp|Q91Z83|MYH7_MOUSE	Myh7	Carboxylation	M1764	-0.0315486	0.80495	0.928604
K.AITDAAM[43.99]MAEELKK@.E	2	5	AADTIA	14.8265	0.0426	1.834	sp|Q91Z83|MYH7_MOUSE	Myh7	Carboxylation	M1764	-0.690099	0.0190161	0.183411
K.AITDAAM*MAEELK[42.01]K@.E	10	6	EEAMMAA	13.4183	0.00269	2.559	sp|Q91Z83|MYH7_MOUSE	Myh7	acetylation	K1770	-0.0719023	0.654965	0.863157
K.AITDAAMM[43.99]AEELK@K@.E	7	5	AADTIA	14.4087	8.47e-06	3.048	sp|Q91Z83|MYH7_MOUSE	Myh7	Carboxylation	M1765	-0.0144221	0.910702	0.972204
K.AITDAAMM[43.99]AEELKK@.E	1	5	AADTIA	14.8548	39.4	1.781	sp|Q91Z83|MYH7_MOUSE	Myh7	Carboxylation	M1765	-0.886114	0.00951929	0.127865
K.AITDAAMMAE[43.99]ELK@K@.E	1	5	AADTIA	14.4895	0.0333	1.966	sp|Q91Z83|MYH7_MOUSE	Myh7	Carboxylation	E1767	0.0781807	0.788264	0.923669
K.AITDAAMMAEE[43.99]LK@K@.E	1	2	TIA	8.0163	0.936	2.03	sp|Q91Z83|MYH7_MOUSE	Myh7	Carboxylation	E1768	0.065612	0.839234	0.942146
K.AITDAAMMAEELK[42.01]K@.E	7	11	LEEAMMAADTIA	15	0.00097	3.029	sp|Q91Z83|MYH7_MOUSE	Myh7	acetylation	K1770	0.274548	0.0981036	0.383202
K.AITDAAMMAEELK[43.99]K@.E	2	5	AADTIA	14.8234	0.0337	1.786	sp|Q91Z83|MYH7_MOUSE	Myh7	Carboxylation	K1770	-0.675818	0.0409191	0.253456
K.AITS[79.97]LKYMLLCK.I	1	2	TIA	9.32805	0.27	1.606	sp|Q8BG32|PSD11_MOUSE	Psmd11	phosphorylation	S250	-0.0374436	0.574231	0.822507
K.AIWAEY[31.99]DPEAK.G	3	6	WIA	15	2.21e-05	2.28	sp|Q02789|CAC1S_MOUSE	Cacna1s	dihydroxy	Y1409	0.0411813	0.580263	0.82499
K.AIWNVIN[0.98]WENVTER.Y	4	3	VNWI	11.3361	1.32e-09	3.106	sp|P09671|SODM_MOUSE	Sod2	Deamidation	N209	-0.25841	0.0437911	0.261058
K.AIWNVIN[15.99]WEN[15.99]VTER.Y	2	4	IVNWI	13.3848	2.54e-10	3.299	sp|P09671|SODM_MOUSE	Sod2	oxidation	N209,N212	-0.271645	0.0175961	0.175483
K.AK[14.02]IK[14.02]LEQQVDDLEGSLEQEK@.K	7	4	LDD	11.3607	3.48e-12	3.991	tr|G3UW82|G3UW82_MOUSE	Myh2	methylation_mono	K1031,K1033	-0.280472	0.0362158	0.241936
K.AK[42.01]TVEQEVK@K@.E	1	2	VKK	8.11379	0.422	2.046	sp|E9Q9K5|TRDN_MOUSE	Trdn	acetylation	K445	-0.222258	0.077168	0.337635
K.AK@EDLAK[42.01].S	1	5	ALDEKA	14.9996	1.19	1.29	sp|Q5SX39|MYH4_MOUSE	Myh4	acetylation	K869	0.176963	0.0610157	0.305418
K.AK@EDLAKS[42.01]EAK@.R	2	5	ALDE	14.8607	0.000601	2.229	sp|Q5SX39|MYH4_MOUSE	Myh4	acetylation	S870	0.224567	0.0900764	0.365416
K.AKDYENAIK[43.99]FYSQAIELNPGNAIYYGNR.S	2	0	NA		5.01	1.691	sp|Q60676|PPP5_MOUSE	Ppp5c	Carboxylation	K49	-0.0679938	0.618761	0.844907
K.AKPAET[42.01]PAPAHK@.A	1	5	PAPAHK	15	0.000241	1.761	sp|Q9D2G2|ODO2_MOUSE	Dlst	acetylation	T159	-0.162356	0.208953	0.549261
K.AKRASEILN[14.02]EK@.K	1	1	EK	9.64768	0.512	1.91	tr|E9Q1W3|E9Q1W3_MOUSE	Neb	methylation_mono	N975	0.0361403	0.901275	0.967678
K.AKTK[43.99]LEQQVDDLEGSLEQEK@.K	3	2	LEQ	7.09758	0.431	2.751	sp|Q5SX39|MYH4_MOUSE	Myh4	Carboxylation	K1030	-0.0146671	0.863735	0.952642
K.ALAAAG[15.99]Y[15.99]D[15.99]VEK.N	1	6	AAALA	14.999	0.00196	1.713	sp|P43274|H14_MOUSE	Hist1h1e	oxidation	G70,Y71,D72	0.138087	0.509258	0.786782
K.ALADENEFVR[14.02]DTALRAGQR.V	1	0	NA		1.55	1.828	tr|E9PVA8|E9PVA8_MOUSE	Gcn1l1	methylation_mono	R1794	-0.00141192	0.987929	0.995354
K.ALADER[31.99]EVVQK.K	5	3	DALA	12.2908	0.00164	2.095	sp|P15508|SPTB1_MOUSE	Sptb	dihydroxy	R52	0.100849	0.229796	0.571679
K.ALAEEVEVQDGPN[14.02]DDGEMFMR[14.02]PGK@.L	2	4	EEALA	12.3409	5.79e-10	3.217	sp|Q9D0M3|CY1_MOUSE	Cyc1	methylation_mono	N159,R167	-0.0666336	0.704003	0.884109
K.ALAVTK[114.04].Q	1	2	ALA	14.9799	1.1	1.493	sp|A2AGL3|RYR3_MOUSE	Ryr3	ubiquitination	K3803	1.65197	0.0228219	0.197712
K.ALCLD[15.99]LLSLSAACDALDQHNLK.Q	1	13	LSAACDALDQHNLK	15	5.3e-14	4.039	sp|P11531|DMD_MOUSE	Dmd	oxidation	D3115	0.30379	0.219428	0.560185
K.ALCY[15.99]PR.V	3	2	CL	11.4533	7.94	1.837	sp|Q5SX39|MYH4_MOUSE	Myh4	oxidation	Y404	-0.0403956	0.67731	0.874889
K.ALCY[79.97]PR.V	1	3	CLA	13.3011	2.66e-05	1.891	sp|Q5SX39|MYH4_MOUSE	Myh4	phosphorylation	Y404	-0.161229	0.249087	0.590351
K.ALDEPARTESN[0.98]SK.A	1	5	EDLA	10.9856	0.00251	3.11	tr|V9GWW6|V9GWW6_MOUSE	Mlip	Deamidation	N748	0.0966745	0.574807	0.822507
K.ALDFIASK[43.99]GVK@.L	1	1	VG	4.581	3.28	1.724	sp|P57780|ACTN4_MOUSE	Actn4	Carboxylation	K123	-0.397179	0.20623	0.54537
K.ALDIAENEMPGLMR[14.02].M	1	7	ENEAIDLA	15	0.0287	1.668	sp|P50247|SAHH_MOUSE	Ahcy	methylation_mono	R34	0.0958495	0.383183	0.705517
K.ALDLDP[31.99]SK.T	1	4	DLDLA	15	0.231	2.33	sp|Q8BWT1|THIM_MOUSE	Acaa2	dihydroxy	P338	-0.0175504	0.864031	0.952714
K.ALDLDPSKTN[15.99]VSGGAIALGHPLG[15.99]GSGSR.I	1	0	NA		1.72	1.718	sp|Q8BWT1|THIM_MOUSE	Acaa2	oxidation	N342,G355	0.106687	0.22384	0.565384
K.ALDPFTTP[15.99]SPPTSLEITSVTK.D	3	10	TTFPDL	14.2464	9.28e-17	4.263	sp|A2ASS6|TITIN_MOUSE	Ttn	oxidation	P27772	-0.0422206	0.521414	0.793834
K.ALDY[15.99]IASK.G	1	4	IASK	9.05032	3.62e-05	2.365	sp|Q9JI91|ACTN2_MOUSE	Actn2	oxidation	Y106	-0.234423	0.0305652	0.223559
K.ALELFR[15.99]NDIAAK.Y	1	9	NDIAAK	15	0.000518	3.791	sp|P04247|MYG_MOUSE	Mb	oxidation	R140	-0.210572	0.354266	0.684719
K.ALELFRN[0.98]DIAAK.Y	1	9	RFLELA	15	1.92e-10	4.332	sp|P04247|MYG_MOUSE	Mb	Deamidation	N141	-0.136942	0.557643	0.814016
K.ALESP[31.99]ER[31.99]P[31.99]FLAILGGAK.V	6	7	AILGG	13.9241	3.2e-06	2.567	sp|P09411|PGK1_MOUSE	Pgk1	dihydroxy	P204,R206,P207	-0.225966	0.234855	0.576956
K.ALESPER[14.02]PFLAILGGAK@.V	8	5	AILGG	11.856	1.55e-06	3.128	sp|P09411|PGK1_MOUSE	Pgk1	methylation_mono	R206	-0.125755	0.532837	0.800258
K.ALESPERP[15.99]FLAILGGAK.V	1	5	LGG	10.3781	1.72e-09	5.324	sp|P09411|PGK1_MOUSE	Pgk1	oxidation	P207	-0.221626	0.220529	0.561272
K.ALFYPYNDSP[31.99]ELR[31.99]R[31.99].V	1	3	YFLA	10.7023	0.389	1.806	tr|E9Q1W3|E9Q1W3_MOUSE	Neb	dihydroxy	P220,R223,R224	0.0606266	0.426996	0.7385
K.ALGVSNFN[0.98]HFQIER.L	2	9	NSVGL	15	4.98e-12	4.235	tr|G5E895|G5E895_MOUSE	Akr1b10	Deamidation	N163	0.101684	0.236295	0.578512
K.ALK[43.99]LGAK@K@.V	1	2	AL	8.75642	0.313	2.324	sp|P16460|ASSY_MOUSE	Ass1	Carboxylation	K53	-0.260489	0.0971278	0.381428
K.ALLAMYTN[14.02]QAEQCRK@.I	1	1	LLA	12.0754	0.0283	1.884	tr|F8VQC1|F8VQC1_MOUSE	Srp72	methylation_mono	N318	-0.0926729	0.271627	0.612802
K.ALLGSK[42.01]HK@.V	2	5	SGLLA	13.1546	1.11	1.616	sp|Q9WUZ5|TNNI1_MOUSE	Tnni1	acetylation	K131	0.157285	0.784943	0.921911
K.ALLIT[79.97]NAARK.S	1	3	ILLA	14.7426	0.00978	2.059	sp|O35379|MRP1_MOUSE	Abcc1	phosphorylation	T412	-0.986986	0.0262402	0.210627
K.ALLNN[0.98]SHYYHMAHGK.D	2	11	AMHYYHS	15	1.12e-17	4.808	sp|O08749|DLDH_MOUSE	Dld	Deamidation	N94	-0.110789	0.27704	0.616591
K.ALM*GLYN[0.98]GQVLCK.K	2	6	GQVLCK	15	4.41e-11	3.188	sp|Q8BMS1|ECHA_MOUSE	Hadha	Deamidation	N344	0.0614482	0.532195	0.799824
K.ALN[0.98]LEEGIEYEFR.V	1	10	EYEIGEEL	15	1.59e-14	4.609	sp|A2ASS6|TITIN_MOUSE	Ttn	Deamidation	N25275	0.0621412	0.281346	0.620601
K.ALN[14.02]EALK@.L	3	2	ALK	13.6872	4.22	1.927	sp|Q8BGQ7|SYAC_MOUSE	Aars	methylation_mono	N872	0.104624	0.787628	0.923669
K.ALNLEEGIE[43.99]YEFR.V	4	8	IGEELNL	14.9992	1.03e-09	2.584	sp|A2ASS6|TITIN_MOUSE	Ttn	Carboxylation	E25281	-0.0194224	0.790423	0.924069
K.ALNLTCNVWGDPPPEVS[42.01]WLK@.N	1	6	VNCTLNL	14.9922	1.07e-06	2.749	sp|Q62234|MYOM1_MOUSE	Myom1	acetylation	S1587	-0.176855	0.403176	0.721884
K.ALPN[0.98]GR.D	2	1	GR	10.4935	0.0624	1.906	sp|Q9QXS1|PLEC_MOUSE	Plec	Deamidation	N2772	-0.221151	0.600621	0.83517
K.ALQEAHQQ[0.98]TLDDLQAEEDK.V	4	11	QHAEQL	14.844	6.01e-10	4.772	sp|Q5SX39|MYH4_MOUSE	Myh4	Deamidation	Q1009	0.0853507	0.28861	0.627732
K.ALQEAHQQALD[43.99]DLQAEEDK@.V	17	6	QQHAE	13.9239	1.2e-07	3.423	sp|Q91Z83|MYH7_MOUSE	Myh7	Carboxylation	D1008	0.0481658	0.498483	0.780447
K.ALQEAHQQALDD[43.99]LQAEEDK@.V	4	6	QQHAE	14.1563	2.92e-05	3.134	sp|Q91Z83|MYH7_MOUSE	Myh7	Carboxylation	D1009	-0.0170862	0.898239	0.966934
K.ALQEAHQQALDDLQAE[43.99]EDK@.V	4	9	QQHAEQLA	15	0.00789	2.449	sp|Q91Z83|MYH7_MOUSE	Myh7	Carboxylation	E1013	0.07477	0.556212	0.814016
K.ALQEAHQQALGDLQAE[43.99]E[43.99]DR.V	1	5	QQHAEQL	15	1.11e-07	2.438	sp|A2AQP0|MYH7B_MOUSE	Myh7b	Carboxylation	E1020,E1021	-1.07948	0.00191612	0.0579182
K.ALQEAHQQALGDLQAEED[43.99]RVSALAK.A	1	4	QQHAE	9.74795	0.112	1.795	sp|A2AQP0|MYH7B_MOUSE	Myh7b	Carboxylation	D1022	-0.0287633	0.709351	0.887012
K.ALQEAHQQALGDLQAEEDRVS[42.01]ALAK.A	1	4	QQHAE	13.3287	0.185	1.765	sp|A2AQP0|MYH7B_MOUSE	Myh7b	acetylation	S1025	0.100277	0.180839	0.513831
K.ALQEAHQQT[42.01]LDDLQAEEDK@.V	7	16	LDDLQAEEDK	15	1.2e-13	3.894	sp|Q5SX39|MYH4_MOUSE	Myh4	acetylation	T1010	0.0314541	0.636394	0.854424
K.ALQEAHQQTLDDLQ[0.98]AEEDK.V	3	10	TQQHAE	13.9239	3.93e-10	5.075	sp|Q5SX39|MYH4_MOUSE	Myh4	Deamidation	Q1015	0.10207	0.187411	0.521695
K.ALS[42.01]LLK@.K	1	3	LLK	14.9262	0.275	2.308	sp|Q8CGK3|LONM_MOUSE	Lonp1	acetylation	S353	0.0696196	0.778847	0.919433
K.ALSK[14.02]EK@.R	1	2	SLA	15	0.267	1.809	sp|Q9JKF1|IQGA1_MOUSE	Iqgap1	methylation_mono	K963	0.0227916	0.835776	0.940895
K.ALSSM*GAN[0.98]YSSYLAK.A	8	10	YSSYLAK	15	1.98e-13	4.233	sp|Q9QZ47|TNNT3_MOUSE	Tnnt3	Deamidation	N167	-0.459037	0.130021	0.437071
K.ALSSM*GAN[14.02]YSSYLAK@.A	1	8	SSYLAK	15	0.0216	2.703	sp|Q9QZ47|TNNT3_MOUSE	Tnnt3	methylation_mono	N167	-0.841382	0.069041	0.322155
K.ALSSMGAN[0.98]YSSYLAK.A	10	12	AGMSSLA	14.9986	3.66e-16	6.407	sp|Q9QZ47|TNNT3_MOUSE	Tnnt3	Deamidation	N167	-0.329456	0.19859	0.536919
K.ALTDAGCN[14.02]LSPLQYIK@.Q	1	4	ADTLA	11.9142	0.105	1.635	sp|Q8BRF7|SCFD1_MOUSE	Scfd1	methylation_mono	N483	0.0503029	0.62919	0.850648
K.ALVPGN[0.98]IFK.S	5	5	LVPG	15	3.76e-06	2.801	sp|A2ASS6|TITIN_MOUSE	Ttn	Deamidation	N23105	0.0954046	0.18056	0.513687
K.ALVQ[0.98]GRPVPR.V	2	2	VL	9.23598	1.1e-07	2.85	sp|A2ASS6|TITIN_MOUSE	Ttn	Deamidation	Q29772	0.0962237	0.180539	0.513687
K.AM*EAVAAQ[0.98]GK.A	5	5	EAVAA	15	5.04e-07	2.905	sp|Q9DBJ1|PGAM1_MOUSE	Pgam1	Deamidation	Q249	-0.0990113	0.310811	0.646566
K.AM*GIMN[0.98]SFVNDIFER.I	2	4	GIM	7.05979	3.74e-12	3.841	sp|Q6ZWY9|H2B1C_MOUSE	Hist1h2bc	Deamidation	N64	0.0831834	0.595197	0.832137
K.AMD[15.99]SDWFAQNYMGR.K	1	0	NA		0.00119	1.891	sp|Q99JY0|ECHB_MOUSE	Hadhb	oxidation	D395	0.233848	0.0641915	0.311104
K.AMEAVAAQ[0.98]GK.A	3	6	AAVAEMA	15	2.13e-10	3.875	sp|Q9DBJ1|PGAM1_MOUSE	Pgam1	Deamidation	Q249	-0.297979	0.000529641	0.0282309
K.AMVENGGLVTGN[14.02]PLGI.-	1	9	GTVLGGNEVM	15	1.88e-06	3.236	sp|P50544|ACADV_MOUSE	Acadvl	methylation_mono	N652	0.308718	0.378131	0.702616
K.AMY[31.99]PDYFSK.R	1	5	PDYFSK	15	0.0202	1.538	sp|Q9CQJ8|NDUB9_MOUSE	Ndufb9	dihydroxy	Y115	-0.19994	0.425807	0.73785
K.AMYPDY[15.99]FSK.R	2	0	NA		0.000263	1.902	sp|Q9CQJ8|NDUB9_MOUSE	Ndufb9	oxidation	Y118	0.0804292	0.320664	0.656226
K.AN[0.98]AINMSDK.L	1	5	NMSDK	14.9973	0.00014	3.239	tr|E9Q1W3|E9Q1W3_MOUSE	Neb	Deamidation	N2014	0.0979858	0.339486	0.671398
K.AN[0.98]FTSVVDTPEIIHAQQVK.N	6	15	IIEPTDVVSTF	15	3.26e-19	5.47	tr|E9Q1W3|E9Q1W3_MOUSE	Neb	Deamidation	N6540	0.317542	0.00192492	0.0579182
K.AN[0.98]GLTAESK.A	4	6	EATLG	15	2.55e-08	3.44	sp|Q8BJS4|SUN2_MOUSE	Sun2	Deamidation	N126	0.0323602	0.695973	0.879688
K.AN[0.98]GYTLGPK.D	2	6	GLTYG	15	1.24e-07	3.438	tr|E9Q1W3|E9Q1W3_MOUSE	Neb	Deamidation	N5476	0.064944	0.365127	0.692248
K.AN[0.98]LENPM*R.L	1	1	LE	6.06459	0.643	1.844	sp|Q8BKZ9|ODPX_MOUSE	Pdhx	Deamidation	N493	0.0685623	0.506761	0.786255
K.AN[0.98]LLANNEYYFR.V	1	7	YENNALL	14.9998	4.86e-07	4.237	sp|A2ASS6|TITIN_MOUSE	Ttn	Deamidation	N19852	-0.181141	0.0307662	0.224468
K.AN[0.98]NLSSLSK.K	2	6	SLSSLN	15	8.89e-08	3.476	sp|O08547|SC22B_MOUSE	Sec22b	Deamidation	N171	-0.0923269	0.738409	0.898768
K.AN[0.98]PIQGFSAK.W	1	7	PIQGFSAK	15	3.58e-10	3.761	sp|P19783|COX41_MOUSE	Cox4i1	Deamidation	N151	0.00970526	0.942751	0.982489
K.AN[0.98]SEVAQ[0.98]WR.T	1	4	AVES	13.8297	8.65e-05	2.933	sp|Q91Z83|MYH7_MOUSE	Myh7	Deamidation	N1365,Q1370	0.00619727	0.941831	0.98239
K.AN[0.98]SEVAQWR.T	4	6	QAVES	14.9999	1.83e-05	3.255	sp|Q91Z83|MYH7_MOUSE	Myh7	Deamidation	N1365	-0.479776	0.0194981	0.186624
K.AN[0.98]TIGISLIK.G	2	7	ILSIGIT	15	1.78e-08	3.827	sp|P13707|GPDA_MOUSE	Gpd1	Deamidation	N112	0.0826343	0.370561	0.696001
K.AN[14.02]FLSQQLEEIK@.H	6	4	EEIK	12.1755	0.203	2.03	sp|Q9CS72|FLIP1_MOUSE	Filip1	methylation_mono	N675	0.17083	0.010644	0.136509
K.ANAE[43.99]VAQWR.S	1	0	NA		0.0258	1.82	sp|A2AQP0|MYH7B_MOUSE	Myh7b	Carboxylation	E1374	0.131678	0.149369	0.471927
K.ANAIN[0.98]MSDK.L	2	2	IAN	9.21113	4.49e-08	3.075	tr|E9Q1W3|E9Q1W3_MOUSE	Neb	Deamidation	N2017	-0.0320047	0.683984	0.876519
K.ANFTSVVDTPEIIHAQ[0.98]QVK.N	1	11	TDVVSTFN	15	1.47e-13	4.909	tr|E9Q1W3|E9Q1W3_MOUSE	Neb	Deamidation	Q6554	0.0319977	0.90002	0.967284
K.ANFTSVVDTPEIIHAQQ[0.98]VK.N	2	11	TDVVSTFN	15	3.06e-14	5.424	tr|E9Q1W3|E9Q1W3_MOUSE	Neb	Deamidation	Q6555	0.104412	0.181119	0.513961
K.ANGY[15.99]TLGPK.D	2	6	TLGPK	15	2.23e-10	3.184	tr|E9Q1W3|E9Q1W3_MOUSE	Neb	oxidation	Y5478	-0.0214899	0.769235	0.913733
K.ANHVNVPD[15.99]CAFTVTDLVEGGK.Y	6	10	VNVH	15	2.84e-10	3.726	sp|A2ASS6|TITIN_MOUSE	Ttn	oxidation	D22119	-0.0250728	0.949684	0.984113
K.ANIAGATDVK[114.04].W	1	3	AINA	14.9078	0.123	2.651	sp|A2ASS6|TITIN_MOUSE	Ttn	ubiquitination	K34858	-0.0367885	0.563818	0.816648
K.ANLLAN[0.98]NEYYFR.V	3	9	ALLNA	15	1.8e-14	4.397	sp|A2ASS6|TITIN_MOUSE	Ttn	Deamidation	N19856	0.0291641	0.638825	0.855372
K.ANN[0.98]GICFLR.F	2	6	FCIGN	14.9926	0.00196	2.823	tr|Q8BML9|Q8BML9_MOUSE	Qars	Deamidation	N295	0.193102	0.0293689	0.220461
K.ANPIQ[0.98]GFSAK.W	3	7	IPNA	15	1.54e-07	3.717	sp|P19783|COX41_MOUSE	Cox4i1	Deamidation	Q154	-0.138065	0.126801	0.430072
K.ANSEVAQ[0.98]WR.T	10	4	AVESN	14.8531	1.12e-05	2.874	sp|Q91Z83|MYH7_MOUSE	Myh7	Deamidation	Q1370	-0.024306	0.640101	0.856185
K.ANSEVAQWR[14.02].T	2	6	WQAVESN	14.9997	0.000229	1.934	sp|Q91Z83|MYH7_MOUSE	Myh7	methylation_mono	R1372	0.0346546	0.715746	0.890699
K.ANSEVAQWR[15.99].T	29	6	QAVESNA	14.9998	2.6e-09	2.789	sp|Q91Z83|MYH7_MOUSE	Myh7	oxidation	R1372	0.041228	0.568168	0.819113
K.ANSEVAQWR[31.99].T	11	6	QAVESNA	14.9998	2.59e-09	2.782	sp|Q91Z83|MYH7_MOUSE	Myh7	dihydroxy	R1372	0.0485089	0.51113	0.787189
K.AP[15.99]CSVSVLDTPGPPINFVFEDIRK.D	1	8	TPGPPINFV	13.7543	8.04e-16	4.168	sp|A2ASS6|TITIN_MOUSE	Ttn	oxidation	P16582	-0.221431	0.255328	0.597425
K.APLVLK[114.04].D	2	0	NA		0.0111	2.04	sp|Q99LX0|PARK7_MOUSE	Park7	ubiquitination	K188	0.0863455	0.632023	0.852114
K.APN[0.98]DFNLK.D	4	4	DFNLK	14.9999	0.00578	2.923	sp|Q9WUB3|PYGM_MOUSE	Pygm	Deamidation	N251	-0.0563199	0.780483	0.919997
K.APNDFN[0.98]LK.D	2	3	PNDF	14.9957	0.000369	2.695	sp|Q9WUB3|PYGM_MOUSE	Pygm	Deamidation	N254	0.266645	0.690617	0.87867
K.APQ[0.98]VSTPTLVEAAR.N	1	5	TSV	9.50836	1.48e-12	4.32	sp|P07724|ALBU_MOUSE	Alb	Deamidation	Q441	0.115576	0.426774	0.738379
K.APVYSGSSPVS[42.01]GYFVDFK@.E	2	4	FVDFK	15	1.96e-10	2.818	tr|Q14BI5|Q14BI5_MOUSE	Myom2	acetylation	S845	0.302754	0.0136999	0.152564
K.APVYSGSSPVS[79.97]GYFVDFKEEDSGEWK.T	1	3	YVPA	11.4055	1.05e-06	2.325	tr|Q14BI5|Q14BI5_MOUSE	Myom2	phosphorylation	S845	-0.0879164	0.215354	0.5552
K.APVYSGSSPVSGYFVD[15.99]FK.E	1	2	GSY	10.5707	3.12e-05	2.448	tr|Q14BI5|Q14BI5_MOUSE	Myom2	oxidation	D850	-0.045255	0.561298	0.815942
K.AQ[0.98]IN[0.98]DAK.Y	1	0	NA		0.354	1.853	sp|P97927|LAMA4_MOUSE	Lama4	Deamidation	Q1125,N1127	0.205754	0.665816	0.869339
K.AQ[0.98]QALVQK.R	2	5	QVLAQ	15	0.000116	2.984	sp|Q9CQQ7|AT5F1_MOUSE	Atp5f1	Deamidation	Q156	-0.0681116	0.435828	0.745374
K.AQ[0.98]VAQPGGDTIFGK.I	1	8	PGGDTIF	13.1348	1.04e-13	4.708	sp|P70349|HINT1_MOUSE	Hint1	Deamidation	Q9	0.0257722	0.782664	0.921084
K.AQAELEAQELQ[0.98]R.R	1	9	EQAELEAQ	15	1.01e-05	4.293	sp|Q9QXS1|PLEC_MOUSE	Plec	Deamidation	Q1539	-0.105562	0.108358	0.400219
K.AQDVISN[0.98]TNYK.H	1	8	QDVIS	14.9985	2.09e-08	4.091	tr|E9Q1W3|E9Q1W3_MOUSE	Neb	Deamidation	N1153	0.292505	0.0162113	0.167396
K.AQDVISNTN[0.98]YK.H	4	8	TNSIVDQA	15	1.53e-07	4.244	tr|E9Q1W3|E9Q1W3_MOUSE	Neb	Deamidation	N1155	0.217772	0.0100068	0.131332
K.AQGVSGGR[14.02]PRK.A	1	2	GS	10.4785	0.0441	2.098	tr|D3Z1D3|D3Z1D3_MOUSE	3425401B19Rik	methylation_mono	R808	0.108487	0.400248	0.71926
K.AQN[0.98]EVGSDACVCAVK.L	1	6	DSGVE	14.8533	1.25e-13	4.326	sp|A2ASS6|TITIN_MOUSE	Ttn	Deamidation	N6481	0.0318763	0.819576	0.934924
K.AQN[0.98]GEFMTHK.L	2	5	TMFEG	14.9935	4.21e-07	3.034	tr|E9QA15|E9QA15_MOUSE	Cald1	Deamidation	N472	0.121858	0.0482046	0.271735
K.AQQALVQ[0.98]K.R	1	5	VLAQQA	15	0.00513	3.115	sp|Q9CQQ7|AT5F1_MOUSE	Atp5f1	Deamidation	Q161	-0.182142	0.152773	0.476338
K.AS[79.97]LSSQADLQK.K	1	3	DLQK	15	0.000252	2.001	sp|Q5NBX1|COBL_MOUSE	Cobl	phosphorylation	S346	0.49403	0.00216582	0.0614419
K.ASAELALGEN[14.02]NEVLK@.S	1	7	EGLALEA	14.7009	1.22e-06	2.831	sp|P05202|AATM_MOUSE	Got2	methylation_mono	N117	0.0935321	0.818789	0.934648
K.ASAELALGENNE[43.99]VLK@.S	1	6	EGLAL	13.9631	0.000272	2.648	sp|P05202|AATM_MOUSE	Got2	Carboxylation	E119	-0.00447679	0.991769	0.996779
K.ASAQ[0.98]EEISQK.A	2	5	QSIEE	14.9578	1.27e-08	3.77	sp|A2ASS6|TITIN_MOUSE	Ttn	Deamidation	Q34758	-0.010378	0.924509	0.976262
K.ASAQEEISQKALT[79.97]SEEIK.M	1	1	IK	8.15017	0.284	1.691	sp|A2ASS6|TITIN_MOUSE	Ttn	phosphorylation	T34767	0.0356559	0.606503	0.838587
K.ASE[43.99]K[43.99]LLGSIDIDHTQYK@.F	1	9	DIDHTQYK	15	3.91e-07	2.791	sp|Q5SX39|MYH4_MOUSE	Myh4	Carboxylation	E747,K748	-0.691265	0.0356436	0.240464
K.ASEKLLGS[42.01]IDIDHTQYK@.F	5	4	IDHTQ	10.339	6.52e-10	3.808	sp|Q5SX39|MYH4_MOUSE	Myh4	acetylation	S752	-0.223951	0.0169521	0.171833
K.ASFTNS[42.01]ELHRAM*NLHVGNLR.L	1	4	NTFSA	15	0.0871	1.552	sp|Q6PB44|PTN23_MOUSE	Ptpn23	acetylation	S515	0.0388038	0.673241	0.872175
K.ASG[15.99]CEGEDVVTLLK.E	1	6	VVTLLK	15	0.000399	2.178	sp|O08528|HXK2_MOUSE	Hk2	oxidation	G627	-0.244333	0.0391402	0.24786
K.ASLEQDS[42.01]AK.K	1	4	QELSA	14.6329	0.429	1.745	sp|Q8BL66|EEA1_MOUSE	Eea1	acetylation	S1091	-0.149938	0.184729	0.518571
K.ASLHE[43.99]AWTR.G	1	3	HLSA	12.4351	1.41e-05	1.895	sp|O88990|ACTN3_MOUSE	Actn3	Carboxylation	E420	0.0423271	0.704393	0.884219
K.ASLHEAWTR[15.99].G	33	5	AEHLS	13.4987	1.51e-06	2.698	sp|O88990|ACTN3_MOUSE	Actn3	oxidation	R424	0.0831888	0.125385	0.42756
K.ASLHEAWTR[31.99].G	24	5	EHLS	13.2682	3.99e-05	2.67	sp|O88990|ACTN3_MOUSE	Actn3	dihydroxy	R424	0.0984223	0.105977	0.396048
K.ASSIY[15.99]VIR.C	1	4	ISS	14.9977	0.359	2.384	sp|A2AAJ9|OBSCN_MOUSE	Obscn	oxidation	Y655	0.0615361	0.506306	0.785965
K.ASTHETWAY[15.99]GK.E	3	3	TEHT	10.506	0.000158	2.308	sp|Q9JI91|ACTN2_MOUSE	Actn2	oxidation	Y418	0.247927	0.672602	0.87201
K.ATADN[0.98]LIK.Q	1	5	LIK	14.607	0.0016	2.915	sp|P42125|ECI1_MOUSE	Eci1	Deamidation	N252	0.046892	0.754053	0.906348
K.ATDAEADVAS[79.97]LNRRIQLVEEELDR.A	1	5	AVDAEA	13.557	0.00136	2.123	co|CON_Q3SX28|Con	CON_Q3SX28	phosphorylation	S86	0.247933	0.184774	0.518571
K.ATDAEADVASLN[0.98]RR.I	5	8	LSAVDAEA	15	5.01e-07	4.664	co|CON_Q3SX28|Con	CON_Q3SX28	Deamidation	N88	0.251104	0.0105966	0.136173
K.ATDAEADVASLN[14.02]R.R	3	3	EADT	10.7682	5.37e-05	2.348	co|CON_Q3SX28|Con	CON_Q3SX28	methylation_mono	N88	0.0880196	0.330057	0.66291
K.ATDAEADVASLN[14.02]R[14.02]R.I	2	7	AVDAEADT	14.9999	1.1e-06	2.691	co|CON_Q3SX28|Con	CON_Q3SX28	methylation_mono	N88,R89	0.157084	0.108148	0.400219
K.ATDAEADVASLN[14.02]R[14.02]R[14.02].I	1	6	SAVDAEAD	15	0.00141	2.109	co|CON_Q3SX28|Con	CON_Q3SX28	methylation_mono	N88,R89,R90	0.19892	0.0654121	0.313557
K.ATDAEADVASLN[15.99]RR[15.99]IQLVEEELD[15.99]R.A	2	2	SAV	7.67139	0.0487	2.297	co|CON_Q3SX28|Con	CON_Q3SX28	oxidation	N88,R90,D99	0.0406448	0.556008	0.814016
K.ATDAEADVASLNR[14.02]R.I	1	7	AVDAEADT	14.9999	6.34e-06	2.874	co|CON_Q3SX28|Con	CON_Q3SX28	methylation_mono	R89	0.277946	0.00310457	0.0742475
K.ATDAEADVASLNR[14.02]R[14.02]IQLVEEELDR.A	1	4	QLVEEE	9.74353	0.0205	1.783	co|CON_Q3SX28|Con	CON_Q3SX28	methylation_mono	R89,R90	-0.171889	0.0109467	0.138066
K.ATDAEADVASLNR[31.99].R	2	8	SAVDAEADT	15	1.98e-06	2.375	co|CON_Q3SX28|Con	CON_Q3SX28	dihydroxy	R89	-0.033385	0.773163	0.916786
K.ATDTS[42.01]FK[42.01]NKLYEQHLGK@.S	1	4	QHLGK	14.9998	6.44e-05	2.444	sp|Q5SX39|MYH4_MOUSE	Myh4	acetylation	S550,K552	-0.244379	0.615699	0.842654
K.ATDTSFK[14.02]N[14.02]K[14.02].L	7	3	TDTS	9.53935	2.5e-05	2.562	tr|B1AR69|B1AR69_MOUSE	Myh13	methylation_mono	K551,N552,K553	0.849142	0.04564	0.265179
K.ATDTSFK[14.02]N[14.02]K@.L	7	5	FSTDTA	13.018	1.6e-09	2.951	tr|B1AR69|B1AR69_MOUSE	Myh13	methylation_mono	K551,N552	-0.5277	0.0204545	0.190789
K.ATDTSFK@N[14.02]K@.L	2	5	FSTD	9.64648	7.17e-08	2.785	tr|B1AR69|B1AR69_MOUSE	Myh13	methylation_mono	N552	-0.0494266	0.719186	0.891662
K.ATDTSFKN[14.02]K[14.02].L	2	4	FSTDT	13.4096	6.66e-06	2.454	tr|B1AR69|B1AR69_MOUSE	Myh13	methylation_mono	N552,K553	0.147178	0.637638	0.855119
K.ATEYASDQ[0.98]K.Y	1	6	DSAYET	14.9491	0.00184	3.346	tr|E9Q1W3|E9Q1W3_MOUSE	Neb	Deamidation	Q2197	0.158784	0.355131	0.685085
K.ATGY[31.99]ILP[31.99]P[31.99]DAVPFVHAHHSSDVQSELK.Y	1	9	VHAHHSSD	13.6076	0.00127	4.611	tr|E9Q1W3|E9Q1W3_MOUSE	Neb	dihydroxy	Y4707,P4710,P4711	0.105409	0.267681	0.609184
K.ATLP[31.99]EADRER.G	1	3	RER	13.9811	0.00148	1.814	sp|O88990|ACTN3_MOUSE	Actn3	dihydroxy	P572	0.222367	0.0051131	0.0960293
K.ATLPEADR[14.02].E	2	4	DAEPLT	14.9995	0.00513	1.489	sp|O88990|ACTN3_MOUSE	Actn3	methylation_mono	R576	0.237013	0.0366183	0.242216
K.ATLTWTP[15.99]PLEDGGSPIK.A	4	10	PLEDGGSP	14.9967	0.233	3.213	sp|A2ASS6|TITIN_MOUSE	Ttn	oxidation	P22284	-0.150403	0.172509	0.504032
K.ATN[0.98]DAGSALCTSSIVIK.E	6	10	SSTCLAS	14.997	7.5e-22	5.959	sp|A2ASS6|TITIN_MOUSE	Ttn	Deamidation	N9214	-0.0964779	0.358331	0.68722
K.ATN[0.98]DVGSDTCVGSVTMK.A	1	7	TCVG	12.5452	1.53e-16	5.121	sp|A2ASS6|TITIN_MOUSE	Ttn	Deamidation	N8363	-0.130223	0.383832	0.706268
K.ATNDAG[15.99]SALCTSSIVIK.E	5	3	VIK	12.4114	9.39e-05	2.146	sp|A2ASS6|TITIN_MOUSE	Ttn	oxidation	G9217	0.0383861	0.596716	0.832866
K.ATNDAGSALCT[42.01]SSIVIK@.E	1	4	SIVIK	14.9998	1.01e-05	2.705	sp|A2ASS6|TITIN_MOUSE	Ttn	acetylation	T9222	0.0362442	0.768902	0.913461
K.ATNDAGSALCTSSIVIK[14.02]EPK[14.02].K	1	3	LAS	8.26251	2.88e-05	2.806	sp|A2ASS6|TITIN_MOUSE	Ttn	methylation_mono	K9228,K9231	0.0766024	0.321656	0.656401
K.ATSEASVSTPEETAP[15.99]EPAK.V	1	7	TSVSA	15	1.02e-10	3.164	sp|P70402|MYBPH_MOUSE	Mybph	oxidation	P19	-0.908542	0.00201458	0.0589348
K.ATVQ[0.98]SREGGK.V	1	4	VTA	14.6239	2.81e-05	2.036	sp|Q5SX39|MYH4_MOUSE	Myh4	Deamidation	Q53	1.85655	0.0171151	0.172223
K.ATWTFG[15.99]DQVLEEGDR.V	2	6	VQDGF	10.1368	1.14e-08	3.213	sp|A2ASS6|TITIN_MOUSE	Ttn	oxidation	G15220	0.13651	0.349276	0.680035
K.ATWTFG[15.99]DQVLEEGDRVK.M	2	5	DQVLE	9.78393	0.00346	4.563	sp|A2ASS6|TITIN_MOUSE	Ttn	oxidation	G15220	0.150533	0.0139722	0.154256
K.ATWTFGDQ[0.98]VLEEGDRVK.M	1	4	VLE	11.3198	6.98e-06	2.507	sp|A2ASS6|TITIN_MOUSE	Ttn	Deamidation	Q15222	0.156489	0.108294	0.400219
K.AVAFQ[0.98]NSQTR.I	2	5	FAVA	14.9325	1.28e-05	3.193	sp|Q9DB77|QCR2_MOUSE	Uqcrc2	Deamidation	Q167	0.00281611	0.97047	0.989306
K.AVAFQN[0.98]SQTR.I	5	4	QFAVA	13.785	3.99e-08	3.115	sp|Q9DB77|QCR2_MOUSE	Uqcrc2	Deamidation	N168	-0.111204	0.237304	0.580241
K.AVAQGNLSSAD[43.99]VQAAK@.N	4	6	QAVA	13.707	5.21e-09	2.706	sp|Q9DB77|QCR2_MOUSE	Uqcrc2	Carboxylation	D370	-0.129432	0.606239	0.838557
K.AVAQGNLSSADVQAAK[14.02]NK.L	2	0	NA		0.000228	2.08	sp|Q9DB77|QCR2_MOUSE	Uqcrc2	methylation_mono	K375	-0.0273653	0.922725	0.975754
K.AVASLSAKLEQAMK[14.02]EIQR.L	1	0	NA		0.533	1.629	sp|F6ZDS4|TPR_MOUSE	Tpr	methylation_mono	K537	-0.015149	0.873385	0.956777
K.AVASLSAKLEQAMKEIQR[14.02].L	4	0	NA		0.128	1.897	sp|F6ZDS4|TPR_MOUSE	Tpr	methylation_mono	R541	0.16957	0.0680994	0.320315
K.AVDEAADALLK[43.99]AK.E	1	3	LA	14.9985	0.0428	2.206	sp|Q8CAQ8|MIC60_MOUSE	Immt	Carboxylation	K296	-0.0862967	0.462953	0.760887
K.AVDLQILP[31.99]K.I	2	2	DVA	13.5011	0.12	2.177	sp|P47911|RL6_MOUSE	Rpl6	dihydroxy	P267	0.180187	0.214258	0.554482
K.AVDSLVPIGR[14.02].G	1	7	PVLSDVA	15	8.19e-05	1.797	sp|Q03265|ATPA_MOUSE	Atp5a1	methylation_mono	R204	-0.178977	0.239452	0.582827
K.AVE[43.99]HINK[43.99]TLGPALLEK@.K	2	7	LGPALLEK	15	0.00212	2.069	sp|P21550|ENOB_MOUSE	Eno3	Carboxylation	E67,K71	-0.401589	4.94777e-05	0.00748734
K.AVEHIN[0.98]K.T	4	4	IHEVA	15	0.24	2.615	sp|P21550|ENOB_MOUSE	Eno3	Deamidation	N70	-0.33611	0.199746	0.538275
K.AVEHINKT[42.01]LGPALLEK@.K	2	7	LGPALL	14.1317	5.8e-07	3.31	sp|P21550|ENOB_MOUSE	Eno3	acetylation	T72	-0.194763	0.0816956	0.346732
K.AVFVN[15.99]VK.V	1	4	VFVA	14.9948	0.0149	2.349	sp|A2ASS6|TITIN_MOUSE	Ttn	oxidation	N20481	-0.162424	0.240924	0.583126
K.AVG[15.99]IVATTGVSTEIGK.I	2	10	IVATTGVSTEI	15	2.81e-11	4.472	sp|Q8R429|AT2A1_MOUSE	Atp2a1	oxidation	G221	0.353399	0.00728931	0.113827
K.AVGIVATTG[15.99]VSTEIGK.I	7	10	TAVIGV	15	1.47e-08	3.609	sp|Q8R429|AT2A1_MOUSE	Atp2a1	oxidation	G227	0.179554	0.0719937	0.326691
K.AVGIVATTGVSTE[43.99]IGK@.I	9	5	IGVA	11.6942	0.019	2.344	sp|Q8R429|AT2A1_MOUSE	Atp2a1	Carboxylation	E231	0.184004	0.00403162	0.084169
K.AVGIVATTGVSTEIG[15.99]K.I	8	4	AVIGV	12.1943	2.44e-16	3.837	sp|Q8R429|AT2A1_MOUSE	Atp2a1	oxidation	G233	0.163792	0.153468	0.477486
K.AVGK[42.01]VIPELNGK@.L	4	6	VI	13.7208	0.00172	2.239	co|CON_P10096|Con	CON_P10096	acetylation	K216	-0.00392189	0.965116	0.987916
K.AVIFCLS[42.01]ADK@.K	1	6	LCFIVA	15	0.065	1.78	sp|Q9R0P5|DEST_MOUSE	Dstn	acetylation	S41	0.116642	0.187986	0.522469
K.AVIFCLSAD[43.99]K@K@.C	1	6	IFCLS	14.9999	4.27e-11	3.776	sp|Q9R0P5|DEST_MOUSE	Dstn	Carboxylation	D43	-0.0983571	0.166009	0.495758
K.AVLDVAET[42.01]GTEAAAATGVIGGIR.K	1	5	EAVDLV	14.054	1.47e-10	3.548	sp|P07759|SPA3K_MOUSE	Serpina3k	acetylation	T368	-0.141505	0.358236	0.68722
K.AVLECK[42.01]VSVPDVTSVK@.W	1	9	VSVPDVTSVK	15	8.14e-05	2.21	sp|A2ASS6|TITIN_MOUSE	Ttn	acetylation	K2473	-0.0176936	0.936053	0.980824
K.AVLEEAEFQ[0.98]R.K	1	7	EAEELVA	15	3.74e-08	3.421	tr|Q14BI5|Q14BI5_MOUSE	Myom2	Deamidation	Q1120	0.0106245	0.903271	0.968044
K.AVLEEAEFQ[0.98]RK.E	3	8	FEAEELVA	15	0.0238	4.38	tr|Q14BI5|Q14BI5_MOUSE	Myom2	Deamidation	Q1120	0.0128141	0.869097	0.955056
K.AVLEEAEFQR[14.02]K@.E	2	5	EAEELV	14.3706	0.0165	1.85	tr|Q14BI5|Q14BI5_MOUSE	Myom2	methylation_mono	R1121	0.0164314	0.831799	0.939819
K.AVLEEAEFQR[15.99].K	1	6	EAEELV	15	1.36e-09	3.179	tr|Q14BI5|Q14BI5_MOUSE	Myom2	oxidation	R1121	-0.019977	0.843855	0.943642
K.AVLEEAEFQR[31.99]K.E	2	7	FEAEELVA	15	1.51e-07	2.833	tr|Q14BI5|Q14BI5_MOUSE	Myom2	dihydroxy	R1121	-0.0633235	0.528467	0.798192
K.AVLFCLSD[15.99]DK.R	1	4	FLVA	15	0.00191	2.291	sp|P45591|COF2_MOUSE	Cfl2	oxidation	D42	0.155923	0.11747	0.416065
K.AVLFCLSD[15.99]DKR.Q	2	3	FLVA	10.7328	0.0166	1.895	sp|P45591|COF2_MOUSE	Cfl2	oxidation	D42	-0.223448	0.0105374	0.13601
K.AVLTSQETLFGG[15.99]SDCTGNFCLFK.S	2	16	GFLTEQSTLV	15	4.08e-28	4.919	tr|F7CJN9|F7CJN9_MOUSE	Trf	oxidation	G217	0.37895	0.0418999	0.256055
K.AVN[0.98]DLGTVEIECK.L	2	10	DLGTVEIECK	15	1.61e-08	4.877	tr|D3YU50|D3YU50_MOUSE	Mybpc1	Deamidation	N1092	-0.101108	0.262078	0.600972
K.AVN[0.98]EAGVSKPSATVGPVIVK.D	2	3	GVT	10.055	3.23e-25	6.067	sp|A2ASS6|TITIN_MOUSE	Ttn	Deamidation	N17884	-0.0525487	0.759834	0.90813
K.AVNEAGVSKPSATVGPVIVK[114.04].D	2	10	GVTASP	13.7182	2.04e-06	3.633	sp|A2ASS6|TITIN_MOUSE	Ttn	ubiquitination	K17901	-0.17337	0.307912	0.643463
K.AVPLN[0.98]ASK.Q	2	4	VPL	14.9989	0.00149	2.456	sp|Q9WV55|VAPA_MOUSE	Vapa	Deamidation	N151	-0.000659284	0.994218	0.998313
K.AVPSKN[0.98]EER.R	6	1	VA	7.23789	6.33e-06	3.034	sp|Q8BSY0-2|ASPH_MOUSE	Asph	Deamidation	N113	1.10544	2.38087e-06	0.000808239
K.AVQWY[15.99]K.D	1	3	WQVA	11.7582	0.00887	1.971	sp|A2AAJ9|OBSCN_MOUSE	Obscn	oxidation	Y2934	-0.042058	0.507669	0.786782
K.AVQWY[31.99]K.D	1	2	QVA	10.5481	0.00409	1.906	sp|A2AAJ9|OBSCN_MOUSE	Obscn	dihydroxy	Y2934	-0.0921527	0.183075	0.516506
K.AVS[79.97]PTETKPTEK.G	1	1	VA	7.79967	0.0166	1.995	sp|A2ASS6|TITIN_MOUSE	Ttn	phosphorylation	S34488	0.656422	0.418745	0.732952
K.AVSDAAY[15.99]K.I	1	5	AADSVA	14.8456	0.0102	2.957	sp|Q62234|MYOM1_MOUSE	Myom1	oxidation	Y978	0.0477967	0.459363	0.759147
K.AVSDAAY[31.99]K.I	1	5	AADSVA	14.9997	0.000342	1.558	sp|Q62234|MYOM1_MOUSE	Myom1	dihydroxy	Y978	0.0340137	0.564099	0.816648
K.AVSSLMR[14.02]TLEELK@.S	5	4	LEELK	15	1.84	1.975	sp|P48725|PCNT_MOUSE	Pcnt	methylation_mono	R2579	-0.179788	0.284616	0.623895
K.AVTK[42.01]AQK@.K	2	4	TVA	14.9641	0.0366	2.788	sp|Q6ZWY9|H2B1C_MOUSE	Hist1h2bc	acetylation	K21	0.289367	0.106854	0.397734
K.AVTK[42.01]VQK@.K	2	4	VQK	14.3942	0.204	2.553	sp|Q64525|H2B2B_MOUSE	Hist2h2bb	acetylation	K21	0.266879	0.116926	0.415825
K.AVTS[79.97]PPRVK.S	1	3	TVA	10.8031	0.00146	1.655	sp|A2ASS6|TITIN_MOUSE	Ttn	phosphorylation	S34451	0.0215787	0.864807	0.95321
K.AVYAQ[0.98]DPLYPPGPPAFPK.V	2	6	AYV	11.9582	6.63e-15	3.931	sp|A2ASS6|TITIN_MOUSE	Ttn	Deamidation	Q21372	0.131157	0.0490803	0.274206
K.AVYAQDPLY[15.99]PPGPPAFPK.V	4	12	LPDQAYV	14.9999	5.05e-12	3.945	sp|A2ASS6|TITIN_MOUSE	Ttn	oxidation	Y21376	-0.00738164	0.905065	0.969277
K.AVYAQDPLYP[15.99]PGPPAFPK.V	1	7	PDQAYV	14.3353	4.88e-12	3.445	sp|A2ASS6|TITIN_MOUSE	Ttn	oxidation	P21377	0.0204212	0.840821	0.942273
K.AWD[15.99]VTVK.T	14	3	VTVK	15	0.0307	2.283	sp|Q9WUB3|PYGM_MOUSE	Pygm	oxidation	D367	-0.106633	0.537173	0.803061
K.AWD[43.99]VTVK@.T	1	3	VTVK	15	0.00203	1.917	sp|Q9WUB3|PYGM_MOUSE	Pygm	Carboxylation	D367	-0.0267986	0.797206	0.926058
K.AWVSVTNN[0.98]CNR.L	3	5	TVSVWA	14.9999	4.97e-13	3.682	sp|A2ASS6|TITIN_MOUSE	Ttn	Deamidation	N28119	-0.0437416	0.643512	0.857853
K.AY[15.99]AEALK.E	2	3	EALK	14.8972	0.00177	2.161	sp|P49813|TMOD1_MOUSE	Tmod1	oxidation	Y216	1.22193	0.0367241	0.242534
K.AY[15.99]ATITNNCTK.N	1	1	TK	13.4459	6.04e-05	2.814	sp|A2ASS6|TITIN_MOUSE	Ttn	oxidation	Y27034	0.0934451	0.22626	0.568296
K.AY[15.99]EDAAEEFHPYIPFFATFDSK.V	1	12	YPHFEEAAD	14.9985	9.6e-22	4.983	sp|O09165|CASQ1_MOUSE	Casq1	oxidation	Y197	0.475535	0.00224527	0.0627602
K.AY[15.99]SEAHEISK.E	2	5	HEISK	15	0.000176	2.578	sp|P61982|1433G_MOUSE	Ywhag	oxidation	Y154	0.0136514	0.893641	0.964886
K.AY[15.99]VLEK.R	2	3	VLEK	15	0.00582	2.398	sp|A2ASS6|TITIN_MOUSE	Ttn	oxidation	Y22296	-0.49219	0.215426	0.5552
K.AY[31.99]ATITNNCTK.N	1	2	TIT	13.0844	8.63e-06	2.104	sp|A2ASS6|TITIN_MOUSE	Ttn	dihydroxy	Y27034	0.0820477	0.282335	0.62173
K.AY[79.97]VLEK.R	2	3	VLEK	14.9984	0.346	1.689	sp|A2ASS6|TITIN_MOUSE	Ttn	phosphorylation	Y22296	0.109896	0.101682	0.39018
K.AYALQSDVE[43.99]YK@.A	1	8	VDSQLAYA	15	6.86e-06	2.228	tr|E9Q1W3|E9Q1W3_MOUSE	Neb	Carboxylation	E942	0.215464	0.0145501	0.15708
K.AYATITN[0.98]NCTK.N	5	7	TITAYA	15	3.71e-10	3.929	sp|A2ASS6|TITIN_MOUSE	Ttn	Deamidation	N27039	-0.0851838	0.307196	0.642757
K.AYATITNN[0.98]CTK.N	3	5	TITAYA	14.9185	2.66e-11	3.533	sp|A2ASS6|TITIN_MOUSE	Ttn	Deamidation	N27040	0.0515112	0.719916	0.891662
K.AYATITNN[14.02]CTK@.N	1	5	NTITAYA	15	4.83e-05	1.879	sp|A2ASS6|TITIN_MOUSE	Ttn	methylation_mono	N27040	-0.151388	0.0834224	0.35067
K.AYATITNN[15.99]CTK.N	1	6	NTITAYA	14.9988	0.000241	2.192	sp|A2ASS6|TITIN_MOUSE	Ttn	oxidation	N27040	0.0365532	0.700717	0.882381
K.AYDLQS[42.01]DAVYK@.A	1	6	QLDYA	14.9986	0.0682	1.675	tr|E9Q1W3|E9Q1W3_MOUSE	Neb	acetylation	S3861	-0.0102333	0.972857	0.990626
K.AYDLVVDWP[31.99]VTLVR.A	2	6	DVVLDYA	14.9991	2.21e-13	3.962	sp|Q9DCS9|NDUBA_MOUSE	Ndufb10	dihydroxy	P44	-0.0365827	0.865433	0.953541
K.AYEDAAEE[43.99]FHPYIPFFATFDSK@.V	3	11	ATFDSK	15	3.16e-15	4.033	sp|O09165|CASQ1_MOUSE	Casq1	Carboxylation	E203	0.773961	3.95952e-05	0.00655711
K.AYEDAAEEFHP[31.99]Y[31.99]IP[31.99]FFATFDSK.V	3	11	HFEEAAD	15	3.43e-12	3.766	sp|O09165|CASQ1_MOUSE	Casq1	dihydroxy	P206,Y207,P209	0.774197	2.62635e-06	0.000823267
K.AYEDAAEEFHPY[15.99]IPFFATFDSK.V	2	10	PHFEEAAD	14.886	1.56e-19	4.71	sp|O09165|CASQ1_MOUSE	Casq1	oxidation	Y207	0.371903	0.0200872	0.189934
K.AYEDAAEEFHPY[79.97]IPFFATFDSK.V	1	10	FEEAAD	15	4.51e-14	3.543	sp|O09165|CASQ1_MOUSE	Casq1	phosphorylation	Y207	0.833432	2.06274e-06	0.000760283
K.AYEDAAEEFHPYIPFFAT[42.01]FDS[42.01]KVAK.K	5	4	FEEAA	10.2719	1.71e-06	2.891	sp|O09165|CASQ1_MOUSE	Casq1	acetylation	T213,S216	0.401417	0.0262011	0.210627
K.AYEDAAEEFHPYIPFFATFDS[79.97]K.V	1	12	IYPHFEEAADEYA	15	8.94e-14	3.718	sp|O09165|CASQ1_MOUSE	Casq1	phosphorylation	S216	1.46093	1.15693e-05	0.00247668
K.AYEDAAEEFHPYIPFFATFDSK[14.02]VAK[14.02].K	1	6	HFEEAAD	15	7.85e-08	2.403	sp|O09165|CASQ1_MOUSE	Casq1	methylation_mono	K217,K220	0.856006	5.69328e-05	0.00840184
K.AYEDAAEEFHPYIPFFATFDSKVAK[14.02]K[14.02].L	2	6	HFEEAAD	13.9133	2.04e-07	2.716	sp|O09165|CASQ1_MOUSE	Casq1	methylation_mono	K220,K221	0.781179	6.48937e-06	0.00167521
K.AYELQSD[15.99]AIYK.A	2	4	LEYA	14.9986	3.53e-05	1.997	tr|E9Q1W3|E9Q1W3_MOUSE	Neb	oxidation	D4348	0.0128089	0.912654	0.972254
K.AYELQSD[43.99]AVYK@.A	1	6	QLEYA	14.9999	1.43e-07	3.426	tr|E9Q1W3|E9Q1W3_MOUSE	Neb	Carboxylation	D4590	-0.00606354	0.940969	0.982382
K.AYELQSDAIY[15.99]K.A	1	7	ADSQLEYA	15	3.72e-07	2.083	tr|E9Q1W3|E9Q1W3_MOUSE	Neb	oxidation	Y4351	0.31303	0.483073	0.772724
K.AYELQSDN[0.98]VYK.S	2	8	DSQLEYA	15	0.000161	2.128	tr|F6RDH3|F6RDH3_MOUSE	Neb	Deamidation	N1171	0.0634797	0.286671	0.626679
K.AYELQSDN[15.99]VYK.S	1	4	QLEYA	13.6664	2.8e-06	1.948	tr|F6RDH3|F6RDH3_MOUSE	Neb	oxidation	N1171	0.165949	0.194183	0.531018
K.AYN[0.98]NLIK.D	1	4	NLIK	14.977	0.137	2.383	sp|P47934|CACP_MOUSE	Crat	Deamidation	N264	-0.139835	0.0517536	0.281569
K.AYST[79.97]VATNCHK.T	1	5	ATNCHK	15	0.0204	2.013	sp|A2ASS6|TITIN_MOUSE	Ttn	phosphorylation	T23789	0.128044	0.408179	0.725479
K.AYSTVATN[0.98]CHK.T	2	4	TAVT	14.9999	2.09e-13	3.708	sp|A2ASS6|TITIN_MOUSE	Ttn	Deamidation	N23793	-0.00084284	0.988634	0.995667
K.CAELEEELKT[42.01]VTNNLK@.S	1	11	LEEELEA	15	1.25e-07	2.997	sp|P58771|TPM1_MOUSE	Tpm1	acetylation	T199	0.281341	0.0300718	0.222547
K.CCSGSLVER[14.02].R	2	6	EVLSGSC	14.9966	3.1e-05	1.774	sp|P07724|ALBU_MOUSE	Alb	methylation_mono	R508	-0.0218164	0.89028	0.963263
K.CCTLP[15.99]EDQRLPCVEDYLSAILNR.V	2	2	EDY	6.70341	6.48e-05	3.593	sp|P07724|ALBU_MOUSE	Alb	oxidation	P465	0.133349	0.20931	0.549704
K.CCTLPEDQ[0.98]R.L	2	5	DEPLTC	14.748	1.03e-06	3.034	sp|P07724|ALBU_MOUSE	Alb	Deamidation	Q468	-0.138038	0.626455	0.848771
K.CCTLPEDQRLP[15.99]CVEDYLSAILNR.V	2	3	LTCC	10.4528	1.1e-08	3.924	sp|P07724|ALBU_MOUSE	Alb	oxidation	P471	-0.080015	0.520074	0.793006
K.CD[15.99]ENILWLDYK.N	1	6	ENILWLD	14.5866	0.00013	1.948	sp|P52480|KPYM_MOUSE	Pkm	oxidation	D153	-0.26575	0.182152	0.515558
K.CD[15.99]IDIR.K	1	2	DID	7.16839	0.166	1.811	sp|P63268|ACTH_MOUSE	Actg2	oxidation	D287	0.0461602	0.621101	0.846229
K.CDEN[14.02]ILWLDYK@.N	2	7	LWLDYK	15	0.000847	2.084	sp|P52480|KPYM_MOUSE	Pkm	methylation_mono	N155	0.1139	0.473217	0.767665
K.CDENILWLD[15.99]Y[15.99]K.N	1	5	LINEDC	14.9991	1.24e-06	2.099	sp|P52480|KPYM_MOUSE	Pkm	oxidation	D160,Y161	0.167034	0.12684	0.430072
K.CDENILWLD[15.99]YK.N	8	6	LINEDC	14.9182	5.92e-12	3.54	sp|P52480|KPYM_MOUSE	Pkm	oxidation	D160	0.01119	0.902426	0.967953
K.CDFEDTAQY[31.99]R.A	1	6	QATDEFD	14.9999	0.000145	2.177	sp|Q62234|MYOM1_MOUSE	Myom1	dihydroxy	Y331	0.0640477	0.404679	0.72272
K.CDID[15.99]IR.K	1	3	IR	11.7214	0.0493	1.725	sp|P63268|ACTH_MOUSE	Actg2	oxidation	D289	0.130695	0.414216	0.729303
K.CDIDIR[14.02]K@DLYANNVMSGGTTMYPGIADR.M	4	2	TMY	7.31507	2.46e-07	2.499	sp|P68134|ACTS_MOUSE	Acta1	methylation_mono	R292	0.0991699	0.11476	0.411791
K.CDIDIR[31.99]KDLY[31.99]ANNVMSGGTTMYPGIADR.M	5	8	MSGGTTMYP	14.9995	5.91e-09	3.035	sp|P68134|ACTS_MOUSE	Acta1	dihydroxy	R292,Y296	0.161565	0.0473118	0.269647
K.CDIDIRK[114.04]DLYANNVM*SGGTTMYPGIADR.M	6	3	TMYP	9.26421	0.00018	2.177	sp|P68134|ACTS_MOUSE	Acta1	ubiquitination	K293	0.0642942	0.352125	0.682989
K.CDIDIRK@DLYANN[14.02]VMSGGTTMYPGIADR.M	3	3	TMYP	8.68451	0.00289	2.477	sp|P68134|ACTS_MOUSE	Acta1	methylation_mono	N299	0.04282	0.725269	0.89483
K.CDIDIRKD[15.99]LYANNVLSGGTTMYPGIADR.M	3	3	TMYP	7.44298	0.357	2.319	sp|P63268|ACTH_MOUSE	Actg2	oxidation	D293	0.050072	0.528355	0.798192
K.CDVGAENWQ[0.98]R.V	1	2	DC	7.47104	8.22e-09	2.673	sp|Q62234|MYOM1_MOUSE	Myom1	Deamidation	Q664	0.176385	0.0917882	0.368931
K.CEEWTIAVP[15.99]G[15.99]P[15.99]PHSVK.L	4	4	PHSVK	15	1.88e-05	1.781	sp|Q62234|MYOM1_MOUSE	Myom1	oxidation	P1021,G1022,P1023	0.276005	0.00812685	0.11948
K.CEEWTIAVP[15.99]GPPHSVK.L	18	7	GPPHSVK	15	1.59e-09	2.398	sp|Q62234|MYOM1_MOUSE	Myom1	oxidation	P1021	0.0207678	0.692519	0.87867
K.CEEWTIAVP[31.99]GPPHSVK.L	10	3	PPHS	9.42264	6.88e-09	2.45	sp|Q62234|MYOM1_MOUSE	Myom1	dihydroxy	P1021	0.041769	0.546412	0.807321
K.CEFQD[15.99]AYVLLSEK.K	2	4	VYA	7.82562	0.000276	1.703	sp|P63038|CH60_MOUSE	Hspd1	oxidation	D241	0.376716	0.592691	0.83122
K.CENLGGESEWSEISEP[15.99]VTPK.S	5	12	IESWESEGGL	15	2.09e-14	3.946	sp|A2ASS6|TITIN_MOUSE	Ttn	oxidation	P32705	0.135647	0.260689	0.599982
K.CEVGTNN[14.02]WVQCNDAPVK@.I	1	6	VQCNDA	12.7304	7.48e-11	3.047	tr|Q14BI5|Q14BI5_MOUSE	Myom2	methylation_mono	N428	-0.00384082	0.96823	0.988387
K.CEVGTNN[15.99]WVQCNDAPVK.I	1	2	DA	7.26695	4.6e-12	2.666	tr|Q14BI5|Q14BI5_MOUSE	Myom2	oxidation	N428	0.0146388	0.862569	0.952061
K.CG[15.99]DLEEELK.I	11	6	DLEEELK	15	0.00319	1.702	sp|P58774|TPM2_MOUSE	Tpm2	oxidation	G191	-0.241489	0.00677014	0.110545
K.CG[15.99]SGIVGAVVK.A	3	8	SGIVGAVVK	15	1.61e-05	1.775	sp|O70209|PDLI3_MOUSE	Pdlim3	oxidation	G250	0.129379	0.495322	0.779391
K.CGDLEEELK[43.99]NVTNNLKSLEAASEK@.Y	1	7	LEEELDGC	15	0.575	1.999	sp|Q6IRU2|TPM4_MOUSE	Tpm4	Carboxylation	K162	-0.0184971	0.787683	0.923669
K.CGDLEEELKNVTNNLKSLE[43.99]AASEK@.Y	3	7	LEEELDGC	15	0.0216	2.016	sp|Q6IRU2|TPM4_MOUSE	Tpm4	Carboxylation	E172	-0.050766	0.537517	0.803061
K.CGDLEEELKNVTNNLKSLEAASE[43.99]K@.Y	3	0	NA		2.1	1.996	sp|Q6IRU2|TPM4_MOUSE	Tpm4	Carboxylation	E176	0.0252374	0.738797	0.89888
K.CGEAGAEY[31.99]VMESTGVFTTMEK.A	1	5	FTTMEK	15	0.000199	2.427	tr|D3YYI5|D3YYI5_MOUSE	Gm7293	dihydroxy	Y94	-0.100067	0.112086	0.406383
K.CLATGPGIAP[15.99]TVK.T	1	0	NA		0.0409	1.711	sp|Q80X90|FLNB_MOUSE	Flnb	oxidation	P1626	0.0822921	0.758156	0.907326
K.CLATGPGIAPTVK[14.02]TGEEVGFVVDAK@.T	1	5	FVVDAK	15	0.415	1.676	sp|Q80X90|FLNB_MOUSE	Flnb	methylation_mono	K1629	-1.18361	0.00847223	0.121085
K.CLEGQ[0.98]TAR.F	1	5	GELC	13.1278	0.000105	2.755	sp|A2ASS6|TITIN_MOUSE	Ttn	Deamidation	Q1478	0.00405538	0.953211	0.984113
K.CLLIN[0.98]K.V	1	2	LLC	15	0.202	1.885	sp|Q7TPH6|MYCB2_MOUSE	Mycbp2	Deamidation	N1068	-0.144569	0.0735214	0.328607
K.CLLN[14.02]DEAEYSCEVR.T	1	3	LLC	7.35523	0.00157	2.57	sp|A2ASS6|TITIN_MOUSE	Ttn	methylation_mono	N14227	0.141403	0.361892	0.689457
K.CLLN[15.99]DEAEYSCEVR.T	1	8	DEAEYS	12.1163	3.55e-11	2.6	sp|A2ASS6|TITIN_MOUSE	Ttn	oxidation	N14227	0.0747018	0.55751	0.814016
K.CLLNDEAEY[15.99]SCEVR.T	1	8	EAEDNLLC	15	8.8e-11	3.629	sp|A2ASS6|TITIN_MOUSE	Ttn	oxidation	Y14232	0.0967711	0.471355	0.767343
K.CNAYN[14.02]ISDVCYK@.R	2	3	YANC	11.1047	2.57e-08	2.301	tr|E9Q1W3|E9Q1W3_MOUSE	Neb	methylation_mono	N1285	0.0337957	0.753765	0.906329
K.CNAYNISD[15.99]VCYK.R	1	5	SINYAN	13.5333	2.66e-07	2.38	tr|E9Q1W3|E9Q1W3_MOUSE	Neb	oxidation	D1288	-0.0280422	0.819255	0.934815
K.CPAPNLEGGPSVFIFP[15.99]PNIK.D	1	5	GGE	9.23109	3.69e-13	3.265	sp|P01867|IGG2B_MOUSE	Igh-3	oxidation	P132	0.976947	0.000635066	0.0311395
K.CPCLPLLSP[15.99]SLLDVPCR.L	1	3	SLLPL	9.896	4.9e-08	2.237	tr|F8VPN4|F8VPN4_MOUSE	Agl	oxidation	P1061	-0.106879	0.315819	0.650234
K.CQ[0.98]LEINFNTLQTK.L	4	10	TQLTNFNIEL	15	1.15e-11	4.842	sp|P57780|ACTN4_MOUSE	Actn4	Deamidation	Q353	-0.240597	0.613363	0.841594
K.CQ[0.98]TLVSDIDYR.N	3	3	VLT	10.5624	0.000511	3.547	tr|E9Q1W3|E9Q1W3_MOUSE	Neb	Deamidation	Q4554	0.114155	0.0881587	0.361068
K.CQALVSDADY[15.99]R.N	2	8	DADSVLAQC	15	1.33e-09	3.498	tr|E9Q1W3|E9Q1W3_MOUSE	Neb	oxidation	Y2376	0.021801	0.824829	0.937914
K.CQALVSDADY[31.99]R.N	1	7	DADSVLAQ	15	7.13e-07	2.478	tr|E9Q1W3|E9Q1W3_MOUSE	Neb	dihydroxy	Y2376	0.121616	0.2443	0.586014
K.CQILVSD[43.99]IDYK@.H	4	7	VLIQC	14.9994	4.96e-06	2.096	tr|E9Q1W3|E9Q1W3_MOUSE	Neb	Carboxylation	D3102,D3831	0.0249412	0.740046	0.8994
K.CQILVSDIDY[15.99]K.H	1	8	DIDSVLIQC	15	3.45e-12	3.543	tr|E9Q1W3|E9Q1W3_MOUSE	Neb	oxidation	Y3105,Y3834	0.243579	0.0789159	0.341373
K.CQLEIN[14.02]FN[14.02]TLQTK@.L	3	5	LQTK	12.9652	0.000718	2.218	sp|P57780|ACTN4_MOUSE	Actn4	methylation_mono	N357,N359	0.0192006	0.738911	0.89888
K.CQLEIN[14.02]FNTLQTK@.L	23	6	FNTLQTK	15	0.000665	1.928	sp|P57780|ACTN4_MOUSE	Actn4	methylation_mono	N357	-0.00034986	0.995922	0.998854
K.CQLEIN[15.99]FNTLQTK.L	10	8	FNTLQTK	14.9923	1.61e-15	3.812	sp|P57780|ACTN4_MOUSE	Actn4	oxidation	N357	-0.0530121	0.356457	0.685927
K.CQLEINFN[0.98]TLQTK.L	4	9	FNIELQC	15	9.09e-17	4.986	sp|P57780|ACTN4_MOUSE	Actn4	Deamidation	N359	-0.024871	0.69165	0.87867
K.CQLEINFNTLQ[0.98]TK.L	1	9	TNFNIELQC	15	2.24e-12	4.45	sp|P57780|ACTN4_MOUSE	Actn4	Deamidation	Q362	0.0964923	0.168132	0.499052
K.CQLEINFNTLQTK@LRLSNRPAFMPSE[43.99]GR.M	2	8	TNFNIELQC	15	1.48e-05	2.519	sp|P57780|ACTN4_MOUSE	Actn4	Carboxylation	E377	0.180943	0.0890648	0.363591
K.CQTLVS[42.01]DVDYR.N	1	3	VLT	12.2579	1.08e-06	2.439	tr|E9Q1W3|E9Q1W3_MOUSE	Neb	acetylation	S3344,S4073	-0.0704346	0.535016	0.801576
K.CQTLVSDAD[43.99]YR.N	2	4	VLTQ	10.4081	0.0134	2.105	tr|E9Q1W3|E9Q1W3_MOUSE	Neb	Carboxylation	D2618,D2861	0.00994978	0.917315	0.973726
K.CQTLVSDADY[15.99]R.N	3	7	DADSVLTQ	14.9998	1.3e-07	3.278	tr|E9Q1W3|E9Q1W3_MOUSE	Neb	oxidation	Y2619,Y2862	0.0182272	0.799285	0.927287
K.CQTLVSDADY[31.99]R.N	1	7	DADSVLTQ	15	5.66e-07	2.333	tr|E9Q1W3|E9Q1W3_MOUSE	Neb	dihydroxy	Y2619,Y2862	-0.0716872	0.498076	0.780405
K.CQTLVSDID[43.99]YR.N	1	8	IDSVLTQC	15	6.56e-08	2.289	tr|E9Q1W3|E9Q1W3_MOUSE	Neb	Carboxylation	D4561	0.0953775	0.381416	0.70384
K.CQTLVSDIDY[15.99]R.N	3	4	VLTQC	13.3996	0.000449	2.371	tr|E9Q1W3|E9Q1W3_MOUSE	Neb	oxidation	Y4562	0.0369179	0.766648	0.912346
K.CQTLVSDIDY[31.99]R.N	1	4	DIDSVLT	14.9948	8.37e-07	2.225	tr|E9Q1W3|E9Q1W3_MOUSE	Neb	dihydroxy	Y4562	0.102509	0.213474	0.553765
K.CQTLVSDVD[15.99]Y[15.99]K.H	2	6	DSVLTQC	14.9997	0.00917	1.516	tr|E9Q1W3|E9Q1W3_MOUSE	Neb	oxidation	D3590,Y3591	0.134929	0.0694834	0.322592
K.CQTLVSDVDY[15.99]R.N	2	8	DVDSVLTQC	15	0.073	3.009	tr|E9Q1W3|E9Q1W3_MOUSE	Neb	oxidation	Y3348,Y4077	0.0180804	0.781464	0.920536
K.CQTLVSDVDY[31.99]K.H	2	6	DSVLTQC	15	0.00467	1.574	tr|E9Q1W3|E9Q1W3_MOUSE	Neb	dihydroxy	Y3591	0.0237782	0.729942	0.896543
K.CR[14.02]EPVNPPSAPSVVK@.V	4	4	PSVVK	15	3.72e-06	2.287	sp|A2ASS6|TITIN_MOUSE	Ttn	methylation_mono	R30037	0.209727	0.307231	0.642757
K.CR[14.02]EVAENCK@.D	1	4	EVAEN	11.3587	1.96e-05	1.734	sp|Q9D6R2|IDH3A_MOUSE	Idh3a	methylation_mono	R216	0.0118598	0.948252	0.984113
K.CREP[15.99]VNPPSAPSVVK.V	1	3	VVK	13.1164	0.00713	2.009	sp|A2ASS6|TITIN_MOUSE	Ttn	oxidation	P30039	0.226574	0.48261	0.772687
K.CREP[31.99]VNP[31.99]P[31.99]SAPSVVK.V	2	3	VVK	12.5917	0.000202	2.037	sp|A2ASS6|TITIN_MOUSE	Ttn	dihydroxy	P30039,P30042,P30043	0.199663	0.558988	0.814725
K.CRTSN[0.98]LK.L	1	3	TS	11.0515	0.288	1.89	sp|P70335|ROCK1_MOUSE	Rock1	Deamidation	N457	0.170678	0.24692	0.588757
K.CSGN[0.98]GGGDVHQGFQSLLTEVNK.T	8	2	HVD	6.24856	1.83e-21	5.261	tr|F8WIV2|F8WIV2_MOUSE	Serpinb6a	Deamidation	N86	0.587309	0.00107361	0.040487
K.CSGN[15.99]GGGDVHQGFQSLLTEVNK.T	3	8	QSLLTEVNK	15	8.35e-05	2.829	tr|F8WIV2|F8WIV2_MOUSE	Serpinb6a	oxidation	N86	0.570474	0.000167947	0.014508
K.CSLSWG[15.99]RPQEDGGADIDYYIVEK.R	4	6	YIVEK	15	2.31e-11	4.5	sp|A2ASS6|TITIN_MOUSE	Ttn	oxidation	G27694	0.0883567	0.390913	0.713167
K.CSLSWGR[14.02]PQEDGGADIDYYIVEK@.R	3	2	YIV	7.19355	1.41e-05	2.458	sp|A2ASS6|TITIN_MOUSE	Ttn	methylation_mono	R27695	0.0394627	0.832462	0.939819
K.CSLSWGR[31.99]PQEDGGADIDYYIVEK.R	1	2	YIV	7.24441	1.07e-09	4.582	sp|A2ASS6|TITIN_MOUSE	Ttn	dihydroxy	R27695	-0.00752719	0.925911	0.976652
K.CSLSWGRPQ[0.98]EDGGADIDYYIVEK.R	2	2	YIV	7.80888	1.89e-06	2.214	sp|A2ASS6|TITIN_MOUSE	Ttn	Deamidation	Q27697	-0.0433117	0.522904	0.794999
K.CSLSWGRPQEDGGAD[15.99]IDYYIVEK.R	1	2	VEK	10.6772	6.74e-10	2.842	sp|A2ASS6|TITIN_MOUSE	Ttn	oxidation	D27703	0.14291	0.120312	0.419635
K.CSQEEHCLSSD[15.99]LDDDRK.I	1	4	DDRK	14.998	0.103	2.069	sp|Q8VEE1|LMCD1_MOUSE	Lmcd1	oxidation	D62	-0.21239	0.201765	0.540564
K.CTLAWSLP[31.99]QEDGGAEITHYIVER.R	4	11	EDGGAEITHYI	15	3.35e-08	4.028	sp|A2ASS6|TITIN_MOUSE	Ttn	dihydroxy	P30953	0.163744	0.0339044	0.234983
K.CTLAWSP[15.99]PLQDGGSDISHYVVEK.R	5	11	DISHYVVEK	15	7.37e-14	3.688	sp|A2ASS6|TITIN_MOUSE	Ttn	oxidation	P25531	0.0804236	0.77996	0.919772
K.CTLLVTPDLK[42.01]R.V	2	5	TVLLTC	14.9763	7.29e-08	2.105	tr|Q14BI5|Q14BI5_MOUSE	Myom2	acetylation	K308	0.0425883	0.803108	0.928381
K.CTTDHISAAGP[31.99]WLK.F	3	7	GAASIHDT	14.9826	7.68e-14	3.741	sp|Q99KI0|ACON_MOUSE	Aco2	dihydroxy	P602	-0.0188481	0.950635	0.984113
K.CVEN[0.98]QIYEFR.V	1	6	EYIQ	11.954	8.24e-05	3.595	sp|A2ASS6|TITIN_MOUSE	Ttn	Deamidation	N19957	0.0013997	0.980297	0.994
K.CVENQIY[15.99]EFR.V	1	6	IQNEV	13.3516	5.24e-11	3.043	sp|A2ASS6|TITIN_MOUSE	Ttn	oxidation	Y19960	-0.173329	0.224181	0.565575
K.CVENQIY[31.99]EFR.V	1	4	EVC	13.466	2.31e-05	2.044	sp|A2ASS6|TITIN_MOUSE	Ttn	dihydroxy	Y19960	-0.0122198	0.916305	0.973539
K.CVENQIYE[43.99]FR.V	3	5	IQNEV	12.694	0.000333	1.918	sp|A2ASS6|TITIN_MOUSE	Ttn	Carboxylation	E19961	-0.045205	0.753024	0.906237
K.CVLSWLP[31.99]PLDDGGAK.I	3	1	VC	7.45007	4.2e-07	3.027	sp|A2ASS6|TITIN_MOUSE	Ttn	dihydroxy	P23367	0.192504	0.185681	0.519846
K.CY[15.99]FPQTITQEYESIK.K	3	6	TITQEYE	14.5784	2.19e-10	2.599	tr|E9Q1W3|E9Q1W3_MOUSE	Neb	oxidation	Y712	0.214307	0.42673	0.738379
K.CY[15.99]LAWNPPLQDGGASISHYIIEK.R	1	12	ASISHYIIEK	15	4.86e-10	4.084	sp|A2ASS6|TITIN_MOUSE	Ttn	oxidation	Y26609	-0.0317854	0.733938	0.897683
K.CYFPQTITQE[43.99]YESIK@.K	2	6	QPFYC	14.8332	8.88e-06	2.175	tr|E9Q1W3|E9Q1W3_MOUSE	Neb	Carboxylation	E720	0.250622	0.390348	0.713157
K.CYLAWNPPLQD[43.99]GGASISHYIIEK@.R	3	11	ASISHYIIEK	15	6.81e-13	3.706	sp|A2ASS6|TITIN_MOUSE	Ttn	Carboxylation	D26618	0.0059669	0.964538	0.98772
K.D[15.99]AM*VSQLSR.G	4	5	LQSVM	13.0683	2.15e-05	2.299	sp|Q5SX39|MYH4_MOUSE	Myh4	oxidation	D1299	-0.0209929	0.7629	0.910135
K.D[15.99]AWLNHK.N	2	3	LNHK	14.9813	0.00944	1.906	sp|P97443|SMYD1_MOUSE	Smyd1	oxidation	D81	0.0630625	0.244069	0.585779
K.D[15.99]CIFVAWD[15.99]R[15.99]PDSDGGSPITGYLIER.K	2	0	NA		3.57	2.863	sp|A2ASS6|TITIN_MOUSE	Ttn	oxidation	D20895,D20902,R20903	0.17476	0.256128	0.597685
K.D[15.99]FLAGGIAAAVSK.T	6	9	FLAGGIAAAV	15	3.48e-10	3.509	sp|P48962|ADT1_MOUSE	Slc25a4	oxidation	D11	-0.125347	0.205957	0.544811
K.D[15.99]HENIIIAK.M	1	3	IIAK	14.8526	0.000117	2.634	sp|P09103|PDIA1_MOUSE	P4hb	oxidation	D418	0.250287	0.215887	0.555599
K.D[15.99]IDDLELTLAK.A	8	9	IDDLELTLAK	15	3.58e-09	4.167	sp|Q91Z83|MYH7_MOUSE	Myh7	oxidation	D953	-0.0614053	0.768185	0.913104
K.D[15.99]IELSEHFLVK.M	2	2	HFL	8.04153	6.42e-07	3.023	tr|Q14BI5|Q14BI5_MOUSE	Myom2	oxidation	D1384	0.0530472	0.553301	0.812324
K.D[15.99]IWM*PVTSASAK.T	4	8	MPVTSASAK	15	1.47e-06	2.369	sp|A2ASS6|TITIN_MOUSE	Ttn	oxidation	D18746	0.111633	0.155093	0.481009
K.D[15.99]LG[15.99]ATWVVLGHSER.R	61	4	GLV	8.01042	0.34	2.884	sp|P17751|TPIS_MOUSE	Tpi1	oxidation	D136,G138	-0.0643513	0.239438	0.582827
K.D[15.99]PLVLLDK.K	1	3	LLDK	14.9994	0.446	1.588	sp|Q9ES97|RTN3_MOUSE	Rtn3	oxidation	D120	0.00564673	0.957847	0.986191
K.D[15.99]SAR[15.99]CISK.A	2	0	NA		0.0107	1.779	sp|Q91ZX7|LRP1_MOUSE	Lrp1	oxidation	D1115,R1118	-0.0520418	0.359098	0.687643
K.D[15.99]SCVVAWKP[15.99]P[15.99]ASDGGAK.I	1	2	ASD	6.35838	0.0103	2.061	sp|A2ASS6|TITIN_MOUSE	Ttn	oxidation	D32628,P32636,P32637	0.0769444	0.612254	0.841594
K.D[15.99]SCVVAWKPPASDGGAK.I	3	8	VVAWKPPASD	15	4.05e-06	2.867	sp|A2ASS6|TITIN_MOUSE	Ttn	oxidation	D32628	-0.0275736	0.693625	0.87867
K.D[15.99]TTLQP[15.99]LAP[15.99]IALK.E	4	3	IALK	14.9996	0.098	2.033	sp|P70670|NACAM_MOUSE	Naca	oxidation	D505,P510,P513	1.4097	0.0938075	0.373777
K.D[15.99]VRPY[15.99]IVG[15.99]AIVRGMDLQPGNALR.R	1	1	LR	4.4702	3.13	1.994	sp|Q505F5|LRC47_MOUSE	Lrrc47	oxidation	D330,Y334,G337	-0.443487	0.0628259	0.30841
K.D[43.99]FK[43.99]AVIIK@.Y	1	3	IIV	11.8598	0.156	1.944	sp|Q9CWK8|SNX2_MOUSE	Snx2	Carboxylation	D485,K487	-0.0286092	0.616106	0.842825
K.D[43.99]GTIE[43.99]DIITVLK@.S	1	4	ITVLK	14.8489	0.0311	1.306	sp|Q6ZPF4|FMNL3_MOUSE	Fmnl3	Carboxylation	D990,E994	-0.751106	0.358173	0.68722
K.D[43.99]K@TAEEIK@.Q	1	2	IEE	10.661	0.302	1.858	sp|Q811I0|ATPF1_MOUSE	Atpaf1	Carboxylation	D151	-0.240385	0.313632	0.648316
K.D[43.99]LGATWVVLGHSER.R	7	2	VVL	7.35585	2.48e-07	2.837	sp|P17751|TPIS_MOUSE	Tpi1	Carboxylation	D136	-0.504813	0.00241473	0.0644197
K.D[43.99]LYANNVMSGGTTMYPGIADR.M	1	4	ANNV	7.54039	1.23e-11	3.086	sp|P68134|ACTS_MOUSE	Acta1	Carboxylation	D294	0.0367456	0.688593	0.878475
K.D[43.99]YCVTANSK@.L	1	6	TANSK	15	0.0758	1.39	sp|P06151|LDHA_MOUSE	Ldha	Carboxylation	D82	-0.16404	0.110272	0.403786
K.DADSQNPDAPEGK[42.01]R.S	1	1	GE	4.17647	0.00866	2.073	sp|Q8CIE6|COPA_MOUSE	Copa	acetylation	K411	0.0827479	0.28979	0.628664
K.DAFLK[42.01]K@.H	1	3	LFAD	15	0.0309	2.349	sp|Q9D2G2|ODO2_MOUSE	Dlst	acetylation	K273	-0.262797	0.0259268	0.209901
K.DAHSN[0.98]LLAK.K	2	6	SHAD	13.9669	2.29e-05	2.374	sp|O55126|NIPS2_MOUSE	Gbas	Deamidation	N58	0.682579	0.272693	0.613378
K.DALDIVY[15.99]HR.K	3	5	VIDLA	12.5318	0.00106	3.141	tr|E9Q1W3|E9Q1W3_MOUSE	Neb	oxidation	Y5769	0.196748	0.401207	0.720269
K.DALLSALSIQNYHLECN[14.02]ETK@.S	2	9	SLASLLAD	15	5.21e-05	4.029	sp|Q62261|SPTB2_MOUSE	Sptbn1	methylation_mono	N965	0.0463667	0.786014	0.922794
K.DAM*VSQ[0.98]LSR.G	6	2	VMA	7.58205	0.000414	2.083	sp|Q5SX39|MYH4_MOUSE	Myh4	Deamidation	Q1304	0.0220647	0.748749	0.904206
K.DAM*VSQ[0.98]LSRGKQAFTQQIEELK.R	1	10	QAFTQQIEELK	15	0.0212	2.618	sp|Q5SX39|MYH4_MOUSE	Myh4	Deamidation	Q1304	0.121121	0.188935	0.523614
K.DAMVSQ[0.98]LSR.G	2	6	SVMA	15	5.9e-06	3.169	sp|Q5SX39|MYH4_MOUSE	Myh4	Deamidation	Q1304	-0.127756	0.2694	0.611003
K.DAMVSQLSR[14.02].G	1	5	QSVMAD	14.9688	0.00108	1.673	sp|Q5SX39|MYH4_MOUSE	Myh4	methylation_mono	R1307	0.0297468	0.666589	0.869339
K.DAN[0.98]GNSFATR.L	2	5	FSNG	11.4474	6.94e-05	2.819	sp|P62702|RS4X_MOUSE	Rps4x	Deamidation	N214	0.250259	0.284821	0.624033
K.DAN[0.98]NLASEVK.Y	2	6	VESALN	15	0.00067	3.586	tr|E9Q1W3|E9Q1W3_MOUSE	Neb	Deamidation	N6305	-0.0130139	0.917582	0.973726
K.DAN[0.98]NMPVTAR.V	1	5	TVPMN	12.801	0.0018	3.09	tr|Q6GT24|Q6GT24_MOUSE	Prdx6	Deamidation	N125	0.035191	0.709751	0.887012
K.DAQEK[42.01]LELAEK@.K	2	6	LELA	11.4326	0.000139	2.288	sp|P21107|TPM3_MOUSE	Tpm3	acetylation	K71	0.17756	0.124205	0.426073
K.DATLSCQIVGN[14.02]PTPHVSWEK@.D	3	9	PTPHVSWEK	15	2.09e-10	3.568	sp|A2AAJ9|OBSCN_MOUSE	Obscn	methylation_mono	N35	-0.0655966	0.588094	0.829323
K.DATLSCQIVGNPTPHVSWE[43.99]K@.D	1	7	NGVIQCSL	14.9691	4.95e-09	3.236	sp|A2AAJ9|OBSCN_MOUSE	Obscn	Carboxylation	E43	-0.0366994	0.715297	0.89052
K.DATNVGDEGGFAPNILEN[14.02]NEALELLK@.T	1	15	AFGGEDGVN	15	4.14e-16	4.707	sp|P21550|ENOB_MOUSE	Eno3	methylation_mono	N220	-0.178807	0.119328	0.418603
K.DATNVGDEGGFAPNILEN[15.99]NEALELLK.T	2	14	AFGGEDGVN	15	1.36e-09	4.397	sp|P21550|ENOB_MOUSE	Eno3	oxidation	N220	0.126119	0.638165	0.855133
K.DAVLN[0.98]AWAEDVDLR.V	11	5	LVA	10.513	1.26e-06	5.013	sp|P52480|KPYM_MOUSE	Pkm	Deamidation	N480	0.112971	0.0807647	0.344782
K.DAVLN[14.02]AWAEDVDLR.V	12	3	LVA	11.2925	0.0175	2.427	sp|P52480|KPYM_MOUSE	Pkm	methylation_mono	N480	0.0248664	0.816429	0.932925
K.DAVLN[15.99]AWAED[15.99]VD[15.99]LR.V	3	4	LVA	9.03249	0.144	2.549	sp|P52480|KPYM_MOUSE	Pkm	oxidation	N480,D485,D487	0.0657662	0.466032	0.762558
K.DAVLN[15.99]AWAEDVDLR.V	20	5	AVLN	9.28658	1.38e-08	4.225	sp|P52480|KPYM_MOUSE	Pkm	oxidation	N480	0.145599	0.130537	0.437841
K.DAVLNAWAE[43.99]DVDLR.V	17	5	ANLVA	11.6849	7.48e-08	4.154	sp|P52480|KPYM_MOUSE	Pkm	Carboxylation	E484	-0.0548238	0.324514	0.658605
K.DAVLNAWAED[15.99]VD[15.99]LR.V	27	6	ANLVA	12.1932	1.54e-06	3.488	sp|P52480|KPYM_MOUSE	Pkm	oxidation	D485,D487	0.033469	0.530568	0.799028
K.DAVLNAWAED[15.99]VD[15.99]LR[15.99].V	4	5	ANLVA	12.4701	1.69e-05	2.653	sp|P52480|KPYM_MOUSE	Pkm	oxidation	D485,D487,R489	-0.786559	0.000166439	0.014508
K.DAVLNAWAED[15.99]VDLR.V	45	7	ANLVA	11.5975	3.2e-05	4.201	sp|P52480|KPYM_MOUSE	Pkm	oxidation	D485	0.0815239	0.259076	0.599334
K.DCFTCSN[0.98]CK.Q	1	4	CFTCS	12.2099	6.06e-08	3.171	sp|P97447|FHL1_MOUSE	Fhl1	Deamidation	N131	-1.06478	0.000560093	0.0287481
K.DCFTCSN[14.02]CK@.Q	2	5	SCTFCD	14.9983	1.46e-05	1.569	sp|P97447|FHL1_MOUSE	Fhl1	methylation_mono	N131	-0.937957	0.00377128	0.0817298
K.DCIFVAWD[15.99]R[15.99]PDSDGGSPITGYLIER.K	1	9	AVFIC	10.8913	5.96e-11	7.691	sp|A2ASS6|TITIN_MOUSE	Ttn	oxidation	D20902,R20903	-0.267743	0.00944843	0.127787
K.DCIFVAWDR[14.02]PDSDGGSPITGYLIER.K	1	6	AVFIC	11.5637	2.58e-14	4.062	sp|A2ASS6|TITIN_MOUSE	Ttn	methylation_mono	R20903	-0.0146813	0.860848	0.951116
K.DCN[0.98]GSLDTSGEK.G	1	1	DL	5.68563	1.55e-11	3.101	sp|Q9ER60|SCN4A_MOUSE	Scn4a	Deamidation	N502	0.229033	0.0144556	0.156638
K.DCVGP[15.99]EVENACANPAAGTVILLENLR.F	1	5	GTVILL	12.1387	7.69e-10	2.786	sp|P09411|PGK1_MOUSE	Pgk1	oxidation	P102	-0.115196	0.200086	0.538531
K.DCVGPEVENACAN[15.99]PAAGTVILLENLR.F	3	7	ANEV	9.33835	3.58e-14	4.709	sp|P09411|PGK1_MOUSE	Pgk1	oxidation	N110	-0.0442953	0.667271	0.869711
K.DDEGLY[15.99]TLR.I	4	4	LGED	10.4618	7.6e-07	3.179	tr|Q14BI5|Q14BI5_MOUSE	Myom2	oxidation	Y353	0.0914865	0.211551	0.551957
K.DDEGLY[31.99]TLR.I	1	4	LGED	12.9223	0.000555	2.321	tr|Q14BI5|Q14BI5_MOUSE	Myom2	dihydroxy	Y353	0.0364483	0.621106	0.846229
K.DDGGSP[31.99]VINYIVEK.Q	1	4	YIVEK	14.8101	2.83	1.259	sp|A2ASS6|TITIN_MOUSE	Ttn	dihydroxy	P19424	0.100254	0.312935	0.647726
K.DDGN[0.98]SEITGYFVQK.A	4	8	QVFYGTI	14.9986	5.17e-08	4.885	sp|Q5XKE0|MYPC2_MOUSE	Mybpc2	Deamidation	N956	0.310571	0.00543519	0.0989723
K.DDIQK[43.99]M[43.99]NPPK@.F	2	4	NPPK	14.7881	5.6	1.479	sp|Q61879|MYH10_MOUSE	Myh10	Carboxylation	K78,M79	0.215856	0.0853789	0.355152
K.DDIQK[43.99]M*NPPK@.F	6	1	PP	8.07752	0.512	2.198	sp|Q61879|MYH10_MOUSE	Myh10	Carboxylation	K78	0.295453	0.0815895	0.346671
K.DDNPSLPPFER[14.02]PEAEAM*CTSFK@.E	12	1	ND	7.75258	8.16e-06	2.794	sp|P07724|ALBU_MOUSE	Alb	methylation_mono	R141	0.208319	0.0392047	0.247866
K.DDNPSLPPFER[14.02]PEAEAMCTSFK@.E	3	2	NDD	8.28264	1.89e-08	2.57	sp|P07724|ALBU_MOUSE	Alb	methylation_mono	R141	0.216022	0.187403	0.521695
K.DDNPSLPPFERP[15.99]EAEAM*CTSFK.E	2	2	NDD	8.12162	4.05	2.82	sp|P07724|ALBU_MOUSE	Alb	oxidation	P142	0.19072	0.273191	0.613378
K.DDNPSLPPFERP[31.99]EAEAMCTSFK.E	4	5	LSPNDD	14.9763	3.55e-09	2.918	sp|P07724|ALBU_MOUSE	Alb	dihydroxy	P142	0.251351	0.0216399	0.194885
K.DDNPSLPPFERPEAEAMCT[42.01]S[42.01]FK@ENPTTFMGHYLHEVAR.R	1	0	NA		5.64	1.758	sp|P07724|ALBU_MOUSE	Alb	acetylation	T149,S150	0.082084	0.241856	0.583734
K.DDPIG[15.99]N[15.99]LN[15.99]TAFEVAEK.Y	1	0	NA		0.00742	1.917	sp|O88990|ACTN3_MOUSE	Actn3	oxidation	G216,N217,N219	-0.169476	0.0884615	0.362139
K.DDPIGN[0.98]LNTAFEVAEK.Y	2	5	EVA	9.81513	9.11e-09	2.848	sp|O88990|ACTN3_MOUSE	Actn3	Deamidation	N217	0.140405	0.134919	0.445852
K.DDPIGN[14.02]LN[14.02]TAFEVAEK@.Y	3	6	AFEV	10.5689	1.34e-09	2.814	sp|O88990|ACTN3_MOUSE	Actn3	methylation_mono	N217,N219	0.0492314	0.751028	0.904796
K.DDPIGNIN[14.02]LAMEIAEK@.H	2	6	ING	14.9852	5.59e-07	2.635	sp|Q9JI91|ACTN2_MOUSE	Actn2	methylation_mono	N213	-0.048821	0.559779	0.814925
K.DDPIGNINLAMEIAE[43.99]K[43.99].H	1	6	NINGIPD	14.9976	0.00505	2.038	sp|Q9JI91|ACTN2_MOUSE	Actn2	Carboxylation	E220,K221	0.506729	0.0638881	0.310663
K.DDPIGNLNT[42.01]AFEVAEK@.Y	2	1	NL	4.98083	6.49e-06	2.648	sp|O88990|ACTN3_MOUSE	Actn3	acetylation	T220	-0.0306716	0.726653	0.895135
K.DDPIGNLNTAFE[43.99]VAEK@.Y	5	3	VAEK	14.9862	7.6e-08	2.434	sp|O88990|ACTN3_MOUSE	Actn3	Carboxylation	E223	-0.266738	0.0581505	0.297255
K.DDQ[0.98]VFSM*NPPK.Y	5	5	SFV	14.0418	1.91e-07	2.744	sp|Q5SX39|MYH4_MOUSE	Myh4	Deamidation	Q76	0.115816	0.130444	0.437841
K.DDQ[0.98]VFSMNPPK.Y	7	7	PNMSFV	15	2.74e-12	4.049	sp|Q5SX39|MYH4_MOUSE	Myh4	Deamidation	Q76	0.181298	0.139362	0.452027
K.DDQVFS[42.01]MNPPK@.Y	2	4	FVQ	14.2016	0.000364	1.796	sp|Q5SX39|MYH4_MOUSE	Myh4	acetylation	S79	-0.0973905	0.669585	0.870581
K.DDQVFS[79.97]MNPPK.Y	2	4	VQ	14.9836	0.0118	1.556	sp|Q5SX39|MYH4_MOUSE	Myh4	phosphorylation	S79	-0.324232	0.124298	0.426073
K.DDQVFSM[43.99]NPPK@.Y	13	7	SFVQDD	14.9194	5.78e-05	2.184	sp|Q5SX39|MYH4_MOUSE	Myh4	Carboxylation	M80	0.275165	0.0733985	0.328607
K.DDQVFSM*N[0.98]PPK.Y	1	5	SFVQ	13.9563	5.6e-06	2.033	sp|Q5SX39|MYH4_MOUSE	Myh4	Deamidation	N81	0.289586	0.0873784	0.360203
K.DDQVFSM*N[14.02]PPK@.Y	5	5	SFVQ	13.912	1.23e-05	2.254	sp|Q5SX39|MYH4_MOUSE	Myh4	methylation_mono	N81	0.156782	0.0865332	0.358087
K.DDQVFSM*N[15.99]PPK.Y	4	2	PPK	11.9271	1.15e-10	2.555	sp|Q5SX39|MYH4_MOUSE	Myh4	oxidation	N81	0.283248	0.111396	0.405408
K.DDQVFSMN[14.02]PPK@.Y	23	2	PPK	13.6031	4.82e-05	2.04	sp|Q5SX39|MYH4_MOUSE	Myh4	methylation_mono	N81	0.250113	0.013732	0.152564
K.DDQVFSMN[14.02]PPK@YDK@.I	1	5	SFVQ	10.6779	4.37e-07	2.439	sp|Q5SX39|MYH4_MOUSE	Myh4	methylation_mono	N81	-0.960503	0.018461	0.180035
K.DDQVYPM*N[14.02]PPK@.Y	1	7	PYVQDD	14.9984	2.85e-07	1.977	sp|Q5SX40|MYH1_MOUSE	Myh1	methylation_mono	N81	-0.211499	0.367965	0.694544
K.DDQVYPMN[0.98]PPK.Y	1	5	VQDD	13.2156	0.438	1.516	sp|Q5SX40|MYH1_MOUSE	Myh1	Deamidation	N81	0.35006	0.0128491	0.147451
K.DDQVYPMN[14.02]PPK@.Y	6	6	PYVQD	13.7056	1.69e-05	1.962	sp|Q5SX40|MYH1_MOUSE	Myh1	methylation_mono	N81	-0.36291	0.00194007	0.0579182
K.DDVLYE[43.99]TETPPDLEK@.G	1	6	LVDD	10.9346	0.00461	2.569	tr|Q14BI5|Q14BI5_MOUSE	Myom2	Carboxylation	E1171	0.0814216	0.520374	0.793183
K.DDVLYETETP[15.99]PDLEK.G	2	8	TETEYLV	14.9012	4.49e-07	2.928	tr|Q14BI5|Q14BI5_MOUSE	Myom2	oxidation	P1175	0.0410667	0.723624	0.893873
K.DDY[15.99]EIFVK.V	2	4	VFIE	15	0.146	1.577	sp|Q9QX47|SON_MOUSE	Son	oxidation	Y1815	-0.030238	0.711642	0.888616
K.DE[43.99]TIAVPLEENSALPKGTPSPQSIPE[43.99]ESSR.M	2	0	NA		0.816	1.85	sp|Q9EQW7|KI13A_MOUSE	Kif13a	Carboxylation	E1615,E1639	0.0382241	0.628663	0.850335
K.DEADVLEDDR[15.99]THIK.T	1	5	LVDAE	12.4085	0.00112	4.012	sp|A2ASS6|TITIN_MOUSE	Ttn	oxidation	R18653	-0.148704	0.452216	0.755443
K.DEDVLQ[0.98]K.L	1	4	LVDED	15	0.12	2.626	sp|Q9CY27|TECR_MOUSE	Tecr	Deamidation	Q66	0.36795	0.00238086	0.0641005
K.DEEID[15.99]QLK.R	2	4	EED	10.319	0.0142	2.479	sp|Q5SX39|MYH4_MOUSE	Myh4	oxidation	D1588	7.63778e-05	0.999572	0.999976
K.DEEIDQ[0.98]LK.R	4	4	DIEED	14.9975	1.38	2.864	sp|Q5SX39|MYH4_MOUSE	Myh4	Deamidation	Q1589	0.327022	0.0772013	0.337635
K.DEEIDQLK[42.01]R.N	3	6	LQDIEE	14.7286	0.0009	1.927	sp|Q5SX39|MYH4_MOUSE	Myh4	acetylation	K1591	-0.739602	0.473536	0.767823
K.DEEIEQ[0.98]IK.R	1	4	IEED	14.4398	1.32	1.425	tr|B1AR69|B1AR69_MOUSE	Myh13	Deamidation	Q1589	0.20865	0.0984467	0.3842
K.DEEIKN[0.98]LQK.T	2	3	IEED	14.893	6.71	2.45	tr|E9Q512|E9Q512_MOUSE	Trip11	Deamidation	N964	-0.302977	0.00367374	0.0808131
K.DEGAN[0.98]AFFK.G	1	6	AGED	14.9999	6.42e-07	3.426	sp|P48962|ADT1_MOUSE	Slc25a4	Deamidation	N268	-0.0639935	0.422147	0.735156
K.DEQST[79.97]LQLLK.K	1	1	LK	8.76705	0.0304	1.771	tr|E9PX29|E9PX29_MOUSE	Sptbn4	phosphorylation	T1652	0.0375383	0.706944	0.885949
K.DESY[15.99]EELLK.K	3	4	SED	10.7877	9.48	3.31	sp|A2ASS6|TITIN_MOUSE	Ttn	oxidation	Y2033	0.120362	0.0670782	0.317392
K.DESY[31.99]EELLK.K	1	5	SED	14.9433	0.000178	2.364	sp|A2ASS6|TITIN_MOUSE	Ttn	dihydroxy	Y2033	0.179478	0.0246137	0.205289
K.DETEHTGQESY[15.99]VWK.M	1	5	QGTHET	14.9981	2.41e-06	2.964	sp|E9Q401|RYR2_MOUSE	Ryr2	oxidation	Y4938	0.281636	0.00603852	0.102966
K.DEVQN[0.98]AVR.R	1	2	QVE	11.5385	0.000242	2.063	tr|E9PWQ3|E9PWQ3_MOUSE	Col6a3	Deamidation	N1294	0.0455413	0.858437	0.950126
K.DEY[15.99]EAPTIVLDPTIK.D	1	7	VITPA	14.998	5.07e-13	3.821	sp|A2ASS6|TITIN_MOUSE	Ttn	oxidation	Y22162	0.0901588	0.263002	0.602394
K.DEY[15.99]NSFFK.G	2	5	NSFFK	14.675	3.39e-09	3.313	tr|E9Q1W3|E9Q1W3_MOUSE	Neb	oxidation	Y1435	-0.0903092	0.802016	0.928055
K.DEYEAPTIVLD[15.99]PTIK.D	3	3	PTIK	14.5287	1.98e-06	2.289	sp|A2ASS6|TITIN_MOUSE	Ttn	oxidation	D22170	0.150591	0.101713	0.39018
K.DEYEAPTIVLDP[15.99]TIK.D	5	3	DLVI	7.78045	2.89e-07	3.14	sp|A2ASS6|TITIN_MOUSE	Ttn	oxidation	P22171	-0.0464451	0.449632	0.754064
K.DEYN[0.98]SFFK.G	1	5	YED	15	2.78e-07	3.312	tr|E9Q1W3|E9Q1W3_MOUSE	Neb	Deamidation	N1436	0.156699	0.0650803	0.312478
K.DFAPGK[42.01]PLK@.C	2	2	FD	9.34707	0.000618	2.536	sp|Q99KI0|ACON_MOUSE	Aco2	acetylation	K736	-0.103211	0.336897	0.668588
K.DFFGINPIS[79.97]NFK.L	1	3	NIGFF	12.3429	2.61e-06	2.079	sp|Q7TQ48|SRCA_MOUSE	Srl	phosphorylation	S848	0.378083	0.0498252	0.276083
K.DFFGINPISN[0.98]FK.L	3	8	SIPNIGFFD	15	4.35e-10	3.803	sp|Q7TQ48|SRCA_MOUSE	Srl	Deamidation	N849	-0.0389208	0.687691	0.878327
K.DFLAG[15.99]G[15.99]IAAAVSK.T	4	8	ALFD	14.6754	9.04e-07	2.772	sp|P48962|ADT1_MOUSE	Slc25a4	oxidation	G15,G16	-0.234092	0.0752861	0.332722
K.DFLAGGIAAAVS[79.97]K.T	2	10	VAAAIGGALFD	15	8.64e-07	2.663	sp|P48962|ADT1_MOUSE	Slc25a4	phosphorylation	S22	-0.0395622	0.67415	0.872845
K.DFLLQ[0.98]QTMLR.I	1	3	LLFD	13.7827	0.000158	3.101	sp|Q9CPU0|LGUL_MOUSE	Glo1	Deamidation	Q33	0.133922	0.29494	0.632496
K.DFLLQQ[0.98]TMLR.I	1	5	QLLF	12.1468	3.08e-05	3.193	sp|Q9CPU0|LGUL_MOUSE	Glo1	Deamidation	Q34	0.0311796	0.756778	0.906975
K.DFLLQQT[42.01]MLR.I	1	6	QQLLFD	14.9996	0.156	1.746	sp|Q9CPU0|LGUL_MOUSE	Glo1	acetylation	T35	-0.0791076	0.448748	0.753627
K.DFN[0.98]MPLTISR.I	1	1	SR	5.2016	4.57e-05	2.365	sp|Q9JKS4|LDB3_MOUSE	Ldb3	Deamidation	N24	0.0583161	0.363514	0.690898
K.DFN[0.98]VGGYIQAVLDR.N	3	8	VAQIYGGV	15	3.94e-11	4.931	sp|Q9WUB3|PYGM_MOUSE	Pygm	Deamidation	N259	0.0341977	0.64271	0.857436
K.DFN[14.02]MPLTISR.I	1	5	PLTISR	15	0.0751	1.629	sp|Q9JKS4|LDB3_MOUSE	Ldb3	methylation_mono	N24	0.108258	0.276512	0.616109
K.DFNVGGYIQ[0.98]AVLDR.N	1	8	IYGGVNF	14.9959	1.34e-07	4.883	sp|Q9WUB3|PYGM_MOUSE	Pygm	Deamidation	Q265	-0.294425	0.430275	0.742095
K.DFNVP[15.99]LSISR.L	1	4	NF	10.0694	0.569	2.158	sp|Q3TJD7|PDLI7_MOUSE	Pdlim7	oxidation	P27	0.0930115	0.465187	0.761905
K.DFQ[0.98]IEAAISK.I	1	6	IAAEI	14.9999	0.001	3.545	sp|P50544|ACADV_MOUSE	Acadvl	Deamidation	Q413	-0.0380093	0.656002	0.86368
K.DFTPAAQAAFQ[0.98]K.V	3	9	FTPAAQAAF	15	0.118	4.857	sp|P02088|HBB1_MOUSE	Hbb-b1	Deamidation	Q132	0.0928186	0.574802	0.822507
K.DFTPAAQAAFQK[14.02]VVAGVAAALAHK@.Y	2	10	VAGVAAALAHK	15	6.56e-06	2.637	tr|A8DUK4|A8DUK4_MOUSE	Hbbt1	methylation_mono	K133	0.0371227	0.888065	0.961929
K.DFY[15.99]M*TDSISR.A	1	1	TD	6.26685	1.24	2.153	sp|Q91VD9|NDUS1_MOUSE	Ndufs1	oxidation	Y695	-0.147349	0.0901361	0.365416
K.DFY[79.97]ELEPHK.F	3	4	EPHK	12.8714	2.13e-08	2.43	sp|Q9WUB3|PYGM_MOUSE	Pygm	phosphorylation	Y473	-0.275196	0.0178938	0.177662
K.DFYELEP[31.99]HK.F	1	5	ELEYFD	14.9847	0.00662	1.601	sp|Q9WUB3|PYGM_MOUSE	Pygm	dihydroxy	P477	-0.420562	0.0378209	0.245158
K.DGAD[15.99]FAK.W	6	3	AGD	14.9983	0.109	2.143	sp|P05064|ALDOA_MOUSE	Aldoa	oxidation	D144	0.0828872	0.269196	0.610999
K.DGAIED[43.99]IITALK@.K	3	3	AL	9.63513	0.0086	2.305	sp|A2APV2|FMNL2_MOUSE	Fmnl2	Carboxylation	D1052	-0.438267	0.481569	0.772191
K.DGEAGAQGAP[15.99]GPAGP[15.99]AGER.G	1	7	AGQAGAEG	14.99	0.00142	4.774	sp|P11087|CO1A1_MOUSE	Col1a1	oxidation	P611,P616	0.246595	0.409997	0.72639
K.DGEAGAQGAP[15.99]GPAGPAGER.G	10	8	AGQAGAEGD	15	1.52e-20	5.54	sp|P11087|CO1A1_MOUSE	Col1a1	oxidation	P611	0.298992	0.333738	0.665127
K.DGEAGAQGAP[31.99]GPAGPAGER.G	3	8	GQAGAEG	14.4816	1.96e-07	3.389	sp|P11087|CO1A1_MOUSE	Col1a1	dihydroxy	P611	0.119899	0.735447	0.897963
K.DGEAGAQGAPG[15.99]PAGPAGER.G	1	5	AGAEGD	14.5728	0.333	2.554	sp|P11087|CO1A1_MOUSE	Col1a1	oxidation	G612	0.459902	0.22636	0.568296
K.DGEVGPSGPVGPP[15.99]GLAGER.G	2	9	GEVGPSG	13.1394	4.63e-11	5.254	sp|Q3U962|CO5A2_MOUSE	Col5a2	oxidation	P657	0.420725	0.242635	0.58413
K.DGGSPITN[0.98]YIVEK.R	2	9	YIVEK	15	3.05e-06	4.416	sp|A2ASS6|TITIN_MOUSE	Ttn	Deamidation	N15906	0.0322331	0.644704	0.85853
K.DGISGHP[15.99]GQR.G	2	3	HGS	6.83666	1.56e-05	2.753	tr|Q9JLI2|Q9JLI2_MOUSE	Col5a3	oxidation	P897	0.307885	0.256319	0.597685
K.DGLAFN[0.98]ALIHR.H	6	4	ALI	10.7057	8.69e-05	2.03	sp|P57780|ACTN4_MOUSE	Actn4	Deamidation	N200	-0.0723202	0.69347	0.87867
K.DGLLS[42.01]PGSWNGEPGGEGSRPAT[42.01]PS[42.01]DGAGRR.S	1	0	NA		8.73	1.793	sp|Q9ET78|JPH2_MOUSE	Jph2	acetylation	S501,T518,S520	0.111991	0.169729	0.500494
K.DGLNGLP[15.99]GPIGP[15.99]PG[15.99]PR.G	18	5	LGNLGD	14.4384	1.35	4.924	sp|P11087|CO1A1_MOUSE	Col1a1	oxidation	P1148,P1153,G1155	0.15584	0.620496	0.845798
K.DGLNGLP[15.99]GPIGPP[15.99]GPR.G	1	1	LG	6.65798	2	2.709	sp|P11087|CO1A1_MOUSE	Col1a1	oxidation	P1148,P1154	-0.0158602	0.960354	0.986191
K.DGLNGLPGPIGP[31.99]P[31.99]GPR.G	1	5	GLNGL	10.6481	1.29e-07	3.125	sp|P11087|CO1A1_MOUSE	Col1a1	dihydroxy	P1153,P1154	0.167294	0.61855	0.844907
K.DGLP[15.99]GHP[15.99]GQR.G	4	2	LG	6.07245	0.00438	2.945	sp|Q61245|COBA1_MOUSE	Col11a1	oxidation	P943,P946	0.30953	0.408465	0.725582
K.DGLPTSELTQVE[43.99]AMVTK[43.99]GMEANEQEQR.E	1	0	NA		1.15	1.749	sp|Q5SSH8|NEUFC_MOUSE	Cyb5d2	Carboxylation	E152,K157	0.109988	0.29053	0.628664
K.DGN[0.98]ELEETAAR.M	2	7	ELEETAAR	15	2.62e-08	3.5	sp|A2ASS6|TITIN_MOUSE	Ttn	Deamidation	N26535	0.0439392	0.527072	0.797468
K.DGN[0.98]GYISAAELR.H	8	2	IYG	9.04128	8.94e-12	3.56	sp|P62204|CALM_MOUSE	Calm1	Deamidation	N98	0.319911	0.0017069	0.0538942
K.DGNGFVS[42.01]AAELR.H	1	4	GNGD	13.5273	0.000963	1.73	sp|Q9D6P8|CALL3_MOUSE	Calml3	acetylation	S102	0.232994	0.00712144	0.11276
K.DGPP[15.99]GLR.G	4	2	PG	10.8153	0.00352	2.048	sp|O88207|CO5A1_MOUSE	Col5a1	oxidation	P1053	0.234657	0.514499	0.788813
K.DGPP[15.99]GPAGNSGSP[15.99]GNP[15.99]GIAGPK.G	1	11	SGSNGAP	14.9937	1.63	4.787	sp|P08121|CO3A1_MOUSE	Col3a1	oxidation	P904,P913,P916	-0.111891	0.78113	0.920292
K.DGQ[0.98]VLR.E	1	2	VLR	15	0.101	1.948	sp|A2ASS6|TITIN_MOUSE	Ttn	Deamidation	Q27222	0.3145	0.15266	0.476323
K.DGRADVVANDAGDR[15.99]VTPAIVAYSER.E	1	4	VTPAI	14.5286	9.61e-05	2.052	sp|Q99M31|HSP7E_MOUSE	Hspa14	oxidation	R33	0.269052	0.0844068	0.352444
K.DGS[42.01]LGKELEAAQEQLAELK[42.01]DK[42.01].Y	1	4	EL	7.62289	0.0381	2.158	sp|Q9D4H2|GCC1_MOUSE	Gcc1	acetylation	S512,K528,K530	-0.458049	0.102334	0.391237
K.DGSLICQ[0.98]AGEPGK.Y	2	3	EGA	11.4111	9.27e-08	3.681	tr|Q14BI5|Q14BI5_MOUSE	Myom2	Deamidation	Q196	0.117485	0.226792	0.568717
K.DGSP[15.99]GEP[15.99]GANGLP[15.99]GAAGER.G	3	3	GAN	7.18859	2.81	4.349	co|CON_P04258|Con	CON_P04258	oxidation	P469,P472,P478	0.18575	0.579632	0.824985
K.DGSP[15.99]GEPG[15.99]ANGLP[15.99]GAAGER.G	1	0	NA		2.02	2.699	co|CON_P04258|Con	CON_P04258	oxidation	P469,G473,P478	0.147347	0.664137	0.868463
K.DGTSGHP[15.99]GPIGPP[15.99]GPR.G	6	4	HGSTGD	14.3918	5.2e-10	4.904	sp|P08121|CO3A1_MOUSE	Col3a1	oxidation	P1156,P1162	0.0364882	0.927464	0.977233
K.DGTSGHPGPIGPP[15.99]GPR.G	1	4	HGSTG	12.048	3.47e-09	4.202	sp|P08121|CO3A1_MOUSE	Col3a1	oxidation	P1162	-0.607575	0.196742	0.535212
K.DGVEM*T[79.97]REDSYK.A	3	5	REDS	9.39908	0.000462	2.208	sp|Q5XKE0|MYPC2_MOUSE	Mybpc2	phosphorylation	T381	-0.0383873	0.606771	0.838587
K.DHM*T[79.97]VSWK.A	1	4	HD	14.9948	0.0312	1.414	sp|A2ASS6|TITIN_MOUSE	Ttn	phosphorylation	T21294	0.0503279	0.79891	0.927258
K.DID[15.99]DLELTLAK.A	5	7	ALTLELD	14.9449	4.76e-13	4.271	sp|Q91Z83|MYH7_MOUSE	Myh7	oxidation	D955	-0.253974	0.0646922	0.312323
K.DIDD[15.99]LELTLAK.A	11	7	ALTLEL	15	5.72e-14	4.18	sp|Q91Z83|MYH7_MOUSE	Myh7	oxidation	D956	-0.223691	0.0650152	0.312459
K.DIDDLELT[42.01]LAK@.A	2	6	LDDID	14.019	0.000488	3.178	sp|Q91Z83|MYH7_MOUSE	Myh7	acetylation	T960	0.137464	0.234714	0.576956
K.DIDDLELTLAK[14.02]VEK[14.02].E	8	2	LELDDI	13.861	0.0432	2.187	sp|Q91Z83|MYH7_MOUSE	Myh7	methylation_mono	K963,K966	-0.272392	0.0234506	0.200805
K.DIDDLELTLAK[42.01]VEK@.E	1	8	ALTLELD	14.1922	2.98e-10	4.058	sp|Q91Z83|MYH7_MOUSE	Myh7	acetylation	K963	0.17026	0.146161	0.465984
K.DIDDLELTLAKAEK[42.01]EK[42.01].Q	2	6	LELDDID	14.9976	3.58e-06	2.323	sp|A2AQP0|MYH7B_MOUSE	Myh7b	acetylation	K973,K975	-0.45756	0.273072	0.613378
K.DIEQTVGLPVT[79.97]LTCRLNGSAPIQVCWY[79.97]RDGVLLR.D	1	2	EID	10.9155	2.03	1.595	sp|A2ASS6|TITIN_MOUSE	Ttn	phosphorylation	T7081,Y7097	-0.392346	0.0114429	0.14029
K.DIEQTVGLPVTLTCR[15.99].L	9	7	LGVTQEI	14.8614	0.0248	2.669	sp|A2ASS6|TITIN_MOUSE	Ttn	oxidation	R7085	-0.0238222	0.68566	0.877009
K.DIEVT[42.01]KEEFAQSAIR.Y	1	5	EEFAQS	14.8224	0.00163	1.864	sp|Q8BH59|CMC1_MOUSE	Slc25a12	acetylation	T249	-0.542777	0.0283426	0.217602
K.DILHPPEVELDVTCR[14.02].D	4	2	HLI	8.59251	0.000459	2.26	sp|A2ASS6|TITIN_MOUSE	Ttn	methylation_mono	R19704	0.0353078	0.652142	0.861319
K.DIN[0.98]AEEK.D	3	3	EEA	11.0358	0.101	2.67	sp|A2ASS6|TITIN_MOUSE	Ttn	Deamidation	N2985	0.284871	0.269075	0.610999
K.DINAYN[0.98]GETPTEK.L	2	4	YANI	11.2376	2.5e-08	3.715	sp|O08709|PRDX6_MOUSE	Prdx6	Deamidation	N90	-0.0753161	0.614056	0.841594
K.DINQE[43.99]VYNFLATAGAK@.Y	1	8	QNID	14.9957	8.9e-06	2.521	sp|Q99KI0|ACON_MOUSE	Aco2	Carboxylation	E149	-0.10748	0.758534	0.907614
K.DINQEVY[15.99]NFLATAGAK.Y	2	7	VEQNID	15	2.29e-11	4.511	sp|Q99KI0|ACON_MOUSE	Aco2	oxidation	Y151	-0.282921	0.493347	0.778237
K.DINQEVYNFLAT[42.01]AGAK@.Y	1	0	NA		0.000437	1.93	sp|Q99KI0|ACON_MOUSE	Aco2	acetylation	T156	-0.370854	0.327579	0.661068
K.DIQ[0.98]DLK.F	7	3	DLK	14.9986	7.27	2.413	sp|P52480|KPYM_MOUSE	Pkm	Deamidation	Q227	0.00402378	0.950533	0.984113
K.DIQDSLTVSNEVQ[0.98]TAK.E	1	8	TLSDQID	14.999	2.57e-17	5.317	sp|P47754|CAZA2_MOUSE	Capza2	Deamidation	Q223	0.132404	0.0712916	0.32591
K.DIR[14.02]PYCYWDAEK@.R	1	4	DAEK	14.9947	0.00121	1.73	sp|P05201|AATC_MOUSE	Got1	methylation_mono	R157	-0.15357	0.112175	0.406383
K.DIR[31.99]P[31.99]Y[31.99]CYWDAEK.R	2	6	YWDAEK	15	0.00136	1.765	sp|P05201|AATC_MOUSE	Got1	dihydroxy	R157,P158,Y159	-0.17488	0.0796952	0.343315
K.DIRPYCY[15.99]WDAEK.R	3	4	DAEK	14.9846	5.1e-11	3.392	sp|P05201|AATC_MOUSE	Got1	oxidation	Y161	-0.0473258	0.64502	0.85872
K.DIRPYCY[31.99]WDAEK.R	2	4	DAEK	14.9616	3.3e-07	3.266	sp|P05201|AATC_MOUSE	Got1	dihydroxy	Y161	-0.0641628	0.46281	0.760887
K.DISAD[15.99]RG[15.99]K.V	1	3	DI	10.528	0.258	1.828	sp|Q6ZWR6|SYNE1_MOUSE	Syne1	oxidation	D1686,G1688	-0.113019	0.203351	0.542018
K.DISQN[15.99]FP[15.99]TK.A	1	3	ID	12.8114	0.138	1.749	sp|Q6P5E4|UGGG1_MOUSE	Uggt1	oxidation	N352,P354	0.0363999	0.740709	0.89982
K.DISQNFP[31.99]TK.A	1	3	ID	13.8258	0.00588	1.816	sp|Q6P5E4|UGGG1_MOUSE	Uggt1	dihydroxy	P354	-0.0763471	0.271873	0.612802
K.DIT[42.01]KLS[42.01]ADVAK@.T	3	0	NA		0.0748	1.934	sp|Q91ZU6|DYST_MOUSE	Dst	acetylation	T5526,S5529	-0.0510888	0.306264	0.642281
K.DITEEIM*SGAR[31.99]TASTPTPPQTGGSLEPQPNGESPQVAVIIRPDDR.S	1	1	ID	7.83726	0.00874	2.26	sp|Q6NZJ6|IF4G1_MOUSE	Eif4g1	dihydroxy	R208	0.156229	0.140823	0.455921
K.DITN[0.98]GKPFFK.D	2	2	DI	8.11855	0.000564	2.857	sp|Q61554|FBN1_MOUSE	Fbn1	Deamidation	N1021	0.235853	0.38111	0.70384
K.DIVEDPDKFY[79.97]IFK.T	1	6	DEVID	14.1309	3.92e-08	3.359	sp|Q7TQ48|SRCA_MOUSE	Srl	phosphorylation	Y816	-0.0103815	0.931126	0.978625
K.DIVN[0.98]GLR.S	5	4	VI	15	0.00572	2.318	sp|P47757|CAPZB_MOUSE	Capzb	Deamidation	N241	-0.0684116	0.847726	0.945728
K.DIVN[14.02]MLMHHDR.F	10	6	LMHHDR	15	3.75e-06	2.341	sp|Q9WUB3|PYGM_MOUSE	Pygm	methylation_mono	N764	0.00770622	0.940794	0.982382
K.DIVN[15.99]M*LM*HHDR.F	9	4	HHDR	14.9955	0.561	2.444	sp|Q9WUB3|PYGM_MOUSE	Pygm	oxidation	N764	0.114915	0.371019	0.696596
K.DIVNMLM[43.99]HHDR.F	3	5	NVI	14.2222	0.000187	2.179	sp|Q9WUB3|PYGM_MOUSE	Pygm	Carboxylation	M767	0.213793	0.318174	0.653229
K.DIWM[43.99]PVTSASAK@.T	2	2	TSA	7.44742	3.93e-08	2.373	sp|A2ASS6|TITIN_MOUSE	Ttn	Carboxylation	M18749	-0.00408625	0.937165	0.981329
K.DIWM*P[15.99]VTSASAK.T	2	5	VTSAS	11.6156	3.26e-06	2.802	sp|A2ASS6|TITIN_MOUSE	Ttn	oxidation	P18750	0.0294825	0.732177	0.896745
K.DIWM*P[31.99]VTSASAK.T	2	7	VTSASAK	15	1.79e-06	2.414	sp|A2ASS6|TITIN_MOUSE	Ttn	dihydroxy	P18750	0.0828841	0.337741	0.669661
K.DK[14.02]TKPDSDWIVITSTLR.N	3	5	WIVITS	13.6068	3.33e-09	3.185	sp|A2ASS6|TITIN_MOUSE	Ttn	methylation_mono	K16632	0.00816654	0.887015	0.961745
K.DK[43.99]VEVQWLR.N	1	2	WLR	8.5839	0.000169	2.066	sp|A2ASS6|TITIN_MOUSE	Ttn	Carboxylation	K14728	1.90033	0.0514653	0.281135
K.DKVEVQWLR[15.99].N	9	1	EV	7.30575	0.0011	2.832	sp|A2ASS6|TITIN_MOUSE	Ttn	oxidation	R14735	-0.183318	0.00569901	0.100442
K.DKVEVQWLR[31.99].N	5	4	QVEVK	13.2594	0.0127	2.217	sp|A2ASS6|TITIN_MOUSE	Ttn	dihydroxy	R14735	-0.0415441	0.448857	0.753627
K.DLAD[15.99]ELALVDVM*EDK.L	1	8	VDVLAL	11.2332	1.23e-10	3.436	sp|P06151|LDHA_MOUSE	Ldha	oxidation	D46	-0.248204	0.0936663	0.373777
K.DLAD[15.99]ELALVDVMEDK.L	1	9	MVDVLAL	14.9828	4.69e-20	4.613	sp|P06151|LDHA_MOUSE	Ldha	oxidation	D46	-0.394588	0.0526854	0.283014
K.DLADELALVDVM*EDK[14.02]LK.G	1	10	VDVLALEDALD	15	0.000183	2.6	sp|P06151|LDHA_MOUSE	Ldha	methylation_mono	K57	0.0398513	0.774266	0.917474
K.DLADELALVDVMEDK[42.01]LK.G	2	6	LALEDAL	14.9821	0.000185	2.298	sp|P06151|LDHA_MOUSE	Ldha	acetylation	K57	-0.0403691	0.755172	0.906972
K.DLADELALVDVMEDKLK[42.01].G	2	4	DVLAL	10.9826	3.84e-06	2.277	sp|P06151|LDHA_MOUSE	Ldha	acetylation	K59	-0.0280978	0.738745	0.89888
K.DLAEDAP[15.99]WK.K	1	5	ADEALD	14.9983	1.58e-06	2.976	sp|Q8BTM8|FLNA_MOUSE	Flna	oxidation	P40	0.0490729	0.917541	0.973726
K.DLAEDAP[15.99]WKK.I	2	5	ADEALD	14.8992	0.0053	3.432	sp|Q8BTM8|FLNA_MOUSE	Flna	oxidation	P40	-0.198199	0.134555	0.44513
K.DLAG[15.99]CIHGLSNVK.L	5	2	AL	7.53014	0.000106	2.235	sp|P54071|IDHP_MOUSE	Idh2	oxidation	G417	0.0848694	0.31911	0.654336
K.DLAVD[43.99]SASPVYQAVIK@.T	5	3	AVIK	14.9215	1.21	2.193	sp|Q9JKS4|LDB3_MOUSE	Ldb3	Carboxylation	D237	-0.195097	0.0172327	0.172754
K.DLAVDSAS[42.01]PVYQAVIK@.T	8	8	ASDVAL	14.6253	2.16e-06	3.128	sp|Q9JKS4|LDB3_MOUSE	Ldb3	acetylation	S240	0.140425	0.102989	0.391992
K.DLAVDSASPVY[15.99]QAVIK.T	4	2	SAS	6.34565	1.29e-08	3.735	sp|Q9JKS4|LDB3_MOUSE	Ldb3	oxidation	Y243	0.597687	0.0457351	0.265179
K.DLAVDSASPVYQ[0.98]AVIK.T	5	11	YVPSASDVALD	15	2.43e-14	5.206	sp|Q9JKS4|LDB3_MOUSE	Ldb3	Deamidation	Q244	-0.0316941	0.650446	0.861143
K.DLDFLQDMHEGLY[31.99]FDTETYNALM*K.T	1	3	TYN	8.41558	0.00012	1.534	sp|P70181|PI51B_MOUSE	Pip5k1b	dihydroxy	Y239	-0.0966142	0.332271	0.664616
K.DLDK[14.02]SQEEIK@.K	1	0	NA		0.174	1.848	tr|A2A842|A2A842_MOUSE	Epb4.1	methylation_mono	K578	-0.310516	0.606234	0.838557
K.DLDVAVLVG[15.99]SMPR.R	4	6	VLVAVDL	14.9632	2.68e-07	2.285	sp|P14152|MDHC_MOUSE	Mdh1	oxidation	G88	0.0261195	0.804383	0.928604
K.DLE[43.99]KLLDMSSSQQDLSSWSSADELDTSGSVSPTSGRSTPNR.Q	1	0	NA		1.93	2.03	sp|Q6ZWR6|SYNE1_MOUSE	Syne1	Carboxylation	E8659	0.244066	0.0221892	0.19732
K.DLEDLQ[0.98]ILIK.V	1	5	LDELD	14.6492	1.52e-06	3.566	sp|Q99KI0|ACON_MOUSE	Aco2	Deamidation	Q583	-0.567567	0.0309445	0.224834
K.DLEEALPALEEAM[43.99]RALESLNK@.K	1	4	AEELD	12.8056	0.01	1.694	sp|P0C6F1|DYH2_MOUSE	Dnah2	Carboxylation	M3128	0.0874275	0.44902	0.753691
K.DLEN[15.99]R[15.99]IESAK.Q	1	1	AK	3.68119	0.174	1.818	sp|Q6ZWQ0|SYNE2_MOUSE	Syne2	oxidation	N2334,R2335	0.109172	0.331135	0.663851
K.DLFANT[79.97]VLSGGSTM*YPGIADR.M	6	0	NA		0.00171	2.016	sp|Q8BFZ3|ACTBL_MOUSE	Actbl2	phosphorylation	T298	0.0643732	0.328892	0.662449
K.DLFANTVLS[79.97]GGSTM*YPGIADR.M	3	3	LD	8.13898	0.00995	1.684	sp|Q8BFZ3|ACTBL_MOUSE	Actbl2	phosphorylation	S301	0.0333221	0.707182	0.885949
K.DLFANTVLS[79.97]GGSTMYPGIADR.M	1	0	NA		0.0271	1.891	sp|Q8BFZ3|ACTBL_MOUSE	Actbl2	phosphorylation	S301	0.123345	0.405914	0.724127
K.DLFANTVLSGGS[79.97]TMYPGIADR.M	12	0	NA		0.0225	2.149	sp|Q8BFZ3|ACTBL_MOUSE	Actbl2	phosphorylation	S304	0.0579148	0.287916	0.627518
K.DLFANTVLSGGST[79.97]MYPGIADR.M	4	0	NA		0.00631	2.128	sp|Q8BFZ3|ACTBL_MOUSE	Actbl2	phosphorylation	T305	0.00102375	0.988753	0.995672
K.DLFD[15.99]PIIQDR.H	3	4	FLD	11.7923	0.0893	2.648	sp|P07310|KCRM_MOUSE	Ckm	oxidation	D90	-0.0266975	0.773577	0.917154
K.DLFDP[15.99]IIQDR.H	2	2	DFL	9.08476	0.11	2.785	sp|P07310|KCRM_MOUSE	Ckm	oxidation	P91	0.102544	0.206843	0.546004
K.DLFDPIIQ[0.98]DR.H	21	4	DFLD	14.7492	0.0035	3.494	sp|P07310|KCRM_MOUSE	Ckm	Deamidation	Q94	0.0261156	0.847063	0.945406
K.DLFDPIIQDRHGG[15.99]YKPTDK.H	1	4	DFL	12.6669	1.85	2.166	sp|P07310|KCRM_MOUSE	Ckm	oxidation	G99	-0.146967	0.467131	0.7631
K.DLG[15.99]ATWVVLGHSER.R	39	4	GLV	7.72606	5.85e-09	3.275	sp|P17751|TPIS_MOUSE	Tpi1	oxidation	G138	-0.0790648	0.22023	0.56109
K.DLGAT[42.01]WVVLGHSER.R	7	8	VLGHSER	15	9.85e-07	2.65	sp|P17751|TPIS_MOUSE	Tpi1	acetylation	T140	0.0683334	0.360859	0.688535
K.DLHTLILVN[0.98]NK.I	3	7	LILTHLD	15	4.16e-05	2.749	sp|P28654|PGS2_MOUSE	Dcn	Deamidation	N109	0.0630081	0.757805	0.907219
K.DLHTLILVNN[0.98]K.I	2	5	LTHLD	14.9761	3.62e-07	2.974	sp|P28654|PGS2_MOUSE	Dcn	Deamidation	N110	0.305301	0.030271	0.222892
K.DLIK[43.99]ATDSSEPLK@PYQDFVID[43.99]SR.E	1	1	IL	7.76644	0.899	2.058	sp|Q8K1J6|TRNT1_MOUSE	Trnt1	Carboxylation	K335,D352	0.259748	0.0183429	0.179683
K.DLIPN[0.98]GEYFFR.V	10	4	ILD	11.1598	4.69e-06	3.599	sp|A2ASS6|TITIN_MOUSE	Ttn	Deamidation	N16335	0.0970787	0.204016	0.542127
K.DLIPNGEY[15.99]FFR.V	1	3	ILD	8.84139	0.000254	3.009	sp|A2ASS6|TITIN_MOUSE	Ttn	oxidation	Y16338	-0.0936716	0.363216	0.690629
K.DLLFR[15.99]DDTK.C	1	5	LLD	14.999	2.54e-05	2.483	tr|F7CJN9|F7CJN9_MOUSE	Trf	oxidation	R237	0.232639	0.394859	0.715902
K.DLLGAISGIASPYTASTP[15.99]NINSVR.N	1	0	NA		0.383	2.12	sp|Q8BIK4|DOCK9_MOUSE	Dock9	oxidation	P1251	-0.00346509	0.98053	0.994109
K.DLLMNDRSTGE[43.99]K@.N	1	1	LD	8.22835	0.291	1.777	sp|Q6A026|PDS5A_MOUSE	Pds5a	Carboxylation	E815	0.520643	0.0539465	0.28575
K.DLMELQ[0.98]ALIDSHFEAR.K	3	10	LEML	15	2.86e-12	5.011	sp|Q9QZ47|TNNT3_MOUSE	Tnnt3	Deamidation	Q86	2.25159	0.000993491	0.038755
K.DLMELQALID[15.99]SHFEAR.K	5	7	AQLEML	14.3799	4.79e-12	3.837	sp|Q9QZ47|TNNT3_MOUSE	Tnnt3	oxidation	D90	0.067975	0.680572	0.875957
K.DLMQTPN[0.98]FR.I	2	5	PTQML	12.6155	1.33e-07	2.641	sp|P13707|GPDA_MOUSE	Gpd1	Deamidation	N185	0.0167257	0.913742	0.972582
K.DLMSK[42.01]AEK@.N	1	5	SMLD	14.1221	0.0133	1.598	sp|P09411|PGK1_MOUSE	Pgk1	acetylation	K272	0.27603	0.0182586	0.179406
K.DLPDLCY[15.99]LAK.E	2	6	CLDPLD	14.9173	3.43e-07	3.185	sp|A2ASS6|TITIN_MOUSE	Ttn	oxidation	Y21781	-0.128139	0.592264	0.83122
K.DLQVAP[15.99]G[15.99]TR[15.99]LAK.F	1	2	LAK	7.49232	0.353	1.877	sp|A2AAJ9|OBSCN_MOUSE	Obscn	oxidation	P6213,G6214,R6216	1.72935	0.00908233	0.12541
K.DLSPPN[0.98]AK.K	2	4	SLD	14.9996	5.38e-07	2.617	sp|Q8VCR8|MYLK2_MOUSE	Mylk2	Deamidation	N49	-0.0491265	0.503672	0.784409
K.DLTIQ[0.98]PSFK.L	1	4	ITLD	11.8397	8.84e-05	3.051	sp|A2ASS6|TITIN_MOUSE	Ttn	Deamidation	Q26100	0.300452	0.181265	0.513966
K.DLVY[15.99]TLR.I	1	1	VL	9.34659	0.147	2.385	sp|A2ASS6|TITIN_MOUSE	Ttn	oxidation	Y14483	-0.414575	0.512227	0.787636
K.DLY[15.99]ANNVM*SGGTTM*YPGIADR.M	4	6	MVNN	10.0362	0.878	3.928	sp|P68134|ACTS_MOUSE	Acta1	oxidation	Y296	0.063585	0.298395	0.63542
K.DLYAN[0.98]N[0.98]VM*SGGTTMYPGIADR.M	6	3	AYLD	11.9601	2.47e-08	2.972	sp|P68134|ACTS_MOUSE	Acta1	Deamidation	N298,N299	0.0135149	0.891157	0.963412
K.DLYAN[0.98]N[0.98]VMSGGTTMYPGIADR.M	5	2	AYL	11.4302	1.2e-08	3.686	sp|P68134|ACTS_MOUSE	Acta1	Deamidation	N298,N299	-0.620004	4.65726e-05	0.00729942
K.DLYAN[0.98]NVLSGGTTM*YPGIADR.M	6	6	AYLD	14.2144	5.71e-10	3.05	sp|P63268|ACTH_MOUSE	Actg2	Deamidation	N297	-2.65573	1.45528e-08	2.69513e-05
K.DLYAN[0.98]NVMSGGTTM*YPGIADR.M	9	6	AYLD	13.1999	3.82e-07	2.921	sp|P68134|ACTS_MOUSE	Acta1	Deamidation	N298	0.204643	0.464823	0.761829
K.DLYAN[0.98]TVLSGGTTMYPGIADR.M	2	6	AYLD	13.5872	5.68e-07	3.169	co|CON_P60712|Con	CON_P60712	Deamidation	N295	0.0495273	0.790858	0.924069
K.DLYAN[14.02]N[14.02]VMSGGTTMYPGIADR.M	3	4	AYLD	11.654	1.23e-06	3.022	sp|P68134|ACTS_MOUSE	Acta1	methylation_mono	N298,N299	-1.46812e-05	0.999748	0.999976
K.DLYANN[0.98]VLSGGTTMYPGIADR.M	35	4	SGGT	7.71768	1.82e-09	3.588	sp|P63268|ACTH_MOUSE	Actg2	Deamidation	N298	0.0852602	0.106029	0.396048
K.DLYANN[0.98]VM*SGGTTMYPGIADR.M	10	3	NAYL	10.2514	6.24e-10	3.399	sp|P68134|ACTS_MOUSE	Acta1	Deamidation	N299	-1.09999	1.39364e-08	2.69513e-05
K.DLYANN[0.98]VMSGGTTM*YPGIADR.M	5	6	NAYL	12.4613	4.33e-10	3.475	sp|P68134|ACTS_MOUSE	Acta1	Deamidation	N299	0.036476	0.590049	0.830097
K.DLYANN[0.98]VMSGGTTMYPGIADR.M	4	5	NAYLD	14.5755	4.87e-11	4.726	sp|P68134|ACTS_MOUSE	Acta1	Deamidation	N299	-0.44051	0.000157852	0.014508
K.DLYANN[14.02]VM*SGGTTMYPGIADR.M	24	4	NAYL	13.4205	8.29e-09	3.677	sp|P68134|ACTS_MOUSE	Acta1	methylation_mono	N299	0.0741022	0.203491	0.542029
K.DLYANN[14.02]VMSGGTTM*YPGIADR.M	9	4	NAYLD	12.9832	1.48e-06	2.783	sp|P68134|ACTS_MOUSE	Acta1	methylation_mono	N299	0.0267815	0.708698	0.886833
K.DLYANN[14.02]VMSGGTTMYPGIADR.M	27	11	VMSGGTTMY	14.9885	8.89e-13	4.285	sp|P68134|ACTS_MOUSE	Acta1	methylation_mono	N299	0.123014	0.0417571	0.255759
K.DLYANN[15.99]VMSGGTTMYPGIADR.M	3	9	NAYL	12.4207	1.21	4.285	sp|P68134|ACTS_MOUSE	Acta1	oxidation	N299	-0.0833835	0.341581	0.673
K.DLYANNVLS[79.97]GGT[79.97]TMYPGIADR.M	56	5	VNNAYL	14.4284	1.14e-09	3.227	sp|P63268|ACTH_MOUSE	Actg2	phosphorylation	S301,T304	0.111808	0.0590981	0.300524
K.DLYANNVLS[79.97]GGTTM*YPGIADR.M	19	5	VNNAYL	14.1291	3.65e-07	3.168	sp|P63268|ACTH_MOUSE	Actg2	phosphorylation	S301	0.0864826	0.320713	0.656226
K.DLYANNVLS[79.97]GGTTMYPGIADR.M	26	4	VNNAYL	14.8065	2.35e-13	3.441	sp|P63268|ACTH_MOUSE	Actg2	phosphorylation	S301	0.0682209	0.3386	0.670554
K.DLYANNVLSG[15.99]G[15.99]TTM*YPGIADR.M	73	7	VNNAYL	14.8774	5.13	3.703	sp|P63268|ACTH_MOUSE	Actg2	oxidation	G302,G303	0.083731	0.232688	0.57476
K.DLYANNVLSG[15.99]G[15.99]TTMYPGIADR.M	36	8	VNNAYL	14.8885	12.7	3.41	sp|P63268|ACTH_MOUSE	Actg2	oxidation	G302,G303	0.166308	0.0227258	0.197712
K.DLYANNVLSG[15.99]GTTM*YPGIADR.M	24	9	LVNNAYL	14.9745	1.43	4.102	sp|P63268|ACTH_MOUSE	Actg2	oxidation	G302	-0.528828	0.00114139	0.0422699
K.DLYANNVLSG[15.99]GTTMYPGIADR.M	45	10	SLVNNAYL	14.9995	2.44e-13	4.402	sp|P63268|ACTH_MOUSE	Actg2	oxidation	G302	0.053671	0.317936	0.65306
K.DLYANNVLSGG[15.99]TTMYPGIADR.M	22	6	VNNAYL	13.9694	5.29e-09	2.951	sp|P63268|ACTH_MOUSE	Actg2	oxidation	G303	0.0691315	0.314927	0.649824
K.DLYANNVLSGGTTM[43.99]YPGIAD[43.99]R.M	38	5	VNNAYL	14.0935	7.93e-09	2.378	sp|P63268|ACTH_MOUSE	Actg2	Carboxylation	M306,D312	0.0465335	0.716774	0.890995
K.DLYANNVLSGGTTM[43.99]YPGIADR.M	22	5	VNNAYL	13.79	0.000722	3.265	sp|P63268|ACTH_MOUSE	Actg2	Carboxylation	M306	0.0986238	0.177063	0.508973
K.DLYANNVLSGGTTM*Y[31.99]PGIADR.M	11	5	VNNAYL	14.5759	0.0215	2.765	sp|P63268|ACTH_MOUSE	Actg2	dihydroxy	Y307	0.0377057	0.58937	0.829876
K.DLYANNVLSGGTTM*Y[31.99]PGIADR[31.99]MQK.E	4	4	NNAYL	11.9995	9.12e-06	2.136	sp|P63268|ACTH_MOUSE	Actg2	dihydroxy	Y307,R313	-0.101909	0.7217	0.893044
K.DLYANNVLSGGTTM*YPGIADRMQK[114.04]EITALAPSTM*K.I	1	6	VNNAYLD	14.9971	0.0291	2.07	sp|P63268|ACTH_MOUSE	Actg2	ubiquitination	K316	-0.213545	0.634142	0.853313
K.DLYANNVLSGGTTMYP[15.99]GIAD[15.99]R.M	1	6	VNNAYLD	14.9917	0.398	1.932	sp|P63268|ACTH_MOUSE	Actg2	oxidation	P308,D312	0.0651033	0.390641	0.713157
K.DLYANNVM[43.99]SGGTTM[43.99]YPGIAD[43.99]R.M	46	5	VNNAYL	13.9518	9.83e-09	2.376	sp|P68134|ACTS_MOUSE	Acta1	Carboxylation	M301,M307,D313	0.0673847	0.256152	0.597685
K.DLYANNVM[43.99]SGGTTM*YPGIADR.M	60	7	VNNAYL	14.0935	2.64e-12	3.937	sp|P68134|ACTS_MOUSE	Acta1	Carboxylation	M301	0.0654402	0.203756	0.54208
K.DLYANNVM[43.99]SGGTTMYPGIADR.M	126	14	SGGTTMYP	14.7979	5.58e-21	4.997	sp|P68134|ACTS_MOUSE	Acta1	Carboxylation	M301	0.0664019	0.182507	0.51573
K.DLYANNVM*S[42.01]GGTTM*YPGIADR.M	34	7	VNNAYL	14.4622	3.54e-09	3.442	sp|P68134|ACTS_MOUSE	Acta1	acetylation	S302	0.119943	0.137283	0.449383
K.DLYANNVM*S[42.01]GGTTMYPGIADR.M	24	10	GGTTMYP	14.0676	2.79e-10	3.91	sp|P68134|ACTS_MOUSE	Acta1	acetylation	S302	0.237884	0.0107382	0.13719
K.DLYANNVM*S[79.97]GGTTM*YPGIADR.M	24	6	VNNAYL	14.5609	8.02e-09	3.125	sp|P68134|ACTS_MOUSE	Acta1	phosphorylation	S302	0.0198438	0.730937	0.896745
K.DLYANNVM*SG[15.99]G[15.99]TTMYPGIADR.M	24	4	VNNAYL	14.3262	0.927	3.103	sp|P68134|ACTS_MOUSE	Acta1	oxidation	G303,G304	0.176142	0.0137822	0.152929
K.DLYANNVM*SG[15.99]GTTM*YPGIADR.M	23	9	MVNNAYL	14.8653	0.695	4.224	sp|P68134|ACTS_MOUSE	Acta1	oxidation	G303	-0.0478885	0.3953	0.716256
K.DLYANNVM*SG[15.99]GTTMYPGIADR.M	28	8	VNNAYL	14.9439	1.23	4.311	sp|P68134|ACTS_MOUSE	Acta1	oxidation	G303	0.0417474	0.56804	0.819113
K.DLYANNVM*SGG[15.99]TTM*YPGIADR.M	10	8	VNNAYL	14.2892	1.09	3.773	sp|P68134|ACTS_MOUSE	Acta1	oxidation	G304	0.0742441	0.399079	0.718064
K.DLYANNVM*SGGT[42.01]TMYPGIADR.M	2	6	NNAYL	13.1623	4.24e-10	3.207	sp|P68134|ACTS_MOUSE	Acta1	acetylation	T305	-0.00418787	0.966141	0.987916
K.DLYANNVM*SGGTT[42.01]M*YPGIADR.M	13	7	VNNAYLD	14.9991	1.22e-09	3.696	sp|P68134|ACTS_MOUSE	Acta1	acetylation	T306	-0.101624	0.176007	0.50863
K.DLYANNVM*SGGTTM*Y[15.99]PGIADR.M	4	7	MVNNAYLD	14.9997	0.907	3.342	sp|P68134|ACTS_MOUSE	Acta1	oxidation	Y308	0.0433645	0.56927	0.819639
K.DLYANNVMS[42.01]GGT[42.01]T[42.01]MYPGIADR.M	88	8	MVNNAYLD	15	1.08e-05	3.076	sp|P68134|ACTS_MOUSE	Acta1	acetylation	S302,T305,T306	0.0815141	0.143678	0.461068
K.DLYANNVMS[42.01]GGTTM*YPGIADR.M	17	3	MVN	7.01376	1.8e-09	3.273	sp|P68134|ACTS_MOUSE	Acta1	acetylation	S302	0.0902805	0.249099	0.590351
K.DLYANNVMS[42.01]GGTTMYPGIADR.M	36	12	MVNNAYL	14.9997	5.3e-14	4.376	sp|P68134|ACTS_MOUSE	Acta1	acetylation	S302	0.13297	0.0299396	0.221943
K.DLYANNVMS[79.97]GGTTMYPGIADR.M	10	9	MVNNAYL	14.995	1.45e-10	3.554	sp|P68134|ACTS_MOUSE	Acta1	phosphorylation	S302	-0.0543831	0.544903	0.806297
K.DLYANNVMSG[15.99]G[15.99]TTM*YPGIADR.M	19	7	MVNNAYLD	15	0.959	3.227	sp|P68134|ACTS_MOUSE	Acta1	oxidation	G303,G304	-0.843472	1.8424e-08	2.69513e-05
K.DLYANNVMSG[15.99]G[15.99]TTMYPGIADR.M	21	7	VNNAYL	13.83	2.31	3.486	sp|P68134|ACTS_MOUSE	Acta1	oxidation	G303,G304	-0.639353	2.47427e-07	0.000151423
K.DLYANNVMSG[15.99]GTTM*YPGIADR.M	15	6	MVNNAYL	14.9737	1.17	3.757	sp|P68134|ACTS_MOUSE	Acta1	oxidation	G303	-0.00420554	0.94188	0.98239
K.DLYANNVMSGG[15.99]TTMYPGIADR.M	11	5	VNNAYL	13.2363	1.76	3.186	sp|P68134|ACTS_MOUSE	Acta1	oxidation	G304	0.104057	0.285667	0.625418
K.DLYANNVMSGGT[42.01]TM*YPGIADR.M	13	8	MVNNAYL	14.9869	1.28e-11	3.258	sp|P68134|ACTS_MOUSE	Acta1	acetylation	T305	0.0626275	0.400408	0.719275
K.DLYANNVMSGGTT[42.01]M*YPGIADR.M	21	7	SMVNNAYL	14.9993	9.5e-15	3.512	sp|P68134|ACTS_MOUSE	Acta1	acetylation	T306	0.0731241	0.240357	0.583126
K.DLYANNVMSGGTT[42.01]MYPGIADR.M	18	8	SMVNNAYLD	15	7.26e-08	3.22	sp|P68134|ACTS_MOUSE	Acta1	acetylation	T306	0.113542	0.131283	0.438627
K.DLYANNVMSGGTTM[43.99]YPGIADR.M	56	6	SMVNNAYL	14.9987	4.26e-13	3.604	sp|P68134|ACTS_MOUSE	Acta1	Carboxylation	M307	0.0527121	0.303139	0.640811
K.DLYANNVMSGGTTM*YPGIADR[14.02].M	2	10	SMVNNAYLD	15	0.000368	2.102	sp|P68134|ACTS_MOUSE	Acta1	methylation_mono	R314	-0.00767006	0.918806	0.974173
K.DLYANNVMSGGTTMY[31.99]PGIADR.M	2	6	VNNAYL	13.4346	1.63	3.119	sp|P68134|ACTS_MOUSE	Acta1	dihydroxy	Y308	0.093293	0.326222	0.660191
K.DLYANNVMSGGTTMYPGIADR[14.02]MQK@EITALAPSTMK.I	1	2	MVN	7.94164	0.00018	2.27	sp|P68134|ACTS_MOUSE	Acta1	methylation_mono	R314	0.265413	0.34893	0.679919
K.DLYANT[79.97]VLS[79.97]GGTTMYPGIADR.M	16	6	NAYL	10.7191	1.94e-10	3.303	co|CON_P60712|Con	CON_P60712	phosphorylation	T296,S299	0.0270101	0.586596	0.828488
K.DLYANTVLSGGTTM[43.99]YPGIAD[43.99]R.M	1	4	NAYLD	14.981	0.0335	1.805	co|CON_P60712|Con	CON_P60712	Carboxylation	M304,D310	0.0866556	0.421267	0.734351
K.DLYANTVLSGGTTM*YPGIADRMQK[114.04]EITALAPSTM*K.I	3	4	NAYLD	12.876	0.00866	2.032	co|CON_P60712|Con	CON_P60712	ubiquitination	K314	-0.0614232	0.292793	0.630637
K.DLYANTVLSGGTTMY[31.99]P[31.99]GIADR.M	6	3	NAYL	10.2721	0.951	2.136	co|CON_P60712|Con	CON_P60712	dihydroxy	Y305,P306	0.167476	0.0136391	0.152497
K.DMAN[0.98]QVK.A	1	4	AMD	14.9904	0.00876	2.573	sp|Q99LX0|PARK7_MOUSE	Park7	Deamidation	N179	0.115104	0.156544	0.482377
K.DN[0.98]DAIFEIDIK.I	2	7	IDIEFIAD	15	1.1e-08	4.317	sp|A2ASS6|TITIN_MOUSE	Ttn	Deamidation	N9559	0.065911	0.272143	0.612807
K.DN[0.98]GELLPILK.G	3	5	LLPILK	15	1.2e-06	3.505	sp|Q9CQM9|GLRX3_MOUSE	Glrx3	Deamidation	N326	-0.0530739	0.444121	0.751075
K.DN[0.98]GIRPSSLEQMAK.L	1	8	PSSLEQMAK	15	0.00202	4.032	sp|Q99JY0|ECHB_MOUSE	Hadhb	Deamidation	N280	-0.0141359	0.876246	0.958118
K.DN[0.98]NLLGK.F	3	4	NLLGK	15	1.58e-06	2.444	sp|P63017|HSP7C_MOUSE	Hspa8	Deamidation	N453	0.143559	0.343798	0.674509
K.DN[15.99]QQKANEVEQMIRD[15.99]LEASIAR.Y	1	0	NA		1.43	1.61	sp|Q9JHU4|DYHC1_MOUSE	Dync1h1	oxidation	N3424,D3437	0.0929806	0.240342	0.583126
K.DNETIPFTRERISMHQDTTGY[15.99]VCLLIQP[15.99]AK.K	1	0	NA		1.72	1.758	sp|Q5DTJ9|MYPN_MOUSE	Mypn	oxidation	Y1223,P1230	0.120524	0.210122	0.550355
K.DP[15.99]LNETVVGLYQK.S	1	10	YLGVVTENL	15	0.617	2.744	sp|Q91Z83|MYH7_MOUSE	Myh7	oxidation	P600	0.30566	0.00240198	0.064275
K.DPAQGQ[0.98]LLK.D	2	6	GQAPD	14.9995	2.87e-05	3.164	sp|P13707|GPDA_MOUSE	Gpd1	Deamidation	Q175	-0.129097	0.127061	0.430419
K.DPDCKP[15.99]TIDLETHDIVVIEGEK.L	1	8	DIVVIEGEK	15	4.25e-07	2.868	sp|A2ASS6|TITIN_MOUSE	Ttn	oxidation	P16176	-0.180743	0.0568719	0.294327
K.DPDCKPTID[15.99]LETHDIVVIEGEK.L	1	8	DIVVIEGEK	15	3.04e-06	3.323	sp|A2ASS6|TITIN_MOUSE	Ttn	oxidation	D16179	-0.318277	0.0209145	0.191832
K.DPFDK[42.01]PSQPGELEILSISK@.D	1	7	LEILSISK	15	3.19e-07	3.007	sp|A2ASS6|TITIN_MOUSE	Ttn	acetylation	K32219	0.251958	0.0134426	0.151587
K.DPLN[0.98]DTVVGLYQK.S	1	4	YQK	8.68296	0.0111	1.861	sp|P13542|MYH8_MOUSE	Myh8	Deamidation	N605	0.251588	0.16196	0.491667
K.DPLN[0.98]ETVVGLYQK.S	11	9	YLGVVTE	14.9978	1.49e-18	4.863	sp|Q91Z83|MYH7_MOUSE	Myh7	Deamidation	N602	0.361914	0.18333	0.516726
K.DPLN[14.02]ETVVGLYQK@.S	2	7	TVVGLYQK	15	0.00582	1.878	sp|Q91Z83|MYH7_MOUSE	Myh7	methylation_mono	N602	1.58586	0.0396422	0.24966
K.DPLNE[43.99]TVVGLYQK@.S	3	5	VGLYQK	15	0.00131	1.782	sp|Q91Z83|MYH7_MOUSE	Myh7	Carboxylation	E603	0.635331	0.244516	0.586211
K.DPLNETVVGLY[15.99]QK.S	2	10	LGVVTENLPD	15	3.95e-08	4.881	sp|Q91Z83|MYH7_MOUSE	Myh7	oxidation	Y609	0.379737	0.417728	0.732548
K.DPLNETVVGLYQK[114.04]SSMK[114.04].T	2	6	VTENLPD	14.9951	0.00449	2.463	sp|Q5SX40|MYH1_MOUSE	Myh1	ubiquitination	K614,K618	0.490577	0.139282	0.451933
K.DPVQ[0.98]CSR.D	2	4	VPD	15	0.00147	2.35	sp|Q99LX0|PARK7_MOUSE	Park7	Deamidation	Q45	0.3268	0.0118389	0.142948
K.DQ[0.98]GGYEDFVEGLR.V	24	6	FDEYGG	14.9707	5.51e-16	4.19	sp|P05977|MYL1_MOUSE	Myl1	Deamidation	Q120	0.0174118	0.759126	0.907855
K.DQ[0.98]LIVNLLK.E	3	6	LLNVIL	14.9947	0.0142	2.986	sp|P06151|LDHA_MOUSE	Ldha	Deamidation	Q7	-0.276064	0.0414533	0.254992
K.DQ[0.98]TDFEHR.I	2	3	FDT	10.8921	2.65e-05	2.596	sp|P47857|PFKAM_MOUSE	Pfkm	Deamidation	Q729	0.139842	0.104069	0.392528
K.DQG[15.99]G[15.99]Y[15.99]EDFVEGLR.V	16	2	EDF	7.67772	0.000527	2.604	sp|P05977|MYL1_MOUSE	Myl1	oxidation	G121,G122,Y123	-0.00250517	0.960146	0.986191
K.DQGG[15.99]YEDFVEGLR.V	2	0	NA		3.7e-09	2.265	sp|P05977|MYL1_MOUSE	Myl1	oxidation	G122	0.0384564	0.640066	0.856185
K.DQGGY[15.99]EDFVEGLR.V	19	6	GGQD	10.37	1.4e-10	4.242	sp|P05977|MYL1_MOUSE	Myl1	oxidation	Y123	0.0582686	0.334845	0.666394
K.DQGGY[31.99]EDFVEGLR.V	12	3	QD	6.9145	8.4e-07	3.927	sp|P05977|MYL1_MOUSE	Myl1	dihydroxy	Y123	0.0198227	0.66784	0.870037
K.DQGGY[79.97]EDFVEGLR.V	9	8	EDFVEG	14.637	1.96e-09	3.299	sp|P05977|MYL1_MOUSE	Myl1	phosphorylation	Y123	0.0824537	0.17464	0.506338
K.DQGGYE[43.99]D[43.99]FVEGLR.V	6	2	GGQ	7.55376	0.044	2.185	sp|P05977|MYL1_MOUSE	Myl1	Carboxylation	E124,D125	0.11143	0.0834626	0.350671
K.DQGGYE[43.99]DFVEGLR.V	13	3	GGQD	9.92004	1.02e-07	2.668	sp|P05977|MYL1_MOUSE	Myl1	Carboxylation	E124	0.0499361	0.378746	0.702767
K.DQGGYED[15.99]FVEGLR.V	5	6	EYGGQD	14.9733	2.76e-08	3.872	sp|P05977|MYL1_MOUSE	Myl1	oxidation	D125	-0.209554	0.189929	0.525206
K.DQGGYEDFVEGLR[14.02].V	14	9	GEVFDEYGGQ	15	7.96e-08	2.614	sp|P05977|MYL1_MOUSE	Myl1	methylation_mono	R131	0.0287135	0.803524	0.928575
K.DQGGYEDFVEGLRVFD[43.99]K[43.99]EGNGTVM*GAELR.H	6	5	GGQD	10.2339	0.000236	3.032	sp|P05977|MYL1_MOUSE	Myl1	Carboxylation	D134,K135	-0.00436091	0.933734	0.979756
K.DQGGYEDFVEGLRVFD[43.99]KEGNGTVM*GAE[43.99]LR.H	5	4	VFD	10.069	1.15e-05	3.262	sp|P05977|MYL1_MOUSE	Myl1	Carboxylation	D134,E145	-0.0402374	0.462652	0.760887
K.DQGGYEDFVEGLRVFDK[43.99]E[43.99]GNGTVM*GAELR.H	8	4	GGQ	10.0813	9.42e-11	3.273	sp|P05977|MYL1_MOUSE	Myl1	Carboxylation	K135,E136	-0.0567873	0.329538	0.662472
K.DQGGYEDFVEGLRVFDK[43.99]EGNGTVM*GAE[43.99]LR.H	3	4	VFD	9.42958	0.000983	3.141	sp|P05977|MYL1_MOUSE	Myl1	Carboxylation	K135,E145	-0.075029	0.131283	0.438627
K.DQLIVN[0.98]LLK.E	3	6	VILQD	15	2.3	3.438	sp|P06151|LDHA_MOUSE	Ldha	Deamidation	N11	-0.265629	0.232716	0.57476
K.DQLIVNLLK[42.01]EEQAPQNK@.I	1	6	LLNVILQ	14.9657	1.04e-06	3.021	sp|P06151|LDHA_MOUSE	Ldha	acetylation	K14	0.035552	0.764812	0.911563
K.DQM*LVQWHE[43.99]PVNDGGSK@.V	3	3	NDGG	9.01681	2.78e-08	3.174	sp|A2ASS6|TITIN_MOUSE	Ttn	Carboxylation	E26316	-0.0270218	0.614323	0.841828
K.DQM*LVQWHEP[31.99]VNDGGSK.V	5	6	NDGGSK	15	9.17e-06	2.844	sp|A2ASS6|TITIN_MOUSE	Ttn	dihydroxy	P26317	-0.00861701	0.880044	0.959972
K.DQM*LVQWHEPVN[14.02]DGGSK@.V	4	9	QVLMQD	15	9.06e-06	2.283	sp|A2ASS6|TITIN_MOUSE	Ttn	methylation_mono	N26319	0.0820976	0.245709	0.587466
K.DQMLVQWHE[43.99]PVNDGGSK@.V	5	1	ND	9.62786	2.8e-07	2.98	sp|A2ASS6|TITIN_MOUSE	Ttn	Carboxylation	E26316	0.0259194	0.683058	0.876256
K.DR[14.02]IGTLEK@.E	1	1	TG	8.37981	0.359	1.786	sp|Q61595|KTN1_MOUSE	Ktn1	methylation_mono	R382	0.0680181	0.423303	0.736146
K.DR[15.99]FSVNLDVK.H	2	4	NLDVK	14.9449	0.000372	2.755	sp|P23927|CRYAB_MOUSE	Cryab	oxidation	R74	-0.518407	0.018261	0.179406
K.DR[31.99]FR[31.99]VP[31.99]DAPEQPVVTEVTK.D	1	6	VVTEVTK	15	0.00655	2.426	sp|A2ASS6|TITIN_MOUSE	Ttn	dihydroxy	R18797,R18799,P18801	-0.00306431	0.977467	0.992762
K.DREGFFTN[0.98]GLTLGAK.K	2	1	TL	13.0248	7.5e-09	3.609	sp|Q9JJV2|PROF2_MOUSE	Pfn2	Deamidation	N62	0.133161	0.153825	0.478261
K.DRFSVN[0.98]LDVK.H	1	3	LDVK	15	0.000204	3.059	sp|P23927|CRYAB_MOUSE	Cryab	Deamidation	N78	-0.333735	0.0564262	0.293553
K.DRN[0.98]SILWQK.A	3	3	QWLIS	14.9994	0.00551	2.774	sp|A2ASS6|TITIN_MOUSE	Ttn	Deamidation	N28501	0.194743	0.00935721	0.127133
K.DRN[0.98]VATPR.D	1	1	PR	7.49056	0.00592	1.982	sp|Q8CI94|PYGB_MOUSE	Pygb	Deamidation	N45	1.36334	0.00235675	0.0641005
K.DRP[31.99]FFPGLVK.Y	1	4	PGLVK	15	0.000135	3.179	sp|Q01768|NDKB_MOUSE	Nme2	dihydroxy	P59	-0.00549991	0.956398	0.985941
K.DRPFFP[31.99]GLVK.Y	1	3	GLVK	14.9616	0.0329	2.037	sp|Q01768|NDKB_MOUSE	Nme2	dihydroxy	P62	-0.179762	0.0280407	0.217166
K.DRVLY[15.99]VLK.L	1	3	VLK	12.6662	2.34e-07	2.482	sp|Q9CR21|ACPM_MOUSE	Ndufab1	oxidation	Y85	-0.110879	0.334744	0.666394
K.DS[42.01]YVGDEAQSK@.R	3	4	EAQSK	15	0.0325	1.841	co|CON_P60712|Con	CON_P60712	acetylation	S51	0.311472	0.253477	0.595336
K.DS[79.97]VSLSWLKPEHDGGSR.I	1	4	KPEHD	14.3779	0.0616	1.758	sp|A2ASS6|TITIN_MOUSE	Ttn	phosphorylation	S28179	0.0527994	0.443672	0.751075
K.DS[79.97]YVGDEAQSK.R	3	8	YVGDEAQSK	15	1.02e-07	2.752	co|CON_P60712|Con	CON_P60712	phosphorylation	S51	0.897616	2.58784e-07	0.000151423
K.DSALVTWN[15.99]KPNDGGKPITNYILEK.R	1	3	ILEK	14.8164	1.37e-06	4.61	sp|A2ASS6|TITIN_MOUSE	Ttn	oxidation	N18822	-0.289097	0.466968	0.763094
K.DSALVTWNKPN[0.98]DGGKPITNYILEK.R	1	3	VL	13.4887	9.02e-11	4.842	sp|A2ASS6|TITIN_MOUSE	Ttn	Deamidation	N18825	0.0742902	0.65073	0.861143
K.DSAYVTWDP[15.99]PIIDGGSPIINYVVEK.R	1	16	PIIDGGS	14.9999	2e-16	5.052	sp|A2ASS6|TITIN_MOUSE	Ttn	oxidation	P21598	-0.154889	0.121833	0.421577
K.DSAYVTWDPPIIDGGSPIIN[0.98]YVVEK.R	1	8	YVVEK	15	8.99e-08	2.555	sp|A2ASS6|TITIN_MOUSE	Ttn	Deamidation	N21609	-0.0421684	0.506177	0.785904
K.DSCSAQILILE[43.99]PPYFVK@.Q	1	3	FVK	12.3535	7.05e-05	2.897	sp|A2ASS6|TITIN_MOUSE	Ttn	Carboxylation	E8847	-0.043661	0.639359	0.855957
K.DSCVVAWK@PPASD[43.99]GGAK@.I	6	2	SD	6.16156	9.22e-06	2.345	sp|A2ASS6|TITIN_MOUSE	Ttn	Carboxylation	D32640	-0.0282913	0.63112	0.851683
K.DSCVVAWKP[15.99]P[15.99]ASD[15.99]GGAK.I	4	0	NA		15.6	2.079	sp|A2ASS6|TITIN_MOUSE	Ttn	oxidation	P32636,P32637,D32640	0.10345	0.0813807	0.346401
K.DSCVVAWKP[15.99]PASDGGAK.I	12	8	AVVCSD	14.9859	1.73e-13	3.851	sp|A2ASS6|TITIN_MOUSE	Ttn	oxidation	P32636	-0.0044166	0.942432	0.98239
K.DSCVVAWKP[31.99]PASDGGAK.I	8	9	AVVCSD	14.9763	6.71e-13	4.373	sp|A2ASS6|TITIN_MOUSE	Ttn	dihydroxy	P32636	-0.0114653	0.857972	0.950126
K.DSGDYTITAE[43.99]NSSGSK@.S	2	5	NSSGSK	15	1.11e-07	2.154	sp|A2ASS6|TITIN_MOUSE	Ttn	Carboxylation	E21160	0.0703046	0.352423	0.68313
K.DSGDYTITAEN[14.02]SSGSK@.S	1	5	DGSD	8.93334	2.44e-05	1.813	sp|A2ASS6|TITIN_MOUSE	Ttn	methylation_mono	N21161	0.0801569	0.377482	0.702238
K.DSGYYSLTAEN[0.98]SSGSDTQK.I	2	11	EATLSYYGSD	15	4.45e-18	4.759	sp|A2ASS6|TITIN_MOUSE	Ttn	Deamidation	N20764	0.174153	0.118867	0.418356
K.DSLVSQ[0.98]LSR.G	3	6	SVLS	15	1.36e-07	3.272	sp|Q5SX40|MYH1_MOUSE	Myh1	Deamidation	Q1307	-0.521201	0.00339773	0.0776612
K.DSM*EVQ[0.98]WHEPVSDGGSK.V	1	3	SD	11.8633	8.97e-09	2.941	sp|A2ASS6|TITIN_MOUSE	Ttn	Deamidation	Q24149	0.00493786	0.930368	0.97818
K.DSM*EVQWHEP[31.99]VSDGGSK.V	3	3	GGSK	14.9403	1.11e-07	2.736	sp|A2ASS6|TITIN_MOUSE	Ttn	dihydroxy	P24153	-0.0576972	0.35752	0.686943
K.DSM*IVVWER[31.99]PASDGGSEILGYVLEK.R	1	6	LGYVLEK	15	6.03e-13	5.137	sp|A2ASS6|TITIN_MOUSE	Ttn	dihydroxy	R24548	-0.0883298	0.626012	0.848683
K.DSM*VLTWTR[31.99]PVDDGGAEIEGYILEK.R	2	3	ILEK	14.7376	4.51e-08	4.174	sp|A2ASS6|TITIN_MOUSE	Ttn	dihydroxy	R26713	0.126469	0.429521	0.741087
K.DSMIVVWER[14.02]PASDGGSEILGYVLEK@.R	1	4	LGYVL	10.145	0.0219	2	sp|A2ASS6|TITIN_MOUSE	Ttn	methylation_mono	R24548	0.0546897	0.703256	0.883884
K.DSP[31.99]SVWAAVPGK.T	3	1	SD	6.43209	2.83e-07	2.906	co|CON_P02584|Con	CON_P02584	dihydroxy	P28	0.119243	0.271611	0.612802
K.DSQLY[15.99]K.T	2	3	LQSD	11.8597	0.0153	2.237	tr|E9Q1W3|E9Q1W3_MOUSE	Neb	oxidation	Y6298	0.0204018	0.830941	0.939296
K.DSSLAFE[43.99]SK@LKESEAK@.N	1	0	NA		0.00722	2.016	sp|Q7TT50|MRCKB_MOUSE	Cdc42bpb	Carboxylation	E908	-0.0238772	0.791517	0.924069
K.DSVLLVWEP[31.99]PIIDGGAK.V	1	5	VLLVSD	14.7274	5.61e-07	3.416	sp|A2ASS6|TITIN_MOUSE	Ttn	dihydroxy	P25927	0.183829	0.29269	0.630637
K.DSVSITWEP[15.99]P[15.99]LLD[15.99]GGSK.I	2	4	TISVS	12.1498	0.00779	2.252	sp|A2ASS6|TITIN_MOUSE	Ttn	oxidation	P24845,P24846,D24849	0.149357	0.173096	0.504739
K.DSVSITWEP[15.99]PLLDGGSK.I	12	4	TISVS	12.3183	1.58	2.871	sp|A2ASS6|TITIN_MOUSE	Ttn	oxidation	P24845	0.0464953	0.603782	0.836942
K.DSVSITWEP[31.99]PLLDGGSK.I	13	5	TISVSD	14.4704	3.27e-13	4.009	sp|A2ASS6|TITIN_MOUSE	Ttn	dihydroxy	P24845	0.0033555	0.955073	0.985277
K.DSVSLSWLK@PE[43.99]HDGGSR.I	1	4	SLSV	10.809	3.08e-06	2.32	sp|A2ASS6|TITIN_MOUSE	Ttn	Carboxylation	E28188	-0.41464	0.173683	0.505109
K.DSVSLSWLKP[15.99]EHDGGSR.I	2	3	SLSV	9.44044	1.17	2.493	sp|A2ASS6|TITIN_MOUSE	Ttn	oxidation	P28187	0.0936199	0.29731	0.63495
K.DSVSLSWLKP[31.99]EHDGGSR.I	7	3	SLSV	8.69441	2.87e-12	4.17	sp|A2ASS6|TITIN_MOUSE	Ttn	dihydroxy	P28187	0.000870735	0.985799	0.995324
K.DSVTILELQT[79.97]QLAQK.T	2	4	ITVSD	13.1081	7.94e-05	2.173	sp|Q91VW5|GOGA4_MOUSE	Golga4	phosphorylation	T2120	-0.163959	0.0359649	0.241333
K.DSVTLQWE[43.99]K@PECDGGK@.E	2	6	QLTVSD	14.9964	7.15e-08	2.643	sp|A2ASS6|TITIN_MOUSE	Ttn	Carboxylation	E32241	-0.183493	0.255309	0.597425
K.DSVTLQWEKP[15.99]ECDGGK.E	8	5	QLTVS	12.3197	1.47e-07	3.009	sp|A2ASS6|TITIN_MOUSE	Ttn	oxidation	P32243	-0.0309116	0.817712	0.933783
K.DSVTLQWEKP[31.99]ECDGGK.E	6	3	QLT	14.9987	4.38e-05	2.72	sp|A2ASS6|TITIN_MOUSE	Ttn	dihydroxy	P32243	-0.0979014	0.47176	0.767343
K.DSVTLSWEP[15.99]PLIDGGAK.I	16	6	IDGGAK	15	3.08e-11	3.509	sp|A2ASS6|TITIN_MOUSE	Ttn	oxidation	P27010	0.0245688	0.724338	0.894219
K.DSVTLSWEP[31.99]PLIDGGAK.I	12	8	SLTVSD	14.6355	2.18e-17	4.394	sp|A2ASS6|TITIN_MOUSE	Ttn	dihydroxy	P27010	0.0671272	0.295682	0.633103
K.DSY[15.99]VGDEAQSK.R	5	3	SQAE	9.94064	1.74e-10	3.916	co|CON_P60712|Con	CON_P60712	oxidation	Y52	0.163448	0.177216	0.508973
K.DSY[31.99]VGDEAQSK.R	1	4	SD	10.8391	8.34e-05	1.903	co|CON_P60712|Con	CON_P60712	dihydroxy	Y52	0.0496314	0.708369	0.886673
K.DSY[79.97]VGDEAQSK.R	1	8	VGDEAQSK	15	2.58e-12	4.207	co|CON_P60712|Con	CON_P60712	phosphorylation	Y52	0.469004	2.39424e-06	0.000808239
K.DSYVGDEAQ[0.98]SK.R	8	8	AEDGVYS	14.9999	2.57e-10	4.349	co|CON_P60712|Con	CON_P60712	Deamidation	Q58	0.0107583	0.863	0.952294
K.DSYVGDEAQS[42.01]K.R	2	7	QAEDGVYS	15	1.64e-05	2.264	co|CON_P60712|Con	CON_P60712	acetylation	S59	0.497207	0.0405257	0.252276
K.DSYVGDEAQS[42.01]K[42.01]R.G	1	8	QAEDGVYSD	15	2e-06	2.357	co|CON_P60712|Con	CON_P60712	acetylation	S59,K60	-0.075152	0.319889	0.65531
K.DSYVGDEAQS[42.01]K@.R	2	8	QAEDGVYSD	15	2.11e-11	4.08	co|CON_P60712|Con	CON_P60712	acetylation	S59	0.210893	0.233917	0.5765
K.DSYVGDEAQS[79.97]KR.G	2	8	QAEDGVYSD	15	0.00244	2.077	co|CON_P60712|Con	CON_P60712	phosphorylation	S59	-0.149866	0.628645	0.850335
K.DSYVGDEAQSK[114.04].R	1	4	VYSD	14.0498	0.084	1.409	co|CON_P60712|Con	CON_P60712	ubiquitination	K60	-0.092944	0.502604	0.783683
K.DTCFSTEGPN[0.98]LVTR.C	4	6	GETSF	12.0514	1.94e-14	4.848	sp|P07724|ALBU_MOUSE	Alb	Deamidation	N598	0.0723568	0.414077	0.729303
K.DTDQWCR[15.99].V	1	4	QDT	11.1552	0.000304	1.7	sp|A2ASS6|TITIN_MOUSE	Ttn	oxidation	R31179	-0.083735	0.344872	0.675808
K.DTGGVLG[15.99]TSCILECK.V	2	9	LVGGTD	14.997	1.1e-06	2.31	sp|A2ASS6|TITIN_MOUSE	Ttn	oxidation	G6702	-0.0912191	0.340462	0.672453
K.DTLLHN[0.98]GN[0.98]QR.L	6	4	HLLTD	14.9633	6.52e-12	3.337	sp|Q9JIF9|MYOTI_MOUSE	Myot	Deamidation	N173,N175	-0.0818544	0.453498	0.756112
K.DTLLHN[0.98]GNQR.L	11	6	HLLTD	14.9916	1.13e-09	3.786	sp|Q9JIF9|MYOTI_MOUSE	Myot	Deamidation	N173	-0.481082	0.000475588	0.0270757
K.DTM*ATFECETSEP[15.99]FIK.V	2	7	ECEFTA	15	1.59e-08	2.491	sp|A2ASS6|TITIN_MOUSE	Ttn	oxidation	P2207	0.0353932	0.795134	0.925092
K.DTMATFECETSEP[15.99]FIK.V	3	9	ESTECEFTAM	15	8.24e-10	2.967	sp|A2ASS6|TITIN_MOUSE	Ttn	oxidation	P2207	-0.0201002	0.867629	0.954283
K.DTPEEN[14.02]M*EVNIQVPSAK@.L	2	1	TD	7.11386	0.000749	2.173	tr|E9PYB0|E9PYB0_MOUSE	Ahnak2	methylation_mono	N464	-0.482457	0.406967	0.724608
K.DTQ[0.98]LHLDDALR.G	16	8	LADDLHL	15	1.69e-09	3.822	sp|Q5SX39|MYH4_MOUSE	Myh4	Deamidation	Q1658	0.0845818	0.24663	0.588385
K.DTQ[0.98]LHLDDALRGQDDLK.E	4	2	HLDD	11.2284	5.75e-12	4.504	sp|Q5SX39|MYH4_MOUSE	Myh4	Deamidation	Q1658	0.126249	0.2314	0.573867
K.DTQ[0.98]LHLDDALRGQEDLK.E	1	5	HLDD	11.8112	1.57e-09	4.413	tr|G3UW82|G3UW82_MOUSE	Myh2	Deamidation	Q1661	-0.571619	0.00129232	0.0466778
K.DTQLHLD[15.99]D[15.99]ALR.G	5	5	LQTD	11.2562	1.91e-06	2.571	sp|Q5SX39|MYH4_MOUSE	Myh4	oxidation	D1662,D1663	0.0156873	0.814747	0.932253
K.DTQLHLD[15.99]D[15.99]ALRGQDDLK.E	2	2	DLK	13.2033	1.06	2.491	sp|Q5SX39|MYH4_MOUSE	Myh4	oxidation	D1662,D1663	-0.31742	0.168878	0.49977
K.DTQLHLD[15.99]DALR.G	8	1	HL	6.15979	6.54e-06	2.753	sp|Q5SX39|MYH4_MOUSE	Myh4	oxidation	D1662	0.112258	0.275512	0.615309
K.DTQLHLD[15.99]DALRGQDDLK.E	2	1	DD	5.69021	8.44e-07	4.639	sp|Q5SX39|MYH4_MOUSE	Myh4	oxidation	D1662	-0.0522266	0.873979	0.957189
K.DTQLHLD[43.99]DALR.G	4	4	LHLQT	14.6068	4.3e-06	2.133	sp|Q5SX39|MYH4_MOUSE	Myh4	Carboxylation	D1662	-0.0654841	0.634264	0.853313
K.DTQLHLDD[15.99]ALR.G	2	1	LQ	7.44211	2.92e-05	2.411	sp|Q5SX39|MYH4_MOUSE	Myh4	oxidation	D1663	-0.084594	0.280203	0.619639
K.DTQLHLDDALR[14.02].G	4	4	LHLD	10.9396	1.52e-07	3.007	sp|Q5SX39|MYH4_MOUSE	Myh4	methylation_mono	R1666	-0.0550568	0.517066	0.790749
K.DTQLHLDDALR[14.02]GQDDLK@.E	5	4	HLQT	10.5924	4.92e-06	2.74	sp|Q5SX39|MYH4_MOUSE	Myh4	methylation_mono	R1666	-0.056664	0.540136	0.804612
K.DTQLHLDDALR[14.02]GQEDLK@.E	5	4	HLQTD	13.2499	5.04e-06	2.812	tr|G3UW82|G3UW82_MOUSE	Myh2	methylation_mono	R1669	-0.35368	0.0345863	0.237332
K.DTQLHLDDALR[31.99].G	10	7	ADDLHLQT	15	7.56e-05	2.28	sp|Q5SX39|MYH4_MOUSE	Myh4	dihydroxy	R1666	0.0181812	0.744831	0.902258
K.DTQLHLDDALRGQED[43.99]LKEQLAM[43.99]VER.R	9	5	RLADDLHL	14.9816	2.15e-10	3.167	tr|G3UW82|G3UW82_MOUSE	Myh2	Carboxylation	D1673,M1680	-0.0197013	0.69882	0.881382
K.DTQLHLDDALRGQED[43.99]LKEQLAMVE[43.99]R.R	8	9	RLADDLHLQT	15	5.03e-09	3.12	tr|G3UW82|G3UW82_MOUSE	Myh2	Carboxylation	D1673,E1682	0.0466168	0.496433	0.780405
K.DVATAQWSP[15.99]LSTTSK.K	9	6	QATAV	11.977	2.12e-06	3.486	sp|A2ASS6|TITIN_MOUSE	Ttn	oxidation	P19147	0.0864031	0.331207	0.663851
K.DVATAQWSP[31.99]LSTTSK.K	8	10	QATAVD	15	2.09e-09	3.97	sp|A2ASS6|TITIN_MOUSE	Ttn	dihydroxy	P19147	-0.100369	0.542814	0.80574
K.DVAY[31.99]P[31.99]P[31.99]GPPSNAHVTDTTK.K	2	8	GPPSNAHV	13.8395	1.49e-14	3.167	sp|A2ASS6|TITIN_MOUSE	Ttn	dihydroxy	Y22460,P22461,P22462	0.0351308	0.726266	0.895054
K.DVAY[31.99]P[31.99]P[31.99]GPPSNAHVTDTTKK.S	3	8	PPSNAHVTDT	14.9847	3.63e-14	4.117	sp|A2ASS6|TITIN_MOUSE	Ttn	dihydroxy	Y22460,P22461,P22462	-0.127547	0.048412	0.271958
K.DVCDSCSFN[0.98]VDVEAPR.Q	1	2	VD	6.47041	2.57e-11	3.159	sp|Q5XKE0|MYPC2_MOUSE	Mybpc2	Deamidation	N146	-0.484396	0.0230021	0.198457
K.DVFLGTFLYE[43.99]YSR.R	5	8	LFTGLFV	14.9655	1.8e-05	2.292	sp|P07724|ALBU_MOUSE	Alb	Carboxylation	E357	0.0837459	0.365171	0.692248
K.DVFLGTFLYEY[15.99]SR.R	4	7	LFTGLFV	14.9796	2.22e-13	3.561	sp|P07724|ALBU_MOUSE	Alb	oxidation	Y358	0.280391	0.057314	0.295735
K.DVLSN[0.98]LIPK.E	2	3	LIPK	10.8992	0.00202	2.873	sp|Q9CZU6|CISY_MOUSE	Cs	Deamidation	N39	0.103398	0.795613	0.925404
K.DVMP[31.99]EVNR.V	1	3	VNR	13.5018	0.00505	2.085	co|CON_Q3ZBD7|Con	CON_Q3ZBD7	dihydroxy	P119	0.127901	0.342863	0.673676
K.DVN[0.98]AAIAAIK.T	3	6	IAAIAA	15	1.81e-05	3.734	sp|P68368|TBA4A_MOUSE	Tuba4a	Deamidation	N329	0.304078	0.0307399	0.224463
K.DVN[0.98]VIEGTK.A	1	5	TGEIV	14.9912	2.61e-05	3.603	sp|A2ASS6|TITIN_MOUSE	Ttn	Deamidation	N2461	-0.06005	0.567521	0.819113
K.DVR[15.99]P[15.99]YIVG[15.99]AIVRGMDLQPGNALR.R	1	0	NA		0.848	1.898	sp|Q505F5|LRC47_MOUSE	Lrrc47	oxidation	R332,P333,G337	-0.785067	0.289556	0.628664
K.DVR[15.99]PY[15.99]IVGAIVR[15.99]GMDLQPGNALR.R	1	0	NA		1.22	2.21	sp|Q505F5|LRC47_MOUSE	Lrrc47	oxidation	R332,Y334,R341	-1.19606	0.125203	0.42756
K.DWN[0.98]AIK.S	1	2	AIK	15	0.0272	2.137	tr|E9Q1W3|E9Q1W3_MOUSE	Neb	Deamidation	N4666	0.239298	0.409274	0.726136
K.DY[15.99]CVTANSK.L	2	6	CVTAN	13.3545	1.27e-07	3.518	sp|P06151|LDHA_MOUSE	Ldha	oxidation	Y83	-0.153859	0.177166	0.508973
K.DY[15.99]EESIK.G	2	4	ISEE	15	0.000309	2.73	tr|E9Q1W3|E9Q1W3_MOUSE	Neb	oxidation	Y6422	-0.00411386	0.965632	0.987916
K.DY[15.99]FLFR.D	1	0	NA		0.00254	1.784	sp|Q64433|CH10_MOUSE	Hspe1	oxidation	Y88	-0.0510291	0.682536	0.876256
K.DY[15.99]IIISWK.Q	1	3	SWK	5.59183	4.03e-08	2.459	sp|Q62234|MYOM1_MOUSE	Myom1	oxidation	Y505	0.138016	0.11163	0.405749
K.DY[15.99]INLFSTK.C	2	6	INLFSTK	15	4.19e-08	3.325	sp|Q9JKS4|LDB3_MOUSE	Ldb3	oxidation	Y657	-0.215492	0.118619	0.418262
K.DY[15.99]SVTANSK.I	6	2	VTA	8.19781	0.00478	2.356	sp|P16125|LDHB_MOUSE	Ldhb	oxidation	Y84	-0.139324	0.0413351	0.25469
K.DY[31.99]CVTANSK.L	3	6	CVTANSK	15	1.15e-05	1.838	sp|P06151|LDHA_MOUSE	Ldha	dihydroxy	Y83	-0.139444	0.229746	0.571679
K.DYCVTAN[0.98]SK.L	3	4	YCVTA	11.8169	2.33e-06	3.074	sp|P06151|LDHA_MOUSE	Ldha	Deamidation	N88	-0.0925285	0.211167	0.551611
K.DYE[43.99]SASLTEVR.A	1	5	SASLTE	9.2444	0.00259	1.801	sp|Q9JI91|ACTN2_MOUSE	Actn2	Carboxylation	E430	-0.54164	8.11272e-05	0.0100063
K.DYVPTEDSPRLEVEN[0.98]KGDK.T	1	2	VYD	8.79531	3.27e-12	4.486	sp|Q62234|MYOM1_MOUSE	Myom1	Deamidation	N1170	0.0486803	0.801275	0.927687
K.E[43.99]AGLKPFEQVK@.G	1	5	PFEQVK	15	0.000317	1.975	sp|P41216|ACSL1_MOUSE	Acsl1	Carboxylation	E645	1.1641	0.113185	0.408816
K.E[43.99]D[43.99]KYEEEIK@.L	1	2	EEE	8.34142	0.103	2.267	co|CON_Q3SX28|Con	CON_Q3SX28	Carboxylation	E217,D218	-0.0205767	0.884306	0.960853
K.E[43.99]DKYEEEIK@.L	2	5	YEEEIK	15	0.06	2.162	co|CON_Q3SX28|Con	CON_Q3SX28	Carboxylation	E217	0.570967	0.00285177	0.0705069
K.E[43.99]LSD[43.99]IAHRIVAPGKGILAADESTGSIAK@.R	2	4	AADE	9.07925	0.00033	2.567	sp|P05064|ALDOA_MOUSE	Aldoa	Carboxylation	E15,D18	-0.155485	0.199177	0.537404
K.E[43.99]LTYQTEEDRK@.N	1	5	TEEDRK	15	0.074	1.537	sp|Q91Z83|MYH7_MOUSE	Myh7	Carboxylation	E1849	-0.0521859	0.510912	0.787189
K.E[43.99]TAHWKPPPWNDVDILK@.E	6	10	PPPWNDVDILK	15	4.42e-09	3.587	sp|Q91WD5|NDUS2_MOUSE	Ndufs2	Carboxylation	E57	1.26644	0.0521201	0.282556
K.EAAAY[15.99]IAQK.T	3	6	AAAE	14.9996	7.18e-07	3.644	sp|Q62234|MYOM1_MOUSE	Myom1	oxidation	Y176	-0.0849848	0.59261	0.83122
K.EAAAY[31.99]IAQK.T	3	6	AAAE	14.4131	4.65e-07	2.645	sp|Q62234|MYOM1_MOUSE	Myom1	dihydroxy	Y176	-0.125554	0.392612	0.714781
K.EAAAYIAQ[0.98]K.T	1	6	AIYAAAE	15	3.54e-06	3.381	sp|Q62234|MYOM1_MOUSE	Myom1	Deamidation	Q179	0.029014	0.732025	0.896745
K.EAAAYIAQ[0.98]KTLLASEEAIAASK.Q	1	6	IYAAAE	15	0.000485	2.114	sp|Q62234|MYOM1_MOUSE	Myom1	Deamidation	Q179	-0.0788161	0.605587	0.838214
K.EAAGKS[79.97]NLK.R	1	3	AE	10.7217	0.0023	2.165	sp|P24549|AL1A1_MOUSE	Aldh1a1	phosphorylation	S261	0.233788	0.0715911	0.32591
K.EAFLLFD[15.99]R.T	2	0	NA		0.000206	2.251	sp|P05977|MYL1_MOUSE	Myl1	oxidation	D57	0.0444909	0.605084	0.837909
K.EAFLLFDRTGECKITLSQ[0.98]VGDVLR.A	2	3	LLFA	14.9709	0.0011	2.217	sp|P05977|MYL1_MOUSE	Myl1	Deamidation	Q68	0.450829	0.0938005	0.373777
K.EAFN[14.02]M*IDQNR.D	1	3	FAE	10.7223	0.0577	1.669	sp|Q3THE2|ML12B_MOUSE	Myl12b	methylation_mono	N39	-0.0143135	0.855431	0.948864
K.EAFTIMDQN[14.02]R[14.02]DGFIDK@.N	2	5	TFAE	12.6716	0.128	1.515	sp|P51667|MLRV_MOUSE	Myl2	methylation_mono	N39,R40	-0.0788939	0.901934	0.967953
K.EAFTIMDQN[14.02]R[14.02]DGFIDK@EDLR.D	5	3	TFA	8.16688	0.952	2.195	sp|Q62082|MYL10_MOUSE	Myl10	methylation_mono	N75,R76	-0.604789	0.130579	0.437841
K.EAFTVID[15.99]QNR.D	13	7	IVTFAE	14.9703	0.00254	2.457	sp|P97457|MLRS_MOUSE	Mylpf	oxidation	D38	0.0275837	0.552175	0.811527
K.EAFTVID[15.99]QNRDGIIDK.E	3	6	TFAE	13.8707	1.98e-13	4.07	sp|P97457|MLRS_MOUSE	Mylpf	oxidation	D38	-0.303338	0.535729	0.801907
K.EAFTVIDQ[0.98]NR.D	8	6	DIVTFAE	15	6.45e-10	3.551	sp|P97457|MLRS_MOUSE	Mylpf	Deamidation	Q39	-0.0195989	0.732454	0.896745
K.EAFTVIDQ[0.98]NRDGIIDK.E	1	7	DIVTFA	9.57133	1.74e-07	2.617	sp|P97457|MLRS_MOUSE	Mylpf	Deamidation	Q39	0.391061	0.00166303	0.0538942
K.EAFTVIDQN[0.98]R.D	12	3	QDIVTFA	14.9996	2.06e-10	3.557	sp|P97457|MLRS_MOUSE	Mylpf	Deamidation	N40	-0.00230855	0.962699	0.986706
K.EAFTVIDQN[0.98]RDGIIDK.E	7	7	VTFAE	13.658	1.59e-16	5.43	sp|P97457|MLRS_MOUSE	Mylpf	Deamidation	N40	0.0501889	0.474197	0.768416
K.EAFTVIDQN[14.02]R.D	2	4	IVTFAE	14.963	0.932	1.877	sp|P97457|MLRS_MOUSE	Mylpf	methylation_mono	N40	0.0102838	0.94109	0.98239
K.EAFTVIDQN[14.02]R[14.02].D	3	7	QDIVTFAE	15	0.000314	1.961	sp|P97457|MLRS_MOUSE	Mylpf	methylation_mono	N40,R41	0.0134635	0.805154	0.928604
K.EAFTVIDQN[14.02]RDGIIDK@.E	6	6	VTFAE	13.6306	1.2e-05	2.925	sp|P97457|MLRS_MOUSE	Mylpf	methylation_mono	N40	0.0515901	0.571001	0.820644
K.EAFTVIDQN[15.99]R[15.99].D	1	6	DIVTFAE	14.9994	0.004	2.099	sp|P97457|MLRS_MOUSE	Mylpf	oxidation	N40,R41	0.00387926	0.955193	0.985277
K.EAFTVIDQNR[14.02].D	3	8	NQDIVTFAE	15	9.65e-06	2.128	sp|P97457|MLRS_MOUSE	Mylpf	methylation_mono	R41	-0.19601	0.35167	0.682877
K.EAFTVIDQNR[14.02]DGIIDK@.E	6	6	DIVTFAE	14.9916	8.55e-07	2.908	sp|P97457|MLRS_MOUSE	Mylpf	methylation_mono	R41	0.0137903	0.906477	0.969947
K.EAFTVIDQNRDGIIDK[42.01]EDLR.D	4	5	DIVTFA	12.8012	1.3e-05	4.025	sp|P97457|MLRS_MOUSE	Mylpf	acetylation	K47	0.143295	0.123914	0.426004
K.EAISYYSKYKNAGVIELE[43.99]ACVK@.A	1	1	SI	3.78761	0.987	1.881	sp|Q3U0M1|TPPC9_MOUSE	Trappc9	Carboxylation	E346	0.137631	0.363029	0.690573
K.EAK[42.01]HIAEDSDRK@.Y	1	3	HI	10.6743	1.87e-05	2.265	co|CON_Q3SX28|Con	CON_Q3SX28	acetylation	K151	0.380437	0.012939	0.148064
K.EALIQ[0.98]DLER.K	1	4	DLER	14.7299	0.265	3.124	sp|Q9JIF9|MYOTI_MOUSE	Myot	Deamidation	Q158	-0.172606	0.120701	0.420226
K.EAP[31.99]P[31.99]EDQSP[31.99]TAEEPTGIFLK.K	2	4	AEE	7.31981	3.98e-07	2.585	sp|Q5XKE0|MYPC2_MOUSE	Mybpc2	dihydroxy	P35,P36,P41	-0.14706	0.303851	0.640942
K.EAPFTHFDP[15.99]SCLFPACR.D	12	6	DFHTFPA	14.9774	7.12e-09	2.798	sp|P16015|CAH3_MOUSE	Ca3	oxidation	P180	0.243626	0.0172419	0.172754
K.EAPFTHFDPSCLFP[15.99]ACR.D	7	4	HTFPA	12.0876	6.75e-08	2.852	sp|P16015|CAH3_MOUSE	Ca3	oxidation	P185	0.174378	0.0466834	0.267804
K.EAPPEDQS[79.97]PTAEEPTGIFLK.K	10	7	PTAEE	8.36712	6.94e-14	3.918	sp|Q5XKE0|MYPC2_MOUSE	Mybpc2	phosphorylation	S40	-0.412366	0.00862479	0.122294
K.EAS[42.01]FEK@.E	2	2	FEK	13.148	0.00597	2.398	sp|Q8R311|CTGE5_MOUSE	Ctage5	acetylation	S85	-0.422795	0.467547	0.763329
K.EASAK[42.01]DDQWR.G	1	7	DDQWR	15	0.113	1.687	sp|Q62234|MYOM1_MOUSE	Myom1	acetylation	K1065	0.203268	0.0341359	0.235941
K.EASGPINFTVFLTM*FGEK[14.02]LK[14.02].G	1	11	LFVTFNIPGSAE	15	0.000292	2.783	sp|P97457|MLRS_MOUSE	Mylpf	methylation_mono	K90,K92	-0.825003	0.00145646	0.0502315
K.EATDPRPYEAEN[0.98]AIESWR.T	1	3	PYE	10.8655	7.58e-09	3.393	sp|P47754|CAZA2_MOUSE	Capza2	Deamidation	N115	0.205577	0.00558286	0.0999808
K.EAVYE[43.99]REEAVYEK@.K	1	7	REEAVYEK	15	0.000982	2.416	sp|A2ASS6|TITIN_MOUSE	Ttn	Carboxylation	E9945	-0.0501912	0.625292	0.848683
K.EAVYER[14.02]EEAVYEK@.K	2	8	EYVAE	15	0.000113	2.454	sp|A2ASS6|TITIN_MOUSE	Ttn	methylation_mono	R9946	-0.112538	0.292311	0.630388
K.EAVYEREEAVYE[43.99]K@.K	1	4	EYVAE	12.9957	0.271	1.972	sp|A2ASS6|TITIN_MOUSE	Ttn	Carboxylation	E9952	0.0349007	0.723694	0.893873
K.EAY[15.99]EHIK.A	3	4	HIK	14.9993	7.52e-05	2.734	tr|E9Q1W3|E9Q1W3_MOUSE	Neb	oxidation	Y5470	0.0398432	0.612047	0.841594
K.ECCHG[15.99]DLLECADDRAELAK.Y	9	8	DLLECADD	13.851	1.55e-11	3.856	sp|P07724|ALBU_MOUSE	Alb	oxidation	G272	0.113469	0.398877	0.718064
K.ECCHGD[15.99]LLECADDRAELAK.Y	7	8	DRAELAK	15	4.87e-12	3.846	sp|P07724|ALBU_MOUSE	Alb	oxidation	D273	0.0319277	0.790786	0.924069
K.ECCHGDLLECAD[15.99]DRAELAK.Y	2	7	LLDGHCCE	15	1.32e-13	3.518	sp|P07724|ALBU_MOUSE	Alb	oxidation	D279	-0.21421	0.217364	0.557512
K.ECCHGDLLECADDR[14.02]AELAK@.Y	7	7	AELAK	14.9998	8.09e-09	3.069	sp|P07724|ALBU_MOUSE	Alb	methylation_mono	R281	0.08253	0.384952	0.707437
K.ECCHGDLLECADDRAD[15.99]LAK.Y	1	5	HCCE	14.999	1.42e-11	2.542	co|CON_P02769|Con	CON_P02768-1	oxidation	D281	-0.0143979	0.918333	0.974014
K.ED[15.99]KYEEEIK.L	1	5	YEEEIK	15	1.34	1.917	co|CON_Q3SX28|Con	CON_Q3SX28	oxidation	D218	-0.0516317	0.677953	0.875013
K.EDAAN[0.98]NYAR.G	1	6	NYAR	14.9999	8.48e-08	3.385	co|CON_ENSBTAP00000016242|Con	CON_ENSBTAP00000016242	Deamidation	N100	0.412135	0.0269332	0.212775
K.EDAANN[0.98]YAR.G	1	6	NAA	15	8.13e-09	3.221	co|CON_ENSBTAP00000016242|Con	CON_ENSBTAP00000016242	Deamidation	N101	0.465947	0.052418	0.282829
K.EDK[42.01]YEEEIK@.L	3	5	YEEEIK	15	0.00168	2.171	co|CON_Q3SX28|Con	CON_Q3SX28	acetylation	K219	1.04746	0.0224834	0.197712
K.EDK@YE[43.99]EEIK@.L	2	4	DE	15	17.6	2.241	co|CON_Q3SX28|Con	CON_Q3SX28	Carboxylation	E221	-0.0192193	0.836375	0.940895
K.EDKY[15.99]EEEIK.L	5	2	IEE	11.7448	4.55e-09	3.147	co|CON_Q3SX28|Con	CON_Q3SX28	oxidation	Y220	0.0285573	0.694514	0.878954
K.EDKY[31.99]EEEIK.L	3	4	EEEIK	15	1.5e-06	3.179	co|CON_Q3SX28|Con	CON_Q3SX28	dihydroxy	Y220	0.0261068	0.655736	0.86368
K.EDKY[79.97]EEEIK.L	1	1	IK	9.60977	2.56e-07	2.752	co|CON_Q3SX28|Con	CON_Q3SX28	phosphorylation	Y220	-0.129224	0.373224	0.698418
K.EDLRDT[79.97]FAAM*GR.L	1	3	LDE	10.8358	0.0178	1.518	sp|P97457|MLRS_MOUSE	Mylpf	phosphorylation	T53	-0.0181496	0.857604	0.950043
K.EDLRDTFAALG[15.99]R[15.99].I	1	4	TDRLD	12.2816	0.175	1.953	sp|Q62082|MYL10_MOUSE	Myl10	oxidation	G93,R94	0.285375	0.269463	0.611003
K.EDLRDTFAAM[43.99]GR.L	4	5	TDRLD	12.2101	0.000578	2.478	sp|P97457|MLRS_MOUSE	Mylpf	Carboxylation	M57	0.106858	0.25283	0.594729
K.EDLRDTFAAM*G[15.99]R.L	15	6	DLRDTF	12.2007	0.188	3.705	sp|P97457|MLRS_MOUSE	Mylpf	oxidation	G58	0.1438	0.0771012	0.337635
K.EDLRDTFAAM*G[15.99]R[15.99].L	2	4	TDRLD	12.3181	0.18	2.534	sp|P97457|MLRS_MOUSE	Mylpf	oxidation	G58,R59	0.144885	0.192558	0.528645
K.EDLRDTFAAM*GR[31.99].L	1	1	TD	3.70154	2.03e-06	2.548	sp|P97457|MLRS_MOUSE	Mylpf	dihydroxy	R59	0.28344	0.0394889	0.249169
K.EDLRLM*LT[79.97]ELK.K	2	2	ELK	11.7142	0.344	1.595	sp|Q6ZWQ0|SYNE2_MOUSE	Syne2	phosphorylation	T2149	-0.0173059	0.713105	0.889178
K.EDPN[0.98]LVPSISNK.R	3	3	VL	7.04296	1.24e-08	3.811	sp|P19536|COX5B_MOUSE	Cox5b	Deamidation	N77	-0.0788277	0.303014	0.640703
K.EDPNLVPSISN[0.98]K.R	1	5	DPNLV	9.57002	8.88e-07	3.467	sp|P19536|COX5B_MOUSE	Cox5b	Deamidation	N84	-0.104285	0.197338	0.535898
K.EEAAEAAAPASQN[15.99]GDDLENLEDPEK.L	6	12	GDDLE	14.9996	5.08e-15	4.802	sp|Q9WV35|ABEC2_MOUSE	Apobec2	oxidation	N17	-0.147064	0.138882	0.451038
K.EEEELLRPVTTTQ[0.98]R.L	1	7	RLLEEE	14.0679	2.56e-16	5.064	sp|A2ASS6|TITIN_MOUSE	Ttn	Deamidation	Q34002	0.23249	0.02579	0.209592
K.EEFEHQ[0.98]QK.E	1	5	HEFEE	14.9665	1.82e-05	2.657	sp|P63017|HSP7C_MOUSE	Hspa8	Deamidation	Q595	0.0682551	0.465988	0.762558
K.EEFEHQQ[0.98]K.E	1	5	QHEFEE	14.998	0.000369	2.633	sp|P63017|HSP7C_MOUSE	Hspa8	Deamidation	Q596	-0.0224286	0.837069	0.941099
K.EEGLN[0.98]AFYK.G	5	6	LGEE	14.8599	5.21e-06	3.602	sp|Q8VEM8|MPCP_MOUSE	Slc25a3	Deamidation	N209	-0.15204	0.0547276	0.288149
K.EEGLNAFY[15.99]K.G	1	3	LGEE	11.1138	0.000105	2.881	sp|Q8VEM8|MPCP_MOUSE	Slc25a3	oxidation	Y212	-0.230701	0.0242457	0.204227
K.EEIIK[43.99]TLSK@.E	1	2	LSK	7.88301	0.0259	2.151	sp|P84099|RL19_MOUSE	Rpl19	Carboxylation	K186	-0.026861	0.917818	0.97385
K.EEINELNR[14.02]M*IQR[14.02].L	4	1	IE	8.15082	0.000663	2.257	co|CON_P78386|Con	CON_O43790	methylation_mono	R343,R347	0.0934416	0.315534	0.650118
K.EEISLLEDLNQVIEN[0.98]R.L	1	11	VQNLDELLSIE	15	5.02e-13	5.391	sp|Q7TQ48|SRCA_MOUSE	Srl	Deamidation	N761	0.111262	0.134599	0.44513
K.EEISLLEDLNQVIEN[14.02]R.L	1	10	QNLDELLSIEE	15	0.0725	2.971	sp|Q7TQ48|SRCA_MOUSE	Srl	methylation_mono	N761	-0.104023	0.482882	0.772724
K.EEK[42.01]IDLSAIK@.I	2	7	IDLSAIK	15	0.0356	1.923	sp|P05977|MYL1_MOUSE	Myl1	acetylation	K31	0.00908446	0.88034	0.959972
K.EEKVS[79.97]IEVPK.R	1	4	IEVPK	15	0.000529	1.924	sp|A2ASS6|TITIN_MOUSE	Ttn	phosphorylation	S10579	0.0148097	0.928357	0.977587
K.EELDSLM*TDETIANVP[15.99]ILILGNK.I	1	10	EDTMLS	14.9261	0.413	4.571	sp|Q9CQC9|SAR1B_MOUSE	Sar1b	oxidation	P128	0.58905	0.000403869	0.0246164
K.EEN[0.98]GTWEK.T	1	4	GTWEK	14.9998	0.000205	3.123	sp|Q9D1M0|SEC13_MOUSE	Sec13	Deamidation	N90	0.136748	0.0714643	0.32591
K.EENIIYSFLGLAP[15.99]PPGSK.V	1	12	ALGLFSYIINE	15	1.73e-12	3.541	sp|Q9WUZ7|SH3BG_MOUSE	Sh3bgr	oxidation	P99	0.0671889	0.635982	0.854424
K.EEQ[0.98]LLSTGFK.C	2	6	FGTSLL	14.9881	1.84e-09	3.95	sp|A2ASS6|TITIN_MOUSE	Ttn	Deamidation	Q3283	0.189283	0.311431	0.646812
K.EETSTSY[15.99]AELR.E	1	5	STSTEE	14.8565	5.24e-10	3.345	sp|A2ASS6|TITIN_MOUSE	Ttn	oxidation	Y33964	-0.233675	0.06602	0.315281
K.EETSTSYAE[43.99]LR.E	2	3	TSTEE	13.1587	0.000645	1.849	sp|A2ASS6|TITIN_MOUSE	Ttn	Carboxylation	E33966	-0.0487506	0.682153	0.876256
K.EEYN[0.98]GYTGAFR.C	3	4	AGTYG	12.0873	3.45e-07	3.847	tr|F7BAE9|F7BAE9_MOUSE	Trf	Deamidation	N174	0.509331	0.00304505	0.0740345
K.EFAPTEVN[15.99]D[15.99]IWK.Y	3	7	FAPTEVND	14.9772	4.17e-08	3.406	sp|A2AUC9|KLH41_MOUSE	Klhl41	oxidation	N566,D567	0.0603215	0.543862	0.80574
K.EFAPTEVNDIWKY[15.99]EDDKK.E	2	4	AFE	14.3798	1.93e-07	3.645	sp|A2AUC9|KLH41_MOUSE	Klhl41	oxidation	Y571	0.0717289	0.518864	0.792012
K.EFCENLSAD[15.99]CR.E	2	6	LNECFE	14.9672	0.000115	1.968	sp|Q76MZ3|2AAA_MOUSE	Ppp2r1a	oxidation	D316	-0.19491	0.212625	0.553765
K.EFE[43.99]M*SNLQSK@.I	1	4	LQSK	14.999	0.0339	1.386	sp|Q5SX39|MYH4_MOUSE	Myh4	Carboxylation	E1090	0.0554747	0.486165	0.775818
K.EFEELVAFIQQ[0.98]R.L	2	8	IFAVLEEFE	15	4.12e-10	4.064	sp|A2ASS6|TITIN_MOUSE	Ttn	Deamidation	Q9536	-0.103737	0.165602	0.495758
K.EFEM[43.99]SNLQSK@.I	12	3	EFE	14.0563	0.267	2.29	sp|Q5SX39|MYH4_MOUSE	Myh4	Carboxylation	M1091	0.0362699	0.46138	0.760215
K.EFEM*S[42.01]NLQSK@.I	2	4	EFE	12.1739	0.00511	1.797	sp|Q5SX39|MYH4_MOUSE	Myh4	acetylation	S1092	-0.0169208	0.8683	0.954646
K.EFEM*S[79.97]NLQSK.I	4	4	EFE	14.0818	0.0131	1.851	sp|Q5SX39|MYH4_MOUSE	Myh4	phosphorylation	S1092	0.105526	0.134146	0.444637
K.EFEM*SN[0.98]LQSK.I	12	3	EFE	9.69408	0.000379	2.677	sp|Q5SX39|MYH4_MOUSE	Myh4	Deamidation	N1093	0.017954	0.701975	0.883205
K.EFEM*SN[14.02]LQSK@.I	6	2	EFE	10.98	0.00122	1.637	sp|Q5SX39|MYH4_MOUSE	Myh4	methylation_mono	N1093	-0.0302898	0.583305	0.826553
K.EFEM*SN[15.99]LQSK.I	11	6	QLNS	15	0.000257	3.077	sp|Q5SX39|MYH4_MOUSE	Myh4	oxidation	N1093	0.0451613	0.370039	0.695766
K.EFEM*SNLQ[0.98]SK.I	4	2	SNL	9.07825	6.51e-06	2.6	sp|Q5SX39|MYH4_MOUSE	Myh4	Deamidation	Q1095	-0.0603822	0.341737	0.673
K.EFEMS[42.01]NLQSK@.I	5	5	MEFE	14.2911	0.00372	2.019	sp|Q5SX39|MYH4_MOUSE	Myh4	acetylation	S1092	0.0691023	0.59121	0.830912
K.EFEMSN[0.98]LQSK.I	11	7	SMEFE	14.9999	1.32e-09	4.147	sp|Q5SX39|MYH4_MOUSE	Myh4	Deamidation	N1093	-0.0293696	0.553383	0.812324
K.EFEMSN[14.02]LQSK@.I	5	6	SMEFE	14.8648	3.85e-05	1.982	sp|Q5SX39|MYH4_MOUSE	Myh4	methylation_mono	N1093	-0.00719021	0.917399	0.973726
K.EFEMSNLQ[0.98]SK.I	8	7	LNSMEFE	15	1.15e-09	3.971	sp|Q5SX39|MYH4_MOUSE	Myh4	Deamidation	Q1095	-0.13392	0.121857	0.421577
K.EFEMSNLQSK[43.99]IED[43.99]EQAIGIQLQKK@.I	2	7	SQLNSMEFE	15	0.00225	2.252	tr|G3UW82|G3UW82_MOUSE	Myh2	Carboxylation	K1100,D1103	-0.0171787	0.851807	0.947808
K.EFEMSNLQSKIE[43.99]D[43.99]EQAIGIQLQKK@.I	3	8	SQLNSMEFE	15	0.0052	2.157	tr|G3UW82|G3UW82_MOUSE	Myh2	Carboxylation	E1102,D1103	-0.0363552	0.543274	0.80574
K.EFEMSNLQSKIE[43.99]D[43.99]EQALGMQLQKK@.I	1	3	MEFE	14.9982	0.00644	2.12	sp|Q5SX39|MYH4_MOUSE	Myh4	Carboxylation	E1099,D1100	-0.0305613	0.662295	0.867676
K.EFEMSNLQSKIEDE[43.99]QAIGIQLQK[43.99]K@.I	1	7	SQLNSMEFE	15	0.000347	2.26	tr|G3UW82|G3UW82_MOUSE	Myh2	Carboxylation	E1104,K1113	-0.116116	0.145638	0.46533
K.EFEMSNLQSKIEDEQALGM*QLQK[42.01]K@.I	3	7	SQLNSMEFE	15	1.96e-05	2.383	sp|Q5SX39|MYH4_MOUSE	Myh4	acetylation	K1110	-0.067623	0.16588	0.495758
K.EFFN[0.98]GK.E	2	3	FFE	14.9998	1.04e-05	2.064	sp|P20029|GRP78_MOUSE	Hspa5	Deamidation	N381	0.861297	8.31748e-06	0.0020695
K.EFTLEFSR[15.99].D	7	4	FELTFE	14.8801	2e-06	2.314	sp|O55143|AT2A2_MOUSE	Atp2a2	oxidation	R489	0.166245	0.0966216	0.380461
K.EFTLEFSR[31.99].D	2	0	NA		0.00104	2.16	sp|O55143|AT2A2_MOUSE	Atp2a2	dihydroxy	R489	0.204629	0.209934	0.550191
K.EFTNVYIKNFGEEVD[15.99]D[15.99]GNLKELFSQFGK.T	1	0	NA		0.978	1.804	tr|Q6PHQ9|Q6PHQ9_MOUSE	Pabpc4	oxidation	D203,D204	-0.0645067	0.684378	0.876519
K.EG[15.99]VVECSFVQSK.E	1	5	SFVQSK	13.8848	0.422	1.31	sp|P08249|MDHM_MOUSE	Mdh2	oxidation	G271	-0.138469	0.453072	0.756112
K.EG[15.99]WPLDIR.V	4	1	IR	9.13964	0.00271	2.146	sp|Q99KI0|ACON_MOUSE	Aco2	oxidation	G372	-0.198872	0.132146	0.440502
K.EGAEWQ[0.98]LVSSAISVTTCR.I	2	3	EAG	10.204	0.000225	2.963	sp|A2ASS6|TITIN_MOUSE	Ttn	Deamidation	Q32561	0.152581	0.305304	0.641372
K.EGAEWQLVSSAISVTTCR[15.99].I	2	12	SIASSVLQWEAGE	15	1.56e-05	3.138	sp|A2ASS6|TITIN_MOUSE	Ttn	oxidation	R32573	0.0713028	0.341295	0.673
K.EGGHS[79.97]LPM*S[79.97]QEDDEEEEK.D	1	3	QEDD	8.10134	3.63e-10	2.466	tr|G5E8J6|G5E8J6_MOUSE	Hrc	phosphorylation	S565,S569	-0.104995	0.55063	0.809953
K.EGIEVGEK[42.01]VK@.S	1	1	VK	6.52078	0.686	2.173	sp|O55103|PRAX_MOUSE	Prx	acetylation	K1259	0.0441676	0.761086	0.908974
K.EGLLLWCQ[0.98]R.K	6	5	WLLLGE	15	2.45e-07	2.95	sp|P57780|ACTN4_MOUSE	Actn4	Deamidation	Q175	-0.0349979	0.713661	0.889616
K.EGLLLWCQR[15.99].K	27	5	WLLLGE	14.9687	0.429	2.228	sp|P57780|ACTN4_MOUSE	Actn4	oxidation	R176	-0.0656181	0.299232	0.635921
K.EGLLLWCQR[31.99].K	26	4	LLLGE	13.3325	2.02e-05	2.124	sp|P57780|ACTN4_MOUSE	Actn4	dihydroxy	R176	-0.0394491	0.575284	0.822507
K.EGN[0.98]GTVM*GAELR.H	34	3	LR	8.22854	1.77e-05	2.497	sp|Q60605|MYL6_MOUSE	Myl6	Deamidation	N101	0.113581	0.209632	0.550056
K.EGN[0.98]GTVMGAELR.H	24	6	EAGMV	10.3275	1.64e-05	3.772	sp|Q60605|MYL6_MOUSE	Myl6	Deamidation	N101	0.0250994	0.679854	0.875957
K.EGN[0.98]HLFLK.V	5	5	HLF	14.9996	0.0691	2.746	sp|A2ASS6|TITIN_MOUSE	Ttn	Deamidation	N13149	0.104358	0.525454	0.796431
K.EGN[14.02]GTVMGAELR.H	3	4	GTVM	10.0766	0.00277	2.035	sp|Q60605|MYL6_MOUSE	Myl6	methylation_mono	N101	-0.108764	0.366716	0.693528
K.EGN[14.02]LELLK@.I	1	4	LELLK	11.0919	0.849	2.051	sp|Q8BJZ4|RT35_MOUSE	Mrps35	methylation_mono	N99	0.0146193	0.887829	0.961915
K.EGN[15.99]GTVM*GAELR.H	4	3	GE	10.1056	0.00139	2.167	sp|Q60605|MYL6_MOUSE	Myl6	oxidation	N101	0.023882	0.797023	0.926058
K.EGNGK[43.99]VMGAELR.H	2	4	EAG	8.77794	0.00763	2.558	sp|Q8CI43|MYL6B_MOUSE	Myl6b	Carboxylation	K159	0.771019	0.0423259	0.25776
K.EGNGT[42.01]VMGAELR.H	1	4	GNGE	12.2048	0.123	1.9	sp|Q60605|MYL6_MOUSE	Myl6	acetylation	T103	-0.130503	0.387896	0.710679
K.EGNGTVM[43.99]GAELR.H	1	2	GE	10.8837	0.414	1.949	sp|Q60605|MYL6_MOUSE	Myl6	Carboxylation	M105	0.147253	0.321075	0.656226
K.EGNHLFLK[42.01]VK@.N	1	4	LFLH	10.9935	0.00418	1.71	sp|A2ASS6|TITIN_MOUSE	Ttn	acetylation	K13154	0.0421798	0.687287	0.878195
K.EGNP[15.99]GPLGPIGP[15.99]P[15.99]GVR.G	2	6	NGE	8.39831	1.02	4.605	sp|Q3U962|CO5A2_MOUSE	Col5a2	oxidation	P1188,P1196,P1197	0.286567	0.379951	0.703106
K.EGNPGPLGPIGP[15.99]P[15.99]GVR.G	2	7	GLPGPNG	14.818	3.53e-19	4.887	sp|Q3U962|CO5A2_MOUSE	Col5a2	oxidation	P1196,P1197	0.204755	0.514611	0.788813
K.EGPP[15.99]GLRGDP[15.99]GSHGR.V	2	1	PG	5.47103	8.91e-11	3.767	sp|Q3U962|CO5A2_MOUSE	Col5a2	oxidation	P939,P945	0.381041	0.128592	0.433855
K.EGPVGLP[15.99]GIDGRP[15.99]GPIGPAGPR.G	4	4	LGVPG	10.7888	1.61e-18	6.31	sp|Q01149|CO1A2_MOUSE	Col1a2	oxidation	P477,P483	-0.00497954	0.986823	0.995354
K.EGPVGLPG[15.99]IDGRP[15.99]GPIGPAGPR.G	4	4	LGVPG	10.6067	1.37e-21	5.642	sp|Q01149|CO1A2_MOUSE	Col1a2	oxidation	G478,P483	-0.444562	0.104933	0.394235
K.EGPVGLPGIDGR[14.02]PGPIGPAGPR.G	5	4	LGVPG	10.7744	9.24e-07	3.431	sp|Q01149|CO1A2_MOUSE	Col1a2	methylation_mono	R482	0.0266047	0.926231	0.976755
K.EGQ[0.98]ALASNVDYR.Q	2	7	DVNSALA	14.3554	2.82e-10	3.598	tr|A2AQB2|A2AQB2_MOUSE	Neb	Deamidation	Q297	0.125012	0.172464	0.504032
K.EGQN[0.98]LVSDIDYR.Q	1	4	IDYR	14.9865	3.24e-09	3.406	tr|E9Q1W3|E9Q1W3_MOUSE	Neb	Deamidation	N4797	0.146361	0.145257	0.464448
K.EGQNLVSDIDY[31.99]R.Q	1	6	DIDSVLN	14.8503	1.28e-10	2.806	tr|E9Q1W3|E9Q1W3_MOUSE	Neb	dihydroxy	Y4804	0.111958	0.246188	0.58781
K.EGQNLVSDIDYR[14.02].Q	5	6	DIDSVLN	14.4486	0.000609	2.09	tr|E9Q1W3|E9Q1W3_MOUSE	Neb	methylation_mono	R4805	0.0847739	0.253716	0.59542
K.EGVVECSFVQ[0.98]SK.E	1	8	VECSFV	15	5.68e-12	4.024	sp|P08249|MDHM_MOUSE	Mdh2	Deamidation	Q279	-0.286062	0.0424936	0.258108
K.EGWP[15.99]LDIR.V	4	1	IR	10.4332	0.00441	2.16	sp|Q99KI0|ACON_MOUSE	Aco2	oxidation	P374	-0.122835	0.249142	0.590351
K.EGWP[31.99]LDIR.V	2	1	IR	11.839	0.000256	2.091	sp|Q99KI0|ACON_MOUSE	Aco2	dihydroxy	P374	-0.0136128	0.903919	0.968569
K.EHIIIQWTK[42.01]PESDGGNEISNYLVDKREK.K	1	5	TWQIII	14.9795	0.0242	1.806	sp|A2ASS6|TITIN_MOUSE	Ttn	acetylation	K31051	0.0541267	0.763601	0.91057
K.EHYPN[0.98]GVCTVYGK.K	5	9	YHE	14.9968	4.77e-13	3.52	sp|P47754|CAZA2_MOUSE	Capza2	Deamidation	N138	-0.0432139	0.463873	0.761208
K.EIAD[43.99]YLAAGK@.D	1	1	EI	11.2217	0.0485	1.926	sp|Q9CX00|IST1_MOUSE	Ist1	Carboxylation	D42	0.0416295	0.676828	0.874506
K.EIDQEAAVEVSQLR[31.99]DP[31.99]QHDLDR[31.99].V	4	3	QDI	9.05402	1.78e-05	2.195	sp|Q9CR68|UCRI_MOUSE	Uqcrfs1	dihydroxy	R196,P198,R204	-0.294966	0.0142748	0.15583
K.EIHLWFKP[31.99]EELIDYK.S	3	5	IDYK	14.9935	7.62e-12	3.957	sp|Q01768|NDKB_MOUSE	Nme2	dihydroxy	P136	-0.196405	0.567915	0.819113
K.EILGY[15.99]WVEYR.Q	4	5	GLIE	13.8027	2.81e-07	3.518	sp|A2ASS6|TITIN_MOUSE	Ttn	oxidation	Y32254	0.0238366	0.69934	0.881633
K.EIS[42.01]ELR.Q	2	2	ELR	14.9987	24.4	1.992	sp|Q8BUK6|HOOK3_MOUSE	Hook3	acetylation	S280	0.0388284	0.558132	0.814016
K.EIS[79.97]DDEAEEEK.G	9	8	DDEAEEEK	15	1.54e-06	2.523	sp|P11499|HS90B_MOUSE	Hsp90ab1	phosphorylation	S226	-0.00486992	0.974982	0.99205
K.EITALAP[15.99]STM*K.I	20	6	ALATIE	14.9631	1.91e-05	3.154	co|CON_P60712|Con	CON_P60712	oxidation	P321	0.0457933	0.367395	0.694009
K.EITALAP[15.99]STMK.I	13	3	ATI	9.41482	0.0508	2.715	co|CON_P60712|Con	CON_P60712	oxidation	P321	-0.0238324	0.696538	0.880149
K.EITALAP[31.99]STM*K.I	36	5	ALATIE	14.7824	1.32e-06	2.868	co|CON_P60712|Con	CON_P60712	dihydroxy	P321	0.0476423	0.332695	0.664689
K.EITALAP[31.99]STMK.I	39	5	ALATIE	14.6812	0.000565	3.101	co|CON_P60712|Con	CON_P60712	dihydroxy	P321	0.0571331	0.260195	0.599982
K.EITALAPS[42.01]TM*KIK@.I	4	3	ALA	10.8623	13.4	2.179	co|CON_P60712|Con	CON_P60712	acetylation	S322	0.282477	0.00270419	0.0685289
K.EITALAPS[42.01]TMK@.I	8	5	ALATIE	14.9998	0.000106	1.808	co|CON_P60712|Con	CON_P60712	acetylation	S322	0.15709	0.0137208	0.152564
K.EITALAPST[42.01]M*K@.I	3	4	ALATI	12.0313	0.00459	1.748	co|CON_P60712|Con	CON_P60712	acetylation	T323	0.247255	0.151094	0.473626
K.EITALAPST[42.01]MK@.I	11	6	ALATIE	14.8697	0.0678	1.888	co|CON_P60712|Con	CON_P60712	acetylation	T323	0.0454561	0.369946	0.695741
K.EITALAPST[42.01]MKIK@.I	8	6	ALATIE	14.6014	7.02	2.445	co|CON_P60712|Con	CON_P60712	acetylation	T323	0.299858	0.000736781	0.0332171
K.EITALAPSTM[43.99]K[43.99]IK.I	1	5	ALATIE	14.8757	0.346	2.227	co|CON_P60712|Con	CON_P60712	Carboxylation	M324,K325	0.183836	0.279516	0.618898
K.EITALAPSTM[43.99]K[43.99]IK@.I	2	7	ALATIE	14.7185	0.0189	2.144	co|CON_P60712|Con	CON_P60712	Carboxylation	M324,K325	0.962366	1.61962e-07	0.000118462
K.EITALAPSTM[43.99]K@.I	48	5	ALATIE	14.9999	0.000329	2.394	co|CON_P60712|Con	CON_P60712	Carboxylation	M324	0.0253213	0.573873	0.822349
K.EITALAPSTM*K[42.01]IK[42.01].I	1	5	ALATIE	15	0.00558	1.706	co|CON_P60712|Con	CON_P60712	acetylation	K325,K327	-0.00051762	0.99657	0.999074
K.EITALAPSTM*K[43.99]IK[43.99].I	2	5	ALATIE	14.7907	0.241	1.71	co|CON_P60712|Con	CON_P60712	Carboxylation	K325,K327	0.169432	0.399013	0.718064
K.EITALAPSTMK[114.04]IK[114.04].I	1	4	LATIE	14.888	4.98	1.245	co|CON_P60712|Con	CON_P60712	ubiquitination	K325,K327	-0.0458477	0.731421	0.896745
K.EITALAPSTMK[114.04]IK[114.04]QM*WISK.Q	14	5	ALATIE	14.7738	0.000104	1.95	tr|F8WGM8|F8WGM8_MOUSE	Actg1	ubiquitination	K81,K83	0.0499944	0.449761	0.754069
K.EITALAPSTMK[42.01]IK.I	1	5	ALATIE	14.8069	0.00243	1.78	co|CON_P60712|Con	CON_P60712	acetylation	K325	0.165637	0.161354	0.490886
K.EITALAPSTMK[43.99].I	7	4	ALATI	14.1503	7.61e-06	2.646	co|CON_P60712|Con	CON_P60712	Carboxylation	K325	0.00378785	0.965676	0.987916
K.EITALAPSTMKIK[43.99].I	1	5	ALATIE	14.9185	0.0696	1.683	co|CON_P60712|Con	CON_P60712	Carboxylation	K327	0.0653305	0.635479	0.854281
K.EITN[14.02]LK@.D	3	3	TIE	15	0.306	2.394	sp|Q8BL66|EEA1_MOUSE	Eea1	methylation_mono	N1160	0.109401	0.295606	0.633103
K.EIVLADVIDN[0.98]DSWR.L	1	8	DIVDALVIE	15	0.0209	2.228	sp|Q9DCL9|PUR6_MOUSE	Paics	Deamidation	N211	0.176635	0.0702556	0.323522
K.EK[14.02]MR[14.02]LEPVK@.E	1	0	NA		0.392	1.88	sp|A2AGL3|RYR3_MOUSE	Ryr3	methylation_mono	K818,R820	-0.184695	0.59298	0.83122
K.EK[42.01]IMSVIK@.E	1	5	IMSVIK	15	0.287	1.784	sp|Q8R429|AT2A1_MOUSE	Atp2a1	acetylation	K544	0.371745	0.000876912	0.0359657
K.EKLLATE[43.99]QEDAAVAK@.S	1	5	DAAVAK	14.9994	0.471	1.518	sp|Q99PL5|RRBP1_MOUSE	Rrbp1	Carboxylation	E915	0.730683	0.000218002	0.017084
K.EKS[42.01]LLSQEK@.E	1	0	NA		1.1	1.728	tr|E9Q512|E9Q512_MOUSE	Trip11	acetylation	S432	0.157631	0.67602	0.873719
K.ELDIAGDEDN[14.02]RK[14.02].W	1	6	DGAIDLE	14.9984	0.000289	2.032	sp|Q9WUZ7|SH3BG_MOUSE	Sh3bgr	methylation_mono	N45,K47	-0.371705	0.088755	0.362686
K.ELEAVQ[0.98]SAINK.K	1	7	VAELE	14.9532	2.51e-09	4.236	sp|A2ASS6|TITIN_MOUSE	Ttn	Deamidation	Q4542	-0.0698777	0.453571	0.756112
K.ELEAVQ[0.98]SAINKK.I	1	3	ELE	8.92697	4.33e-12	4.319	sp|A2ASS6|TITIN_MOUSE	Ttn	Deamidation	Q4542	-0.0668685	0.35068	0.681942
K.ELEAVQSAIN[0.98]K.K	3	8	IASQVAELE	15	2.78e-06	4.308	sp|A2ASS6|TITIN_MOUSE	Ttn	Deamidation	N4546	0.0758354	0.304841	0.640942
K.ELEAVQSAIN[14.02]K@.K	1	8	IASQVAELE	15	0.118	2.136	sp|A2ASS6|TITIN_MOUSE	Ttn	methylation_mono	N4546	-0.0354071	0.725377	0.89483
K.ELED[15.99]M*N[15.99]QK.L	1	3	ELE	12.1924	0.00697	1.804	sp|P13412|TNNI2_MOUSE	Tnni2	oxidation	D95,N97	0.0211155	0.781153	0.920292
K.ELED[15.99]M*NQK.L	2	2	ELE	9.93619	1.02e-05	2.689	sp|P13412|TNNI2_MOUSE	Tnni2	oxidation	D95	-0.0128405	0.829838	0.93927
K.ELEDM[43.99]NQK@.L	1	5	DELE	14.1514	0.318	1.591	sp|P13412|TNNI2_MOUSE	Tnni2	Carboxylation	M96	0.0506578	0.48825	0.776444
K.ELEDM*N[0.98]QK.L	1	2	DELE	13.4685	0.955	2.133	sp|P13412|TNNI2_MOUSE	Tnni2	Deamidation	N97	-0.447682	0.0260195	0.209901
K.ELEDM*N[15.99]QK.L	2	3	DELE	11.3568	0.000472	2.667	sp|P13412|TNNI2_MOUSE	Tnni2	oxidation	N97	-0.0449826	0.517937	0.791286
K.ELEDMN[0.98]QK.L	3	2	MD	12.9331	0.655	3.017	sp|P13412|TNNI2_MOUSE	Tnni2	Deamidation	N97	-0.0107902	0.844499	0.943864
K.ELEDMNQ[0.98]K.L	1	5	NMDELE	15	0.0026	3.265	sp|P13412|TNNI2_MOUSE	Tnni2	Deamidation	Q98	-0.926105	0.00260092	0.0673401
K.ELEDMNQK[42.01]LFDLR.G	3	8	NMDEL	14.9988	2.33e-06	2.762	sp|P13412|TNNI2_MOUSE	Tnni2	acetylation	K99	0.134112	0.156777	0.482819
K.ELEEEIE[43.99]RR.Q	1	3	LEEEIE	11.1644	0.0222	2.61	sp|Q9R269|PEPL_MOUSE	Ppl	Carboxylation	E902	-0.100452	0.240505	0.583126
K.ELEEKMVSLLQE[43.99]K[43.99]NDLQLQVQAEQDNLADAEER.C	1	1	LAD	8.56805	4.61	1.89	sp|Q91Z83|MYH7_MOUSE	Myh7	Carboxylation	E883,K884	-0.0145136	0.976643	0.992762
K.ELEGTQQTLQTIKSELE[43.99]MVQEDLSETQK@DK@.F	2	2	ELE	10.3733	1.03	1.941	sp|P55937|GOGA3_MOUSE	Golga3	Carboxylation	E1329	-0.204522	0.524364	0.795692
K.ELEMS[42.01]YRMDK@.C	1	1	LE	7.93125	2.46	1.811	sp|Q69Z37|SAM9L_MOUSE	Samd9l	acetylation	S994	0.260794	0.0565957	0.293553
K.ELEQ[0.98]IFCQFDSK.L	1	5	QCFI	11.6301	4.29e-08	3.388	sp|Q60597|ODO1_MOUSE	Ogdh	Deamidation	Q328	-0.0273644	0.685249	0.877009
K.ELEQFNS[79.97]DIQK.L	1	3	ELE	11.7464	0.936	1.91	sp|P11531|DMD_MOUSE	Dmd	phosphorylation	S1790	0.295317	0.168941	0.49977
K.ELGTVM*R[15.99].M	4	4	VTGLE	14.0534	3.51	1.886	sp|P62204|CALM_MOUSE	Calm1	oxidation	R38	0.031282	0.667548	0.869943
K.ELGTVMR[31.99].M	6	4	VTGLE	14.1287	0.00131	2.008	sp|P62204|CALM_MOUSE	Calm1	dihydroxy	R38	0.157071	0.127367	0.43119
K.ELISK[42.01]ILLNR.R	1	3	SILE	11.5417	2.88e-05	3.34	sp|P22599|A1AT2_MOUSE	Serpina1b	acetylation	K292	0.375688	0.371904	0.697181
K.ELLN[0.98]GQK.L	2	4	LLE	15	0.0764	2.441	sp|Q3ULJ0|GPD1L_MOUSE	Gpd1l	Deamidation	N295	0.0655227	0.454357	0.756112
K.ELN[0.98]ARPLEVFMCSVLK.R	1	1	LK	8.46358	3.02e-14	4.802	sp|Q9CQC9|SAR1B_MOUSE	Sar1b	Deamidation	N169	0.271104	0.00374317	0.0815182
K.ELN[0.98]YFAK.A	4	4	AFY	14.9568	0.0275	2.633	sp|P09411|PGK1_MOUSE	Pgk1	Deamidation	N195	-0.101888	0.200329	0.538692
K.ELN[14.02]TLK@.S	1	2	TLK	12.8292	2.12	2.507	sp|P53564|CUX1_MOUSE	Cux1	methylation_mono	N357	-0.065531	0.352513	0.683151
K.ELQ[0.98]VSLFQTMVLLMFNEGEEFSLEEIK.H	1	5	LEEIK	14.8309	0.468	2.314	sp|A2A432|CUL4B_MOUSE	Cul4b	Deamidation	Q801	-0.174943	0.255456	0.597425
K.ELQK[43.99]VER.Q	1	3	VER	11.5701	1.36	1.847	tr|E9PUR0|E9PUR0_MOUSE	Ankhd1	Carboxylation	K843	0.0723684	0.442736	0.750425
K.ELQTIFDTLPPMR[14.02].Y	1	7	LTDFITQLE	15	2.78e-05	2.094	sp|P11531|DMD_MOUSE	Dmd	methylation_mono	R945	0.171744	0.0625382	0.307678
K.ELSATSSTQ[0.98]K.I	2	7	TSSTASLE	15	1.16e-05	3.846	sp|A2ASS6|TITIN_MOUSE	Ttn	Deamidation	Q854	0.00768369	0.918416	0.974014
K.ELSD[43.99]IAHR.I	2	2	SL	14.9946	3.34e-06	2.348	sp|P05064|ALDOA_MOUSE	Aldoa	Carboxylation	D18	0.930497	0.0416064	0.255302
K.ELSDIAHR[15.99].I	1	4	AIDSL	12.7018	0.626	1.889	sp|P05064|ALDOA_MOUSE	Aldoa	oxidation	R22	-0.604394	0.00246453	0.0651234
K.ELSESN[0.98]TVR.M	1	6	SESL	15	2.94e-07	3.106	sp|A2ASS6|TITIN_MOUSE	Ttn	Deamidation	N4670	0.118507	0.276988	0.616591
K.ELT[42.01]YQTEEDRK@.N	3	4	EED	14.9998	0.00452	2.002	sp|Q91Z83|MYH7_MOUSE	Myh7	acetylation	T1851	0.0456877	0.45197	0.75532
K.ELT[79.97]Y[79.97]QSEEDRK.N	1	3	LE	14.0076	0.00462	1.697	sp|P13541|MYH3_MOUSE	Myh3	phosphorylation	T1852,Y1853	0.0242415	0.808616	0.930131
K.ELTAD[15.99]AR.E	1	2	ATL	12.2616	1.14	2.164	sp|Q99JW4|LIMS1_MOUSE	Lims1	oxidation	D171	0.234433	0.1188	0.418356
K.ELTEEEK[42.01]K@.A	1	5	EEETLE	15	1.32	1.676	sp|A2ASS6|TITIN_MOUSE	Ttn	acetylation	K2056	0.0845911	0.537693	0.803061
K.ELTERAEDEEEIN[14.02]AELTAK@.K	1	5	AELTAK	15	1.49e-05	2.598	sp|Q5SX39|MYH4_MOUSE	Myh4	methylation_mono	N937	-0.100062	0.455288	0.756112
K.ELTERAEDEEEINAELTAK[42.01]K[42.01].R	1	0	NA		6.38e-06	3.142	sp|Q5SX39|MYH4_MOUSE	Myh4	acetylation	K943,K944	-0.0122557	0.939296	0.981797
K.ELTGLGN[0.98]ALK.N	1	4	LE	14.986	2.79e-06	3.268	sp|P50544|ACADV_MOUSE	Acadvl	Deamidation	N490	-0.0922723	0.652379	0.861319
K.ELTY[15.99]QTEEDRK.N	9	6	TLE	10.7543	7.39e-06	4.312	sp|Q91Z83|MYH7_MOUSE	Myh7	oxidation	Y1852	0.0802089	0.210314	0.55044
K.ELTY[31.99]QSEEDRK.N	1	5	TLE	12.8307	1.28e-07	3.239	sp|P13541|MYH3_MOUSE	Myh3	dihydroxy	Y1853	0.124498	0.0850056	0.35409
K.ELTY[31.99]QTEEDRK.N	9	5	TEED	10.9352	1.12	2.318	sp|Q91Z83|MYH7_MOUSE	Myh7	dihydroxy	Y1852	-0.219238	0.00401185	0.084169
K.ELTY[79.97]QS[79.97]EEDRK.N	1	4	EDRK	11.0825	0.0102	1.356	sp|P13541|MYH3_MOUSE	Myh3	phosphorylation	Y1853,S1855	0.135892	0.121952	0.42174
K.ELTY[79.97]QTEEDRK.N	2	8	QTEEDRK	15	1.84e-09	3.047	sp|Q91Z83|MYH7_MOUSE	Myh7	phosphorylation	Y1852	0.100646	0.106573	0.397531
K.ELTYQ[0.98]SEEDRK.N	1	5	TLE	14.883	0.216	1.739	sp|P13541|MYH3_MOUSE	Myh3	Deamidation	Q1854	0.0549558	0.281734	0.621144
K.ELTYQ[0.98]TEEDRK.N	6	7	YTL	11.5772	3.06e-06	4.427	sp|Q91Z83|MYH7_MOUSE	Myh7	Deamidation	Q1853	0.0089266	0.92185	0.975255
K.ELTYQAEEDK[114.04].K	1	4	QYTLE	15	4.36	1.151	tr|E9Q264|E9Q264_MOUSE	Myh15	ubiquitination	K1849	0.0502541	0.783298	0.921336
K.ELTYQS[42.01]EEDRK@.N	17	6	YTLE	13.8485	8.57e-06	4.216	sp|P13541|MYH3_MOUSE	Myh3	acetylation	S1855	-0.0576875	0.271659	0.612802
K.ELTYQS[79.97]EEDRK.N	4	2	YTL	8.41089	0.00103	1.864	sp|P13541|MYH3_MOUSE	Myh3	phosphorylation	S1855	0.015011	0.83665	0.940963
K.ELTYQSE[43.99]EDRK@.N	4	4	TLE	13.2789	0.00012	2.941	sp|P13541|MYH3_MOUSE	Myh3	Carboxylation	E1856	0.0868617	0.11438	0.411273
K.ELTYQSEEDRK[114.04].N	1	3	YTL	14.9977	0.00823	1.855	sp|P13541|MYH3_MOUSE	Myh3	ubiquitination	K1860	0.119022	0.563001	0.816365
K.ELTYQTE[43.99]EDRK@.N	2	5	TLE	14.9815	2.42e-05	3.054	sp|Q91Z83|MYH7_MOUSE	Myh7	Carboxylation	E1855	-0.00313719	0.95968	0.986191
K.ELTYQTEE[43.99]DRK@.N	1	5	YTLE	13.3905	0.123	1.939	sp|Q91Z83|MYH7_MOUSE	Myh7	Carboxylation	E1856	0.205638	0.0464939	0.267571
K.ELTYQTEEDK[14.02]K@.N	4	6	EETQYTL	14.9901	8.11e-05	2.152	sp|Q02566|MYH6_MOUSE	Myh6	methylation_mono	K1860	0.0736159	0.201021	0.539455
K.ELTYQTEEDK[42.01]K@.N	4	5	YTLE	11.0047	4.83e-06	2.313	sp|Q02566|MYH6_MOUSE	Myh6	acetylation	K1860	-0.000911074	0.991608	0.996779
K.ELTYQTEEDR[14.02]K@.N	1	3	YTLE	10.9784	0.0121	1.939	sp|Q91Z83|MYH7_MOUSE	Myh7	methylation_mono	R1858	0.102712	0.530871	0.799028
K.ELTYQTEEDR[15.99]K.N	1	8	DEETQYTLE	15	0.0004	2.898	sp|Q91Z83|MYH7_MOUSE	Myh7	oxidation	R1858	0.0798796	0.343825	0.674509
K.ELTYQTEEDRK[42.01]NVLR.L	2	3	QYTL	10.4416	7.1e-06	3.816	sp|Q5SX39|MYH4_MOUSE	Myh4	acetylation	K1863	0.161455	0.218287	0.558658
K.ELVSDANQ[0.98]HVK.S	3	5	NADSVL	13.8161	1.25e-10	3.163	sp|Q76MZ3|2AAA_MOUSE	Ppp2r1a	Deamidation	Q339	-0.0365423	0.669724	0.870581
K.ELVSDTNQHVK@S[42.01]ALASVIM*GLSTVLGK.E	1	0	NA		2.13	2.075	sp|Q7TNP2|2AAB_MOUSE	Ppp2r1b	acetylation	S355	0.130305	0.379049	0.702767
K.ELVY[15.99]QTEEDRK.N	20	7	QTEEDRK	15	2.09e-05	2.377	sp|A2AQP0|MYH7B_MOUSE	Myh7b	oxidation	Y1859	0.00155245	0.975672	0.992321
K.ELVY[31.99]QTEEDRK.N	6	6	TEEDRK	14.936	0.0306	2.068	sp|A2AQP0|MYH7B_MOUSE	Myh7b	dihydroxy	Y1859	-0.00757613	0.872537	0.956574
K.ELVY[79.97]QTEEDRK.N	13	3	LE	10.2405	5.03e-08	3.437	sp|A2AQP0|MYH7B_MOUSE	Myh7b	phosphorylation	Y1859	0.00634052	0.898961	0.966934
K.ELVYQ[0.98]TEEDRK.N	3	2	ED	14.989	0.000127	2.03	sp|A2AQP0|MYH7B_MOUSE	Myh7b	Deamidation	Q1860	0.0467866	0.741767	0.90027
K.ELWD[15.99]TLY[15.99]QLETDK.F	1	5	ELQYLT	11.1355	1.34e-05	3.148	sp|Q9QZ47|TNNT3_MOUSE	Tnnt3	oxidation	D219,Y222	-0.43997	0.0929969	0.37186
K.ELWD[15.99]TLYQLETDK.F	4	6	QYLT	14.1071	2.52e-06	3.824	sp|Q9QZ47|TNNT3_MOUSE	Tnnt3	oxidation	D219	0.14352	0.284935	0.624127
K.ELWD[15.99]TLYQLETDKFEFGEK.L	1	7	QYLT	9.51929	2.14e-19	6.165	sp|Q9QZ47|TNNT3_MOUSE	Tnnt3	oxidation	D219	-0.21625	0.0880194	0.3609
K.ELWD[43.99]TLYQLETDK@FEFGEK@.L	2	7	KFEF	9.27844	0.000137	5.672	sp|Q9QZ47|TNNT3_MOUSE	Tnnt3	Carboxylation	D219	-0.454647	0.0270298	0.213154
K.ELWDTLY[31.99]QLETDK.F	1	5	ELQYLT	11.5423	1.28e-06	3.201	sp|Q9QZ47|TNNT3_MOUSE	Tnnt3	dihydroxy	Y222	0.00774384	0.970708	0.989306
K.ELWDTLYQ[0.98]LETDKFEFGEK.L	1	4	KFEF	9.53706	0.003	2.059	sp|Q9QZ47|TNNT3_MOUSE	Tnnt3	Deamidation	Q223	-0.0942038	0.495815	0.779887
K.EM*AN[0.98]MKEEFEK.A	1	0	NA		0.0311	2.023	sp|Q5SX40|MYH1_MOUSE	Myh1	Deamidation	N858	-0.66805	0.000908281	0.0364017
K.EM*AN[15.99]MKEDFEK.A	1	4	EDFEK	15	8.33	1.615	sp|Q5SX39|MYH4_MOUSE	Myh4	oxidation	N855	-0.67836	0.0100658	0.131862
K.EM*PELLVR[14.02]LAR[14.02].E	1	0	NA		1.81	1.961	sp|Q80YT7|MYOME_MOUSE	Pde4dip	methylation_mono	R1088,R1091	-0.741444	0.193571	0.530105
K.EM*T[42.01]YQAEEDRK@.N	1	3	DRK	11.4417	0.0128	1.888	tr|B1AR69|B1AR69_MOUSE	Myh13	acetylation	T1855	-0.0656252	0.593267	0.83122
K.EMAN[0.98]MK.E	4	3	AME	15	0.00204	2.098	sp|Q02566|MYH6_MOUSE	Myh6	Deamidation	N853	0.281952	0.221217	0.562301
K.EMAN[0.98]MKEDFEK.A	1	6	AME	13.0165	6.22e-05	3.881	sp|Q5SX39|MYH4_MOUSE	Myh4	Deamidation	N855	-0.703976	0.00600746	0.102966
K.EMAN[0.98]MKEEFEK.A	2	4	AME	12.4844	5.74e-09	4.172	sp|Q5SX40|MYH1_MOUSE	Myh1	Deamidation	N858	-0.454006	0.0114445	0.14029
K.EMAN[14.02]MK[14.02]EDFEK@.A	1	6	AME	12.1076	0.0984	2.024	sp|Q5SX39|MYH4_MOUSE	Myh4	methylation_mono	N855,K857	-1.30475	0.0130132	0.148534
K.EMANMK[42.01]EDFEK@.A	1	4	FEK	12.0195	0.00404	2.544	sp|Q5SX39|MYH4_MOUSE	Myh4	acetylation	K857	-1.10349	0.00258521	0.0671927
K.EMANMK@EDFEK[14.02]AK[14.02].E	2	4	MNAME	13.2735	0.768	2.176	sp|Q5SX39|MYH4_MOUSE	Myh4	methylation_mono	K862,K864	-0.378241	0.0919123	0.369206
K.EMLN[0.98]GQK.L	2	4	ME	15	5.77e-05	2.491	sp|P13707|GPDA_MOUSE	Gpd1	Deamidation	N293	0.206066	0.0475735	0.27053
K.EMPAVHEQ[0.98]K.D	1	6	VAPME	14.9999	4.62e-06	3.152	sp|E9Q9K5|TRDN_MOUSE	Trdn	Deamidation	Q261	0.175486	0.282662	0.621785
K.EMSVGYAN[0.98]GIR.V	2	6	AYGVSME	15	1.08e-05	3.145	sp|Q7TSQ8|PDPR_MOUSE	Pdpr	Deamidation	N661	0.0982379	0.256575	0.597813
K.EN[0.98]AIDRAEQAEADKK.Q	3	5	RDIA	10.4073	3.03e-16	5.073	co|CON_Q3SX28|Con	CON_Q3SX28	Deamidation	N16	0.0910592	0.44594	0.752872
K.EN[0.98]QEFVNFR.K	3	5	NVFEQ	14.6341	0.00354	3.037	sp|O55126|NIPS2_MOUSE	Gbas	Deamidation	N142	0.107115	0.450385	0.754459
K.EN[0.98]YAELLDDGFLK.N	3	2	LDD	8.86868	1.8e-09	3.464	sp|Q04857|CO6A1_MOUSE	Col6a1	Deamidation	N789	1.33132	0.000112247	0.0116815
K.EN[0.98]YAGNYR.C	2	2	NGAY	14.9976	1.34e-06	2.368	tr|D3YU50|D3YU50_MOUSE	Mybpc1	Deamidation	N122	0.0283364	0.780777	0.92019
K.EN[0.98]YHQIK.D	2	3	YHQ	10.4697	0.00243	2.463	tr|E9Q1W3|E9Q1W3_MOUSE	Neb	Deamidation	N5153	0.018459	0.829312	0.93927
K.EN[14.02]LK@AAQEEYIK@.R	1	7	AAQEEYIK	15	0.00961	4.115	sp|P05064|ALDOA_MOUSE	Aldoa	methylation_mono	N320	0.296404	0.0700282	0.323493
K.ENAALLTAN[0.98]GLHLSQSR.E	7	10	ALLTA	15	2.06e-12	4.844	sp|Q8CC35|SYNPO_MOUSE	Synpo	Deamidation	N279	-0.0984828	0.249202	0.590351
K.ENAIDR[14.02]AEQAEADK@K@.Q	2	5	DIANE	13.7181	2.45e-07	2.848	co|CON_Q3SX28|Con	CON_Q3SX28	methylation_mono	R20	-0.0289608	0.799897	0.927287
K.ENAIDRAEQ[0.98]AEADKK.Q	3	5	IANE	11.1869	2.87e-14	5.197	co|CON_Q3SX28|Con	CON_Q3SX28	Deamidation	Q23	0.111423	0.435269	0.744709
K.ENAIDRAEQAEADK[42.01]K@.Q	1	2	RDI	7.57967	5.34e-05	3.227	co|CON_Q3SX28|Con	CON_Q3SX28	acetylation	K28	0.247281	0.171006	0.502429
K.ENINKLMT[42.01]DLK@.S	1	4	NINE	15	0.00407	2.5	tr|E9Q264|E9Q264_MOUSE	Myh15	acetylation	T651	0.033771	0.741302	0.900046
K.ENKVPCLECN[15.99]YK.V	3	2	VKN	10.9237	5.11e-08	2.568	sp|A2ASS6|TITIN_MOUSE	Ttn	oxidation	N30688	-0.380611	0.109963	0.40349
K.ENLAK[42.01]AEAK@.R	1	6	ALNE	14.993	1.39	1.617	sp|Q5SX40|MYH1_MOUSE	Myh1	acetylation	K872	0.012027	0.866852	0.953801
K.ENLK[114.04]AAQEEYIK.R	1	4	EEYIK	14.9999	2.16e-09	4.547	sp|P05064|ALDOA_MOUSE	Aldoa	ubiquitination	K322	0.370695	0.00337146	0.0776612
K.ENLK[42.01]AAQEEYIK@.R	2	8	AAQEEYIK	15	1.48e-05	2.465	sp|P05064|ALDOA_MOUSE	Aldoa	acetylation	K322	0.266279	0.0131519	0.149264
K.ENLVS[79.97]LEEALQNKDNEFTSIK.H	1	0	NA		0.238	1.639	sp|Q9ESK9|RBCC1_MOUSE	Rb1cc1	phosphorylation	S900	-0.22677	0.181301	0.513966
K.ENTEYN[0.98]FR.I	2	2	FR	10.3606	1.84e-05	2.591	sp|A2ASS6|TITIN_MOUSE	Ttn	Deamidation	N26864	-0.00688809	0.918924	0.974173
K.ENVEY[15.99]HFR.V	6	5	EVNE	14.1927	2.81e-06	2.682	sp|A2ASS6|TITIN_MOUSE	Ttn	oxidation	Y32087	0.0721992	0.170186	0.500912
K.ENY[15.99]HQIK.D	3	2	HQ	14.9972	0.0141	2.302	tr|E9Q1W3|E9Q1W3_MOUSE	Neb	oxidation	Y5154	0.16775	0.0387245	0.247189
K.ENYAGN[0.98]YR.C	1	5	GAYNE	13.2376	7.07e-05	2.03	tr|D3YU50|D3YU50_MOUSE	Mybpc1	Deamidation	N126	-0.225276	0.0617115	0.307081
K.ENYLSEHCPP[15.99]LHIP[15.99]G[15.99]SMSEVQELCK.Q	1	7	PCHESL	12.0518	4.32e-15	4.124	sp|P13412|TNNI2_MOUSE	Tnni2	oxidation	P51,P55,G56	-0.02207	0.84159	0.942589
K.ENYLSEHCPPLHIP[15.99]G[15.99]SMSEVQELCK.Q	3	8	PCHESL	11.6893	7.96e-09	4.015	sp|P13412|TNNI2_MOUSE	Tnni2	oxidation	P55,G56	-0.142497	0.325837	0.659869
K.EPEPVVHYD[43.99]I.-	1	5	HVVPEPE	14.9999	3.69e-05	1.639	sp|Q9D6J5|NDUB8_MOUSE	Ndufb8	Carboxylation	D185	0.119736	0.234634	0.576956
K.EPLISGWLFFR[31.99].Y	8	5	GSILPE	14.9006	1.53e-07	2.604	sp|O55143|AT2A2_MOUSE	Atp2a2	dihydroxy	R835	0.38643	0.000411858	0.0249302
K.EPMT[42.01]VSSDQMAK@.L	2	8	VSSDQMAK	15	0.000776	2.165	sp|P16015|CAH3_MOUSE	Ca3	acetylation	T216	0.46749	0.0176143	0.175483
K.EPMTVSSDQ[0.98]MAK.L	1	8	MTVSSD	15	7.11e-08	4.212	sp|P16015|CAH3_MOUSE	Ca3	Deamidation	Q221	0.610631	0.180471	0.513687
K.EPPVFSSFP[15.99]PIVETLK.N	1	9	PIVET	13.8128	1.01e-11	2.977	sp|A2ASS6|TITIN_MOUSE	Ttn	oxidation	P6411	-0.112865	0.380454	0.703444
K.EPVMAVPGDLAEP[15.99]VPSLDLGK.K	1	4	VAM	6.975	6.46e-10	3.509	sp|Q8R4E4|MYOZ3_MOUSE	Myoz3	oxidation	P20	0.216135	0.328626	0.662155
K.EPVVY[15.99]DTHVNK.Q	1	4	THVNK	15	3.67e-11	3.36	sp|A2ASS6|TITIN_MOUSE	Ttn	oxidation	Y17955	0.218456	0.114526	0.411458
K.EPVVYDTHVN[0.98]K.Q	1	4	TDYV	13.4364	1.27e-10	3.678	sp|A2ASS6|TITIN_MOUSE	Ttn	Deamidation	N17960	0.0713618	0.255966	0.597685
K.EQ[0.98]ALIR.K	1	2	ILA	9.19146	0.206	2.024	sp|A2ASS6|TITIN_MOUSE	Ttn	Deamidation	Q1224	-0.100294	0.136124	0.448147
K.EQ[0.98]DTSAHLER.M	4	7	ELHASTD	14.9991	2.05e-07	3.575	sp|Q91Z83|MYH7_MOUSE	Myh7	Deamidation	Q1773	0.123772	0.211482	0.551957
K.EQ[0.98]GFLSFWR.G	5	4	FSLFG	14.9806	2.7e-06	3.111	sp|P48962|ADT1_MOUSE	Slc25a4	Deamidation	Q65	-0.164153	0.0799192	0.343565
K.EQ[0.98]LAM*VER.R	3	3	MAL	12.1419	0.0078	1.93	sp|Q5SX39|MYH4_MOUSE	Myh4	Deamidation	Q1674	0.0341259	0.686791	0.87804
K.EQ[0.98]LAMVER.R	3	2	LAMV	8.51816	0.00246	2.629	sp|Q5SX39|MYH4_MOUSE	Myh4	Deamidation	Q1674	-1.22825	0.00184365	0.0569779
K.EQ[0.98]QEDFK.E	2	4	FDEQ	15	0.000258	2.506	sp|P05977|MYL1_MOUSE	Myl1	Deamidation	Q45	0.10365	0.176412	0.508692
K.EQ[0.98]TMLPELDLR.G	2	5	DLEPLMT	14.9925	0.178	3.781	sp|A2ASS6|TITIN_MOUSE	Ttn	Deamidation	Q22848	0.0990327	0.165543	0.495758
K.EQAVTLAQ[0.98]K.M	1	6	ALTVAQE	15	9.07e-11	3.779	sp|Q9Z2I9|SUCB1_MOUSE	Sucla2	Deamidation	Q224	-0.113192	0.339392	0.671365
K.EQDTSAHLE[43.99]R.M	1	7	LHASTDQE	15	5.1e-06	2.113	sp|Q91Z83|MYH7_MOUSE	Myh7	Carboxylation	E1780	-0.00941678	0.888371	0.962003
K.EQDTSAHLER[14.02].M	4	8	ELHASTDQE	15	0.000174	2.14	sp|Q91Z83|MYH7_MOUSE	Myh7	methylation_mono	R1781	-0.0935917	0.414003	0.729303
K.EQDTSAHLER[15.99].M	2	5	HASTDQ	14.5617	0.00283	2.549	sp|Q91Z83|MYH7_MOUSE	Myh7	oxidation	R1781	-0.166515	0.0819311	0.347339
K.EQDTSAHLER[31.99].M	3	5	STDQE	14.9271	5.58e-05	2.448	sp|Q91Z83|MYH7_MOUSE	Myh7	dihydroxy	R1781	0.0635106	0.462396	0.760887
K.EQGFLSFWR[31.99].G	3	4	QGFLS	8.36391	9.24e-09	2.699	sp|P48962|ADT1_MOUSE	Slc25a4	dihydroxy	R72	-0.348431	0.282353	0.62173
K.EQILLQKDYESASLTEVR[15.99]ALLR.K	1	5	QLLIQE	15	1.26	2.214	sp|Q9JI91|ACTN2_MOUSE	Actn2	oxidation	R438	-0.318551	0.00778411	0.11645
K.EQKEPVMAVPG[15.99]DLAEPVPSLDLGK.K	1	0	NA		0.912	1.912	sp|Q8R4E4|MYOZ3_MOUSE	Myoz3	oxidation	G15	-0.37993	0.189403	0.524082
K.EQLAM*VER[14.02].R	1	6	ALQE	14.9996	0.0546	1.343	sp|Q5SX39|MYH4_MOUSE	Myh4	methylation_mono	R1680	0.197662	0.13606	0.448147
K.EQLAM*VER[15.99].R	1	4	ALQE	13.4365	0.147	1.567	sp|Q5SX39|MYH4_MOUSE	Myh4	oxidation	R1680	0.311607	0.498726	0.780585
K.EQLAMVER[31.99].R	4	4	ALQE	13.9784	0.259	1.677	sp|Q5SX39|MYH4_MOUSE	Myh4	dihydroxy	R1680	0.312192	0.489292	0.776444
K.EQLAMVER[31.99]R[31.99].A	1	5	VMALQE	14.9851	0.000472	2.147	sp|Q5SX39|MYH4_MOUSE	Myh4	dihydroxy	R1680,R1681	0.390316	0.0126772	0.146791
K.EQMIALTEANETLK[14.02]KQIEELQQEAK[14.02].K	1	0	NA		0.0429	1.991	sp|P55937|GOGA3_MOUSE	Golga3	methylation_mono	K953,K964	0.151354	0.0813541	0.346401
K.EQQED[15.99]FK.E	4	4	EQQE	13.4408	2.95e-05	2.179	sp|P05977|MYL1_MOUSE	Myl1	oxidation	D48	0.13191	0.0479663	0.270779
K.EQQLQ[0.98]ELK.L	1	5	LQQE	13.4196	0.221	2.849	sp|Q9ESK9|RBCC1_MOUSE	Rb1cc1	Deamidation	Q1040	0.0774559	0.406404	0.724313
K.EQQN[0.98]GFNYLSDTVK.E	1	6	YN	13.4843	4.62e-06	4.009	sp|P11531|DMD_MOUSE	Dmd	Deamidation	N996	0.38433	0.0371265	0.244058
K.EQSVLEFR[15.99].V	1	5	ELVSQE	14.9862	0.0067	2.166	sp|A2ASS6|TITIN_MOUSE	Ttn	oxidation	R29323	-0.0637333	0.699052	0.881549
K.EQSVLEFR[31.99].V	2	0	NA		0.0011	2.059	sp|A2ASS6|TITIN_MOUSE	Ttn	dihydroxy	R29323	0.155739	0.340517	0.672453
K.ER[14.02]IEAQN[14.02]QPFDAK@.T	1	4	PFDAK	15	1.32	1.686	sp|P13541|MYH3_MOUSE	Myh3	methylation_mono	R24,N29	-0.457712	0.0557113	0.292276
K.ER[14.02]IEAQNK@PFDAK@.T	1	1	NK	7.15632	0.000502	2.296	sp|Q5SX39|MYH4_MOUSE	Myh4	methylation_mono	R24	0.0832959	0.616843	0.843438
K.ERIEAQ[0.98]NKPFDAK.T	2	5	KPFDAK	15	6.48e-09	3.675	sp|Q5SX39|MYH4_MOUSE	Myh4	Deamidation	Q28	0.174481	0.0293993	0.220461
K.ERIEAQN[0.98]RPFDAK.T	1	4	PFDAK	15	0.0304	1.394	tr|G3UW82|G3UW82_MOUSE	Myh2	Deamidation	N29	-0.0315703	0.794758	0.924817
K.ERIEAQN[14.02]K[14.02]PFDAKSSVFVVDAK@.E	1	5	FVVDAK	15	0.0332	1.919	sp|Q5SX39|MYH4_MOUSE	Myh4	methylation_mono	N29,K30	-1.3491	0.0103476	0.134151
K.ERIEAQN[14.02]K@PFDAK@.T	3	1	AK	9.2359	0.102	2.015	sp|Q5SX39|MYH4_MOUSE	Myh4	methylation_mono	N29	0.0537297	0.50877	0.786782
K.ERIEAQNK[14.02]PFDAK[14.02].T	1	6	NQAEIRE	14.9982	0.248	1.663	sp|Q5SX39|MYH4_MOUSE	Myh4	methylation_mono	K30,K35	-0.150193	0.472837	0.767398
K.ERIEAQNK[42.01]PFDAK@.T	1	5	PFDAK	15	0.00254	2.097	sp|Q5SX39|MYH4_MOUSE	Myh4	acetylation	K30	0.181292	0.207673	0.547043
K.ERIEAQNK@PFDAK[42.01].T	2	0	NA		0.00104	2.359	sp|Q5SX39|MYH4_MOUSE	Myh4	acetylation	K35	0.245205	0.0752043	0.332608
K.ERIEAQNK@PFDAK[42.01]SSVFVVDAK@.E	4	4	VFVVD	11.6893	3.3e-10	4.385	sp|Q5SX39|MYH4_MOUSE	Myh4	acetylation	K35	-1.07982	0.00591234	0.102962
K.ERIEAQNK@PFDAKSS[42.01]VFVVDAK@.E	1	0	NA		0.393	2.383	sp|Q5SX39|MYH4_MOUSE	Myh4	acetylation	S37	-1.31499	1.23801e-07	9.87819e-05
K.ERIEAQNKP[31.99]FDAK.T	4	1	KN	5.84562	1.72e-05	2.51	sp|Q5SX39|MYH4_MOUSE	Myh4	dihydroxy	P31	0.0252244	0.665822	0.869339
K.ERIEAQNKPFD[15.99]AK.T	2	0	NA		5.9e-08	3.454	sp|Q5SX39|MYH4_MOUSE	Myh4	oxidation	D33	0.0864795	0.251166	0.59315
K.ERIEAQNKPFDAKT[79.97]SVFVAEPK.E	1	0	NA		0.0244	1.849	sp|P13542|MYH8_MOUSE	Myh8	phosphorylation	T38	-0.786903	0.00706038	0.11276
K.ERIEAQNR[14.02]PFDAK@.T	2	5	PFDAK	15	0.000206	2.233	tr|G3UW82|G3UW82_MOUSE	Myh2	methylation_mono	R30	0.41507	8.78845e-05	0.0100177
K.ERIEAQNRPFDS[79.97]K.K	1	0	NA		0.00398	1.717	tr|B1AR69|B1AR69_MOUSE	Myh13	phosphorylation	S34	0.14063	0.756968	0.906975
K.ERILT[79.97]VEGLTEGSLYEFK.I	1	6	VEGLTE	11.7187	3.07e-05	2.678	tr|Q14BI5|Q14BI5_MOUSE	Myom2	phosphorylation	T771	-0.133667	0.0753784	0.332962
K.ERN[0.98]GILWQTVSK.A	3	5	WQTVSK	15	1.84e-10	3.697	sp|A2ASS6|TITIN_MOUSE	Ttn	Deamidation	N23090	-0.658817	0.042127	0.25677
K.ERN[0.98]SLLWVK.A	2	4	LWVK	14.9996	0.0127	2.51	sp|A2ASS6|TITIN_MOUSE	Ttn	Deamidation	N20923,N24172	0.263779	0.0436705	0.260841
K.ERN[15.99]GILWQTVSK.A	1	3	QTV	7.43911	4.5e-06	2.348	sp|A2ASS6|TITIN_MOUSE	Ttn	oxidation	N23090	0.289878	0.142401	0.45976
K.ERNT[79.97]ILWVK.E	2	4	ILWVK	15	0.00489	1.516	sp|A2ASS6|TITIN_MOUSE	Ttn	phosphorylation	T30673	0.535858	0.15793	0.485409
K.ERVIIEN[0.98]VGTK.S	2	3	VGTK	14.9419	4.73e-07	3.606	sp|A2ASS6|TITIN_MOUSE	Ttn	Deamidation	N16943	0.394352	0.172853	0.504533
K.ESD[15.99]WN[15.99]QHK.E	1	2	QHK	14.4939	0.038	2.102	sp|O08539|BIN1_MOUSE	Bin1	oxidation	D565,N567	0.245806	0.0651376	0.312582
K.ESD[15.99]WNQHK.E	2	1	NQ	5.049	0.000232	2.504	sp|O08539|BIN1_MOUSE	Bin1	oxidation	D565	0.343821	0.0127586	0.146959
K.ESFEVQ[0.98]WK.R	2	5	VEFSE	15	0.036	3.035	sp|A2ASS6|TITIN_MOUSE	Ttn	Deamidation	Q14372	0.0745446	0.482939	0.772724
K.ESIVS[42.01]QLS[42.01]RSKQAFTQQIEELK@.R	3	6	FTQQIEE	14.9428	0.000236	2.26	sp|P13541|MYH3_MOUSE	Myh3	acetylation	S1300,S1303	0.0893573	0.436212	0.745596
K.ESIVSQLSRS[42.01]K[42.01]QAFTQQIEELK@.R	1	7	TQQIEELK	15	1.4	2.319	sp|P13541|MYH3_MOUSE	Myh3	acetylation	S1305,K1306	0.158	0.249059	0.590351
K.ESLISP[31.99]K.D	2	2	LIS	13.3557	0.295	2.285	sp|Q70KF4|CMYA5_MOUSE	Cmya5	dihydroxy	P1828	-0.246494	0.381747	0.704054
K.ESN[0.98]TFFQVEPNTK.L	1	5	EVQF	10.2982	9.78e-11	3.496	sp|E9PZQ0|RYR1_MOUSE	Ryr1	Deamidation	N1538	0.119538	0.205105	0.543375
K.ESNTFFQVEP[15.99]NTK.L	1	5	EVQFFT	13.105	1.73e-06	2.466	sp|E9PZQ0|RYR1_MOUSE	Ryr1	oxidation	P1545	0.0840629	0.209836	0.550191
K.ESVRK[114.04]AAELALK.T	3	3	LALK	15	0.287	1.575	sp|Q6PDI5|ECM29_MOUSE	Ecm29	ubiquitination	K1217	0.474034	0.0987901	0.38454
K.ET[42.01]KTLLAAGDK@.D	1	4	AAGDK	15	0.14	1.756	sp|P32848|PRVA_MOUSE	Pvalb	acetylation	T83	0.301239	0.00468626	0.0918049
K.ET[79.97]LFPSMPEEQR.L	1	0	NA		0.023	1.742	sp|A2ASS6|TITIN_MOUSE	Ttn	phosphorylation	T4046	0.14695	0.120221	0.419635
K.ETAHWKP[31.99]PPWNDVDILK.E	1	4	VDILK	15	8.02e-08	3.468	sp|Q91WD5|NDUS2_MOUSE	Ndufs2	dihydroxy	P63	-0.165167	0.079756	0.343315
K.ETAHWKPPP[31.99]WNDVDILK.E	1	8	VDILK	15	1.01e-11	4.069	sp|Q91WD5|NDUS2_MOUSE	Ndufs2	dihydroxy	P65	-0.126605	0.110723	0.404437
K.ETAHWKPPPWN[0.98]DVDILK.E	2	8	VDILK	15	8.99e-08	4.402	sp|Q91WD5|NDUS2_MOUSE	Ndufs2	Deamidation	N67	-0.087387	0.36616	0.693338
K.ETAMLSWDVP[15.99]ENDGGAPVK.N	2	3	SL	12.7706	1.48e-16	3.608	sp|A2ASS6|TITIN_MOUSE	Ttn	oxidation	P28090	-0.0925314	0.698108	0.880991
K.ETECTY[15.99]FSTPLLLGK.K	6	3	LL	5.43562	2.54e-07	3.704	sp|P08249|MDHM_MOUSE	Mdh2	oxidation	Y287	-0.236783	0.0119853	0.143512
K.ETECTYFS[42.01]TPLLLGK@.K	1	3	LLGK	14.8834	0.00138	2.067	sp|P08249|MDHM_MOUSE	Mdh2	acetylation	S289	-0.295954	0.045115	0.263966
K.ETIIAFAWEPN[0.98]GSK.F	1	8	EWAFAIITE	15	3.47e-09	4.298	sp|Q8JZQ9|EIF3B_MOUSE	Eif3b	Deamidation	N562	0.105579	0.173267	0.504901
K.ETLQNVWIHLDG[15.99]PGVMRPK.R	1	7	VNQLTE	14.9987	2.23e-06	2.955	sp|Q8BH61|F13A_MOUSE	F13a1	oxidation	G670	0.239459	0.253797	0.59545
K.ETN[0.98]GLSGSSVVM*ECK.V	11	3	VVS	9.50876	2.61e-09	3.218	sp|A2ASS6|TITIN_MOUSE	Ttn	Deamidation	N8580	-0.0554436	0.424909	0.737262
K.ETN[0.98]GLSGSSVVMECK.V	7	11	SGSSVVMECK	15	4.23e-13	5.845	sp|A2ASS6|TITIN_MOUSE	Ttn	Deamidation	N8580	-0.0573086	0.352272	0.682989
K.ETNLESK[42.01]EKSDVNDK@.A	1	5	SELNTE	14.9964	0.27	1.545	sp|Q99LM3|SMTL1_MOUSE	Smtnl1	acetylation	K151	0.497779	0.0297327	0.221633
K.ETPQNATPNE[43.99]SLAASSQK@.R	1	7	SLAASSQK	15	1.87e-07	2.309	sp|P70670|NACAM_MOUSE	Naca	Carboxylation	E1114	0.164093	0.393067	0.715015
K.ETSSLY[15.99]K.L	1	4	LSSTE	14.9998	0.0216	2.549	sp|O55126|NIPS2_MOUSE	Gbas	oxidation	Y69	-0.0915432	0.429305	0.740909
K.EVDEQMLN[14.02]VQNK@.N	2	4	QE	15	0.0632	2.047	sp|P68372|TBB4B_MOUSE	Tubb4b	methylation_mono	N332	0.173587	0.049603	0.275548
K.EVEPALELLEP[15.99]IDQK.F	1	8	ELLELAPEV	15	2.85e-10	2.935	sp|P50396|GDIA_MOUSE	Gdi1	oxidation	P375	-0.0335894	0.695492	0.87946
K.EVESLN[14.02]ETLK@.N	1	3	LTE	12.5397	0.00484	2.727	sp|Q91VW5|GOGA4_MOUSE	Golga4	methylation_mono	N1560	0.162026	0.075086	0.33234
K.EVFRPLK[114.04]PAVSTDLTALAK.E	1	0	NA		1.19	1.654	tr|E9PVG7|E9PVG7_MOUSE	Map4k4	ubiquitination	K784	0.16164	0.515671	0.78961
K.EVGVY[15.99]EALK.D	6	6	VGVE	14.9986	2.38e-06	3.511	sp|P14152|MDHC_MOUSE	Mdh1	oxidation	Y210	-0.110456	0.169753	0.500494
K.EVGVY[31.99]EALK.D	3	4	VGVE	14.4757	0.000649	3.283	sp|P14152|MDHC_MOUSE	Mdh1	dihydroxy	Y210	-0.121578	0.17489	0.506603
K.EVGVY[79.97]EALK.D	2	3	LAE	14.9948	1.2	1.631	sp|P14152|MDHC_MOUSE	Mdh1	phosphorylation	Y210	0.198367	0.038549	0.246427
K.EVHKQVVDS[42.01]AYEVIK@.L	1	6	YEVIK	14.9996	7.07e-06	2.615	sp|P06151|LDHA_MOUSE	Ldha	acetylation	S237	0.0878763	0.411903	0.727775
K.EVIN[0.98]GNIK.T	2	5	IVE	15	0.000777	2.724	sp|Q9Z1D1|EIF3G_MOUSE	Eif3g	Deamidation	N61	0.0284369	0.766229	0.912346
K.EVLSFKP[31.99]P[31.99]R[31.99].Q	1	5	KFSLVE	15	0.00902	1.456	sp|O08911|MK12_MOUSE	Mapk12	dihydroxy	P353,P354,R355	-0.000352648	0.995548	0.998734
K.EVLVTIESSGTFSK[14.02]TFHVNSGNRLLLQEVR.L	1	0	NA		0.0369	2.268	tr|D3YW52|D3YW52_MOUSE	Pzp	methylation_mono	K1306	0.243769	0.104167	0.392559
K.EVM*FTEEDVKFYLAE[43.99]LALALDHLHGLGIIYR.D	1	0	NA		35.6	1.666	sp|Q9WUT3|KS6A2_MOUSE	Rps6ka2	Carboxylation	E167	-0.117174	0.206598	0.545693
K.EVN[14.02]DLK@.M	1	2	DLK	12.0354	1.03	1.77	sp|Q64511|TOP2B_MOUSE	Top2b	methylation_mono	N1162	0.0730029	0.697766	0.880707
K.EVS[79.97]DDEAEEK.E	2	7	DDEAEEK	15	7.63e-06	2.146	sp|P07901|HS90A_MOUSE	Hsp90aa1	phosphorylation	S231	0.180321	0.0447516	0.263419
K.EVTGSIQ[0.98]LCR.D	2	5	ISGTVE	14.999	7.65e-10	3.424	sp|Q8R429|AT2A1_MOUSE	Atp2a1	Deamidation	Q612	0.0933612	0.103781	0.392528
K.EVVEEAEN[0.98]GR.D	1	7	EAEEVVE	15	4.56e-05	3.003	sp|P26350|PTMA_MOUSE	Ptma	Deamidation	N29	0.447389	0.0438991	0.261058
K.EVVVT[79.97]LMKK.A	1	1	KK	4.23769	0.0255	1.896	sp|Q8BX70|VP13C_MOUSE	Vps13c	phosphorylation	T1435	-0.381508	0.0143019	0.15583
K.EWFLEAAK[114.04].D	2	6	AAELFWE	15	0.00378	1.631	sp|P06745|G6PI_MOUSE	Gpi	ubiquitination	K234	-0.769343	0.0135337	0.151906
K.EWFLEAAKDPS[79.97]AVAK.H	1	2	FW	10.4463	1.93e-07	2.565	sp|P06745|G6PI_MOUSE	Gpi	phosphorylation	S237	-0.0950206	0.455019	0.756112
K.EWG[15.99]Y[15.99]ASHNGPDHWHELYPIAK.G	1	11	HDPGNHSA	15	2.45e-07	4.82	sp|P16015|CAH3_MOUSE	Ca3	oxidation	G6,Y7	0.198661	0.167979	0.498935
K.EWGYASHN[0.98]GPDHWHELYPIAK.G	3	6	SAYGW	12.3873	3.54e-13	3.517	sp|P16015|CAH3_MOUSE	Ca3	Deamidation	N11	0.291945	0.0705232	0.323905
K.EWGYASHN[14.02]GPDHWHELYPIAK@.G	9	8	ELYPI	13.5983	1.44e-07	3.349	sp|P16015|CAH3_MOUSE	Ca3	methylation_mono	N11	0.303812	0.0332665	0.233397
K.EWGYASHNGP[31.99]DHWHELY[31.99]P[31.99]IAK.G	14	4	GNH	14.2308	3.33e-06	2.846	sp|P16015|CAH3_MOUSE	Ca3	dihydroxy	P13,Y20,P21	0.270131	0.108662	0.400558
K.EWGYASHNGPD[15.99]HWHELYPIAK.G	6	7	HELYPI	13.8929	3.84e-17	4.793	sp|P16015|CAH3_MOUSE	Ca3	oxidation	D14	0.174009	0.0584147	0.298085
K.EWIECAHGIGGTR[14.02]AK[14.02].K	2	6	GHACEIW	14.9486	0.000101	1.915	sp|Q99LY9|NDUS5_MOUSE	Ndufs5	methylation_mono	R51,K53	0.151527	0.509106	0.786782
K.EWLVGM*LGAES[79.97]TKLNNQARFILEK.I	1	3	ILEK	11.1023	1.26	1.446	sp|Q64511|TOP2B_MOUSE	Top2b	phosphorylation	S1054	0.264777	0.00843837	0.121085
K.EWSLG[15.99]ESP[15.99]AGGEEQDK.Q	2	3	EQDK	10.9041	0.000528	2.152	tr|Q6P6L5|Q6P6L5_MOUSE	Mybpc1	oxidation	G39,P42	-0.0427541	0.717785	0.89117
K.EWSLG[15.99]ESPAGGEEQDK.Q	3	4	EEQDK	14.9971	2.13e-08	3.608	tr|Q6P6L5|Q6P6L5_MOUSE	Mybpc1	oxidation	G39	-0.0448718	0.590543	0.830374
K.EY[15.99]TIVVK.V	1	4	TIVVK	15	3.3e-06	2.636	sp|A2ASS6|TITIN_MOUSE	Ttn	oxidation	Y21566	0.024296	0.666814	0.869374
K.EYEPEM*G[15.99]K.V	1	1	YE	7.5155	0.689	2.217	sp|O55143|AT2A2_MOUSE	Atp2a2	oxidation	G127	0.0732455	0.693606	0.87867
K.FAFN[0.98]GEFK.N	2	3	FAF	14.3832	1.36e-08	2.691	sp|Q91VM9|IPYR2_MOUSE	Ppa2	Deamidation	N250	-0.00302511	0.972906	0.990626
K.FAPLHS[79.97]M*NDLR.V	1	4	HLPA	14.1751	0.000257	1.813	sp|Q8BMS4|COQ3_MOUSE	Coq3	phosphorylation	S120	-0.110686	0.207886	0.547439
K.FAY[15.99]NQLIK.E	2	5	ILQNY	14.9903	9.19e-05	2.967	sp|Q02788|CO6A2_MOUSE	Col6a2	oxidation	Y726	0.289528	0.309671	0.645755
K.FAYN[0.98]QLIK.E	3	5	ILQ	14.9993	7.07e-05	3.022	sp|Q02788|CO6A2_MOUSE	Col6a2	Deamidation	N727	1.06543	0.0015303	0.0518589
K.FCAN[0.98]TCVDCR.K	3	2	CT	6.84753	4.2e-12	3.063	sp|P97447|FHL1_MOUSE	Fhl1	Deamidation	N38	-0.832248	0.000907719	0.0364017
K.FCAN[15.99]TCVDCR.K	1	4	CVDCR	15	0.188	1.84	sp|P97447|FHL1_MOUSE	Fhl1	oxidation	N38	-1.02339	0.0304932	0.223219
K.FCANTCVD[15.99]CR.K	2	7	VCTNACF	14.9999	1.11e-06	2.062	sp|P97447|FHL1_MOUSE	Fhl1	oxidation	D42	-0.697042	0.161723	0.491327
K.FCLDN[0.98]GAK.S	11	4	DLCF	15	2.55e-09	3.019	sp|P09411|PGK1_MOUSE	Pgk1	Deamidation	N53	-0.0701264	0.537138	0.803061
K.FDCHY[15.99]CRDPLQGK.K	4	2	HCD	10.4725	2.28e-10	2.89	sp|P97447|FHL1_MOUSE	Fhl1	oxidation	Y9	-0.663525	0.0128062	0.147313
K.FDCHY[31.99]CR[31.99]DP[31.99]LQGK.K	1	3	CDF	9.67202	0.00248	1.618	sp|P97447|FHL1_MOUSE	Fhl1	dihydroxy	Y9,R11,P13	-1.179	0.00280669	0.0696627
K.FDDPKFEVIDKPQ[0.98]S.-	1	2	DDF	8.97863	3.33e-10	3.179	sp|P97450|ATP5J_MOUSE	Atp5j	Deamidation	Q107	-0.401743	0.0318726	0.228744
K.FDEN[0.98]AK.V	3	2	EDF	11.3585	0.179	2.023	sp|P09411|PGK1_MOUSE	Pgk1	Deamidation	N295	0.389717	0.0689856	0.322153
K.FEDGDLTLYQS[42.01]NAILR.H	1	4	DEF	8.80497	5.7e-05	2.421	sp|P19157|GSTP1_MOUSE	Gstp1	acetylation	S66	0.0515791	0.556929	0.814016
K.FEEILTR[14.02].L	1	5	TLIEEF	14.9996	0.00427	1.305	sp|P07310|KCRM_MOUSE	Ckm	methylation_mono	R314	-0.32462	0.0663528	0.316086
K.FEFGEK[42.01]LK@.R	1	5	EGFEF	13.7246	0.521	1.461	sp|Q9QZ47|TNNT3_MOUSE	Tnnt3	acetylation	K234	0.413076	0.00604164	0.102966
K.FELTGIPPAPR[14.02].G	11	3	LTGI	10.1798	1.28e-09	2.897	sp|P63017|HSP7C_MOUSE	Hspa8	methylation_mono	R469	-0.0304399	0.585263	0.827457
K.FFGN[0.98]LMDASK.L	2	6	ADML	15	5.41e-09	3.428	sp|Q9D0F9|PGM1_MOUSE	Pgm1	Deamidation	N364	-0.0954262	0.406928	0.724608
K.FFGN[15.99]LM*DASK.L	1	1	DA	5.34002	0.000141	2.721	sp|Q9D0F9|PGM1_MOUSE	Pgm1	oxidation	N364	-0.165563	0.0806902	0.344782
K.FFGNLM*D[15.99]ASK.L	1	6	LNGFF	14.9982	0.000312	3.038	sp|Q9D0F9|PGM1_MOUSE	Pgm1	oxidation	D367	-0.118429	0.116627	0.415436
K.FFQ[0.98]M*VGLK.K	5	1	VG	5.96119	7.48e-05	2.034	sp|P32848|PRVA_MOUSE	Pvalb	Deamidation	Q32	0.0750357	0.38414	0.706599
K.FFQ[0.98]MVGLK.K	6	5	LGVM	15	0.00279	2.891	sp|P32848|PRVA_MOUSE	Pvalb	Deamidation	Q32	0.124723	0.290458	0.628664
K.FFQEEVIP[31.99]HHTEWEK.A	7	7	IVEEQF	14.1236	4.35e-05	2.729	sp|P51174|ACADL_MOUSE	Acadl	dihydroxy	P74	0.0234075	0.78622	0.922794
K.FFQM*VG[15.99]LK.K	2	3	QFF	14.6927	0.00463	1.924	sp|P32848|PRVA_MOUSE	Pvalb	oxidation	G35	0.133648	0.287079	0.626995
K.FFQMVG[15.99]LK.K	1	4	VMQFF	14.7633	0.000107	1.599	sp|P32848|PRVA_MOUSE	Pvalb	oxidation	G35	0.0483262	0.54816	0.808902
K.FFQT[42.01]QIK@.S	1	3	FF	11.0851	0.00226	1.983	sp|Q8JZR0|ACSL5_MOUSE	Acsl5	acetylation	T672	-0.0185008	0.883141	0.960579
K.FFVGG[15.99]N[15.99]WK.M	5	2	GVF	8.57978	0.00069	2.231	sp|P17751|TPIS_MOUSE	Tpi1	oxidation	G61,N62	-0.102366	0.136905	0.449272
K.FFVGGN[0.98]WK.M	5	4	GGVFF	14.8136	2.47e-08	2.84	sp|P17751|TPIS_MOUSE	Tpi1	Deamidation	N62	-0.13153	0.0376084	0.245158
K.FFVGGN[15.99]WK.M	10	3	GVFF	12.9257	0.00537	2.34	sp|P17751|TPIS_MOUSE	Tpi1	oxidation	N62	-0.0327957	0.705446	0.885034
K.FG[15.99]ELALTK.E	1	5	TLALEG	15	0.00535	2.613	sp|Q8BMS1|ECHA_MOUSE	Hadha	oxidation	G328	-0.0507685	0.60825	0.839745
K.FGAD[15.99]ICQAELTIIDKPHFIK.E	3	5	LTIIDK	11.6357	0.00953	3.452	sp|A2ASS6|TITIN_MOUSE	Ttn	oxidation	D4520	-0.410784	0.417687	0.732548
K.FGAPQ[0.98]K.N	1	2	GA	9.38185	0.000462	2.099	sp|Q8BMS1|ECHA_MOUSE	Hadha	Deamidation	Q358	0.28258	0.460284	0.759524
K.FGCG[15.99]PPVEIGPILAVDPLGPPTSPER.L	2	7	GPILAVD	11.6742	7.22e-11	4.606	sp|A2ASS6|TITIN_MOUSE	Ttn	oxidation	G17067	0.108325	0.283184	0.62231
K.FGIEAFSD[15.99]CLR.Y	1	6	SFAEIGF	15	1.56e-05	1.891	sp|Q80XN0|BDH_MOUSE	Bdh1	oxidation	D220	0.240871	0.222965	0.564619
K.FGQ[0.98]NFLEK.L	3	5	NFLEK	14.9999	6.03e-06	2.86	sp|Q7TQ48|SRCA_MOUSE	Srl	Deamidation	Q604	-0.0192713	0.819687	0.934924
K.FGQN[0.98]FLEK.L	3	5	FLEK	14.9959	1.58e-06	3.014	sp|Q7TQ48|SRCA_MOUSE	Srl	Deamidation	N605	-0.0433294	0.433649	0.743561
K.FGVEQDVDMVFASFIR[14.02].K	6	6	DVDQEVG	14.9257	0.000447	2.034	sp|P52480|KPYM_MOUSE	Pkm	methylation_mono	R246	0.073088	0.549459	0.809432
K.FGY[15.99]HFTQQGPR.L	2	0	NA		7.54e-09	2.687	sp|P49813|TMOD1_MOUSE	Tmod1	oxidation	Y317	0.0425925	0.534653	0.801442
K.FIIHAPPGEFNEVFN[0.98]DVR.L	3	9	PPGEFN	13.0493	6.7e-13	4.739	sp|P47754|CAZA2_MOUSE	Capza2	Deamidation	N34	0.190771	0.104589	0.393307
K.FIIPN[0.98]IVK.Y	6	4	IIF	14.9862	1.48e-06	2.566	sp|P06151|LDHA_MOUSE	Ldha	Deamidation	N123	-0.170917	0.0202404	0.190203
K.FIPQ[0.98]M*TAGK.C	1	3	IF	10.0444	0.00506	1.826	sp|P51174|ACADL_MOUSE	Acadl	Deamidation	Q160	0.038474	0.730364	0.896685
K.FIPQ[0.98]MTAGK.C	2	3	IF	10.8735	3.73e-09	2.745	sp|P51174|ACADL_MOUSE	Acadl	Deamidation	Q160	-0.0861086	0.420539	0.734081
K.FIQDSIFG[15.99]LCPHMTEDNK.D	1	4	QD	11.9701	1.13e-06	2.299	sp|P27773|PDIA3_MOUSE	Pdia3	oxidation	G242	0.214312	0.237824	0.581113
K.FISKPN[0.98]EVHK.H	3	4	KSIF	11.8873	2.22e-09	3.402	sp|P01872|IGHM_MOUSE	Ighm	Deamidation	N323	1.67125	0.00542539	0.0989723
K.FITKT[79.97]PLLK.L	1	4	PLLK	12.4825	0.0597	1.44	sp|Q6ZWQ0|SYNE2_MOUSE	Syne2	phosphorylation	T667	-0.223371	0.683824	0.876449
K.FIWTN[0.98]HK.F	5	4	TWIF	15	2.61e-07	2.572	sp|Q7TMF3|NDUAC_MOUSE	Ndufa12	Deamidation	N112	-0.0795527	0.401569	0.72033
K.FIYEN[0.98]HPDVFSDSSM*DHFQK.F	2	6	HFQK	14.9108	5.62e-12	4.507	sp|Q9JK37|MYOZ1_MOUSE	Myoz1	Deamidation	N74	-0.447852	0.00369166	0.0809731
K.FIYENHPDVFSDS[79.97]SM*DHFQK.F	1	8	HNEYIF	14.9972	1.57e-13	3.594	sp|Q9JK37|MYOZ1_MOUSE	Myoz1	phosphorylation	S82	-0.178723	0.0621972	0.307194
K.FK[14.02]CSVPADAPEFIQHRVNAYN[14.02]LSDNVYK.H	1	0	NA		1.59	1.77	tr|E9Q1W3|E9Q1W3_MOUSE	Neb	methylation_mono	K778,N797	0.117813	0.291191	0.629038
K.FK[42.01]LNYK@PQEEYPDLSK@.H	3	9	PQEEYPDLSK	15	2.09e-06	2.851	sp|P07310|KCRM_MOUSE	Ckm	acetylation	K11	0.0537883	0.557311	0.814016
K.FK[43.99]LNYK[43.99]PQEEYPDLSK@.H	1	4	PDLSK	15	0.0145	1.848	sp|P07310|KCRM_MOUSE	Ckm	Carboxylation	K11,K15	2.45362	0.0245319	0.205289
K.FK@VEEGIVPDK[42.01]EYVLR.V	1	5	VIGEE	9.31707	2.65e-11	3.021	sp|A2ASS6|TITIN_MOUSE	Ttn	acetylation	K16143	0.00743082	0.928966	0.977689
K.FLGNNYLEEGPVGN[0.98]DIR.R	1	9	GEELYNNGLF	15	9.93e-20	5.901	sp|Q3V1D3|AMPD1_MOUSE	Ampd1	Deamidation	N711	0.0699274	0.525529	0.796431
K.FLGNNYLEEGPVGN[0.98]DIRR.T	5	9	GEELYNNGL	15	1.66e-12	4.065	sp|Q3V1D3|AMPD1_MOUSE	Ampd1	Deamidation	N711	0.0942228	0.276642	0.616109
K.FLNY[15.99]LSR.N	1	3	NL	8.2692	0.00362	2.166	sp|E9PZQ0|RYR1_MOUSE	Ryr1	oxidation	Y4552	0.166122	0.0370376	0.243871
K.FLPPPGYAP[15.99]CHEAVLPR.E	4	5	GPPPL	10.1117	1e-11	3.066	sp|E9PZQ0|RYR1_MOUSE	Ryr1	oxidation	P811	0.120664	0.357043	0.686477
K.FLQM*N[0.98]GYAVTR.G	3	2	QLF	10.4552	1.91e-09	2.541	sp|E9PZQ0|RYR1_MOUSE	Ryr1	Deamidation	N2934	0.0768855	0.30266	0.640623
K.FLQMN[0.98]GYAVTR.G	2	7	MQLF	14.2696	1.07e-11	3.757	sp|E9PZQ0|RYR1_MOUSE	Ryr1	Deamidation	N2934	0.0667195	0.332761	0.664689
K.FLTGY[15.99]EVK.A	2	3	GTLF	12.9804	1.78e-06	2.989	sp|Q60936|ADCK3_MOUSE	Adck3	oxidation	Y547	-0.290735	0.0593132	0.301268
K.FLTP[15.99]LM*DR.V	6	2	TLF	9.38599	0.000276	2.203	sp|Q5XKE0|MYPC2_MOUSE	Mybpc2	oxidation	P1048	0.052199	0.451197	0.754459
K.FLTPLM*D[15.99]R.V	2	2	TL	7.89195	0.000461	2.187	sp|Q5XKE0|MYPC2_MOUSE	Mybpc2	oxidation	D1051	0.0971063	0.174538	0.506338
K.FM[43.99]IELDGTENK@.S	3	4	ELD	13.9621	1.45	2.114	sp|P21550|ENOB_MOUSE	Eno3	Carboxylation	M94	-0.164311	0.0182494	0.179406
K.FM*IELD[43.99]GTENK@.S	2	4	EIMF	14.7501	0.0984	1.412	sp|P21550|ENOB_MOUSE	Eno3	Carboxylation	D98	-0.0597416	0.410438	0.72639
K.FM*IELDGTEN[0.98]K.S	7	4	IELD	13.934	9.51e-08	2.725	sp|P21550|ENOB_MOUSE	Eno3	Deamidation	N102	-0.0889381	0.222817	0.564567
K.FMIELDGTE[43.99]NK@.S	10	6	DLEIMF	15	0.000709	1.837	sp|P21550|ENOB_MOUSE	Eno3	Carboxylation	E101	-0.128647	0.052847	0.283173
K.FMIELDGTEN[0.98]K.S	13	6	GDLEIMF	14.9995	2.13e-09	4.002	sp|P21550|ENOB_MOUSE	Eno3	Deamidation	N102	-0.0444225	0.564821	0.81698
K.FMIELDGTEN[14.02]K[14.02]SK[14.02].F	2	6	GDLEIMF	15	6.02e-06	2.632	sp|P21550|ENOB_MOUSE	Eno3	methylation_mono	N102,K103,K105	-0.0766263	0.276055	0.615896
K.FN[0.98]GAHIPGSPFK.I	5	4	HAG	13.5269	2.43e-08	2.639	sp|Q8VHX6|FLNC_MOUSE	Flnc	Deamidation	N2484	-0.287296	0.00594161	0.102966
K.FN[0.98]GGGHINHTIFWTNLSPK.G	7	5	THNIH	11.8899	1.2e-11	4.1	sp|P09671|SODM_MOUSE	Sod2	Deamidation	N91	-0.289951	0.00947813	0.127787
K.FN[0.98]GTVK.A	7	3	VTG	11.0165	0.00994	2.115	co|CON_P10096|Con	CON_P10096	Deamidation	N54	-0.511471	0.0133996	0.151557
K.FN[0.98]HTAIPK.G	2	5	HTAIPK	15	0.345	2.949	sp|Q8R4E4|MYOZ3_MOUSE	Myoz3	Deamidation	N150	-0.0676928	0.354514	0.684719
K.FN[15.99]GTVK.A	2	3	GTVK	15	0.238	1.98	co|CON_P10096|Con	CON_P10096	oxidation	N54	-0.195274	0.203222	0.542018
K.FN[15.99]VWD[15.99]TAGQEK.F	1	3	TA	10.0842	1.18e-07	2.841	sp|P62827|RAN_MOUSE	Ran	oxidation	N62,D65	0.103373	0.294631	0.632423
K.FNISN[0.98]GGPAPEAITDK.I	3	7	SINF	11.6058	2.48e-07	5.571	sp|Q9D0F9|PGM1_MOUSE	Pgm1	Deamidation	N135	-0.751101	0.214749	0.555022
K.FNPETDFLTGK[42.01]DGK@K@.F	1	4	NF	7.95273	3.25e-14	4.132	sp|Q99KI0|ACON_MOUSE	Aco2	acetylation	K517	-0.173458	0.184187	0.518016
K.FQ[0.98]DLGVK.N	2	4	VGLD	15	0.144	2.625	sp|Q80UG5|SEPT9_MOUSE	Sept9	Deamidation	Q64	0.900569	0.00524493	0.0973251
K.FQGPDN[0.98]GQGPK.Y	1	4	GQG	10.1438	9.75e-12	3.793	sp|Q8CDN6|TXNL1_MOUSE	Txnl1	Deamidation	N187	0.0506174	0.524448	0.795692
K.FQVHQMLN[14.02]EMDELK@.E	1	8	LMQHVQF	15	5.43e-06	2.205	sp|Q3V1D3|AMPD1_MOUSE	Ampd1	methylation_mono	N276	0.152916	0.419389	0.733266
K.FRDTIVVN[0.98]AGETFR.L	2	6	TFR	9.35076	9.53e-16	4.498	sp|A2ASS6|TITIN_MOUSE	Ttn	Deamidation	N25427	-0.0375733	0.824826	0.937914
K.FRVSAVN[0.98]GAGK.G	2	4	GAGK	14.9683	9.32e-07	2.845	sp|A2ASS6|TITIN_MOUSE	Ttn	Deamidation	N30121	0.278345	0.391996	0.714246
K.FS[42.01]SPVDMLGVVLAK@.K	1	5	GVVLAK	15	0.183	1.439	tr|E9Q1W3|E9Q1W3_MOUSE	Neb	acetylation	S4054	0.422047	0.0225704	0.197712
K.FSAY[15.99]LER.E	6	4	ASF	12.5365	1.81e-06	2.488	sp|Q9WUB3|PYGM_MOUSE	Pygm	oxidation	Y549	-0.0381917	0.543063	0.80574
K.FSAY[31.99]LER.E	4	3	AS	14.9729	0.000211	1.826	sp|Q9WUB3|PYGM_MOUSE	Pygm	dihydroxy	Y549	-0.040359	0.427532	0.738963
K.FSFY[15.99]NK.I	4	2	SF	6.57142	1.03e-06	2.218	sp|A2ASS6|TITIN_MOUSE	Ttn	oxidation	Y6643	0.0450027	0.557475	0.814016
K.FSFY[31.99]NK.I	1	1	NK	7.40788	0.000212	1.664	sp|A2ASS6|TITIN_MOUSE	Ttn	dihydroxy	Y6643	0.0555365	0.47759	0.770412
K.FSFYN[0.98]K.I	1	3	YFSF	14.9999	0.00924	2.107	sp|A2ASS6|TITIN_MOUSE	Ttn	Deamidation	N6644	0.00408528	0.946065	0.983614
K.FSGGSAIIGY[15.99]YLDK.R	2	10	GIIASGGSF	15	5.34e-11	4.127	tr|Q14BI5|Q14BI5_MOUSE	Myom2	oxidation	Y745	0.000983515	0.991671	0.996779
K.FSGGSAIIGYYLD[43.99]K@.R	2	8	GIIASGGSF	15	0.00102	2.259	tr|Q14BI5|Q14BI5_MOUSE	Myom2	Carboxylation	D748	0.0255198	0.682233	0.876256
K.FSIASN[0.98]YRLEEDVLPEM*GIK.E	2	6	PLVD	10.3874	1.54e-12	4.274	sp|P07759|SPA3K_MOUSE	Serpina3k	Deamidation	N320	-0.245832	0.020433	0.190789
K.FSN[0.98]EEIAM*ATVTALRR.T	2	2	AIE	7.33661	2.7e-07	3.396	sp|P05064|ALDOA_MOUSE	Aldoa	Deamidation	N246	-0.0038216	0.975684	0.992321
K.FSN[0.98]EEIAMATVTALR.R	1	8	TAMAIEE	14.9907	4.04e-14	4.966	sp|P05064|ALDOA_MOUSE	Aldoa	Deamidation	N246	0.207769	0.521078	0.793477
K.FSN[0.98]EEIAMATVTALRR.T	4	7	TAMAIEE	14.9203	3.32e-12	4.994	sp|P05064|ALDOA_MOUSE	Aldoa	Deamidation	N246	0.112947	0.526599	0.797062
K.FSN[14.02]EEIAM*ATVTALRR.T	2	2	TVT	4.99455	0.013	1.979	sp|P05064|ALDOA_MOUSE	Aldoa	methylation_mono	N246	0.027599	0.791413	0.924069
K.FSNEE[43.99]IAM*ATVTALR.R	4	0	NA		1.37e-05	2.241	sp|P05064|ALDOA_MOUSE	Aldoa	Carboxylation	E248	0.0863773	0.377297	0.702083
K.FSNEEIAM*ATVTALR[15.99]R.T	2	5	AIEENS	13.3465	1.44	3.637	sp|P05064|ALDOA_MOUSE	Aldoa	oxidation	R258	-0.00594844	0.93981	0.98199
K.FSNEEIAMAT[42.01]VTALR.R	4	7	AIEENSF	14.9961	0.00863	2.329	sp|P05064|ALDOA_MOUSE	Aldoa	acetylation	T253	0.0190458	0.802885	0.928381
K.FSNEEIAMATVTALR[14.02]R.T	4	5	AIEENS	14.6428	0.000369	2.751	sp|P05064|ALDOA_MOUSE	Aldoa	methylation_mono	R258	0.0835485	0.475018	0.769089
K.FSNEEIAMATVTALR[31.99].R	2	6	AIEENSF	14.9984	7.53e-07	2.766	sp|P05064|ALDOA_MOUSE	Aldoa	dihydroxy	R258	-0.0314768	0.774817	0.918001
K.FSSLMDSMP[15.99]M*VLAK.N	1	3	LAK	14.8244	0.0216	1.705	tr|E9Q1W3|E9Q1W3_MOUSE	Neb	oxidation	P2702	-0.358155	0.564637	0.816849
K.FT[79.97]S[79.97]VTDSLEQVLAK.N	1	2	LAK	6.98244	15.2	1.645	tr|E9Q1W3|E9Q1W3_MOUSE	Neb	phosphorylation	T2938,T3181,T3424,S2939,S3182,S3425	-0.159151	0.0807451	0.344782
K.FTASAGIQVVGDD[15.99]LTVTNPK.R	1	11	DGVVQIGAS	14.998	6.39e-11	3.37	sp|P17182|ENOA_MOUSE	Eno1	oxidation	D319	0.032813	0.782491	0.921084
K.FTCITD[15.99]TPEIVLAK.S	7	1	TF	8.07485	0.000645	2.208	tr|E9Q1W3|E9Q1W3_MOUSE	Neb	oxidation	D3914	-0.0566778	0.592272	0.83122
K.FTIN[0.98]GLPTDAK.I	9	5	ITF	9.89987	3.36e-09	3.871	tr|D3YU50|D3YU50_MOUSE	Mybpc1	Deamidation	N767	-0.0673121	0.601098	0.835263
K.FTSIVDTP[31.99]EVILAK.T	1	4	STF	9.55017	0.246	1.508	tr|A2AQB2|A2AQB2_MOUSE	Neb	dihydroxy	P144	-0.332332	0.545126	0.806297
K.FVEGLPIN[0.98]DFSR.E	5	6	IPLGEVF	14.9999	1.57e-11	3.988	sp|P14152|MDHC_MOUSE	Mdh1	Deamidation	N306	-0.258541	0.259212	0.599334
K.FVEGLPIN[14.02]DFSR[14.02].E	1	4	LGEVF	13.4665	0.0252	1.589	sp|P14152|MDHC_MOUSE	Mdh1	methylation_mono	N306,R310	0.0323984	0.853159	0.94811
K.FYSVN[14.02]VDYSK@.L	2	6	VSYF	13.7823	6.22e-05	1.932	sp|Q62425|NDUA4_MOUSE	Ndufa4	methylation_mono	N69	-0.226569	0.385617	0.708363
K.G[15.99]ADPEDVITGAFK.V	3	5	VITGA	13.8004	1.67e-10	3.988	sp|P97457|MLRS_MOUSE	Mylpf	oxidation	G93	0.11696	0.176302	0.508692
K.G[15.99]ALLLSSG[15.99]ELEELK.A	8	4	LEELK	14.9998	0.53	2.463	tr|E9PVZ8|E9PVZ8_MOUSE	Golgb1	oxidation	G493,G500	-0.40721	0.0500159	0.276616
K.G[15.99]CFTPVVTDPITER.V	2	1	VT	5.29218	0.000161	2.43	tr|E9Q1W3|E9Q1W3_MOUSE	Neb	oxidation	G6928	0.110965	0.21104	0.551578
K.G[15.99]CGWVPFGSLEMEK.A	1	9	VPFGSLEMEK	15	1.31e-06	2.604	tr|E9Q1W3|E9Q1W3_MOUSE	Neb	oxidation	G953	0.00808785	0.920753	0.974757
K.G[15.99]CWD[15.99]SIHVVEVQEK.S	4	7	HIS	15	7.69e-10	3.043	sp|P47757|CAPZB_MOUSE	Capzb	oxidation	G146,D149	0.0896994	0.490511	0.776974
K.G[15.99]EFQILLDALDK.I	4	6	DLADLLIQ	15	1.94e-08	3.643	sp|P16015|CAH3_MOUSE	Ca3	oxidation	G154	0.44731	0.000531587	0.0282309
K.G[15.99]EM*M*DLQHGSLFLK.T	2	7	HGSLFLK	15	0.000722	2.638	sp|P06151|LDHA_MOUSE	Ldha	oxidation	G60	0.00836195	0.933647	0.979756
K.G[15.99]EQAWSHAGISK.T	5	6	IGAH	10.7781	0.00023	2.954	sp|A2ASS6|TITIN_MOUSE	Ttn	oxidation	G29294	0.0319707	0.679407	0.875715
K.G[15.99]FSSDAR.D	9	4	DSS	15	0.000944	2.056	sp|P32848|PRVA_MOUSE	Pvalb	oxidation	G70	0.185898	0.0165306	0.168904
K.G[15.99]IG[15.99]WIPIGSLEVEK.A	2	5	GIPI	12.3146	8.56e-06	3.727	tr|E9Q1W3|E9Q1W3_MOUSE	Neb	oxidation	G1441,G1443	0.0851564	0.229955	0.571761
K.G[15.99]IG[15.99]WLTEGSVEVM*R.V	1	3	SGET	7.96335	0.000289	2.319	tr|A2AQB2|A2AQB2_MOUSE	Neb	oxidation	G102,G104	-0.140207	0.631735	0.852004
K.G[15.99]IG[15.99]WLTEGSVEVMR.V	1	8	SGET	14.9884	3.29e-11	3.849	tr|A2AQB2|A2AQB2_MOUSE	Neb	oxidation	G102,G104	-0.0450783	0.871762	0.956574
K.G[15.99]IG[15.99]WVPIGSLEVVK.A	4	6	VPIG	13.7549	1.18e-08	4.309	tr|E9Q1W3|E9Q1W3_MOUSE	Neb	oxidation	G3631,G3633	0.0862627	0.206983	0.546165
K.G[15.99]ILAADESTGSIAK.R	15	6	EDAALI	13.059	2.43e-13	5.025	sp|P05064|ALDOA_MOUSE	Aldoa	oxidation	G29	0.0302146	0.528606	0.798192
K.G[15.99]IRPAINVGLSVSR.V	1	6	PAIN	14.9815	8.15e-10	3.635	sp|Q03265|ATPA_MOUSE	Atp5a1	oxidation	G403	-0.134478	0.401505	0.72033
K.G[15.99]KWQELGSK.S	1	2	EL	7.65876	0.000112	1.926	sp|Q5XKE0|MYPC2_MOUSE	Mybpc2	oxidation	G87	0.267493	0.136568	0.448936
K.G[15.99]SD[15.99]FWVEAGHTK.Q	8	6	VEAGHTK	15	1.22e-12	3.056	sp|A2ASS6|TITIN_MOUSE	Ttn	oxidation	G30377,D30379	0.0499691	0.448413	0.753627
K.G[15.99]SD[15.99]QWTHISTVK.G	4	3	HIS	9.01166	8.38e-06	2.774	sp|A2ASS6|TITIN_MOUSE	Ttn	oxidation	G22796,D22798	0.0279872	0.885778	0.961592
K.G[15.99]SSFQTVSALFR.E	14	3	SF	8.05072	8.38e-10	3.429	sp|Q5SX39|MYH4_MOUSE	Myh4	oxidation	G645	-0.113439	0.305929	0.64207
K.G[15.99]TEDELDK.Y	2	6	TEDELDK	15	0.0919	2.282	sp|P21107|TPM3_MOUSE	Tpm3	oxidation	G53	0.272255	0.00195323	0.057959
K.G[15.99]TFTSGLK.G	1	4	TSGLK	15	0.111	2.152	sp|Q9Z2I9|SUCB1_MOUSE	Sucla2	oxidation	G109	-0.110311	0.248955	0.590351
K.G[15.99]TWG[15.99]VVSAGSSK.L	2	7	SSGASVV	15	1.45e-08	3.347	sp|A2ASS6|TITIN_MOUSE	Ttn	oxidation	G19438,G19441	0.0439053	0.482125	0.772191
K.G[15.99]TWGVVSAGSSK.L	2	2	SVV	9.30527	1.44e-06	2.923	sp|A2ASS6|TITIN_MOUSE	Ttn	oxidation	G19438	-0.019221	0.872977	0.956639
K.G[15.99]WLYYEAGQR.F	2	2	EYY	10.0268	0.0122	2.4	sp|Q9QXS1|PLEC_MOUSE	Plec	oxidation	G4521	0.113507	0.129696	0.436313
K.G[15.99]WM*D[15.99]WAAHK.L	2	4	WAAHK	15	2.39e-06	1.788	sp|Q9QYG0|NDRG2_MOUSE	Ndrg2	oxidation	G177,D180	0.120708	0.197491	0.535898
K.G[15.99]WM*DWAAHK.L	1	5	AAHK	15	1.61e-05	2.382	sp|Q9QYG0|NDRG2_MOUSE	Ndrg2	oxidation	G177	-0.0995677	0.289884	0.628664
K.G[15.99]WQTVDTTVK.D	1	7	QTVDTTVK	15	1.52e-06	3.471	sp|A2ASS6|TITIN_MOUSE	Ttn	oxidation	G15918	0.020077	0.788085	0.923669
K.G[15.99]WSIVASDVTK.R	2	4	VASDV	11.4633	0.0788	3.653	sp|A2ASS6|TITIN_MOUSE	Ttn	oxidation	G19836	-0.0347031	0.677582	0.874889
K.G[15.99]Y[15.99]ED[15.99]WLLSEIRR.L	7	2	IRR	9.55685	0.00524	2.409	sp|O88990|ACTN3_MOUSE	Actn3	oxidation	G390,Y391,D393	0.1617	0.0533018	0.284264
K.GAALITAVACR[15.99].I	3	6	AVATILAA	15	0.00598	2.043	sp|O08528|HXK2_MOUSE	Hk2	oxidation	R910	0.0388997	0.750427	0.90475
K.GAAQ[0.98]GGLDTTK.S	1	3	TDL	9.51506	3.82e-10	3.666	sp|O88492|PLIN4_MOUSE	Plin4	Deamidation	Q315,Q414,Q513,Q579,Q711,Q942	-0.0239206	0.775748	0.918115
K.GAD[15.99]P[15.99]ED[15.99]VITGAFK.V	1	1	FK	6.48453	0.417	1.613	sp|P97457|MLRS_MOUSE	Mylpf	oxidation	D95,P96,D98	0.0568194	0.304699	0.640942
K.GADFLVT[42.01]EVENGGSLGSK@.K	4	3	LFD	9.97905	2.25e-06	2.775	sp|P52480|KPYM_MOUSE	Pkm	acetylation	T195	0.00452424	0.944262	0.98313
K.GADFLVTE[43.99]VENGGSLGSK@.K	4	2	VLF	9.51933	0.00935	2.475	sp|P52480|KPYM_MOUSE	Pkm	Carboxylation	E196	-0.00242305	0.978149	0.993109
K.GADFLVTEVEN[0.98]GGSLGSK.K	11	7	EVETVLFD	15	2.74e-15	5.792	sp|P52480|KPYM_MOUSE	Pkm	Deamidation	N199	-0.146296	0.6069	0.838595
K.GADFLVTEVEN[0.98]GGSLGSKK.G	2	6	VLFD	9.87841	4.67e-15	5.042	sp|P52480|KPYM_MOUSE	Pkm	Deamidation	N199	-0.0300963	0.88996	0.963035
K.GADFLVTEVEN[14.02]GGSLGSK@.K	3	6	VETVLFD	14.9983	3.96e-07	3.096	sp|P52480|KPYM_MOUSE	Pkm	methylation_mono	N199	-0.0470724	0.801907	0.928051
K.GADFLVTEVENGGS[42.01]LGS[42.01]K[42.01]K.G	1	7	EVETVLFD	15	0.0082	2.406	sp|P52480|KPYM_MOUSE	Pkm	acetylation	S202,S205,K206	0.143423	0.0518678	0.281569
K.GADFLVTEVENGGS[42.01]LGS[42.01]KK.G	1	8	VETVLFDAG	14.9979	1.04e-06	3.152	sp|P52480|KPYM_MOUSE	Pkm	acetylation	S202,S205	-0.396793	0.000350613	0.0220673
K.GADFLVTEVENGGSLGS[42.01]K[42.01]K.G	1	5	ETVLFD	15	5.77e-06	2.423	sp|P52480|KPYM_MOUSE	Pkm	acetylation	S205,K206	0.060037	0.685638	0.877009
K.GADFLVTEVENGGSLGS[42.01]K[42.01]K[42.01].G	2	8	NEVETVLFD	15	0.0216	2.599	sp|P52480|KPYM_MOUSE	Pkm	acetylation	S205,K206,K207	0.0834262	0.301239	0.638795
K.GADGSP[15.99]GK.D	1	4	SGDAG	12.9736	0.727	2.546	sp|P11087|CO1A1_MOUSE	Col1a1	oxidation	P746	0.593523	0.290731	0.628664
K.GADIM*YTG[15.99]TLD[15.99]CWR.K	1	4	MIDAG	12.3105	2.58	2.078	sp|P48962|ADT1_MOUSE	Slc25a4	oxidation	G253,D256	-0.123903	0.126861	0.430072
K.GADIM*YTG[15.99]TLDCWR.K	2	5	MIDA	12.2758	0.412	2.005	sp|P48962|ADT1_MOUSE	Slc25a4	oxidation	G253	-0.0588848	0.378134	0.702616
K.GADIM*YTGTLD[15.99]CWR.K	12	2	YMI	7.46511	0.00178	2.545	sp|P48962|ADT1_MOUSE	Slc25a4	oxidation	D256	-0.123275	0.106918	0.397805
K.GADIM*YTGTLD[43.99]CWR.K	1	4	MIDAG	14.0461	1.2e-05	2.103	sp|P48962|ADT1_MOUSE	Slc25a4	Carboxylation	D256	-0.0465855	0.695466	0.87946
K.GADIM*YTGTLDCWR[15.99].K	6	4	YMIDA	11.1049	2.1e-05	2.609	sp|P48962|ADT1_MOUSE	Slc25a4	oxidation	R259	-0.12378	0.0762131	0.335349
K.GADIM*YTGTLDCWR[31.99].K	12	8	YTGTLD	13.223	4.3e-06	2.783	sp|P48962|ADT1_MOUSE	Slc25a4	dihydroxy	R259	-0.173801	0.0433216	0.260043
K.GADIMYTG[15.99]TLD[15.99]CWR[15.99].K	4	5	TYMIDA	14.6937	2.32e-07	2.432	sp|P48962|ADT1_MOUSE	Slc25a4	oxidation	G253,D256,R259	-0.0322066	0.730215	0.896685
K.GADIMYTGTLD[15.99]CWR.K	7	4	YMIDA	12.6406	6.18e-09	3.343	sp|P48962|ADT1_MOUSE	Slc25a4	oxidation	D256	-0.218341	0.0109917	0.138066
K.GADIMYTGTLDCWR[15.99].K	4	6	TYMIDAG	14.9966	3.76e-12	4.545	sp|P48962|ADT1_MOUSE	Slc25a4	oxidation	R259	0.00156885	0.988589	0.995667
K.GADIMYTGTLDCWR[31.99].K	15	10	DLTGTYMIDA	15	3.4e-08	4.589	sp|P48962|ADT1_MOUSE	Slc25a4	dihydroxy	R259	-0.130166	0.0993784	0.385437
K.GADP[31.99]EDVITGAFK.V	2	0	NA		1.8e-06	2.265	sp|P97457|MLRS_MOUSE	Mylpf	dihydroxy	P96	0.074182	0.4468	0.752989
K.GADPED[43.99]VITGAFK@.V	4	5	DPEDV	12.4415	0.000353	2.564	sp|P97457|MLRS_MOUSE	Mylpf	Carboxylation	D98	0.0909781	0.273802	0.613697
K.GADPEDVIT[79.97]GAFK.V	1	0	NA		4.1e-07	1.958	sp|P97457|MLRS_MOUSE	Mylpf	phosphorylation	T101	0.0665532	0.433021	0.743561
K.GADPEDVITG[15.99]AFK.V	12	2	IVD	6.92662	1.81e-06	3.865	sp|P97457|MLRS_MOUSE	Mylpf	oxidation	G102	0.0382594	0.543735	0.80574
K.GADPEDVITGAFK[42.01]VLDPEGK@.G	2	5	FAGTIV	10.7994	2.39e-17	3.731	sp|P97457|MLRS_MOUSE	Mylpf	acetylation	K105	0.167641	0.301504	0.639204
K.GADVHLECELQGTPPFQVSWHKDK[14.02].R	2	5	ECELHV	13.101	5.62e-09	3.036	sp|A2ASS6|TITIN_MOUSE	Ttn	methylation_mono	K8324	0.676923	0.0541236	0.285998
K.GAEEMETVIP[15.99]VDVMR.R	10	4	IVTEM	10.6841	1.88e-07	2.615	sp|Q99LX0|PARK7_MOUSE	Park7	oxidation	P22	0.194458	0.0445093	0.262539
K.GAFCN[0.98]GQK.L	1	4	CFAG	11.9286	1.04e-07	2.9	sp|O55023|IMPA1_MOUSE	Impa1	Deamidation	N142	0.502947	0.34465	0.675596
K.GAM*EPPKGN[0.98]QK.S	1	0	NA		0.00247	2.123	sp|Q62234|MYOM1_MOUSE	Myom1	Deamidation	N1663	0.163008	0.0398098	0.249758
K.GAMEPPKGN[0.98]QK.S	1	1	QK	7.84394	1.38e-05	2.943	sp|Q62234|MYOM1_MOUSE	Myom1	Deamidation	N1663	0.158362	0.0428673	0.258944
K.GANGAP[15.99]GIAGAP[15.99]GFP[15.99]GAR.G	10	9	AGAI	9.71928	3.14	5.61	sp|P11087|CO1A1_MOUSE	Col1a1	oxidation	P392,P398,P401	-0.215695	0.513299	0.788813
K.GAPEGVIDR[14.02].C	2	3	GEPA	13.6839	0.00578	2.162	sp|O55143|AT2A2_MOUSE	Atp2a2	methylation_mono	R523	0.210011	0.0241709	0.204227
K.GAPLNTPVTEDR[14.02]FAILTEK@HR.I	1	0	NA		2.17	2.059	sp|Q921G7|ETFD_MOUSE	Etfdh	methylation_mono	R145	0.0768674	0.17534	0.507016
K.GAQDLVN[0.98]ER.L	1	5	VLDQ	15	0.000534	2.739	tr|E9Q1W3|E9Q1W3_MOUSE	Neb	Deamidation	N4139	0.0463887	0.543217	0.80574
K.GAS[42.01]NNS[42.01]EIK@.M	1	2	EIK	14.9227	0.00126	1.87	sp|O08759|UBE3A_MOUSE	Ube3a	acetylation	S118,S121	-0.0130797	0.847323	0.945456
K.GAT[42.01]QGGLDTTK@.S	2	6	TTDLG	14.9921	2.74e-05	3.239	sp|O88492|PLIN4_MOUSE	Plin4	acetylation	T908	-0.359436	0.600857	0.835243
K.GATGLP[15.99]GVAGAP[15.99]GLPG[15.99]PR.G	3	8	LGTA	9.72745	1.74	5.209	sp|Q01149|CO1A2_MOUSE	Col1a2	oxidation	P321,P327,G331	0.105802	0.719247	0.891662
K.GAWSN[0.98]VLR.G	6	2	VLR	14.4384	7.7e-06	2.358	sp|P48962|ADT1_MOUSE	Slc25a4	Deamidation	N277	-0.0466218	0.753541	0.906329
K.GCWD[43.99]SIHVVEVQEK@.S	2	7	HVVEVQEK	15	0.0251	2.165	sp|P47757|CAPZB_MOUSE	Capzb	Carboxylation	D149	2.86582e-06	0.999976	0.999976
K.GD[15.99]SCEVTGTIK.A	3	6	EVTGTIK	15	4.07e-05	1.666	sp|A2ASS6|TITIN_MOUSE	Ttn	oxidation	D30127	-0.293155	0.398995	0.718064
K.GDAGEP[15.99]GLP[15.99]GR.T	2	3	EGADG	12.4821	0.000175	3.488	sp|Q60847|COCA1_MOUSE	Col12a1	oxidation	P2819,P2822	1.20725	0.00928883	0.126596
K.GDAGP[15.99]AGPK.G	1	6	GADG	14.8996	0.0853	3.214	sp|P11087|CO1A1_MOUSE	Col1a1	oxidation	P271	1.10975	0.0713325	0.32591
K.GDAGQYTCY[15.99]ASNVAGK.D	3	1	VA	6.07949	3.53e-12	3.068	sp|A2ASS6|TITIN_MOUSE	Ttn	oxidation	Y8173	-0.00157653	0.983652	0.995062
K.GDAGQYTCY[31.99]ASNVAGK.D	1	4	CTYQ	10.047	5.01e-10	3.683	sp|A2ASS6|TITIN_MOUSE	Ttn	dihydroxy	Y8173	-0.0198268	0.824277	0.937914
K.GDAGQYTCYASN[14.02]VAGK@.D	3	5	TYQGA	11.4031	4.99e-07	2.469	sp|A2ASS6|TITIN_MOUSE	Ttn	methylation_mono	N8176	-0.027586	0.733555	0.897339
K.GDARPAEIDSLWE[43.99]ISK@.Q	1	2	ISK	13.9876	1.39e-05	2.129	sp|Q91YT0|NDUV1_MOUSE	Ndufv1	Carboxylation	E414	0.122304	0.455196	0.756112
K.GDGPVQ[0.98]GTIHFEQK.A	1	8	EFHITG	14.0771	3.73e-12	4.672	sp|P08228|SODC_MOUSE	Sod1	Deamidation	Q16	0.00487118	0.93998	0.98205
K.GDHFLYTN[0.98]GK.C	5	3	FLYT	9.97885	3.25e-10	2.583	sp|O88342|WDR1_MOUSE	Wdr1	Deamidation	N36	0.0861855	0.409107	0.726064
K.GDHGGAGAN[15.99]TWR.L	7	5	GAGGHD	14.1391	5.81e-13	3.137	sp|P43023|CX6A2_MOUSE	Cox6a2	oxidation	N26	0.108636	0.158649	0.485674
K.GDHGGAGANTWR[31.99].L	4	8	NAGAGGHD	14.9999	7.21e-12	3.298	sp|P43023|CX6A2_MOUSE	Cox6a2	dihydroxy	R29	-0.0675804	0.622528	0.847177
K.GDLY[15.99]IK.F	1	1	IK	7.88183	0.186	2.217	sp|Q9QYJ0|DNJA2_MOUSE	Dnaja2	oxidation	Y330	0.0594636	0.36692	0.693616
K.GDN[0.98]QSPIELHTK.D	7	7	HLEIPSQ	15	9.76e-16	4.163	sp|P16015|CAH3_MOUSE	Ca3	Deamidation	N27	0.56035	0.197703	0.535898
K.GDN[14.02]QSPIELHTK@.D	2	2	HTK	13.0411	0.00198	1.753	sp|P16015|CAH3_MOUSE	Ca3	methylation_mono	N27	0.390454	0.00853027	0.121422
K.GDNQ[0.98]SPIELHTK.D	3	6	THLEIPS	15	1.84e-10	3.811	sp|P16015|CAH3_MOUSE	Ca3	Deamidation	Q28	0.567173	0.123258	0.424573
K.GDNQSPIELHTK[42.01].D	1	8	THLEIPSQN	15	8.49e-12	2.671	sp|P16015|CAH3_MOUSE	Ca3	acetylation	K36	0.673942	0.00322408	0.0760094
K.GDP[15.99]GPAGLP[15.99]GK.D	1	6	GPAG	7.7423	0.707	3.372	sp|O88207|CO5A1_MOUSE	Col5a1	oxidation	P1041,P1047	0.294392	0.426605	0.738379
K.GDQ[0.98]ELSSTAR.L	1	5	TSSLE	14.9831	3.67e-07	3.235	sp|A2ASS6|TITIN_MOUSE	Ttn	Deamidation	Q24371	0.0837346	0.481238	0.772191
K.GDRGETGPAGPP[15.99]GAP[15.99]GAP[15.99]GAPGPVGPAGK.N	2	11	APGPVGPAGK	15	0.758	6.523	sp|P11087|CO1A1_MOUSE	Col1a1	oxidation	P1034,P1037,P1040	-0.00793396	0.985502	0.995324
K.GDSCEVTGTIK[14.02]AVDR[14.02]LSAPELDIDAN[14.02]FK.Q	1	4	ITGTV	15	0.00038	2.307	sp|A2ASS6|TITIN_MOUSE	Ttn	methylation_mono	K30136,R30140,N30151	-0.291606	0.33938	0.671365
K.GDSGAP[15.99]GERGPP[15.99]GTAGIPG[15.99]AR.G	1	3	RG	7.84394	1.51	6.203	sp|P08121|CO3A1_MOUSE	Col3a1	oxidation	P679,P685,G692	0.08943	0.805558	0.92862
K.GDSGAP[15.99]GERGPPG[15.99]TAGIP[15.99]GAR.G	1	2	RG	5.40599	0.516	5.63	sp|P08121|CO3A1_MOUSE	Col3a1	oxidation	P679,G686,P691	-0.0621509	0.86942	0.955056
K.GDSGQY[31.99]TCY[31.99]AVNEVGK.D	1	2	VGK	12.5191	0.00266	1.698	sp|A2ASS6|TITIN_MOUSE	Ttn	dihydroxy	Y9111,Y9114	0.0469932	0.497749	0.780405
K.GDSGQYTCQATN[14.02]DVGK@.D	2	5	CTYQ	9.72342	9.53e-08	2.424	sp|A2ASS6|TITIN_MOUSE	Ttn	methylation_mono	N7235	0.053112	0.488706	0.776444
K.GDSGQYTCYAVN[14.02]EVGK@.D	2	5	CTYQ	13.6352	2.61e-06	2.393	sp|A2ASS6|TITIN_MOUSE	Ttn	methylation_mono	N9117	0.142416	0.0294132	0.220461
K.GDTGAP[31.99]GAPGSQGAP[31.99]GLQGM*PGER.G	6	0	NA		1.28e-09	3.049	sp|P11087|CO1A1_MOUSE	Col1a1	dihydroxy	P704,P713	0.202962	0.56625	0.818507
K.GDTGAPGAP[31.99]GSQGAP[31.99]GLQGM*PGER.G	4	5	AGTD	9.20037	0.0305	2.692	sp|P11087|CO1A1_MOUSE	Col1a1	dihydroxy	P707,P713	0.0798786	0.830709	0.939296
K.GDTGAPGAP[31.99]GSQGAP[31.99]GLQGMPGER.G	2	8	AGTD	9.30919	0.0786	3.773	sp|P11087|CO1A1_MOUSE	Col1a1	dihydroxy	P707,P713	-0.00820291	0.981237	0.994379
K.GDTGAPGAP[31.99]GSQGAPGLQGMP[31.99]GER.G	5	9	AGTDG	11.6132	0.00461	3.709	sp|P11087|CO1A1_MOUSE	Col1a1	dihydroxy	P707,P719	-0.512578	0.183252	0.516674
K.GDY[15.99]ILIVK.W	1	3	VIL	14.6574	0.000278	2.689	sp|Q8VHX6|FLNC_MOUSE	Flnc	oxidation	Y2705	-0.0886155	0.595303	0.832137
K.GDY[15.99]PLEAVR.M	4	3	AEL	14.9967	6.27e-10	3.2	sp|P52480|KPYM_MOUSE	Pkm	oxidation	Y370	-0.319174	0.00192645	0.0579182
K.GDY[31.99]PLEAVR.M	3	1	VR	6.99713	5.22e-05	2.414	sp|P52480|KPYM_MOUSE	Pkm	dihydroxy	Y370	-0.00494273	0.93929	0.981797
K.GE[43.99]K[43.99]LVPGAR.E	1	1	VL	10.1693	4.6e-05	2.22	tr|E9Q2E4|E9Q2E4_MOUSE	Gm15800	Carboxylation	E3665,K3666	-0.0275665	0.757345	0.906975
K.GE[43.99]QAWSHAGISK@.T	1	6	SHAGISK	15	0.0055	1.675	sp|A2ASS6|TITIN_MOUSE	Ttn	Carboxylation	E29295	0.166542	0.0563669	0.293553
K.GEAGAVGAP[15.99]GSAGASGPGGLP[15.99]GER.G	5	12	AGVAGAE	14.7207	5.01e-13	6.05	sp|Q01149|CO1A2_MOUSE	Col1a2	oxidation	P636,P648	0.194955	0.571404	0.821081
K.GEAGLEGPP[15.99]GK.T	1	8	PGELGAEG	15	4.41e-09	3.81	sp|O88207|CO5A1_MOUSE	Col5a1	oxidation	P1419	0.393384	0.280291	0.619677
K.GEAGLPGPPGTVIGTM*PLGEK@GD[43.99]R.G	1	0	NA		0.261	1.793	sp|P02463|CO4A1_MOUSE	Col4a1	Carboxylation	D345	0.0347537	0.712217	0.888955
K.GEAGPSGPP[15.99]GPTGAR.G	6	7	PGSPGAEG	14.9999	3.41e-05	4.391	sp|P11087|CO1A1_MOUSE	Col1a1	oxidation	P779	0.191277	0.547918	0.808902
K.GEALLQTP[15.99]ECEIKEEGK.I	2	6	TQLLA	11.2641	0.527	2.827	sp|A2ASS6|TITIN_MOUSE	Ttn	oxidation	P13939	-0.0747528	0.54136	0.805328
K.GEEGIM*GFPG[15.99]IR.G	2	3	IGEE	12.6043	7.43	2.11	sp|P08122|CO4A2_MOUSE	Col4a2	oxidation	G300	0.345125	0.217263	0.557475
K.GEFQILLDALD[15.99]K.I	3	3	IQF	8.06133	1.47e-10	3.053	sp|P16015|CAH3_MOUSE	Ca3	oxidation	D164	0.392637	0.00410931	0.0848646
K.GEFQILLDALD[43.99]K[43.99]IK@.T	1	7	ADLLIQF	14.9164	1.58e-09	2.705	sp|P16015|CAH3_MOUSE	Ca3	Carboxylation	D164,K165	0.236549	0.102496	0.391237
K.GEFQILLDALDK[42.01]IK.T	1	5	DLLIQF	14.1451	0.125	1.996	sp|P16015|CAH3_MOUSE	Ca3	acetylation	K165	0.454001	0.00651358	0.108052
K.GEFQILLDALDK[42.01]IK@.T	3	4	DLLIQF	14.3622	2.11e-12	3.909	sp|P16015|CAH3_MOUSE	Ca3	acetylation	K165	0.561101	0.000257632	0.018384
K.GEGGSP[15.99]GLP[15.99]GIAGPR.G	4	7	SGGE	9.71956	0.128	4.764	sp|P08121|CO3A1_MOUSE	Col3a1	oxidation	P784,P787	-0.277782	0.453934	0.756112
K.GEGGSP[15.99]GLPG[15.99]IAGPR.G	3	4	SGGE	9.90929	0.0645	4.104	sp|P08121|CO3A1_MOUSE	Col3a1	oxidation	P784,G788	0.32892	0.271529	0.612802
K.GEGPELDVN[14.02]MPK@.A	1	1	VD	6.03726	7.08e-06	1.834	tr|E9Q616|E9Q616_MOUSE	Ahnak	methylation_mono	N1020	0.138321	0.238662	0.582356
K.GELASYDM[43.99]QLR.R	1	4	SALEG	12.7852	6.25e-06	1.884	tr|Q91VA7|Q91VA7_MOUSE	Idh3b	Carboxylation	M129	-0.278523	0.0466765	0.267804
K.GELGPVGNP[15.99]GP[15.99]AGPAGPR.G	1	2	GE	8.23136	6.16	1.919	sp|Q01149|CO1A2_MOUSE	Col1a2	oxidation	P279,P281	0.0152375	0.858245	0.950126
K.GELGPVGNP[15.99]GPAGP[15.99]AGPR.G	2	7	NGVPGLEG	15	1.3e-11	5.122	sp|Q01149|CO1A2_MOUSE	Col1a2	oxidation	P279,P284	0.222208	0.436872	0.746415
K.GELGPVGNP[15.99]GPAGPAGPR.G	5	6	VPGLEG	14.6345	1.15e-15	5.298	sp|Q01149|CO1A2_MOUSE	Col1a2	oxidation	P279	1.0338	0.0209164	0.191832
K.GEM[43.99]MDLQHGSLFLK@.T	2	6	HGSLFLK	15	0.00152	1.719	sp|P06151|LDHA_MOUSE	Ldha	Carboxylation	M62	-0.0679276	0.251969	0.593968
K.GEM*GPAGIP[15.99]GAP[15.99]GLIGAR.G	1	3	GME	7.21164	1.33	3.429	co|CON_P04258|Con	CON_P04258	oxidation	P403,P406	0.67012	0.102535	0.391237
K.GEM*GPAGIP[15.99]GAPG[15.99]LIGAR.G	2	5	MGPAG	9.88022	1.13	3.937	co|CON_P04258|Con	CON_P04258	oxidation	P403,G407	0.663209	0.0849905	0.35409
K.GEM*M*D[15.99]LQHGSLFLK.T	14	4	FLK	12.2092	1.05	2.975	sp|P06151|LDHA_MOUSE	Ldha	oxidation	D64	0.00290693	0.969546	0.98904
K.GEM*M*DLQ[0.98]HGSLFLK.T	2	6	HGSLFLK	15	5.2e-07	2.721	sp|P06151|LDHA_MOUSE	Ldha	Deamidation	Q66	-0.0588336	0.497008	0.780405
K.GEM*MD[15.99]LQHGSLFLK.T	4	3	FLK	13.6684	7.77e-08	2.501	sp|P06151|LDHA_MOUSE	Ldha	oxidation	D64	0.0139478	0.898424	0.966934
K.GEM*MDLQ[0.98]HGSLFLK.T	1	6	HGSLFLK	15	1.37e-07	3.151	sp|P06151|LDHA_MOUSE	Ldha	Deamidation	Q66	-0.0439633	0.691848	0.87867
K.GEMM[43.99]DLQHGSLFLK@.T	1	6	HGSLFLK	15	0.00192	1.651	sp|P06151|LDHA_MOUSE	Ldha	Carboxylation	M63	0.0216708	0.800093	0.927287
K.GEMM*DLQ[0.98]HGSLFLK.T	2	6	HGSLFLK	15	1.88e-09	3.537	sp|P06151|LDHA_MOUSE	Ldha	Deamidation	Q66	-0.019215	0.825387	0.937914
K.GEMMD[43.99]LQHGSLFLK@.T	1	6	HGSLFLK	15	0.000529	1.875	sp|P06151|LDHA_MOUSE	Ldha	Carboxylation	D64	-0.00781102	0.931506	0.978789
K.GEMMDLQ[0.98]HGSLFLK.T	2	8	FLK	10.0568	8.03e-11	3.784	sp|P06151|LDHA_MOUSE	Ldha	Deamidation	Q66	-0.112359	0.148558	0.470041
K.GEMMDLQHGSLFLK[42.01]TPK@.I	1	6	SGHQL	13.9126	1.94e-05	3.023	sp|P06151|LDHA_MOUSE	Ldha	acetylation	K73	0.112368	0.135646	0.447414
K.GENGLP[15.99]GDNGAP[15.99]G[15.99]PMGPR.G	2	6	LGNEG	12.7551	12.5	2.05	sp|P08121|CO3A1_MOUSE	Col3a1	oxidation	P289,P295,G296	0.315274	0.310905	0.646566
K.GENGLP[15.99]GDNGAP[15.99]GP[15.99]MGPR.G	2	4	LGNEG	12.1649	3.88	3.104	sp|P08121|CO3A1_MOUSE	Col3a1	oxidation	P289,P295,P297	0.0867355	0.827815	0.939106
K.GENGLP[15.99]GDNGAP[15.99]GPMGPR.G	5	7	LGNEG	12.2078	0.534	5.648	sp|P08121|CO3A1_MOUSE	Col3a1	oxidation	P289,P295	0.0255302	0.943221	0.982746
K.GENGLP[15.99]GDNGAPG[15.99]PM*GPR.G	1	4	LGNEG	12.1791	3.25	3.032	sp|P08121|CO3A1_MOUSE	Col3a1	oxidation	P289,G296	0.11801	0.766477	0.912346
K.GENGLPG[15.99]DNGAPG[15.99]PMGPR.G	1	4	LGN	9.37647	1.61	2.575	sp|P08121|CO3A1_MOUSE	Col3a1	oxidation	G290,G296	0.111542	0.779352	0.919529
K.GEP[15.99]GAP[15.99]GENGTP[15.99]GQAGAR.G	1	0	NA		1.75	2.626	sp|Q01149|CO1A2_MOUSE	Col1a2	oxidation	P207,P210,P216	0.180068	0.622056	0.846852
K.GEP[15.99]GAP[15.99]GENGTPG[15.99]QAGAR.G	1	4	GENG	7.78062	1.12	5.014	sp|Q01149|CO1A2_MOUSE	Col1a2	oxidation	P207,P210,G217	0.429451	0.335274	0.666675
K.GEP[15.99]GATGVQG[15.99]PP[15.99]GPAGEEGK.R	4	3	GEE	7.55548	2.51	3.973	sp|P11087|CO1A1_MOUSE	Col1a1	oxidation	P440,G447,P449	0.244879	0.311954	0.647592
K.GEP[15.99]GATGVQGP[15.99]P[15.99]GPAGEEGK.R	1	5	GQVGTA	11.5521	1.77	3.941	sp|P11087|CO1A1_MOUSE	Col1a1	oxidation	P440,P448,P449	0.408006	0.176723	0.508864
K.GEP[15.99]GATGVQGP[15.99]P[15.99]GPAGEEGKR.G	1	2	GQV	9.89588	2.8	5.862	sp|P11087|CO1A1_MOUSE	Col1a1	oxidation	P440,P448,P449	0.206338	0.598834	0.833619
K.GEP[15.99]GATGVQGPP[15.99]GPAGEEGK.R	10	8	GQVGTA	10.9582	0.00749	5.656	sp|P11087|CO1A1_MOUSE	Col1a1	oxidation	P440,P449	0.433025	0.203357	0.542018
K.GEP[15.99]GATGVQGPPGP[15.99]AGEEGK.R	1	0	NA		1.3	2.304	sp|P11087|CO1A1_MOUSE	Col1a1	oxidation	P440,P451	0.45819	0.207647	0.547043
K.GEP[15.99]GDTGVK.G	3	6	GDTGVK	15	7.02e-08	3.203	sp|P11087|CO1A1_MOUSE	Col1a1	oxidation	P818	-0.462606	0.198699	0.536919
K.GEP[15.99]GGAGADGVP[15.99]GK.D	5	7	VGDAGA	11.4608	1.11	4.347	sp|P08121|CO3A1_MOUSE	Col3a1	oxidation	P745,P754	-0.0230868	0.950834	0.984113
K.GEP[15.99]GGAGADGVPGK.D	5	8	PVGDAGA	15	6.44e-11	4.096	sp|P08121|CO3A1_MOUSE	Col3a1	oxidation	P745	0.0620352	0.873905	0.957189
K.GEP[15.99]GSP[15.99]GENGAP[15.99]GQMGPR.G	2	3	NGA	6.31196	0.853	5.142	sp|P11087|CO1A1_MOUSE	Col1a1	oxidation	P278,P281,P287	-0.267569	0.468304	0.764282
K.GEP[15.99]GSP[15.99]GENGAPG[15.99]QMGPR.G	1	2	AGN	5.65476	2.15	2.883	sp|P11087|CO1A1_MOUSE	Col1a1	oxidation	P278,P281,G288	1.09526	0.0324279	0.230149
K.GEP[15.99]GSVGAQG[15.99]PP[15.99]GPSGEEGK.R	2	3	AGVS	9.37433	3.22	3.691	sp|Q01149|CO1A2_MOUSE	Col1a2	oxidation	P369,G376,P378	-0.0338799	0.898134	0.966934
K.GEP[15.99]GSVGAQGPP[15.99]GPSGEEGK.R	2	8	GQAGVS	10.6279	0.000231	6.179	sp|Q01149|CO1A2_MOUSE	Col1a2	oxidation	P369,P378	0.27719	0.4446	0.751654
K.GEPG[15.99]SP[15.99]GENGAPG[15.99]QMGPR.G	1	3	PEG	8.88709	1.57	4.808	sp|P11087|CO1A1_MOUSE	Col1a1	oxidation	G279,P281,G288	0.0154798	0.960706	0.986281
K.GEPGAP[15.99]GENGTP[15.99]GQAGAR.G	2	4	AGPE	9.77504	1.19	2.82	sp|Q01149|CO1A2_MOUSE	Col1a2	oxidation	P210,P216	0.0323435	0.931316	0.978707
K.GEPGATGVQG[15.99]PP[15.99]GPAGEEGK.R	2	3	GEE	7.55548	6.63	3.938	sp|P11087|CO1A1_MOUSE	Col1a1	oxidation	G447,P449	0.0707572	0.786939	0.923514
K.GEPGATGVQGPP[15.99]GPAGEEGK.R	5	8	GQVGTA	11.1065	5.31e-17	5.715	sp|P11087|CO1A1_MOUSE	Col1a1	oxidation	P449	-0.0580749	0.85266	0.94811
K.GEPGATGVQGPP[15.99]GPAGEEGKR.G	3	9	PGATGVQG	11.1625	2.61e-14	7.028	sp|P11087|CO1A1_MOUSE	Col1a1	oxidation	P449	-0.261007	0.474311	0.768416
K.GEPGD[15.99]LGEKG[15.99]AAGFPGPR.G	1	0	NA		3.2	1.673	sp|Q8C6K9|CO6A6_MOUSE	Col6a6	oxidation	D1630,G1635	-0.0420929	0.669657	0.870581
K.GEPGSP[15.99]GENGAP[15.99]GQM*GPR.G	5	5	SGPE	9.54698	4.61	3.823	sp|P11087|CO1A1_MOUSE	Col1a1	oxidation	P281,P287	-0.0655263	0.860744	0.951116
K.GEPGSP[15.99]GENGAP[15.99]GQMGPR.G	5	6	SGPE	9.61756	3.34e-13	5.899	sp|P11087|CO1A1_MOUSE	Col1a1	oxidation	P281,P287	-0.608941	0.0739131	0.329809
K.GEPGSPG[15.99]ENGAP[15.99]GQMGPR.G	2	3	SGPE	9.70292	1.26	3.236	sp|P11087|CO1A1_MOUSE	Col1a1	oxidation	G282,P287	0.406961	0.268132	0.609371
K.GEPGSPG[15.99]ENGAPG[15.99]QMGPR.G	1	3	SGPE	9.62956	2.52	2.749	sp|P11087|CO1A1_MOUSE	Col1a1	oxidation	G282,G288	0.426227	0.237424	0.580304
K.GEPGSVGAQGPP[15.99]GPSGEEGKR.G	2	9	GQAGVSGPEG	15	7.02e-05	5.916	sp|Q01149|CO1A2_MOUSE	Col1a2	oxidation	P378	-0.359328	0.317647	0.652619
K.GEPVQ[0.98]SEPVK.M	1	7	SEPVK	13.6841	3.82e-09	3.632	sp|A2ASS6|TITIN_MOUSE	Ttn	Deamidation	Q22348	0.0368703	0.625586	0.848683
K.GER[15.99]AD[15.99]LIAYLKK.A	1	1	KK	4.24912	0.339	1.879	tr|G3UWG1|G3UWG1_MOUSE	Gm10108	oxidation	R92,D94	-0.260905	0.0194539	0.186405
K.GESLS[42.01]WLK@.S	1	2	WLK	12.3481	0.2	2.213	sp|Q6ZWR6|SYNE1_MOUSE	Syne1	acetylation	S1182	0.334533	0.295741	0.633103
K.GETGAP[15.99]G[15.99]LK.G	3	4	AGTEG	13.0812	1.49e-05	2.448	co|CON_P04258|Con	CON_P04258	oxidation	P280,G281	0.372304	0.383833	0.706268
K.GETGAP[15.99]GLK.G	1	5	AGTEG	13.179	0.000378	3.263	co|CON_P04258|Con	CON_P04258	oxidation	P280	-0.115507	0.731326	0.896745
K.GETGDVGQMGPPGPPGPRGPSGAPGADGPQGPPGGIGNPG[15.99]AVG[15.99]EK.G	1	0	NA		1.07	1.748	sp|O88207|CO5A1_MOUSE	Col5a1	oxidation	G1279,G1282	0.0367447	0.734339	0.897798
K.GETGPAGP[31.99]QGAP[31.99]GP[31.99]AGEEGK.R	1	0	NA		0.00253	1.83	sp|P28481|CO2A1_MOUSE	Col2a1	dihydroxy	P478,P482,P484	0.252253	0.557154	0.814016
K.GEVGAP[15.99]GAP[15.99]GG[15.99]K.G	1	4	AGVEG	13.1903	0.000214	3.174	sp|P08121|CO3A1_MOUSE	Col3a1	oxidation	P667,P670,G672	0.647824	0.128689	0.433925
K.GEVGAP[15.99]GAP[15.99]GGK.G	3	5	AGVEG	12.8568	5.69e-08	3.712	sp|P08121|CO3A1_MOUSE	Col3a1	oxidation	P667,P670	0.266868	0.508335	0.786782
K.GEVGAP[15.99]GAP[15.99]GGKGDSGAPG[15.99]ER.G	1	4	AGVEG	14.7409	1.65	5.231	sp|P08121|CO3A1_MOUSE	Col3a1	oxidation	P667,P670,G680	-0.212029	0.587015	0.828657
K.GFCQVN[14.02]VVDRPGPPVGPVIFDEVTK@.E	1	4	DEVTK	14.5352	6.01e-06	3.774	sp|A2ASS6|TITIN_MOUSE	Ttn	methylation_mono	N18696	0.0953422	0.214287	0.554482
K.GFCQVNVVD[15.99]RPGPPVGPVIFDEVTK.E	2	5	IFDEV	9.29827	2.92e-10	3.484	sp|A2ASS6|TITIN_MOUSE	Ttn	oxidation	D18699	-0.201635	0.0457893	0.265179
K.GFCQVNVVDR[14.02]PGPPVGPVIFDEVTK@.E	1	0	NA		5.37e-05	2.77	sp|A2ASS6|TITIN_MOUSE	Ttn	methylation_mono	R18700	0.0716582	0.309062	0.645252
K.GFFPQTITQEY[15.99]EAIK.K	1	6	EQTIT	10.087	6.06e-12	3.815	tr|E9Q1W3|E9Q1W3_MOUSE	Neb	oxidation	Y474	0.137921	0.224102	0.565539
K.GFG[15.99]FGLVK.L	2	4	GLVK	15	6.67e-06	2.463	sp|Q60930|VDAC2_MOUSE	Vdac2	oxidation	G35	0.0310833	0.861815	0.951705
K.GFP[15.99]GDP[15.99]GR.E	1	1	GR	8.01865	0.444	2.043	sp|P08122|CO4A2_MOUSE	Col4a2	oxidation	P717,P720	0.13146	0.639574	0.856067
K.GFTLWAAEP[31.99]GAAR.A	1	3	LTF	7.29966	2.67e-05	2.209	sp|Q61234|SNTA1_MOUSE	Snta1	dihydroxy	P436	0.172853	0.0847166	0.353402
K.GFYIYQ[0.98]EGSK.N	1	5	YIYF	14.3004	7.35e-09	3.439	sp|Q8BMS1|ECHA_MOUSE	Hadha	Deamidation	Q640	0.00322825	0.97616	0.992442
K.GFYIYQEGSKN[0.98]K.S	1	3	YIY	10.5578	3.64e-11	4.437	sp|Q8BMS1|ECHA_MOUSE	Hadha	Deamidation	N645	-0.328293	0.577872	0.823903
K.GFYIYQEGSKNK[14.02].S	1	5	QYIYFG	14.9829	0.000954	1.543	sp|Q8BMS1|ECHA_MOUSE	Hadha	methylation_mono	K646	0.272782	0.143084	0.460185
K.GGASDALLY[15.99]R.A	1	7	LLADSAG	14.99	1e-07	2.99	sp|P48771|CX7A2_MOUSE	Cox7a2	oxidation	Y55	0.00408355	0.960886	0.986281
K.GGCEAIVD[15.99]TGTSLLVGPVEEVK.E	1	5	SLLVG	8.7884	0.000635	2.778	sp|P18242|CATD_MOUSE	Ctsd	oxidation	D293	0.471565	0.000615003	0.0306698
K.GGCEAIVDTGTSLLVGP[15.99]VEEVK.E	1	9	GVLLSTGTDVI	15	1.06e-12	3.597	sp|P18242|CATD_MOUSE	Ctsd	oxidation	P302	0.266436	0.00840793	0.121085
K.GGDDLD[43.99]PNYVLSSR.V	6	6	YVLSSR	15	3.33e-06	2.654	sp|P07310|KCRM_MOUSE	Ckm	Carboxylation	D122	-0.183579	0.386272	0.708892
K.GGDDLDP[15.99]N[15.99]Y[15.99]VLSSR.V	5	2	DLD	7.42024	0.462	2.347	sp|P07310|KCRM_MOUSE	Ckm	oxidation	P123,N124,Y125	-0.149956	0.484443	0.773927
K.GGDDLDP[31.99]NY[31.99]VLSSR.V	2	3	DLD	9.83409	0.000127	1.841	sp|P07310|KCRM_MOUSE	Ckm	dihydroxy	P123,Y125	-0.0189438	0.925375	0.976585
K.GGDDLDPN[0.98]YVLSSR.V	5	9	GDDLDP	11.7673	2.34e-19	4.514	sp|P07310|KCRM_MOUSE	Ckm	Deamidation	N124	-0.0972285	0.315542	0.650118
K.GGDDLDPN[14.02]YVLSSR.V	4	1	LDD	7.08015	1.49e-06	2.002	sp|P07310|KCRM_MOUSE	Ckm	methylation_mono	N124	0.036358	0.69498	0.879199
K.GGDDLDPNY[15.99]VLSSR.V	4	7	DLDDGG	14.637	1.12e-08	4.214	sp|P07310|KCRM_MOUSE	Ckm	oxidation	Y125	0.0571154	0.737243	0.898221
K.GGDDLDPNY[31.99]VLSSR.V	1	4	DLD	12.9388	1.25e-08	3.347	sp|P07310|KCRM_MOUSE	Ckm	dihydroxy	Y125	0.0167221	0.925578	0.976585
K.GGDDLDPNY[79.97]VLSSR.V	2	6	PDL	13.0301	5.56e-08	2.573	sp|P07310|KCRM_MOUSE	Ckm	phosphorylation	Y125	-0.112789	0.519731	0.792784
K.GGDVSVCEWY[15.99]R.R	4	6	ECVSVDG	14.9894	4.29e-12	3.313	sp|P56391|CX6B1_MOUSE	Cox6b1	oxidation	Y57	-0.218161	0.0157748	0.163933
K.GGDVSVCEWY[31.99]R[31.99].R	3	5	ECVSVD	14.9784	6.39e-05	1.867	sp|P56391|CX6B1_MOUSE	Cox6b1	dihydroxy	Y57,R58	-0.130246	0.0726163	0.326848
K.GGELVY[31.99]TDTEAR.D	1	5	DTEAR	15	1.79e-05	2.476	sp|Q9QXS1|PLEC_MOUSE	Plec	dihydroxy	Y3040	0.192674	0.20193	0.540692
K.GGGEP[31.99]KGELLEAIK.R	3	2	AIK	14.9533	0.0713	2.242	sp|P09671|SODM_MOUSE	Sod2	dihydroxy	P113	-0.475049	0.448242	0.753627
K.GGGEPK[14.02]GELLEAIK@.R	2	4	LLE	11.5464	0.00375	1.857	sp|P09671|SODM_MOUSE	Sod2	methylation_mono	K114	-0.601614	0.472415	0.767393
K.GGIQ[0.98]IMAGK.T	2	5	IMAGK	15	0.0185	3.375	sp|A2ASS6|TITIN_MOUSE	Ttn	Deamidation	Q16904	0.10854	0.108872	0.400907
K.GGK[42.01]GLGK@.G	2	4	GLGK	14.9984	1.21	2.591	sp|P62806|H4_MOUSE	Hist1h4a	acetylation	K9	0.294873	0.0786826	0.340839
K.GGLADCREN[0.98]GVGITPER.H	1	3	RCDA	8.6654	8.19e-12	5.061	tr|F7CK47|F7CK47_MOUSE	Map4	Deamidation	N855	0.258593	0.055496	0.291321
K.GGLHTVAVMN[14.02]VGAPAAGMNAAVR.S	2	2	AVT	7.4195	2.54e-08	2.554	sp|P47857|PFKAM_MOUSE	Pfkm	methylation_mono	N407	0.0153431	0.889594	0.962877
K.GGLSGLFDGAEVVLGPDSSMELLGP[31.99]VPP[31.99]EQQFANQK.M	1	0	NA		0.376	2.042	tr|B1ART2|B1ART2_MOUSE	Vps13d	dihydroxy	P3758,P3761	0.0192648	0.75095	0.904796
K.GGVVGIK[42.01]VDK@.G	1	5	IGVV	11.6499	1.35e-06	3.447	sp|P05064|ALDOA_MOUSE	Aldoa	acetylation	K108	0.167506	0.0522509	0.282741
K.GHIASVLN[0.98]AWPEDVVK.A	2	2	VSA	7.02649	2.7e-08	2.692	sp|P06801|MAOX_MOUSE	Me1	Deamidation	N138	0.113608	0.391594	0.714246
K.GHIASVLN[14.02]AWPEDVVK@.A	1	9	VSAI	14.9996	2.96e-09	2.939	sp|P06801|MAOX_MOUSE	Me1	methylation_mono	N138	0.0998025	0.204446	0.542754
K.GHIASVLNAWP[31.99]EDVVK.A	2	7	VSAI	15	4.34e-10	3.591	sp|P06801|MAOX_MOUSE	Me1	dihydroxy	P141	-0.00889452	0.944811	0.983468
K.GHIASVLNAWPE[43.99]DVVK@.A	1	6	VSAI	15	0.00547	2.673	sp|P06801|MAOX_MOUSE	Me1	Carboxylation	E142	0.155262	0.215651	0.555228
K.GHSGM*DG[15.99]LK.G	8	5	DMGSHG	14.9917	4e-08	2.02	sp|Q01149|CO1A2_MOUSE	Col1a2	oxidation	G193	-0.0907461	0.687578	0.878311
K.GHSGMDG[15.99]LK.G	10	2	SHG	8.78585	2.94e-05	2.556	sp|Q01149|CO1A2_MOUSE	Col1a2	oxidation	G193	-0.228567	0.418165	0.732755
K.GHY[15.99]VGTLTAR.D	3	5	LTGV	10.8659	1.63e-09	3.371	tr|E9Q1W3|E9Q1W3_MOUSE	Neb	oxidation	Y4500	-0.0160128	0.847891	0.945728
K.GHYEVTGS[79.97]DDEAGK.L	3	11	GTVEYHG	15	4.53e-08	2.684	tr|E9Q616|E9Q616_MOUSE	Ahnak	phosphorylation	S5607	0.237272	0.0248226	0.206314
K.GHYIGCP[15.99]SAK.E	1	6	GIYHG	14.9993	5.97e-05	1.656	tr|A2AQB2|A2AQB2_MOUSE	Neb	oxidation	P247	0.0210784	0.834425	0.940603
K.GIDAADYQTIQIFY[15.99]PSK.D	1	7	QITQYD	15	5.21e-09	2.853	sp|Q9QUR6|PPCE_MOUSE	Prep	oxidation	Y442	-0.0940049	0.593323	0.83122
K.GIDLAN[0.98]R.A	2	4	ALDI	15	0.188	2.477	sp|A2ASS6|TITIN_MOUSE	Ttn	Deamidation	N31278	0.144603	0.0877963	0.360505
K.GIDLTQ[0.98]VK.G	1	5	TLDIG	15	0.00568	2.935	sp|Q8BMF4|ODP2_MOUSE	Dlat	Deamidation	Q369	-0.198207	0.106714	0.39755
K.GIG[15.99]CY[15.99]VWD[15.99]TPEILHAK.H	6	7	TPEILHAK	15	0.284	2.6	tr|E9Q1W3|E9Q1W3_MOUSE	Neb	oxidation	G5336,Y5338,D5341	0.0809308	0.255567	0.597526
K.GIG[15.99]WIPIGSLEVEK.A	4	5	IPI	14.0281	1.24e-07	4.045	tr|E9Q1W3|E9Q1W3_MOUSE	Neb	oxidation	G1443	0.105075	0.0858961	0.356122
K.GIG[15.99]WVPIDSLEVEK.A	1	2	VEK	13.4037	2.14e-06	2.738	tr|E9Q1W3|E9Q1W3_MOUSE	Neb	oxidation	G1687	0.276965	0.0348467	0.238005
K.GIG[15.99]WVPIGSLEVVK.A	6	7	VPIG	14.0585	4.5e-12	4.269	tr|E9Q1W3|E9Q1W3_MOUSE	Neb	oxidation	G3633	0.0841753	0.357309	0.68671
K.GIGCY[15.99]VWDTPEILHAK.H	4	5	PEILH	11.4369	2.11e-13	4.102	tr|E9Q1W3|E9Q1W3_MOUSE	Neb	oxidation	Y5338	-0.00358446	0.95002	0.984113
K.GIGCY[15.99]VWDTPQILHAK.K	7	7	PQILHAK	15	1.44e-12	3.783	tr|E9Q1W3|E9Q1W3_MOUSE	Neb	oxidation	Y5093	0.0271111	0.695713	0.879613
K.GIGCY[31.99]VWDTPEILHAK.H	7	6	PEILHAK	15	2.54e-10	3.77	tr|E9Q1W3|E9Q1W3_MOUSE	Neb	dihydroxy	Y5338	0.162679	0.0270972	0.213422
K.GIGCY[31.99]VWDTPQILHAK.K	4	6	PQILHAK	15	3.26e-11	3.512	tr|E9Q1W3|E9Q1W3_MOUSE	Neb	dihydroxy	Y5093	0.0831696	0.352804	0.683267
K.GIGCYAYDTPD[43.99]LTLAEQNK@.T	1	6	DYAYC	13.1768	4.24e-11	2.773	tr|E9Q1W3|E9Q1W3_MOUSE	Neb	Carboxylation	D5836	-0.00970181	0.900168	0.967284
K.GIGCYVWD[15.99]TPEILHAK.H	11	4	LHAK	14.9847	1.45e-12	3.753	tr|E9Q1W3|E9Q1W3_MOUSE	Neb	oxidation	D5341	0.0302087	0.59287	0.83122
K.GIGCYVWD[15.99]TPQILHAK.K	14	4	LHAK	14.99	2.27e-14	3.848	tr|E9Q1W3|E9Q1W3_MOUSE	Neb	oxidation	D5096	0.0703278	0.312386	0.647629
K.GIGCYVWD[43.99]TPEILHAK@.H	5	3	LHAK	14.8996	0.000541	2.702	tr|E9Q1W3|E9Q1W3_MOUSE	Neb	Carboxylation	D5341	-0.0623582	0.62834	0.850284
K.GIGCYVWD[43.99]TPQILHAK@.K	6	6	PQILHAK	15	1.6e-07	2.654	tr|E9Q1W3|E9Q1W3_MOUSE	Neb	Carboxylation	D5096	-0.011199	0.843644	0.943642
K.GIGWIP[31.99]IGSLEVEK.A	2	5	IGS	9.44568	3.41e-06	4.098	tr|E9Q1W3|E9Q1W3_MOUSE	Neb	dihydroxy	P1446	0.142117	0.17675	0.508864
K.GIGWIPIGSLE[43.99]VEK@.A	3	6	GIPIW	13.862	0.0892	2.315	tr|E9Q1W3|E9Q1W3_MOUSE	Neb	Carboxylation	E1451	0.123099	0.241043	0.583126
K.GIGWVPID[43.99]SLEVEK@.A	2	3	VEK	13.4651	1.12e-05	3.539	tr|E9Q1W3|E9Q1W3_MOUSE	Neb	Carboxylation	D1692	0.328372	0.0107611	0.137282
K.GILAAD[15.99]ESTGSIAK.R	3	8	SEDAALI	13.1973	2.72e-11	4.874	sp|P05064|ALDOA_MOUSE	Aldoa	oxidation	D34	0.0968887	0.169587	0.500494
K.GILAADE[43.99]STGSIAK@.R	35	5	ALIG	10.5895	0.00119	3.487	sp|P05064|ALDOA_MOUSE	Aldoa	Carboxylation	E35	-0.0055288	0.908482	0.970987
K.GILAADES[42.01]TGSIAK[42.01]R.L	2	6	EDAALIG	14.9958	0.000946	2.162	sp|P05064|ALDOA_MOUSE	Aldoa	acetylation	S36,K42	0.0770751	0.258221	0.599027
K.GILAADES[42.01]VGS[42.01]MAK.R	1	5	EDAALI	14.9985	0.0258	1.944	sp|P05063|ALDOC_MOUSE	Aldoc	acetylation	S36,S39	-0.023532	0.954007	0.984749
K.GILAADES[79.97]TGSIAK.R	26	11	EDAALIG	15	6.73e-11	2.842	sp|P05064|ALDOA_MOUSE	Aldoa	phosphorylation	S36	-0.182675	0.0235305	0.201098
K.GILAADESIG[15.99]SMG[15.99]N[15.99]R.L	2	5	SEDAAL	14.9998	0.000685	2.095	tr|A6ZI46|A6ZI46_MOUSE	Aldoart1	oxidation	G93,G96,N97	-0.00102342	0.990686	0.996779
K.GILAADESTG[15.99]SIAK.R	7	7	SEDAALIG	15	1.17e-08	3.877	sp|P05064|ALDOA_MOUSE	Aldoa	oxidation	G38	0.118812	0.248328	0.590351
K.GILAADESTGS[42.01]IAK[42.01]R.L	27	5	DAALIG	15	4.08e-07	2.584	sp|P05064|ALDOA_MOUSE	Aldoa	acetylation	S39,K42	0.0451039	0.373015	0.698418
K.GILAADESTGS[79.97]IAK.R	7	11	GTSEDAALIG	15	1.32e-09	2.648	sp|P05064|ALDOA_MOUSE	Aldoa	phosphorylation	S39	0.126405	0.54955	0.809432
K.GILAADESTGSIAK[114.04].R	3	9	TSEDAALIG	15	1.71e-06	2.514	sp|P05064|ALDOA_MOUSE	Aldoa	ubiquitination	K42	-0.0416764	0.690776	0.87867
K.GILAADESTGSIAK[42.01]R.L	17	12	AISGTSEDAALIG	15	1.12e-06	3.061	sp|P05064|ALDOA_MOUSE	Aldoa	acetylation	K42	0.0669771	0.213182	0.553765
K.GILAADESVGS[42.01]M*AK[42.01]R.L	10	4	EDAAL	11.3959	0.787	2.295	sp|P05063|ALDOC_MOUSE	Aldoc	acetylation	S39,K42	0.035336	0.523515	0.795528
K.GILAADESVGS[42.01]M*AK@.R	3	8	SEDAALIG	15	0.0018	2.349	sp|P05063|ALDOC_MOUSE	Aldoc	acetylation	S39	0.0771874	0.22385	0.565384
K.GILAADESVGSM[43.99]AK@.R	2	8	SEDAALIG	15	0.00153	2.391	sp|P05063|ALDOC_MOUSE	Aldoc	Carboxylation	M40	0.0785343	0.363903	0.691187
K.GILGYTEDQVVSCNFNSNSHSS[42.01]T[42.01]FDARAGIALNDNFVK[42.01].L	1	6	CSVVQ	8.75134	1.56e-07	2.691	tr|V9GX06|V9GX06_MOUSE	Gm11214	acetylation	S141,T142,K157	-0.128868	0.158528	0.485674
K.GILLY[15.99]GTK.A	2	5	LLIG	14.0508	0.0983	3.008	sp|P50544|ACADV_MOUSE	Acadvl	oxidation	Y193	-0.187917	0.0379102	0.245201
K.GILLY[31.99]GTK.A	1	1	LLI	10.3813	0.000115	2.369	sp|P50544|ACADV_MOUSE	Acadvl	dihydroxy	Y193	-0.304657	0.00456368	0.090623
K.GILLYGTK[42.01]AQREK@.Y	1	6	GYLLIG	15	2.18	1.936	sp|P50544|ACADV_MOUSE	Acadvl	acetylation	K196	0.0012183	0.988	0.995354
K.GIN[0.98]FTQLSIDNCDRNDAGK.Y	1	1	RN	7.85977	2.25e-18	4.982	sp|A2ASS6|TITIN_MOUSE	Ttn	Deamidation	N25865	0.135748	0.500894	0.782965
K.GINFTQ[0.98]LSIDNCDRNDAGK.Y	1	0	NA		1.72e-15	5.541	sp|A2ASS6|TITIN_MOUSE	Ttn	Deamidation	Q25868	0.045395	0.492639	0.778091
K.GINFTQLSIDN[0.98]CDRNDAGK.Y	5	10	SLQTFNIG	14.9999	4.44e-13	6.484	sp|A2ASS6|TITIN_MOUSE	Ttn	Deamidation	N25873	-0.0173029	0.788761	0.923959
K.GINFTQLSIDN[14.02]CDR[14.02]NDAGK@.Y	1	7	LQTFNIG	15	0.00182	3.082	sp|A2ASS6|TITIN_MOUSE	Ttn	methylation_mono	N25873,R25876	-0.162342	0.0876992	0.360505
K.GINFTQLSIDN[14.02]CDRNDAGK@.Y	7	9	SLQTFNIG	15	3.27e-10	3.63	sp|A2ASS6|TITIN_MOUSE	Ttn	methylation_mono	N25873	-0.0421279	0.468948	0.764683
K.GINFTQLSIDNCD[15.99]RNDAGK.Y	6	7	SLQTFNIG	14.9998	7.76e-10	3.462	sp|A2ASS6|TITIN_MOUSE	Ttn	oxidation	D25875	0.00660179	0.900154	0.967284
K.GINFTQLSIDNCDRN[0.98]DAGK.Y	6	8	LQTFNIG	14.9844	9.33e-16	6.083	sp|A2ASS6|TITIN_MOUSE	Ttn	Deamidation	N25877	-0.0362549	0.636406	0.854424
K.GITQEQ[0.98]MNEFR.A	3	8	EQTI	14.9664	1.01e-14	4.195	sp|Q9JI91|ACTN2_MOUSE	Actn2	Deamidation	Q754	-0.265982	0.00323887	0.0760094
K.GITQEQMN[14.02]EFR.A	3	7	QEQTIG	14.9991	2.54e-05	2.113	sp|Q9JI91|ACTN2_MOUSE	Actn2	methylation_mono	N756	-0.189674	0.134511	0.44513
K.GITWG[15.99]ED[15.99]TLM*EYLENPK.K	2	10	MLTDE	15	0.718	2.98	tr|G3UWG1|G3UWG1_MOUSE	Gm10108	oxidation	G61,D63	-0.227627	0.288331	0.627547
K.GITWG[15.99]ED[15.99]TLM*EYLENPKK.Y	2	7	YLENPKK	15	0.000105	3.445	tr|G3UWG1|G3UWG1_MOUSE	Gm10108	oxidation	G61,D63	-0.336157	0.0303302	0.222892
K.GIVN[0.98]ATK.D	1	4	VIG	14.9671	0.00196	2.693	sp|Q9DC69|NDUA9_MOUSE	Ndufa9	Deamidation	N251	-0.00607981	0.929027	0.977689
K.GIYLLY[15.99]EGR.G	1	6	LLYI	11.3175	2.93e-05	2.674	sp|Q8K0Z7|TACO1_MOUSE	Taco1	oxidation	Y135	0.193452	0.287448	0.627159
K.GIYNTPLDMMSIVQ[0.98]AK.K	1	7	TNYIG	14.9966	1.77e-15	4.41	tr|E9Q1W3|E9Q1W3_MOUSE	Neb	Deamidation	Q4307	0.0355085	0.750746	0.90475
K.GK[42.01]PAPSVSWK@.K	1	5	PSVSWK	15	1.35	2.091	sp|A2ASS6|TITIN_MOUSE	Ttn	acetylation	K21798	0.147823	0.170516	0.501379
K.GK[42.01]PDVVVK@.E	1	3	VVVK	14.9993	0.000159	2.491	sp|Q8QZT1|THIL_MOUSE	Acat1	acetylation	K242	-0.00918994	0.954338	0.984974
K.GK[43.99]SEEELAECFR.I	2	3	EELAEC	12.4408	7.93e-07	3.163	sp|P20801|TNNC2_MOUSE	Tnnc2	Carboxylation	K91	1.50681	0.0526049	0.283014
K.GK@SEEELAECFR[14.02].I	10	2	EALEEE	11.4107	6.71e-07	2.17	sp|P20801|TNNC2_MOUSE	Tnnc2	methylation_mono	R101	-0.097848	0.303711	0.640939
K.GKCTTDHIS[42.01]AAGPWLK@.F	1	5	GPWLK	15	7.69e-05	2.322	sp|Q99KI0|ACON_MOUSE	Aco2	acetylation	S598	0.0279318	0.789183	0.924047
K.GKPAP[15.99]SVSWK.K	1	0	NA		0.00229	1.846	sp|A2ASS6|TITIN_MOUSE	Ttn	oxidation	P21801	0.13028	0.794415	0.924817
K.GKSEEELAECFR[15.99].I	3	5	EALEEE	12.6857	1.43e-05	2.152	sp|P20801|TNNC2_MOUSE	Tnnc2	oxidation	R101	-0.0991235	0.481763	0.772191
K.GKSEEELAECFR[31.99].I	2	3	ALE	6.46463	1.93e-06	2.099	sp|P20801|TNNC2_MOUSE	Tnnc2	dihydroxy	R101	-0.102268	0.410209	0.72639
K.GKYY[79.97]PLK.S	2	2	PLK	12.7539	0.00137	2.204	sp|P07310|KCRM_MOUSE	Ckm	phosphorylation	Y174	-0.195752	0.00915226	0.12541
K.GLEK[42.01]NLGIGK@.I	1	2	NL	10.5895	0.606	1.978	sp|P08249|MDHM_MOUSE	Mdh2	acetylation	K301	0.116881	0.064883	0.312385
K.GLELIS[42.01]K@.A	2	2	ILE	13.1596	1.81	2.075	sp|Q9CZW5|TOM70_MOUSE	Tomm70a	acetylation	S538	-0.112548	0.832634	0.939819
K.GLETIASDVVSLASK[14.02]AR[14.02].E	2	4	AITE	10.6087	1.62e-05	2.384	sp|Q8BMF4|ODP2_MOUSE	Dlat	methylation_mono	K542,R544	-0.428033	0.238051	0.581352
K.GLG[15.99]CFLYDTPDMVR.S	2	2	YDT	8.24789	8.4e-09	2.494	tr|E9Q1W3|E9Q1W3_MOUSE	Neb	oxidation	G5583	-0.00443994	0.950497	0.984113
K.GLGK[42.01]GGAK@.R	1	3	GLG	8.61522	0.00122	3.001	sp|P62806|H4_MOUSE	Hist1h4a	acetylation	K13	0.177926	0.245284	0.587089
K.GLIAAICAGPT[42.01]ALLAHEVGFGCKVTTHPLAK@.D	2	6	AAILG	14.9932	0.334	1.862	sp|Q99LX0|PARK7_MOUSE	Park7	acetylation	T110	-0.102057	0.0717366	0.326065
K.GLIAAICAGPTALLAHE[43.99]VGFGCKVTTHPLAK@.D	7	6	AAILG	14.9932	0.143	1.867	sp|Q99LX0|PARK7_MOUSE	Park7	Carboxylation	E116	0.064762	0.25763	0.598511
K.GLIAAICAGPTALLAHEVGFGCK[114.04].V	1	4	AAILG	13.5113	4.36	1.169	sp|Q99LX0|PARK7_MOUSE	Park7	ubiquitination	K122	0.101906	0.39606	0.716451
K.GLIAAICAGPTALLAHEVGFGCKVTT[42.01]HPLAK@.D	12	6	AAILG	14.9987	2.95	1.855	sp|Q99LX0|PARK7_MOUSE	Park7	acetylation	T125	0.0266774	0.579024	0.824346
K.GLLAGN[14.02]VFDWGAK@.A	1	4	ALLG	12.5572	0.563	1.511	sp|Q80YV4|PANK4_MOUSE	Pank4	methylation_mono	N565	0.0316707	0.648768	0.860287
K.GLLPEELTPLILETQ[0.98]K.Q	1	9	LPEELT	10.3714	4.33e-15	5.665	sp|Q99LC5|ETFA_MOUSE	Etfa	Deamidation	Q100	-0.02821	0.811606	0.931477
K.GLP[15.99]GETGAP[15.99]GFR.G	1	3	AGTE	8.94494	0.0987	3.448	sp|P08122|CO4A2_MOUSE	Col4a2	oxidation	P794,P800	0.358936	0.0909786	0.367473
K.GLSQ[0.98]EQLNEFR.A	3	4	EFR	9.04948	3.38e-08	3.919	sp|O88990|ACTN3_MOUSE	Actn3	Deamidation	Q758	0.201093	0.00551355	0.0995864
K.GLSQEQLN[0.98]EFR.A	2	7	LQEQSL	15	5.69e-10	3.591	sp|O88990|ACTN3_MOUSE	Actn3	Deamidation	N762	0.132341	0.110728	0.404437
K.GLSQEQLNE[43.99]FR.A	4	6	LQEQSLG	14.9996	2.04e-06	2.161	sp|O88990|ACTN3_MOUSE	Actn3	Carboxylation	E763	0.183587	0.100004	0.386837
K.GLTEQQTQFT[42.01]SLPDPPEVEFAK@.K	1	4	VEF	8.00249	9.27e-06	3.019	tr|E9Q1W3|E9Q1W3_MOUSE	Neb	acetylation	T249	-0.283012	0.00406028	0.084448
K.GLTGSP[15.99]GSP[15.99]GPDGK.T	4	5	SGTLG	14.0502	5.96e-08	3.731	sp|P11087|CO1A1_MOUSE	Col1a1	oxidation	P533,P536	0.116767	0.749238	0.904299
K.GLTGSP[15.99]GSPGPDGK.T	6	9	DPGPS	14.8565	2.63e-06	4.213	sp|P11087|CO1A1_MOUSE	Col1a1	oxidation	P533	-0.0743067	0.86594	0.953741
K.GLTGSPGSP[15.99]GPDGK.T	1	5	SGTLG	12.5352	2.77e-06	2.283	sp|P11087|CO1A1_MOUSE	Col1a1	oxidation	P536	0.893339	0.110112	0.403786
K.GLVYE[43.99]TSVLDPDEGIR.F	2	5	EGIR	14.6509	3.47e-07	2.634	sp|Q9CZU6|CISY_MOUSE	Cs	Carboxylation	E81	0.045941	0.648166	0.859618
K.GLY[15.99]TFEVENR.V	4	4	EVEF	11.8772	3.98e-06	3.606	sp|A2ASS6|TITIN_MOUSE	Ttn	oxidation	Y7603	-0.0587795	0.381462	0.70384
K.GLY[31.99]TFEVENR.V	4	5	NR	14.9529	4.94e-09	3.088	sp|A2ASS6|TITIN_MOUSE	Ttn	dihydroxy	Y7603	0.0573511	0.368951	0.694967
K.GLYGINEDVFLSVP[15.99]CILGQNGISDVVK.V	2	16	SLFVDENIGYL	15	7.49e-12	4.809	sp|P06151|LDHA_MOUSE	Ldha	oxidation	P292	-0.144297	0.0596601	0.302079
K.GLYTFEVEN[0.98]R.V	3	7	EVEFTYL	15	3.57e-09	3.708	sp|A2ASS6|TITIN_MOUSE	Ttn	Deamidation	N7609	0.0354161	0.723259	0.893714
K.GM*SIS[42.01]DLAGK@.L	1	2	DL	12.9773	0.00335	1.986	sp|Q8CAQ8|MIC60_MOUSE	Immt	acetylation	S389	0.10688	0.137322	0.449383
K.GM*SLNLEPDN[14.02]VGVVVFGNDK@.L	1	3	VFGN	8.71148	2.8e-07	2.756	sp|Q03265|ATPA_MOUSE	Atp5a1	methylation_mono	N113	-0.0344219	0.747912	0.903817
K.GMN[0.98]TLVGYDLVPEPK.I	3	5	VLDYGV	11.627	5.77e-06	3.435	sp|P12787|COX5A_MOUSE	Cox5a	Deamidation	N71	-0.174616	0.14573	0.465457
K.GMN[15.99]TLVGY[15.99]DLVPEPK.I	1	0	NA		3.04e-08	2.296	sp|P12787|COX5A_MOUSE	Cox5a	oxidation	N71,Y76	-0.271948	0.00755978	0.115195
K.GMN[15.99]TLVGYDLVPEPK.I	6	1	PK	7.62362	2.12e-06	2.254	sp|P12787|COX5A_MOUSE	Cox5a	oxidation	N71	-0.125855	0.241445	0.583623
K.GMNTLVGYDLVP[15.99]EPK.I	2	10	VLDYGVLTN	15	1.59e-08	2.873	sp|P12787|COX5A_MOUSE	Cox5a	oxidation	P80	-0.155163	0.0924633	0.37091
K.GMSLN[14.02]LEPDNVGVVVFGNDK@.L	1	5	VFGNDK	15	2.12e-07	2.538	sp|Q03265|ATPA_MOUSE	Atp5a1	methylation_mono	N108	-0.0754454	0.379368	0.702767
K.GMTEN[0.98]EVEDK.L	1	0	NA		0.0158	2.043	sp|Q9D4H8|CUL2_MOUSE	Cul2	Deamidation	N409	-0.173672	0.192203	0.52853
K.GN[0.98]EYIFR.V	1	4	EYIFR	15	9.94e-06	2.327	sp|A2ASS6|TITIN_MOUSE	Ttn	Deamidation	N20153,N22329,N23412,N24494,N26659,N27740	0.119706	0.241028	0.583126
K.GNEY[15.99]IFR.V	1	3	EN	12.2721	0.653	2.177	sp|A2ASS6|TITIN_MOUSE	Ttn	oxidation	Y20155,Y22331,Y23414,Y24496,Y26661,Y27742	-0.0665562	0.867345	0.95409
K.GNIETN[0.98]HNLPPSHK.S	6	7	PPSHK	15	5.12e-12	3.582	sp|P70404|IDHG1_MOUSE	Idh3g	Deamidation	N121	-0.305885	0.00298277	0.0727216
K.GNKP[31.99]WISLPR.G	1	1	PR	8.07514	3.99e-07	2.591	sp|P62702|RS4X_MOUSE	Rps4x	dihydroxy	P234	-0.0182234	0.874838	0.957603
K.GNN[0.98]VLADAIPITAAK.S	2	6	IADALV	13.1307	4.49e-20	4.362	tr|E9Q1W3|E9Q1W3_MOUSE	Neb	Deamidation	N1304	0.0422461	0.544939	0.806297
K.GNSGEP[15.99]GAP[15.99]GNKGDTGAK.G	2	4	TGAK	14.9792	1.29e-20	5.761	sp|P11087|CO1A1_MOUSE	Col1a1	oxidation	P425,P428	0.0481379	0.949412	0.984113
K.GNSGEPG[15.99]AP[15.99]GNK.G	1	5	NSGE	9.91499	0.00393	3.893	sp|P11087|CO1A1_MOUSE	Col1a1	oxidation	G426,P428	0.701894	0.193343	0.529828
K.GNSGEPGAP[15.99]GN[15.99]K.G	1	4	NSGE	9.78857	6.45e-12	3.48	sp|P11087|CO1A1_MOUSE	Col1a1	oxidation	P428,N430	0.742129	0.0622937	0.307337
K.GNSGEPGAP[15.99]GNK.G	2	4	GEPG	10.865	1.5e-15	3.697	sp|P11087|CO1A1_MOUSE	Col1a1	oxidation	P428	1.25835	0.0891822	0.363732
K.GNSGEPGAPGN[14.02]KGDTGAK@.G	1	5	TGAK	14.9694	3.84e-08	2.789	sp|P11087|CO1A1_MOUSE	Col1a1	methylation_mono	N430	0.884676	0.0289278	0.219241
K.GP[15.99]D[15.99]WILGEM*K.T	1	3	EGLI	10.7444	0.164	2.017	sp|Q91YT0|NDUV1_MOUSE	Ndufv1	oxidation	P73,D74	-0.020471	0.84657	0.94509
K.GP[31.99]DWILGEMK.T	1	4	MEGL	9.74897	5.87e-06	2.987	sp|Q91YT0|NDUV1_MOUSE	Ndufv1	dihydroxy	P73	-0.00643586	0.928076	0.977526
K.GP[31.99]FLLGIK.A	2	3	FLL	12.9319	2.64	1.917	sp|P28271|ACOC_MOUSE	Aco1	dihydroxy	P787	0.724833	0.0650407	0.312459
K.GPAGPP[31.99]GPPGASGSPGLQGM*P[31.99]GER.G	3	3	PGAP	9.21103	0.673	2.561	sp|P08121|CO3A1_MOUSE	Col3a1	dihydroxy	P712,P727	0.078149	0.840385	0.942146
K.GPAGPP[31.99]GPPGASGSPGLQGMP[31.99]GER.G	3	7	PGAP	9.23393	7.45e-14	4.146	sp|P08121|CO3A1_MOUSE	Col3a1	dihydroxy	P712,P727	0.0532293	0.894164	0.965086
K.GPAGPPGPP[31.99]GASGSPGLQGMP[31.99]GER.G	2	7	PGAP	9.1548	6.82e-14	4.065	sp|P08121|CO3A1_MOUSE	Col3a1	dihydroxy	P715,P727	-0.246104	0.560624	0.815344
K.GPELLTM*WFG[15.99]ESEANVR.E	4	5	TLLEPG	14.581	0.178	2.941	sp|Q01853|TERA_MOUSE	Vcp	oxidation	G553	0.117969	0.615017	0.841982
K.GPILM*ELQTY[15.99]R.Y	1	5	MLIPG	14.159	7.48e-09	2.656	sp|P35486|ODPA_MOUSE	Pdha1	oxidation	Y287	-0.096978	0.266793	0.60795
K.GPN[0.98]VCGSR.Y	1	2	GCV	12.1836	1.24e-05	2.18	sp|Q61554|FBN1_MOUSE	Fbn1	Deamidation	N57	0.565143	0.0283214	0.217602
K.GPP[15.99]GAQGPP[15.99]GSP[15.99]GPLGIAGLTGAR.G	8	6	PGQA	7.90425	1.89	6.478	sp|P08121|CO3A1_MOUSE	Col3a1	oxidation	P934,P940,P943	0.218999	0.544927	0.806297
K.GPP[15.99]GAQGPP[15.99]GSPGPLGIAGLTGAR.G	4	7	GSPGP	7.90425	1.16	6.714	sp|P08121|CO3A1_MOUSE	Col3a1	oxidation	P934,P940	-0.298608	0.509982	0.786782
K.GPP[15.99]GPP[15.99]GK.D	6	2	PG	11.064	2.01	2.614	sp|P11087|CO1A1_MOUSE	Col1a1	oxidation	P212,P215	0.10912	0.708674	0.886833
K.GPP[15.99]GPQGK.D	1	2	GPQ	9.18488	0.00153	2.611	tr|Q9JLI2|Q9JLI2_MOUSE	Col5a3	oxidation	P885	0.849316	0.0143632	0.15583
K.GPSGDPGKP[15.99]GER.G	3	4	DGSPG	13.0072	0.304	2.461	sp|Q01149|CO1A2_MOUSE	Col1a2	oxidation	P513	0.496006	0.190073	0.525212
K.GPSGEPGTAGAP[15.99]GTAGPQGLLGAP[15.99]GILGLPG[15.99]SR.G	2	9	AGPQGLL	12.2956	1.79	6.273	sp|Q01149|CO1A2_MOUSE	Col1a2	oxidation	P864,P876,G883	0.266322	0.457393	0.757746
K.GQ[0.98]HAAEIQPLAQSHATK.H	4	8	QIEAAH	14.9966	1.12e-13	4.319	sp|P04247|MYG_MOUSE	Mb	Deamidation	Q82	-0.0917982	0.494643	0.77902
K.GQ[0.98]PLYLSCELNK.E	1	5	LYLP	14.5772	2.33e-11	3.46	sp|A2ASS6|TITIN_MOUSE	Ttn	Deamidation	Q13017	0.0659948	0.313221	0.647771
K.GQ[0.98]SDPVTIGPLTVK.E	2	8	SDPVTIG	14.7562	2.23e-10	4.933	sp|A2ASS6|TITIN_MOUSE	Ttn	Deamidation	Q29332	-0.0357291	0.666414	0.869339
K.GQ[0.98]SIDDM*IPAQK.-	11	5	MDDIS	10.8745	8.92e-10	3.014	sp|P07310|KCRM_MOUSE	Ckm	Deamidation	Q371	-0.000129828	0.998435	0.999976
K.GQ[0.98]SIDDMIPAQK.-	7	9	QAPIMDDIS	15	1.59e-10	4.496	sp|P07310|KCRM_MOUSE	Ckm	Deamidation	Q371	0.109349	0.323957	0.658188
K.GQ[0.98]TVQQVYNSVGALAK.S	8	13	ALAGVSNYVQQVT	15	6.06e-14	5.884	sp|Q5SX39|MYH4_MOUSE	Myh4	Deamidation	Q418	-0.100169	0.167011	0.497574
K.GQDLIDN[0.98]N[0.98]GHYQVIVTR.S	8	11	GHYQVIVTR	15	1.08e-12	5.646	sp|A2ASS6|TITIN_MOUSE	Ttn	Deamidation	N32859,N32860	0.0172166	0.809556	0.930544
K.GQDLIDNN[0.98]GHYQVIVTR.S	4	5	NDILDQ	14.8027	2.26e-08	5.068	sp|A2ASS6|TITIN_MOUSE	Ttn	Deamidation	N32860	0.257741	0.0320811	0.228939
K.GQDLIDNNGHY[15.99]QVIVTR.S	3	6	NDILDQ	14.989	5.7e-06	3.709	sp|A2ASS6|TITIN_MOUSE	Ttn	oxidation	Y32863	0.238263	0.132736	0.441298
K.GQHAAEIQPLAQ[0.98]SHATK.H	2	9	QIEAAH	15	9.1e-14	5.064	sp|P04247|MYG_MOUSE	Mb	Deamidation	Q92	-0.236523	0.0689913	0.322153
K.GQHVP[31.99]GSP[31.99]FQFTVGP[31.99]LGEGGAHK.V	1	1	HK	5.90079	2.84e-05	2.215	sp|Q8BTM8|FLNA_MOUSE	Flna	dihydroxy	P2222,P2225,P2232	-0.258148	0.0733647	0.328607
K.GQN[0.98]SLALHK.V	1	4	LALS	14.9996	9.7e-07	2.348	sp|P63321|RALA_MOUSE	Rala	Deamidation	N10	0.481173	0.174741	0.506338
K.GQNVQQVT[79.97]NSVGALAK.A	2	2	AK	6.30223	3.95e-05	1.858	tr|B1AR69|B1AR69_MOUSE	Myh13	phosphorylation	T423	0.544736	0.508229	0.786782
K.GQP[15.99]GAQG[15.99]VK.G	2	3	GAQG	8.99515	5.96e-05	2.406	sp|Q01149|CO1A2_MOUSE	Col1a2	oxidation	P198,G202	0.194878	0.629295	0.850658
K.GQPY[15.99]IDEVGTFK.E	1	6	IDEVGT	13.3502	5.79e-13	3.239	tr|E9QK82|E9QK82_MOUSE	Mpz	oxidation	Y88	0.635538	0.00564283	0.0999808
K.GQS[42.01]IDDMIPAQK@.-	2	5	IPAQK	14.0639	3.69	1.396	sp|P07310|KCRM_MOUSE	Ckm	acetylation	S372	-0.0373335	0.72423	0.894219
K.GQS[42.01]VEQVVFAVGALAK@.A	1	4	GALAK	12.5051	0.0747	1.545	sp|A2AQP0|MYH7B_MOUSE	Myh7b	acetylation	S419	0.284964	0.0549313	0.288875
K.GQS[79.97]VEQVVFAVGALAK.A	2	3	QG	9.48672	0.00592	1.843	sp|A2AQP0|MYH7B_MOUSE	Myh7b	phosphorylation	S419	-0.039621	0.714573	0.890123
K.GQSIDD[15.99]M*IPAQK.-	6	3	DIS	8.68715	1.7e-05	2.431	sp|P07310|KCRM_MOUSE	Ckm	oxidation	D375	0.0416253	0.79041	0.924069
K.GQSIDD[43.99]M*IPAQK@.-	2	4	IPAQK	14.9999	1.66e-06	1.996	sp|P07310|KCRM_MOUSE	Ckm	Carboxylation	D375	0.347311	0.241935	0.583734
K.GQSIDDMIPAQ[0.98]K.-	4	5	IMDDIS	13.6465	2.27e-11	3.828	sp|P07310|KCRM_MOUSE	Ckm	Deamidation	Q380	0.184108	0.445534	0.752589
K.GQTVQQ[0.98]VYNSVGALAK.S	3	12	ALAGVSNYV	14.9999	5.16e-15	6.045	sp|Q5SX39|MYH4_MOUSE	Myh4	Deamidation	Q422	-0.34687	0.514421	0.788813
K.GQTVQQVY[15.99]N[15.99]SVG[15.99]ALAK.S	6	3	QQV	10.384	1.4e-07	2.894	sp|Q5SX39|MYH4_MOUSE	Myh4	oxidation	Y424,N425,G428	0.376451	0.350813	0.681967
K.GQTVQQVY[15.99]NSVGALAK.S	18	11	ALAGVSN	14.9996	2.7e-13	6.17	sp|Q5SX39|MYH4_MOUSE	Myh4	oxidation	Y424	0.0632011	0.389289	0.711979
K.GQTVQQVYN[0.98]SVGALAK.S	16	13	YVQQVTQG	15	2.18e-16	5.44	sp|Q5SX39|MYH4_MOUSE	Myh4	Deamidation	N425	-0.0278244	0.877717	0.958691
K.GQTVQQVYN[14.02]SVGALAK@.S	19	7	YVQQVT	14.7301	5.04e-11	3.091	sp|Q5SX39|MYH4_MOUSE	Myh4	methylation_mono	N425	0.258844	0.486756	0.77621
K.GQTVQQVYNS[42.01]VGALAK.S	3	6	NYVQQVT	14.9991	2.5e-05	2.813	sp|Q5SX39|MYH4_MOUSE	Myh4	acetylation	S426	0.479006	0.0320371	0.228939
K.GQTVQQVYNS[42.01]VGALAK@.S	3	6	VQQVT	14.9972	0.00296	2.688	sp|Q5SX39|MYH4_MOUSE	Myh4	acetylation	S426	0.581713	0.4615	0.760215
K.GQTVQQVYNSVGALAK[114.04].S	2	5	YVQQVT	14.3153	0.012	1.768	sp|Q5SX39|MYH4_MOUSE	Myh4	ubiquitination	K432	0.0961206	0.127628	0.431654
K.GR[31.99]P[31.99]EP[31.99]DITWSK.E	2	5	DITWSK	15	0.0132	1.186	sp|A2ASS6|TITIN_MOUSE	Ttn	dihydroxy	R19724,P19725,P19727	-0.0730454	0.623559	0.847473
K.GRIEKGALTLSSP[31.99]EIR.F	1	2	EIR	6.40168	0.898	1.592	sp|Q9CSH3|RRP44_MOUSE	Dis3	dihydroxy	P635	-0.286012	0.185801	0.519867
K.GRPEP[15.99]D[15.99]ITWSK.E	2	1	SK	9.09991	4.06	2.312	sp|A2ASS6|TITIN_MOUSE	Ttn	oxidation	P19727,D19728	-0.0305752	0.837636	0.94159
K.GRPEPD[15.99]ITWSK.E	3	1	SK	8.7677	0.00993	2.602	sp|A2ASS6|TITIN_MOUSE	Ttn	oxidation	D19728	-0.114015	0.420341	0.734035
K.GRPPPTVTWR[15.99].K	2	4	PPPT	10.0246	1.98e-06	2.536	sp|A2ASS6|TITIN_MOUSE	Ttn	oxidation	R29095	-0.0206189	0.768647	0.913406
K.GRPPPTVTWR[31.99].K	2	1	PPP	10.1429	0.00207	2.486	sp|A2ASS6|TITIN_MOUSE	Ttn	dihydroxy	R29095	-0.149346	0.0495104	0.275529
K.GRPQATVAWK[42.01]K@.D	1	0	NA		1.56e-05	2.267	sp|A2ASS6|TITIN_MOUSE	Ttn	acetylation	K27218	0.0525405	0.582979	0.826224
K.GS[42.01]SGGAK@.A	1	3	GS	8.6296	0.019	1.927	sp|Q80XI3|IF4G3_MOUSE	Eif4g3	acetylation	S1074	0.168451	0.0580735	0.297255
K.GS[79.97]PPFTVSWFK.G	1	1	SW	5.72652	1.46e-05	2.023	sp|A2ASS6|TITIN_MOUSE	Ttn	phosphorylation	S8689	0.0897783	0.440841	0.749131
K.GSAGAPGIAGAP[15.99]G[15.99]FPG[15.99]PR.G	1	0	NA		30.6	1.973	sp|P28481|CO2A1_MOUSE	Col2a1	oxidation	P431,G432,G435	0.185673	0.555885	0.814016
K.GSD[15.99]FWVEAGHTK.Q	18	5	HGAE	15	1.84e-10	3.035	sp|A2ASS6|TITIN_MOUSE	Ttn	oxidation	D30379	0.0213338	0.729367	0.895963
K.GSD[15.99]QWTHISTVK.G	4	6	VTSIH	9.94256	5.27e-10	3.256	sp|A2ASS6|TITIN_MOUSE	Ttn	oxidation	D22798	0.101236	0.642843	0.857482
K.GSD[43.99]QWTHISTVK@.G	1	5	HISTVK	15	1.98e-06	1.657	sp|A2ASS6|TITIN_MOUSE	Ttn	Carboxylation	D22798	0.135075	0.577285	0.823742
K.GSGAPSGALDYVAFSSALYG[15.99]ESDL.-	1	11	VYDLAGSPAGSG	15	1.53e-10	2.8	sp|O88990|ACTN3_MOUSE	Actn3	oxidation	G896	-0.0598797	0.701958	0.883205
K.GSGTAEVELK[42.01]K@.G	2	5	LEVEAT	13.3574	0.829	2.082	sp|P52480|KPYM_MOUSE	Pkm	acetylation	K135	0.207774	0.0702186	0.323521
K.GSGTAEVELKK[42.01]GAT[42.01]LK.I	10	6	LEVEATGSG	15	0.000728	2.019	sp|P52480|KPYM_MOUSE	Pkm	acetylation	K136,T139	-0.189533	0.00395909	0.0838628
K.GSGTAEVELKKGAT[42.01]LK[42.01].I	2	3	EATG	15	0.000341	1.917	sp|P52480|KPYM_MOUSE	Pkm	acetylation	T139,K141	-0.0920034	0.371482	0.696985
K.GSP[15.99]GADGPAGSP[15.99]GTPGPQGIAGQR.G	4	6	GTPG	6.84699	0.884	5.936	sp|P11087|CO1A1_MOUSE	Col1a1	oxidation	P926,P935	-0.249957	0.503086	0.784017
K.GSP[15.99]GEAGRP[15.99]GEAGLP[15.99]GAK.G	10	3	AGL	5.9157	1.25e-10	6.124	sp|P11087|CO1A1_MOUSE	Col1a1	oxidation	P512,P518,P524	0.118696	0.704294	0.884219
K.GSP[15.99]GEAGRPG[15.99]EAGLP[15.99]GAK.G	1	3	AGL	9.76305	2.75	4.666	sp|P11087|CO1A1_MOUSE	Col1a1	oxidation	P512,G519,P524	0.145975	0.68062	0.875957
K.GSPG[15.99]EAGRP[15.99]GEAGLP[15.99]GAK.G	2	3	AG	6.06392	4.97	4.582	sp|P11087|CO1A1_MOUSE	Col1a1	oxidation	G513,P518,P524	0.19545	0.557282	0.814016
K.GSPGADGPAGSP[15.99]GTP[15.99]GPQGIAGQR.G	3	4	DGP	5.7521	1.22	5.648	sp|P11087|CO1A1_MOUSE	Col1a1	oxidation	P935,P938	-0.0283317	0.941984	0.98239
K.GSPGADGPAGSP[15.99]GTPGPQGIAGQR.G	1	6	PGDA	8.18335	2.47e-13	6.098	sp|P11087|CO1A1_MOUSE	Col1a1	oxidation	P935	0.0274818	0.96006	0.986191
K.GSPP[31.99]FTVSWFK.G	1	3	SPPFTV	11.5086	0.000327	1.704	sp|A2ASS6|TITIN_MOUSE	Ttn	dihydroxy	P8691	-0.0400464	0.623182	0.847235
K.GSSFQTVS[42.01]ALFR.E	1	8	VTQFSS	14.9707	0.305	2.208	sp|Q5SX39|MYH4_MOUSE	Myh4	acetylation	S652	0.352168	0.097	0.381214
K.GSSFQTVS[42.01]AVFR.E	4	6	VTQFSS	14.9425	7.29e-09	3.203	tr|B1AR69|B1AR69_MOUSE	Myh13	acetylation	S652	-0.129835	0.375034	0.69991
K.GSSFQTVSALFR[14.02].E	3	5	LASVTQFS	14.9998	2.01e-05	2.111	sp|Q5SX39|MYH4_MOUSE	Myh4	methylation_mono	R656	-0.0102803	0.936477	0.980824
K.GSSFQTVSALFR[15.99].E	6	9	LASVTQFSSG	15	2.06e-11	3.685	sp|Q5SX39|MYH4_MOUSE	Myh4	oxidation	R656	-0.144297	0.19239	0.52853
K.GSSFQTVSALFR[31.99].E	5	9	LASVTQFSSG	15	0.00127	3.265	sp|Q5SX39|MYH4_MOUSE	Myh4	dihydroxy	R656	-0.12129	0.286129	0.625805
K.GSSFQTVSALFRENLNKLMS[79.97]NLR.T	9	7	LASVTQFS	14.9999	1.25e-10	3.508	sp|P13541|MYH3_MOUSE	Myh3	phosphorylation	S661	-0.18369	0.274133	0.613778
K.GSSFQTVSALHRENLN[15.99]K.L	1	7	LASVTQFS	14.9998	0.0785	2.599	sp|Q91Z83|MYH7_MOUSE	Myh7	oxidation	N656	-0.106006	0.447158	0.753111
K.GSSGGQ[0.98]AGSSGSAGQYGSDR.H	1	7	GGSSG	11.3912	2.57e-24	5.652	sp|Q9JK37|MYOZ1_MOUSE	Myoz1	Deamidation	Q115	-0.0976058	0.265519	0.60632
K.GSSGGQAGSSGSAGQYGS[42.01]DR.H	2	9	ASGSSGAQGGSSG	15	1.32e-06	3.609	sp|Q9JK37|MYOZ1_MOUSE	Myoz1	acetylation	S127	-0.0919279	0.0801184	0.343733
K.GSSVVAYEG[15.99]QSWHD[15.99]YCFHCK.K	1	9	EYAVV	15	2.87e-10	2.897	sp|P97447|FHL1_MOUSE	Fhl1	oxidation	G242,D247	0.000111051	0.999626	0.999976
K.GSSVVAYEGQSWHD[15.99]Y[15.99]CFHCK.K	3	7	GEYAVV	12.7464	1.09e-13	4.419	sp|P97447|FHL1_MOUSE	Fhl1	oxidation	D247,Y248	-1.00521	0.00638998	0.107032
K.GSSVVAYEGQSWHD[43.99]YCFHCK@.K	1	6	YCFHCK	15	4.25e-11	3.213	sp|P97447|FHL1_MOUSE	Fhl1	Carboxylation	D247	-0.34989	0.185806	0.519867
K.GSSVVAYEGQSWHDY[15.99]CFHCK.K	12	8	WSQGEYAVV	15	2.84e-15	4.267	sp|P97447|FHL1_MOUSE	Fhl1	oxidation	Y248	-0.729534	0.0165192	0.168904
K.GSSYGN[0.98]QELK.K	1	7	LEQ	14.9994	2.88e-06	3.564	sp|Q9D517|PLCC_MOUSE	Agpat3	Deamidation	N369	0.315092	0.00308178	0.0742239
K.GTAGEP[15.99]GK.A	1	4	EGATG	13.2502	1.81e-05	2.865	sp|P11087|CO1A1_MOUSE	Col1a1	oxidation	P581	0.51733	0.47976	0.772191
K.GTAIAICR[31.99].R	5	4	IAIAT	13.197	0.00647	1.376	sp|Q8R429|AT2A1_MOUSE	Atp2a1	dihydroxy	R637	0.263684	0.00169776	0.0538942
K.GTAVFTCD[15.99]IAK.D	8	2	IAK	11.5924	6.46e-06	2.012	sp|A2ASS6|TITIN_MOUSE	Ttn	oxidation	D13117	-0.0391282	0.454792	0.756112
K.GTAVVN[0.98]GEFK.E	1	4	VAT	10.419	1.92e-08	3.31	sp|P20108|PRDX3_MOUSE	Prdx3	Deamidation	N80	0.294116	0.68261	0.876256
K.GTDQ[0.98]VLVK.K	1	4	LVK	14.9934	0.0448	2.576	sp|A2ASS6|TITIN_MOUSE	Ttn	Deamidation	Q33078	0.253244	0.0125401	0.14578
K.GTEDELD[15.99]K.Y	1	5	LEDETG	14.996	0.00258	1.725	sp|P21107|TPM3_MOUSE	Tpm3	oxidation	D59	0.152836	0.117488	0.416065
K.GTEDEVEKYSES[42.01]VK@.D	1	5	EVED	13.4878	0.603	2.703	co|CON_Q3SX28|Con	CON_Q3SX28	acetylation	S62	0.11869	0.118796	0.418356
K.GTFASLSELHCD[15.99]K.L	22	5	HLESLS	14.7444	7.25e-07	2.345	sp|P02088|HBB1_MOUSE	Hbb-b1	oxidation	D95	0.022596	0.865659	0.95355
K.GTHTSLMQR[14.02]LR[14.02]NR.G	1	0	NA		0.555	1.901	sp|Q80TP3|UBR5_MOUSE	Ubr5	methylation_mono	R2323,R2325	0.0133798	0.950245	0.984113
K.GTIQGGLDTTK[14.02]SVVMGTKDTVTTGLTGAVNVAK@.G	1	0	NA		0.0195	2.17	sp|O88492|PLIN4_MOUSE	Plin4	methylation_mono	K223,K454,K487,K619,K817	0.151076	0.11847	0.417932
K.GTLE[43.99]D[43.99]QIISANPLLEAFGNAK@.T	5	14	IISANPLLEAFGNAK	15	3.3e-14	3.444	sp|P13541|MYH3_MOUSE	Myh3	Carboxylation	E218,D219	0.142836	0.122479	0.422562
K.GTLED[43.99]QIIQANPALEAFGNAK@.T	1	7	LEAFGNAK	14.9991	0.00104	1.857	sp|Q91Z83|MYH7_MOUSE	Myh7	Carboxylation	D218	0.156055	0.275595	0.615339
K.GTN[0.98]DSLMR.Q	1	3	LSD	13.5452	0.00808	2.65	sp|P31001|DESM_MOUSE	Des	Deamidation	N341	0.2216	0.072425	0.326818
K.GTQEITGDDR[14.02]FELIK@.D	3	6	DGTIE	13.896	1.81e-08	2.793	sp|A2ASS6|TITIN_MOUSE	Ttn	methylation_mono	R13673	0.0880383	0.322569	0.656888
K.GTVTGQ[0.98]VQGPEEK.V	1	2	TV	7.91948	1.93e-10	3.91	sp|P56375|ACYP2_MOUSE	Acyp2	Deamidation	Q58	-0.0744285	0.358125	0.68722
K.GTWG[15.99]VVSAGSSK.L	8	8	SSGASVV	15	1.11e-06	4.247	sp|A2ASS6|TITIN_MOUSE	Ttn	oxidation	G19441	0.0222568	0.69764	0.880707
K.GTY[15.99]TITASNR.L	2	2	SATI	10.6982	4.22e-09	3.229	sp|A2ASS6|TITIN_MOUSE	Ttn	oxidation	Y17264	0.0548106	0.6021	0.835871
K.GVCELLIPKLS[79.97]K.K	1	4	LLEC	12.3993	3.86e-05	1.963	tr|Q14BI5|Q14BI5_MOUSE	Myom2	phosphorylation	S1191	0.170005	0.0205853	0.191395
K.GVDEGPN[0.98]GLK.L	5	6	GEDVG	14.9998	1.03e-06	3.456	sp|P13707|GPDA_MOUSE	Gpd1	Deamidation	N127	-0.0334454	0.815474	0.932614
K.GVK[43.99]GHSGM*DGLK@.G	1	4	GSH	8.53868	1.12e-05	2.263	sp|Q01149|CO1A2_MOUSE	Col1a2	Carboxylation	K186	1.03814	0.00909213	0.12541
K.GVQWIKNGVVLDSN[0.98]DK.Y	1	4	VLD	9.21707	8.92e-09	2.695	sp|A2ASS6|TITIN_MOUSE	Ttn	Deamidation	N2756	0.0893975	0.478971	0.771929
K.GVVPLAGTDGETTTQGLDGLLERCAQY[79.97]K.K	1	5	DLGQ	5.8648	1.83e-11	3.381	sp|P05063|ALDOC_MOUSE	Aldoc	phosphorylation	Y138	0.0772756	0.292749	0.630637
K.GVVPLAGTDGETTTQGLDGLLERCAQYK[14.02]K@.D	1	3	TGA	6.52937	0.00066	2.192	sp|P05063|ALDOC_MOUSE	Aldoc	methylation_mono	K139	0.0436029	0.896988	0.966792
K.GVVPLAGTN[0.98]GETTTQGLDGLSER.C	12	8	GETTTQ	10.5025	1.23e-25	5.747	sp|P05064|ALDOA_MOUSE	Aldoa	Deamidation	N120	0.103108	0.20212	0.540692
K.GVVPLAGTN[14.02]GETTTQGLDGLSER.C	12	9	GETTTQ	11.8107	1.12e-16	4.68	sp|P05064|ALDOA_MOUSE	Aldoa	methylation_mono	N120	0.0761602	0.306463	0.642422
K.GVVPLAGTNGE[43.99]TTTQGLD[43.99]GLSE[43.99]R.C	3	1	VV	5.717	1.65e-05	2.317	sp|P05064|ALDOA_MOUSE	Aldoa	Carboxylation	E122,D129,E133	0.0916898	0.13102	0.438432
K.GVVPLAGTNGE[43.99]TTTQGLDGLSER.C	14	4	TTTQ	6.92655	1.27e-13	4.191	sp|P05064|ALDOA_MOUSE	Aldoa	Carboxylation	E122	0.0060028	0.963434	0.986884
K.GVVPLAGTNGETT[42.01]T[42.01]QGLDDLS[42.01]GR.C	12	8	TEGNTGA	10.2081	0.0188	2.713	tr|A6ZI47|A6ZI47_MOUSE	Aldoart2	acetylation	T124,T125,S132	0.0473238	0.526919	0.797374
K.GVVPLAGTNGETTT[42.01]QGLDGLSER.C	6	7	GALPVV	14.6869	1.54e-11	3.49	sp|P05064|ALDOA_MOUSE	Aldoa	acetylation	T125	0.0164381	0.81876	0.934648
K.GVVPLAGTNGETTTQGLDDLS[42.01]GR.C	10	6	TTTQ	7.91027	8.68e-17	4.514	tr|A6ZI47|A6ZI47_MOUSE	Aldoart2	acetylation	S132	0.0660979	0.368647	0.694675
K.GWG[15.99]LYCAGK.A	1	5	GACYL	15	0.000152	3.289	sp|Q64105|SPRE_MOUSE	Spr	oxidation	G169	-0.190908	0.0606851	0.304884
K.GWM*D[15.99]WAAHK.L	4	3	AAHK	14.9991	9.18e-08	2.016	sp|Q9QYG0|NDRG2_MOUSE	Ndrg2	oxidation	D180	0.0414178	0.524152	0.795655
K.GWNILTN[0.98]SEK.S	1	7	TLINWG	15	6.31e-09	3.683	sp|Q91VD9|NDUS1_MOUSE	Ndufs1	Deamidation	N105	-0.127447	0.117044	0.415863
K.GWQ[0.98]TVDTTVK.D	1	5	VTTDVT	14.9998	5.52e-05	3.75	sp|A2ASS6|TITIN_MOUSE	Ttn	Deamidation	Q15920	-0.0884675	0.713645	0.889616
K.GY[15.99]DLPVDAIPIK.A	1	6	IPIADVPL	14.9788	6.46e-10	3.845	tr|E9Q1W3|E9Q1W3_MOUSE	Neb	oxidation	Y2522	0.14627	0.0298794	0.221943
K.GY[15.99]DLPVDAISVQLAK.T	1	1	SIA	4.29488	3.07e-06	3.208	tr|E9Q1W3|E9Q1W3_MOUSE	Neb	oxidation	Y2279	-0.0423116	0.598595	0.833575
K.GY[15.99]DLRPDAIPIVAAK.S	1	1	VA	4.42349	1.57e-10	4.029	tr|E9Q1W3|E9Q1W3_MOUSE	Neb	oxidation	Y1547	-0.00876421	0.955174	0.985277
K.GY[15.99]ED[15.99]WLLSEIRR.L	6	4	ESL	10.3181	0.0023	2.551	sp|O88990|ACTN3_MOUSE	Actn3	oxidation	Y391,D393	0.121376	0.101071	0.388569
K.GY[15.99]GFGLIK.L	2	5	ILGF	15	2.1e-06	2.875	sp|Q60932|VDAC1_MOUSE	Vdac1	oxidation	Y35	0.277854	0.645782	0.859193
K.GY[15.99]IVEK.C	2	3	IVEK	14.9391	0.00464	2.396	sp|A2ASS6|TITIN_MOUSE	Ttn	oxidation	Y15411,Y21311,Y22097,Y24262,Y24661,Y25344,Y25642,Y26426	0.0746819	0.315102	0.649824
K.GY[15.99]TLPPHCSR.G	18	4	TL	13.6165	2.88e-05	3.116	sp|P07310|KCRM_MOUSE	Ckm	oxidation	Y140	0.0125914	0.813674	0.932253
K.GY[15.99]VIEK.K	3	1	VI	7.45388	0.104	2.419	sp|A2ASS6|TITIN_MOUSE	Ttn	oxidation	Y17735,Y24560	0.103543	0.0748332	0.331859
K.GY[15.99]YAVAVVK.A	2	5	VVAVA	15	1.06e-05	2.974	sp|Q921I1|TRFE_MOUSE	Tf	oxidation	Y448	0.374532	0.00187862	0.0578548
K.GY[31.99]DLR[31.99]P[31.99]DAIPIVAAK.S	1	3	VAAK	14.9689	0.00174	1.708	tr|E9Q1W3|E9Q1W3_MOUSE	Neb	dihydroxy	Y1547,R1550,P1551	-0.151178	0.544851	0.806297
K.GY[31.99]EDWLLSEIRR.L	9	2	IRR	14.998	2.36e-05	2.961	sp|O88990|ACTN3_MOUSE	Actn3	dihydroxy	Y391	0.0933019	0.159239	0.486645
K.GY[31.99]GFGLIK.L	2	2	GF	7.11441	5.17e-07	2.181	sp|Q60932|VDAC1_MOUSE	Vdac1	dihydroxy	Y35	0.17992	0.755485	0.906975
K.GY[31.99]TLPPHCSR.G	18	7	TLPPHCSR	15	5.33e-05	2.316	sp|P07310|KCRM_MOUSE	Ckm	dihydroxy	Y140	0.00942307	0.881547	0.960055
K.GY[31.99]VIEK.K	1	0	NA		0.044	1.967	sp|A2ASS6|TITIN_MOUSE	Ttn	dihydroxy	Y17735,Y24560	-0.00503346	0.935352	0.980366
K.GY[31.99]YAVAVVK.A	1	3	VVAV	13.352	8.85e-05	3.038	sp|Q921I1|TRFE_MOUSE	Tf	dihydroxy	Y448	0.431816	0.00328872	0.0767689
K.GYD[43.99]LRPDAIPIVAAK@.S	1	0	NA		0.000117	2.026	tr|E9Q1W3|E9Q1W3_MOUSE	Neb	Carboxylation	D1548	0.0124406	0.9278	0.977353
K.GYDEIPLEPN[0.98]DK.T	4	8	ELPIEDYG	15	9.54e-09	4.031	sp|A2ASS6|TITIN_MOUSE	Ttn	Deamidation	N13139	0.17943	0.182215	0.515572
K.GYDEIPLEPN[0.98]DKTEILK.E	3	3	IED	11.112	5.16e-06	2.648	sp|A2ASS6|TITIN_MOUSE	Ttn	Deamidation	N13139	-0.177105	0.171916	0.503473
K.GYDLK[42.01]PDAIAIK@.A	1	7	LDYG	15	3.24e-06	2.026	tr|E9Q1W3|E9Q1W3_MOUSE	Neb	acetylation	K1794	0.824937	0.0276238	0.215515
K.GYED[15.99]WLLSEIR.R	3	5	ESLL	11.015	2.72e-12	3.685	sp|O88990|ACTN3_MOUSE	Actn3	oxidation	D393	0.179234	0.0286082	0.218113
K.GYED[15.99]WLLSEIRR.L	42	2	LL	7.90419	1.8e-12	4.003	sp|O88990|ACTN3_MOUSE	Actn3	oxidation	D393	0.0806105	0.165049	0.495259
K.GYEDWLLSEIR[14.02]R[14.02].L	2	4	LWDEY	13.5196	0.0298	1.999	sp|O88990|ACTN3_MOUSE	Actn3	methylation_mono	R400,R401	0.100436	0.165724	0.495758
K.GYSGLQGLP[15.99]GLAGLHGDQGAP[15.99]GPVGPAGPR.G	12	5	HGDQGA	10.0879	1.22	7.505	sp|Q01149|CO1A2_MOUSE	Col1a2	oxidation	P1038,P1050	-0.141137	0.722478	0.89327
K.GYTLP[15.99]PHCSR.G	7	2	LTY	13.187	0.243	1.895	sp|P07310|KCRM_MOUSE	Ckm	oxidation	P143	0.223307	0.0993322	0.385428
K.GYTLPP[15.99]HCSR.G	5	4	PLTY	14.3045	0.0045	1.859	sp|P07310|KCRM_MOUSE	Ckm	oxidation	P144	-0.0320021	0.628319	0.850284
K.GYTLPPHCSR[14.02].G	5	6	HPPLTYG	14.9989	0.000709	1.502	sp|P07310|KCRM_MOUSE	Ckm	methylation_mono	R148	-0.0334259	0.559381	0.81475
K.GYTSWAIGLSVAD[43.99]LAESIM*K@.N	1	4	STYG	10.3408	0.000344	1.992	sp|P06151|LDHA_MOUSE	Ldha	Carboxylation	D258	-0.0394364	0.767501	0.912785
K.GYY[15.99]AVAVVK.A	2	5	VVAV	15	2.41e-07	3.443	sp|Q921I1|TRFE_MOUSE	Tf	oxidation	Y449	0.267549	0.0423839	0.25776
K.HAD[15.99]SVAELGEQIDNLQR.V	21	11	DIQEGLEAVSD	15	6.21e-15	5.026	sp|Q91Z83|MYH7_MOUSE	Myh7	oxidation	D1198	-0.24882	0.129314	0.43553
K.HAD[15.99]TVAELGEQIDNLQR.V	11	5	VAELG	8.84261	3.85e-10	2.728	tr|B1AR69|B1AR69_MOUSE	Myh13	oxidation	D1202	0.0896124	0.497691	0.780405
K.HADS[79.97]AAELAEQIDNLQR.V	2	3	QIDN	10.571	8.91e-07	2.441	sp|P13541|MYH3_MOUSE	Myh3	phosphorylation	S1200	-0.229207	0.125959	0.428672
[truncated: 6,778 more rows]

## Sheet: Sheet2
Peptides	# PSMs	# Matched tags	Top scored tag	Best tag scores	Matching E values	XCorr	Protein ID	GN	PTM types	sig126 - 6 months	sig127N - 6 months	sig127C - 6 months	sig128N - 6 months	sig128C - 6 months	sig129N - 24 months	sig129C - 24 months	sig130N - 24 months	sig130C - 24 months	sig131 - 24 months	ModSites
K.ETPQNATPNE[43.99]SLAASSQK@.R	1	7	SLAASSQK	15	1.87e-07	2.309	sp|P70670|NACAM_MOUSE	Naca	Carboxylation	10050.5	12742.2	8793.64	14830.8	11403.4	13710.6	12762.8	14972.2	8555.36	15005.6	E1114
K.LGNLEDQIVK[42.01]MNPLLEAFGNAK@.T	6	7	LEAFGNAK	15	2.4e-09	2.372	tr|E9Q264|E9Q264_MOUSE	Myh15	acetylation	9349.46	10529.6	9031.1	9573.34	10028.7	9750.59	9818.97	10184	9322.77	11025.5	K214
R.VTVLGHVQRGGTPSAFDR[14.02]ILGSR.M	1	5	QVHGLVTV	15	0.00017	2.13	sp|P47857|PFKAM_MOUSE	Pfkm	methylation_mono	19531.7	21954.4	21760.4	19949	20004.9	18956.3	20481.9	21263.6	19524.3	20747.1	R310
R.VK[42.01]VGNEYVTK@.G	3	7	VGNEYVTK	15	2.08	2.141	sp|Q91Z83|MYH7_MOUSE	Myh7	acetylation	38629.9	39550.2	42852.4	32704.9	45931.4	41732.8	40490.4	42007.4	49064.6	56133	K405
K.VHIN[15.99]PNSLFDVQVK.R	5	7	SLFDVQVK	15	4.78e-10	3.281	sp|Q9WUB3|PYGM_MOUSE	Pygm	oxidation	6382.12	7327.81	7362.21	7873.92	8105.24	6805.44	6909.49	6754.25	6559.01	6881.95	N559
K.RK[42.01]LEDECSELK@.K	3	8	LEDECSELK	15	0.00363	2.053	sp|Q91Z83|MYH7_MOUSE	Myh7	acetylation	16551.9	28682.6	24944.6	14204	18798.7	26945.9	31787.4	36733.9	28999.7	24796.2	K942
K.HDPSLQPWS[79.97]ASYDPGSAK.T	1	10	ASYDPGSAK	15	4.73e-09	3.305	sp|P16015|CAH3_MOUSE	Ca3	phosphorylation	11716.8	13401.2	16671.5	10949	14575.5	20269.4	18488	21000.9	25377.2	16090.8	S48
R.MQALSDK[114.04].L	8	5	DSLAQM	15	0.000782	2.639	tr|E9Q264|E9Q264_MOUSE	Myh15	ubiquitination	31985.4	28465.7	36577.9	28822.5	28083.2	31371.5	38156.8	32962.1	39984.8	31653.2	K1861
R.SNAACAALDK[114.04].K	1	8	DLAACAANS	15	2.21e-06	2.279	sp|Q5SX39|MYH4_MOUSE	Myh4	ubiquitination	29969	32537.4	34408.1	26028	31721.4	35031.6	36252.6	32216.8	35685.6	39788.6	K1448
K.LK[42.01]GTEDELDK@.Y	2	7	GTEDELDK	15	0.0104	2.056	sp|P21107|TPM3_MOUSE	Tpm3	acetylation	21288.5	28243.4	25243.2	21670.8	27136.1	25320.9	29857.9	24124	31244.8	29250.9	K52
K.ALGVSNFN[0.98]HFQIER.L	2	9	NSVGL	15	4.98e-12	4.235	tr|G5E895|G5E895_MOUSE	Akr1b10	Deamidation	10485.1	9400.21	10556.7	9774.35	10862.9	11390.1	10913.3	12234.2	11167.5	9253.46	N163
R.N[14.02]AMQIQSDNLYK@.S	2	8	QIQSDNLYK	15	1.95e-05	2.048	tr|E9Q1W3|E9Q1W3_MOUSE	Neb	methylation_mono	29119.9	21217.1	25218.5	25044.5	24062.8	23087.2	30424.4	27960	22880.7	29798.9	N1665
R.FNQMLNQIPN[0.98]DYHSSR.N	7	8	LMQN	15	6.74e-10	4.063	sp|Q60847|COCA1_MOUSE	Col12a1	Deamidation	3496.2	5290.99	5045.92	6540.69	4884.15	6528.19	6606.28	5690.43	8451.88	4186.25	N2934
K.Q[0.98]KYEETQ[0.98]AELEASQK.E	3	7	AELEASQK	15	0.0156	1.943	sp|Q5SX39|MYH4_MOUSE	Myh4	Deamidation	18091.8	19770	21568.6	17494.6	19813.6	20122.2	22858.6	22445.2	22435.7	21018.5	Q1462,Q1468
R.S[42.01]DGKISEQSDAK@.L	1	7	ISEQSDAK	15	0.000132	2.346	sp|Q03265|ATPA_MOUSE	Atp5a1	acetylation	18935.7	16341.3	14611.2	16872.3	19114.3	12974.8	14810.7	16551.8	18030.7	14350.2	S528
K.HALIIY[31.99]DDLSK.Q	2	8	IILAH	15	6.44e-06	2.35	sp|Q03265|ATPA_MOUSE	Atp5a1	dihydroxy	36829.8	18596.1	37844.4	21439.4	36539	17742.1	31208.8	15968.6	32459.8	20815.8	Y311
K.D[15.99]IWM*PVTSASAK.T	4	8	MPVTSASAK	15	1.47e-06	2.369	sp|A2ASS6|TITIN_MOUSE	Ttn	oxidation	13687.7	12991.7	14118.2	12665.7	12367.2	13066.9	14225.4	13113.1	14781.7	16070.7	D18746
R.DLQVNVEHLVQ[0.98]K.M	1	9	VLHEVNVQLD	15	2.46e-05	4.025	sp|P47857|PFKAM_MOUSE	Pfkm	Deamidation	33578	32663.5	31576.9	29380.9	34401.8	36179	32401.1	31747.1	33117.8	32161.3	Q614
K.Y[15.99]SEALK.D	8	4	SEALK	15	0.0821	2.215	sp|P21107|TPM3_MOUSE	Tpm3	oxidation	108372	106694	105948	97885.1	92129.8	94135.7	95854	81265	81176.1	75978.2	Y61
K.G[15.99]TEDELDK.Y	2	6	TEDELDK	15	0.0919	2.282	sp|P21107|TPM3_MOUSE	Tpm3	oxidation	11227.7	12392.5	11090	12377.3	11290.7	15134.2	15139.2	13169.4	13654.1	13446.8	G53
K.LVIIEGD[43.99]LER.T	5	5	EIIVL	15	0.000189	2.914	sp|P21107|TPM3_MOUSE	Tpm3	Carboxylation	10197.4	11907.9	13508	12606.5	10804.2	13058.2	13168.6	12694	12754.5	13994.1	D176
K.DPLN[14.02]ETVVGLYQK@.S	2	7	TVVGLYQK	15	0.00582	1.878	sp|Q91Z83|MYH7_MOUSE	Myh7	methylation_mono	15440.7	149352	25446.3	29832.1	16641.9	45599.7	168144	219306	52900	79836.3	N602
K.VFADYEEYIK[14.02]CQDKVSELYK.N	1	7	YEEYDAFV	15	9.58e-06	1.875	sp|Q9WUB3|PYGM_MOUSE	Pygm	methylation_mono	10791.8	9481.56	10976.6	8699.08	10585	8867.59	9426.52	11898.7	11504.3	11164.8	K783
R.N[0.98]GESSELDLQGIR.I	3	8	ELDLQGIR	15	1.34e-06	4.193	sp|Q9QXT0|CNPY2_MOUSE	Cnpy2	Deamidation	11181.5	11571.7	11483.8	11921.5	12179.6	14575.5	15774.5	15391.5	13929.5	15302.7	N112
R.DYLVQ[0.98]K.L	3	3	VLYD	15	0.0311	2.439	sp|Q91W86|VPS11_MOUSE	Vps11	Deamidation	25290.9	25491.5	25383.3	25650.4	24666	24410	25742	25500.5	24527.1	25855.1	Q777
K.EFEMSNLQSKIEDEQALGM*QLQK[42.01]K@.I	3	7	SQLNSMEFE	15	1.96e-05	2.383	sp|Q5SX39|MYH4_MOUSE	Myh4	acetylation	87351	88645.3	86596.4	84926.1	83438.4	82361.3	84660.1	80835	82751.8	80587.9	K1110
K.ASE[43.99]K[43.99]LLGSIDIDHTQYK@.F	1	9	DIDHTQYK	15	3.91e-07	2.791	sp|Q5SX39|MYH4_MOUSE	Myh4	Carboxylation	21592.3	9340.28	20256.6	10475.6	16168.9	6778.19	11044.6	7872.21	14017	7631.6	E747,K748
K.IWY[79.97]HTFYNELR.V	5	6	TFYNELR	15	0.000169	1.819	sp|Q8BFZ3|ACTBL_MOUSE	Actbl2	phosphorylation	11293.6	15107.1	15203.8	12739.1	11454.7	14758.5	11084.4	11946	13499.8	13113.1	Y88
K.ELEAVQSAIN[14.02]K@.K	1	8	IASQVAELE	15	0.118	2.136	sp|A2ASS6|TITIN_MOUSE	Ttn	methylation_mono	11579.5	11246.5	11930.8	13699.1	12943.9	14200.8	9981.29	12665.6	11526	11777	N4546
K.RGPP[15.99]GPAGPEGR.Q	3	7	GPAGPEGR	15	9.42e-12	4.063	sp|O88207|CO5A1_MOUSE	Col5a1	oxidation	6339	9403.99	9088.54	18128.4	17805.9	9198.08	17913.9	12540.6	14066.4	12091.5	P1395
K.VT[42.01]AKTEGGATVTVK@.D	2	9	TEGGATVTVK	15	2.11e-06	3.088	sp|Q5SX39|MYH4_MOUSE	Myh4	acetylation	11451.5	10925.3	11502.8	10096.8	10375.4	10345.1	12331.7	12009.6	10730.3	9344.66	T61
R.LAAAM*PVAFLEP[15.99]ELNEYNACSVYTTK.S	1	15	LNEYNACSVYTTK	15	1.18e-17	5.252	sp|E9PZQ0|RYR1_MOUSE	Ryr1	oxidation	16033.8	15062.5	14485.7	18985.4	17474.1	17092.4	17095.9	16775.5	15662.5	19721.2	P3209
K.IEFEQFLPMMQAISN[0.98]NK.D	3	8	PLFQEFEI	15	2.55e-06	4.651	sp|P05977|MYL1_MOUSE	Myl1	Deamidation	48883.4	54877.7	55005.2	53591.1	52311.5	60772.1	51771.3	58204.4	59484.1	57458.7	N116
K.VLGNPSNEEMN[0.98]AK.K	10	9	EENSPNGLV	15	1.27e-10	4.713	sp|P05977|MYL1_MOUSE	Myl1	Deamidation	53354.7	53224.1	52369.2	49819.9	50566.2	53744.2	51011.3	55217.7	50421.2	53934.6	N98
K.LGS[79.97]ATASINVK.V	1	7	ATASINVK	15	1.78e-07	2.155	sp|A2ASS6|TITIN_MOUSE	Ttn	phosphorylation	12966.8	12634.5	14723.8	11965.2	13582.4	12165	15614.4	12971.6	14727.5	15580.1	S16256
K.M*EGDLN[14.02]EM*EIQLNHANR.L	9	8	EIQLNHANR	15	1.97e-07	3.009	sp|Q5SX39|MYH4_MOUSE	Myh4	methylation_mono	9772.44	10191.7	11237.1	8427.05	11772.9	11259.7	11150.9	10389.5	11734.7	11163.4	N1627
K.SK[43.99]VKLEQQVDDLEGSLEQEK@.K	1	12	DLEGSLEQEK	15	1.5e-12	3.879	sp|Q02566|MYH6_MOUSE	Myh6	Carboxylation	17506.1	27170.4	17412.7	23164	17924.3	23143.1	21682.3	24816.6	15776.1	20554.1	K1026
K.LSQ[0.98]NNFALGYK.A	1	8	YGLAFN	15	3.01e-12	3.721	sp|Q60931|VDAC3_MOUSE	Vdac3	Deamidation	29074.2	28581.5	26535.7	29045.7	27592.5	30411.6	27258.5	32117.9	28198.4	30980.1	Q166
K.QK@YEE[43.99]TQAELEASQK@.E	4	9	TQAELEASQK	15	1.54e-10	2.937	sp|Q5SX39|MYH4_MOUSE	Myh4	Carboxylation	43294.8	41769.4	45092.4	41387.2	43349	41628.9	47485.6	42884	45774.3	46577.1	E1466
K.K[42.01]EFEMSNLQSK@.I	1	9	EFEMSNLQSK	15	0.00075	2.435	sp|Q5SX39|MYH4_MOUSE	Myh4	acetylation	12894.1	12741.5	11128.7	10972.4	13868.3	12032.9	11174.1	12452.8	16116.8	13731.6	K1087
K.YEE[43.99]TQAELEASQK@.E	5	8	QAELEASQK	15	2.29e-09	2.435	sp|Q5SX39|MYH4_MOUSE	Myh4	Carboxylation	11630.8	14452	14607.3	14159.6	13942.3	18379.3	15124.1	15337.3	15716.6	16063.8	E1466
R.LRPEDM*FETWEDDLN[0.98]GIHIVAFAEK.S	1	7	HIVAFAEK	15	0.000367	2.618	sp|O09161|CASQ2_MOUSE	Casq2	Deamidation	9645.87	9667.95	7729.57	11222.5	10052	13477.7	12788	14122.1	11071.9	14081.3	N266
K.DAM*VSQ[0.98]LSRGKQAFTQQIEELK.R	1	10	QAFTQQIEELK	15	0.0212	2.618	sp|Q5SX39|MYH4_MOUSE	Myh4	Deamidation	20164.5	21736.3	21425.2	25848.5	18529.9	23410.3	21989.8	22675.2	24309.6	24118.8	Q1304
K.YE[43.99]ETQAELEASQK@.E	5	9	TQAELEASQK	15	7.81e-07	2.524	sp|Q5SX39|MYH4_MOUSE	Myh4	Carboxylation	94594	118556	125320	105253	112064	139945	116357	118040	130534	118147	E1465
K.IAEK[42.01]DEEIDQLK@.R	7	9	DEEIDQLK	15	0.000421	2.558	sp|Q5SX39|MYH4_MOUSE	Myh4	acetylation	49551.6	55587	46087.1	53371.5	44573.2	48102.1	57503.4	64407.8	46300.5	50139	K1583
R.LNLVQ[0.98]R.N	1	3	VLNL	15	0.683	1.861	sp|P16125|LDHB_MOUSE	Ldhb	Deamidation	28215.4	15227.3	34775	15427.7	28388.6	13941.5	27337.6	13961	36368.3	18784.5	Q112
K.ALCLD[15.99]LLSLSAACDALDQHNLK.Q	1	13	LSAACDALDQHNLK	15	5.3e-14	4.039	sp|P11531|DMD_MOUSE	Dmd	oxidation	7429.83	11456.8	8258.66	13903.7	9372.62	14237.7	7335.86	15528.9	11508.6	14065	D3115
R.ASEAPLPPDSLNIMDITK[14.02]N[14.02]TVSLAWPK@PR.H	1	5	LPAESA	15	6.42e-05	2.488	sp|A2ASS6|TITIN_MOUSE	Ttn	methylation_mono	15223.5	13271.6	15233.8	13672.5	16429.3	13625.4	14287.4	14714.1	17186.9	14931.8	K22767,N22768
R.GD[15.99]WVTALASVTK.T	35	8	TVSALAT	15	2.36e-10	4.075	sp|A2ASS6|TITIN_MOUSE	Ttn	oxidation	79431	75314.9	76643.1	75076.4	75414.4	71185	78664.6	76150.9	73583.9	71255.7	D20827
K.EN[14.02]LK@AAQEEYIK@.R	1	7	AAQEEYIK	15	0.00961	4.115	sp|P05064|ALDOA_MOUSE	Aldoa	methylation_mono	54973	71778.2	46532.3	70233	55979.5	85809.5	64268.5	84141.8	60080.8	72329.9	N320
K.Y[15.99]SESVK.D	3	4	SESVK	15	0.00079	2.251	co|CON_Q3SX28|Con	CON_Q3SX28	oxidation	96015	84903.1	96933.3	71936.4	60158	72832.9	60390.4	42870.9	49849.5	46982.6	Y59
K.ATDAEADVASLN[14.02]R[14.02]R[14.02].I	1	6	SAVDAEAD	15	0.00141	2.109	co|CON_Q3SX28|Con	CON_Q3SX28	methylation_mono	9022.61	10474.7	9261.18	10982.8	10916	11835.9	10355.7	13544.3	10284.1	12246.7	N88,R89,R90
K.DVATAQWSP[31.99]LSTTSK.K	8	10	QATAVD	15	2.09e-09	3.97	sp|A2ASS6|TITIN_MOUSE	Ttn	dihydroxy	8429.86	5988.33	9464.21	6942.87	8938.66	6746.8	8808.6	5670.91	8694.49	7145.76	P19147
R.HQGM*M*VGMGQRDS[79.97]YVGDEAQSK.R	1	7	VGDEAQSK	15	0.000151	1.918	tr|V9GXQ2|V9GXQ2_MOUSE	Gm17087	phosphorylation	26322.5	29235.7	25760	29535	21559.9	26804.5	23925.9	23541.6	22301.3	28643.5	S28
R.SLSGQYSCTATN[15.99]PIGSASSGAK.L	3	18	PIGSASSGAK	15	1.77e-13	4.291	sp|A2ASS6|TITIN_MOUSE	Ttn	oxidation	20303.7	20349	20610.9	21638.1	17485.7	19179.2	19345.7	21206.5	18477.1	20883.4	N9021
K.LCYVALDFENEMAT[42.01]AASSSSLEK@.S	7	13	ENEFDLAVYCL	15	9.66e-14	3.837	sp|P63268|ACTH_MOUSE	Actg2	acetylation	9707.99	10860.4	9579.52	10535.3	8253.67	10750.5	10099.4	11811.6	10842.2	12802.4	T230
K.LCY[15.99]VALDFEN[15.99]EM*ATAASSSSLEK.S	10	11	ATAASSSSLEK	15	5.19e-20	3.697	sp|P63268|ACTH_MOUSE	Actg2	oxidation	9177	10349.5	10689.2	10863	11795	11602.3	9008.66	10646.3	10805.8	10593.2	Y219,N226
K.ENLK[42.01]AAQEEYIK@.R	2	8	AAQEEYIK	15	1.48e-05	2.465	sp|P05064|ALDOA_MOUSE	Aldoa	acetylation	34090.9	32538.1	32938.8	29921.2	36251.5	37679.3	34793	39860.1	40137.9	47549.5	K322
K.DPFDK[42.01]PSQPGELEILSISK@.D	1	7	LEILSISK	15	3.19e-07	3.007	sp|A2ASS6|TITIN_MOUSE	Ttn	acetylation	35685.7	35323	39823.3	45509.6	44862.3	48515.2	45075.9	47296	49619.6	47820	K32219
K.GILAADESTGSIAK[42.01]R.L	17	12	AISGTSEDAALIG	15	1.12e-06	3.061	sp|P05064|ALDOA_MOUSE	Aldoa	acetylation	11186.5	11998.7	11989.2	11554.9	12214.6	12100.1	11989.3	12280.3	13084.1	12289.6	K42
R.VAAENMYGVGEPVQAAP[15.99]IIAK.Y	2	13	AQVPEGVGYMNEAA	15	1.47e-12	4.093	sp|A2ASS6|TITIN_MOUSE	Ttn	oxidation	21811.9	16172.1	25991.3	17221.3	24934.2	15283.9	26671.7	15191.6	27854.2	20361.9	P15662
R.CPETLFQP[31.99]SFIGMESAGIHETTY[31.99]NSIMK.C	1	7	QFLT	15	4.92e-05	2.516	sp|P63268|ACTH_MOUSE	Actg2	dihydroxy	8476.96	12464.7	9203.15	14416.6	8921.12	12394.2	8036.69	13851.6	8344.6	14110.2	P265,Y280
K.NTPIYVSSP[31.99]TWENHNAVFSAAGFK.D	7	13	HNAVFSAAGFK	15	4.79e-20	5.364	sp|P05201|AATC_MOUSE	Got1	dihydroxy	15782	14970.2	14606	20962.8	15337.2	18636.1	13468.1	16906.8	16756.8	21805	P139
K.CTLAWSP[15.99]PLQDGGSDISHYVVEK.R	5	11	DISHYVVEK	15	7.37e-14	3.688	sp|A2ASS6|TITIN_MOUSE	Ttn	oxidation	9177.71	4816	10634.9	4871.71	7620.36	5480.92	10023.1	6366.22	10828.8	6089	P25531
K.DLHTLILVN[0.98]NK.I	3	7	LILTHLD	15	4.16e-05	2.749	sp|P28654|PGS2_MOUSE	Dcn	Deamidation	12419.9	15270.7	18072.9	15750.4	17066.6	18365.1	21554.6	11771.8	20928.2	11753.7	N109
K.WGDAGAE[43.99]YVVESTGVFTTMEK@.A	1	7	GVFTTMEK	15	2.61e-11	3.031	co|CON_P10096|Con	CON_P10096	Carboxylation	14934.4	15193.2	13808.5	15842.1	13708.3	11766.6	12960.7	11692.3	11926.7	11476.1	E90
K.IVSN[0.98]ASCTTNCLAPLAK.V	17	11	TTNCLAPLAK	15	3.13e-12	6.414	co|CON_P10096|Con	CON_P10096	Deamidation	83187	62873.9	83887.6	63244.9	76976.9	55612.3	78034.5	56610.9	84318.9	63273.3	N146
K.NLDYVATSIHEAVT[42.01]K[42.01]IQ.-	4	12	VAEHISTAVYDLN	15	7.64e-06	2.949	sp|P05201|AATC_MOUSE	Got1	acetylation	12545.6	11926.4	10062.5	14057.3	12604.9	11478	10177.6	11764.2	11177.5	12346.6	T410,K411
R.SQS[79.97]FGVASASSIK.Q	2	10	FGVASASSIK	15	1.25e-08	2.806	sp|Q8CI12|SMTL2_MOUSE	Smtnl2	phosphorylation	32296.7	44725.8	29608.9	36935.3	26877.2	40571.3	32358.9	33601.9	25302.5	36833.7	S339
R.SLS[79.97]GSGYGAVTAGK.R	2	11	GSGYGAVTAGK	15	1.85e-08	2.879	sp|Q8CI12|SMTL2_MOUSE	Smtnl2	phosphorylation	22232.6	15411.3	23796.1	16286.7	26203.6	14050.9	21048.8	12211.6	21037.7	17557.5	S250
K.ELSATSSTQ[0.98]K.I	2	7	TSSTASLE	15	1.16e-05	3.846	sp|A2ASS6|TITIN_MOUSE	Ttn	Deamidation	44934.3	38828.2	46124.3	44981.9	38813.6	41555.9	40466.4	44785.8	46386	41303.6	Q854
K.YNN[0.98]GSTELHSSSVGLAK.A	2	11	SSSVGLAK	15	1.58e-11	4.139	sp|Q7TSH2|KPBB_MOUSE	Phkb	Deamidation	16512.5	15444.9	16552.1	18599.8	15955.8	13356.5	18846.1	16829.5	14689.3	16428.9	N221
R.SPS[79.97]VEHDEASDLEVR.R	7	11	EHDEASDLEVR	15	3.46e-12	3.138	sp|Q8CI12|SMTL2_MOUSE	Smtnl2	phosphorylation	8807.66	9121.99	9329.27	10562.1	7826.73	9623.9	9869.77	9171.8	7726.35	10870	S131
R.ILAQITGTEHLTESEN[0.98]DN[0.98]TK.K	5	14	ETLHETGTIQALI	15	4.39e-06	5.645	sp|Q8CI51|PDLI5_MOUSE	Pdlim5	Deamidation	12975.9	8168.13	14484.5	8156.44	13276.5	7906.43	15821.2	8568.79	13955.5	9838.32	N300,N302
K.LIGY[15.99]FK.S	6	3	GIL	15	0.0796	2.277	sp|O09165|CASQ1_MOUSE	Casq1	oxidation	20669	19756.2	22432.8	19844.1	21016.8	35201.7	36324.6	33344.4	29817.6	40712.5	Y185
K.DPDCKPTID[15.99]LETHDIVVIEGEK.L	1	8	DIVVIEGEK	15	3.04e-06	3.323	sp|A2ASS6|TITIN_MOUSE	Ttn	oxidation	49590.9	45759	44753	50815.3	37286.1	46217.7	33039	33864.4	37168.2	33222.9	D16179
K.AYEDAAEEFHPYIPFFATFDS[79.97]K.V	1	12	IYPHFEEAADEYA	15	8.94e-14	3.718	sp|O09165|CASQ1_MOUSE	Casq1	phosphorylation	9223.34	10349.7	11090.3	9488.57	8483.03	32357.6	25201.8	33330.5	16611	29839.4	S216
K.VLDR[14.02]PGPPEGPVQVTGVTAEK@.C	1	9	QVTGVTAEK	15	6.58e-07	3.373	sp|A2ASS6|TITIN_MOUSE	Ttn	methylation_mono	15975.2	5746.05	17965.6	4925.97	13558.9	6915.5	15403	6033.28	17799.2	6756.27	R25507
R.AVVEFEVNEDDVDAHWY[31.99]K.D	1	12	ADVDDENVEFEVV	15	1.68e-16	5.625	sp|A2ASS6|TITIN_MOUSE	Ttn	dihydroxy	14978.1	16355.1	15025	19356.4	15785.7	18187.7	16745.9	17053.7	17639.5	17420.4	Y3186
R.NYLHQWTCLP[31.99]DQNDVIHAR.Q	1	10	DQNDVIHAR	15	1.51e-05	2.891	tr|E9Q1W3|E9Q1W3_MOUSE	Neb	dihydroxy	27391	12956.4	13883.8	16452.7	12396.7	7344.76	15322.2	9299.02	15958.8	9311.55	P2630,P2873,P3359
R.G[15.99]SCHAVPDTPQILLAK.T	6	7	TPQILLAK	15	8.1e-09	2.911	tr|E9Q1W3|E9Q1W3_MOUSE	Neb	oxidation	15018.3	19811.3	11940	20668.9	13314.6	19179.5	15986.6	20799.8	11330.2	18480.6	G6107
K.ETN[0.98]GLSGSSVVMECK.V	7	11	SGSSVVMECK	15	4.23e-13	5.845	sp|A2ASS6|TITIN_MOUSE	Ttn	Deamidation	43703.2	40885.1	42410.2	44045.1	42114.1	43058.1	38028.6	38671.9	44142.8	41228.4	N8580
K.GQDLIDN[0.98]N[0.98]GHYQVIVTR.S	8	11	GHYQVIVTR	15	1.08e-12	5.646	sp|A2ASS6|TITIN_MOUSE	Ttn	Deamidation	8560.66	8691.62	7920.01	8900.47	8937.87	8503	9361.17	9561.34	8347.46	7832.83	N32859,N32860
K.G[15.99]CGWVPFGSLEMEK.A	1	9	VPFGSLEMEK	15	1.31e-06	2.604	tr|E9Q1W3|E9Q1W3_MOUSE	Neb	oxidation	33857.5	29185.5	29582.9	32642.9	35147.3	33478.6	31712.9	30291.1	29543.3	36302.9	G953
R.GIGWM[43.99]PNDSVSVNHAK@.H	3	10	PNDSVSVNHAK	15	2.13e-08	3.123	tr|E9Q1W3|E9Q1W3_MOUSE	Neb	Carboxylation	11072.8	9602.57	10078.6	10466.8	11237.3	8831.92	10990.1	8840.65	11986	9432.3	M4606
K.QLEDELVS[42.01]LQK[42.01]K[42.01].L	2	5	VLEDELQ	15	9.63	1.908	sp|P58771|TPM1_MOUSE	Tpm1	acetylation	15674.2	65973.4	16240.4	59744.8	18873.7	68041.2	20262.6	72300.3	14389.7	57088.4	S45,K48,K49
R.SCAAAGTECLISGWGNTK[43.99].S	28	12	GSILCETGAAACS	15	0.00174	3.08	co|CON_P00761|Con	CON_P00761	Carboxylation	21598.7	27235	28958.9	22001.7	20770.2	37388.1	27220.5	30955.3	31637.3	29020.1	K133
K.IITHPN[0.98]FN[0.98]GNTLDNDIMLIK.L	1	13	LDNDIMLIK	15	2.05e-12	4.958	co|CON_P00761|Con	CON_P00761	Deamidation	13397.9	9496.76	16852.4	8971.65	13907.9	10923.3	15732.1	11130.6	17897.2	10551.1	N83,N85
K.GIG[15.99]CY[15.99]VWD[15.99]TPEILHAK.H	6	7	TPEILHAK	15	0.284	2.6	tr|E9Q1W3|E9Q1W3_MOUSE	Neb	oxidation	20712.6	18340.4	18436.9	20508.4	18257.2	18779.6	21122.4	20297.4	19487.8	22124.7	G5336,Y5338,D5341
K.K@PVIEEK[42.01]PAIPVVEK@.V	1	7	PAIPVVEK	15	6.34e-06	2.904	sp|A2ASS6|TITIN_MOUSE	Ttn	acetylation	11928	13862.6	14146.4	13410.7	14731.5	17129.2	17145.4	15261.5	16825.9	16957	K12447
K.K[42.01]QTALAELVK@.H	3	8	QTALAELVK	15	0.0412	2.089	sp|P07724|ALBU_MOUSE	Alb	acetylation	21075.5	14482.8	23508.4	18032.6	18807.1	14704.4	30165.2	15792.2	24455.5	15125.5	K549
R.HQGVMVGMGQKDS[42.01]YVGDEAQSK@.R	1	14	QGMGVMVGQH	15	1.67e-13	4.587	co|CON_P60712|Con	CON_P60712	acetylation	14057.4	13565.3	18482.7	14385.3	15682.9	16017.1	18620.3	19554.6	22802.3	21106.5	S51
K.IPEGEK[42.01]VDFDDIQK@.K	1	7	VDFDDIQK	15	0.257	1.834	sp|Q9QZ47|TNNT3_MOUSE	Tnnt3	acetylation	29750.4	13793.4	11063.5	17283.2	23502.9	4517.53	21481.3	16803.4	11285.9	10952.9	K67
R.HQGVMVGMGQ[0.98]K.D	1	8	GMGVMVGQH	15	2.2e-13	3.471	co|CON_P60712|Con	CON_P60712	Deamidation	36307.3	8192.15	50645.5	10412.9	31122.2	9578.98	28765.5	7358.08	38556	8491.81	Q48
R.MQK[42.01]EITALAPSTMK@.I	6	11	EITALAPSTMK	15	8.59e-09	2.872	co|CON_P60712|Con	CON_P60712	acetylation	16725.1	15173.7	12903.2	13097.8	14234.2	15604.8	16531.7	15827.3	19194.6	16816.4	K314
K.QEYD[43.99]ESGPSIVHR.K	4	7	SGPSIVHR	15	2.29e-07	2.26	co|CON_P60712|Con	CON_P60712	Carboxylation	9755.5	10358.8	11155.1	11127.5	9361.27	11894.1	12267.5	10290.9	9073.87	9910.7	D362
K.DS[79.97]YVGDEAQSK.R	3	8	YVGDEAQSK	15	1.02e-07	2.752	co|CON_P60712|Con	CON_P60712	phosphorylation	17524.6	20860.8	20234.2	18139.4	19979.1	39962.9	32733.8	35114.8	36040.3	36339.5	S51
K.ITITNDQ[0.98]NR.L	1	6	DNTITI	15	1.42e-07	3.061	sp|P20029|GRP78_MOUSE	Hspa5	Deamidation	9336.36	8937.17	8843.51	8742.9	7642.2	38397.2	18570.4	15998.6	13070.5	20116.5	Q531
K.R[15.99]GILTLK.Y	7	5	GILTLK	15	0.00969	2.514	co|CON_P60712|Con	CON_P60712	oxidation	27939.4	31070.4	29337	28759.9	27440.3	28354	32441.1	34790	29110.5	29423.3	R61
R.N[14.02]WQGGILSGGFEK@.N	1	10	QGGILSGGFEK	15	1.16e-08	2.36	sp|Q7TSQ8|PDPR_MOUSE	Pdpr	methylation_mono	13578.7	11192.5	10876.9	13090.1	13767.8	13766.2	12270.8	12296.6	11299.2	10610.8	N294
R.SCAAAGTECLISGWGN[0.98]TK.S	4	13	GSILCETGAAACS	15	5.19e-15	5.346	co|CON_P00761|Con	CON_P00761	Deamidation	14433.4	16922.1	21293.5	16349.1	14531	34475.5	17823.8	20113.8	22278.3	18579.5	N131
K.DPDCKP[15.99]TIDLETHDIVVIEGEK.L	1	8	DIVVIEGEK	15	4.25e-07	2.868	sp|A2ASS6|TITIN_MOUSE	Ttn	oxidation	10742.6	11273.6	12903.8	11877.2	12497.7	9068.78	11710.4	9794.35	10882.7	10953.5	P16176
R.GLG[15.99]WSPAGSLEVEK.A	2	10	SPAGSLEVEK	15	4.43e-11	4.767	tr|E9Q1W3|E9Q1W3_MOUSE	Neb	oxidation	18662.1	13127.5	17351.7	16433.1	18785.3	12160.3	19713.3	11198.2	20049.4	14786.1	G2175
K.QEY[31.99]DEAGPSIVHR.K	10	7	AGPSIVHR	15	5.12e-13	3.75	sp|P68134|ACTS_MOUSE	Acta1	dihydroxy	16680	19135.8	17794.1	16757.2	17993.7	19008.8	19525.1	21067.7	18682.7	18632.9	Y364
K.QE[43.99]YDEAGPSIVHR.K	15	9	DEAGPSIVHR	15	4.43e-11	3.306	sp|P68134|ACTS_MOUSE	Acta1	Carboxylation	12367.3	14939	14979.8	13280.5	13035.1	14392.2	14979.3	14510.4	14176.2	14607.6	E363
R.SLSGQYSCTATN[14.02]PIGSASSGAK@.L	3	18	PIGSASSGAK	15	2.32e-15	4.459	sp|A2ASS6|TITIN_MOUSE	Ttn	methylation_mono	9867.83	9859.68	9749.49	9424.48	9453.42	9713.82	8164.64	9027.99	10191.5	9305.14	N9021
K.Y[31.99]TIEAENQSGK.K	1	8	IEAENQSGK	15	2.21e-09	2.86	sp|A2ASS6|TITIN_MOUSE	Ttn	dihydroxy	13448	15053.6	13975.2	13750	15831.8	15028.5	14930.5	14834.7	15665.7	14183.7	Y31304
K.N[0.98]GGSPIIGYHVEMCPVGTEK.W	4	11	HVEMCPVGTEK	15	1.31e-20	5.045	sp|A2ASS6|TITIN_MOUSE	Ttn	Deamidation	10983.1	12142.2	12480.1	11927.4	13051.9	12878.8	12358.3	12352.9	11987.2	13071.7	N16100
R.Y[15.99]FDPANGK.F	1	6	FDPANGK	15	3.7e-05	2.19	sp|P58252|EF2_MOUSE	Eef2	oxidation	12580.7	10738.7	10984.7	13434.3	14565.3	14808.7	12975.1	15133.7	14742.3	17074.2	Y265
K.N[0.98]GDVIELK.Y	2	6	LEIV	15	0.0264	2.71	sp|P35235|PTN11_MOUSE	Ptpn11	Deamidation	8657.87	7767.87	11406.4	10241.6	10669.3	11272	11984.9	9514.02	10081.5	10669.5	N92
K.QEYDE[43.99]AGPSIVHR.K	16	9	GPSIVHR	15	8.53e-07	2.717	sp|P68134|ACTS_MOUSE	Acta1	Carboxylation	10692.3	16484.4	11917	12179.6	10983.9	13904.6	15302.1	18051.6	12897.1	14780.6	E366
K.GEMMD[43.99]LQHGSLFLK@.T	1	6	HGSLFLK	15	0.000529	1.875	sp|P06151|LDHA_MOUSE	Ldha	Carboxylation	11993.6	11853.8	11280.4	12942.7	12913.9	14297.6	12225.2	11717	12484.1	10203.9	D64
K.QE[43.99]YD[43.99]EAGPSIVHR.K	2	8	EAGPSIVHR	15	1.24e-05	2.339	sp|P68134|ACTS_MOUSE	Acta1	Carboxylation	20387.8	18790.7	18808	20276.6	17217.4	18750.9	20224.3	21941.3	18381.9	17503.9	E363,D365
K.Y[15.99]TLTLENSSGTK.S	3	10	TLTLENSSGTK	15	0.00302	4.515	sp|A2ASS6|TITIN_MOUSE	Ttn	oxidation	37605.1	41163.3	34997.7	39664.4	31928.2	38371.5	42446.1	36992	33134.7	35781.8	Y24800
R.ETSRP[31.99]NWAQVSATVPITSCTVEK.L	4	8	PITSCTVEK	15	1.64e-13	4.839	sp|A2ASS6|TITIN_MOUSE	Ttn	dihydroxy	9167.85	8798.84	9795.16	9941.94	7524.75	9067.23	9207.38	8792.58	9512.02	9403.41	P21222
R.NY[31.99]LHQWTCLPDQNDVIHAR.Q	5	10	PDQNDVIHAR	15	1.18e-07	3.808	tr|E9Q1W3|E9Q1W3_MOUSE	Neb	dihydroxy	8517.49	8195.36	8941.03	8291.46	8241.44	8877.22	10735.6	8507.96	9050.59	9564.12	Y2622,Y2865,Y3351
K.VLWY[31.99]KDEVEIQESSK.F	1	8	VEIQESSK	15	9.83e-14	4.657	sp|A2ASS6|TITIN_MOUSE	Ttn	dihydroxy	35946.6	48838.8	25039.9	46836.7	26929.4	31217.1	27583.1	48786.4	20779.7	35901.7	Y8228
R.YAGLK@PEE[43.99]LPTCESLK@.D	1	7	LPTCESLK	15	0.00384	1.973	sp|O70250|PGAM2_MOUSE	Pgam2	Carboxylation	14719.7	10782.7	16438.8	11219.3	15777.6	11597.7	12138	8350.94	14339.1	10410.7	E149
R.S[79.97]FDTPPPPMDEK.H	1	10	FDTPPPPMDEK	15	5.83e-10	2.944	sp|O70250|PGAM2_MOUSE	Pgam2	phosphorylation	40947.9	30010.3	34764.5	34414.1	32558.8	25775	28350.4	27178.3	29021.2	24156	S118
R.LGYAVYETPTAHN[0.98]GAK.N	1	9	TEYVAYG	15	2.56e-11	4.232	sp|Q9QZ06|TOLIP_MOUSE	Tollip	Deamidation	12908.7	14959.2	14649.3	14235	11527.9	27260.6	15056.6	15178.6	14015.8	14128.5	N93
K.MEIDDLASNMETVSK[14.02]AK[14.02].G	1	12	SVTEMNSALDDIEM	15	7.49e-08	3.099	sp|Q5SX39|MYH4_MOUSE	Myh4	methylation_mono	10478.8	10048.6	11508.8	10298.2	7600.25	9943.37	10302.1	11329.8	9812.89	9093.85	K1244,K1246
K.Y[15.99]G[15.99]Y[15.99]THLSTGDLLR.A	5	9	THLSTGDLLR	15	0.00341	2.769	sp|Q9R0Y5|KAD1_MOUSE	Ak1	oxidation	15470.3	15088.3	16896.3	14694.1	14974.6	15819.8	16070.9	16026.6	15614.6	14667.3	Y32,G33,Y34
R.IEAQNK@PFDAK[42.01]SSVFVVDAK@.E	5	8	SVFVVDAK	15	3.49e-19	5.971	sp|Q5SX39|MYH4_MOUSE	Myh4	acetylation	52002.6	38210.9	46535.5	50529.8	59167.4	18928.4	16867.7	13844.1	10545.4	16462.9	K35
K.TDLNHENLK@GGDDLDPNYVLS[42.01]S[42.01]RVR.T	13	8	KLNEHNLDT	15	0.00173	1.883	sp|P07310|KCRM_MOUSE	Ckm	acetylation	46750	52012.4	56613.3	48628.9	51110.9	54115.9	52428.3	52819.9	55507	53368.1	S128,S129
K.GTLE[43.99]D[43.99]QIISANPLLEAFGNAK@.T	5	14	IISANPLLEAFGNAK	15	3.3e-14	3.444	sp|P13541|MYH3_MOUSE	Myh3	Carboxylation	16162.5	16436.5	15863.3	20976.8	16403.5	17946.5	19069.6	20105.1	17801.3	19422.2	E218,D219
K.GD[15.99]SCEVTGTIK.A	3	6	EVTGTIK	15	4.07e-05	1.666	sp|A2ASS6|TITIN_MOUSE	Ttn	oxidation	21850.6	11026.4	25207.4	12847	19870.9	9755.37	20036.1	8959.83	24777.9	12935.4	D30127
R.N[15.99]CTIVSPDAGGAK.R	2	10	TIVSPDAGGAK	15	0.126	2.129	tr|G3UXL2|G3UXL2_MOUSE	Prps1l3	oxidation	5052.24	5133.74	7433.55	5532.73	4059.31	16705.9	16033	15596.4	16965.4	15275.8	N164
R.FAAYFQQGDMESN[0.98]GK.Y	5	11	SEMDGQQFYAAF	15	4.54e-17	5.579	co|CON_Q3ZBD7|Con	CON_Q3ZBD7	Deamidation	22447.2	33038.7	23521.6	27202.8	21854.3	34165.4	26155.3	33695	24881.9	31917.8	N359
R.VQLLHSQNTSLINTK[114.04].K	4	1	HLL	15	0.00833	1.837	tr|B1AR69|B1AR69_MOUSE	Myh13	ubiquitination	16187.4	10155.2	14123.5	16092.6	16321.3	20934.4	7811.1	9457.52	22087.8	8327.01	K1731
R.IIY[15.99]GGSVTGATCK.E	12	10	GGSVTGATCK	15	9.05e-08	4.35	sp|P17751|TPIS_MOUSE	Tpi1	oxidation	63711.4	63097	63888.8	60832	61877.2	62290.3	49885.3	52846.5	60788.9	59003.7	Y259
R.IIY[31.99]GGSVTGATCK.E	5	10	GGSVTGATCK	15	4e-11	3.423	sp|P17751|TPIS_MOUSE	Tpi1	dihydroxy	12932	11956.6	13070.4	12953.9	12669.6	13954.9	12847.2	11647.2	12545.7	12510.1	Y259
K.DFLAGGIAAAVS[79.97]K.T	2	10	VAAAIGGALFD	15	8.64e-07	2.663	sp|P48962|ADT1_MOUSE	Slc25a4	phosphorylation	15796.7	14302.5	15083.3	13067.5	17650.9	13703.8	14487.8	15832.2	13432.9	16230.8	S22
K.AAFDM*FDAD[43.99]GGGDISVK@.E	5	7	GGGDISVK	15	2.75e-14	3.003	sp|P20801|TNNC2_MOUSE	Tnnc2	Carboxylation	19248.5	22002.6	19753.4	18718.7	18518.3	19304.2	18663	22410	17849	18486.6	D30
R.NADGYIDAEELAEIFR[14.02].A	5	13	IEALEEADIYGDAN	15	4.87e-06	3.185	sp|P20801|TNNC2_MOUSE	Tnnc2	methylation_mono	22712.4	22599.9	19325.6	29998.5	19928.7	27727.3	22747.6	22667.3	16285	27168.7	R121
K.TGQATVASGIPAG[15.99]WM*GLDCGTESSK.K	2	11	DCGTESSK	15	3.63e-18	4.49	sp|P09411|PGK1_MOUSE	Pgk1	oxidation	21777.5	21956.9	17806.8	20319.5	20216.4	22555.5	16756.6	18114	17870.3	24940.1	G310
K.LSVEALNSLTGEFK[114.04].G	5	10	EGTLSNLAEVSL	15	1.9e-06	2.951	sp|P07310|KCRM_MOUSE	Ckm	ubiquitination	8463.77	7356.56	6221.62	6268.74	8986.07	5764.98	8842.98	7125.11	6688.89	5997.41	K170
K.FK[42.01]LNYK@PQEEYPDLSK@.H	3	9	PQEEYPDLSK	15	2.09e-06	2.851	sp|P07310|KCRM_MOUSE	Ckm	acetylation	17070.7	18203.2	17851	16097.1	20714.7	16806.6	18526.2	17944.4	18259.7	21845.3	K11
K.QK[114.04]YEETHAELEASQK.E	3	7	AELEASQK	15	0.000239	2.106	tr|G3UW82|G3UW82_MOUSE	Myh2	ubiquitination	22934.1	21990.4	21844.9	18315	23209.7	20023.9	22656.9	22493.2	22163.8	22547.5	K1466
K.QK[42.01]YEET[42.01]HAELEASQK@.E	3	7	AELEASQK	15	0.00396	1.944	tr|G3UW82|G3UW82_MOUSE	Myh2	acetylation	12345.5	13003.2	11516.5	10602.7	12641.4	13588.5	14887.3	12540.3	15394.1	14044.7	K1466,T1470
R.TN[14.02]AACAALDK@.K	2	7	AACAALDK	15	0.00746	1.807	tr|G3UW82|G3UW82_MOUSE	Myh2	methylation_mono	20029	21735.9	23154.6	17242.9	20181.8	21159.7	22466.7	22058	21991.6	22745.2	N1443
K.YEETQAELEASQ[0.98]K.E	1	10	SAELEAQTEEY	15	2.1e-09	5.024	sp|Q5SX39|MYH4_MOUSE	Myh4	Deamidation	23155.4	26027.2	24969.8	24570.3	23470	30324.6	25799.4	27200.7	28391.1	29732.8	Q1475
K.KLETAVNLAWTAGN[0.98]SNTR.F	8	14	ALNVATEL	15	2.93e-20	5.237	sp|Q60932|VDAC1_MOUSE	Vdac1	Deamidation	11476.2	15566	9899.73	15835.7	11385.8	13717.8	10089.1	17321.7	10323.5	16598	N227
R.CVN[15.99]TYGSYECK.C	2	8	TYGSYECK	15	1.2e-14	4.451	sp|Q61554|FBN1_MOUSE	Fbn1	oxidation	20785	20620	20591	39745.8	41142.7	30159.1	15797.5	22361.6	55183.7	29729	N2223
K.N[15.99]M*LFSGTNIAAGK.A	20	9	GAAINTGSF	15	1.04e-08	4.6	sp|O55143|AT2A2_MOUSE	Atp2a2	oxidation	27637.5	29617.5	28722.7	29172.8	31237.2	35382.4	37621.7	35309.1	35857.4	36095.5	N206
R.N[0.98]AENAIEALK.E	10	8	LAEIANEA	15	0.37	3.567	sp|O55143|AT2A2_MOUSE	Atp2a2	Deamidation	59081.2	86778.5	55975.5	72836.5	65497.2	96337.4	80850.7	98755.1	69302.5	98194.4	N111
K.HADT[79.97]VAELGEQIDNLQR.V	26	12	AELGEQIDNLQR	15	1.04e-07	3.578	tr|B1AR69|B1AR69_MOUSE	Myh13	phosphorylation	19657.1	22328.9	22568	21597.3	20481.8	21967.2	22243	23814.3	23092.7	22444.3	T1203
K.LK[42.01]GADPEDVITGAFK@.V	2	9	DVITGAFK	15	3.78e-08	3.002	sp|P97457|MLRS_MOUSE	Mylpf	acetylation	67252.7	74461.5	79726.9	71780.8	73476.3	70401.8	75480.1	75460.1	86970.4	83738.1	K92
K.EASGPINFTVFLTM*FGEK[14.02]LK[14.02].G	1	11	LFVTFNIPGSAE	15	0.000292	2.783	sp|P97457|MLRS_MOUSE	Mylpf	methylation_mono	37731.6	42104.9	44928.4	46221	36863.6	38005.1	22469.5	17536.2	24477.7	19015.2	K90,K92
R.NAENAIEALK@EYEPEMGK@VYR[14.02].Q	5	9	KLAEIANEAN	15	0.116	2.112	sp|O55143|AT2A2_MOUSE	Atp2a2	methylation_mono	22680.3	28091.1	24140.8	30202.8	27646.5	36021.6	32068.9	40035.3	28853.9	41096	R131
K.LTFDSSFSPN[0.98]TGK.K	5	9	SFSSDFTL	15	9.31e-13	4.656	sp|Q60932|VDAC1_MOUSE	Vdac1	Deamidation	15700.6	11409.4	16045.2	11441.6	17843.4	11300.1	15897.9	13407.5	16942.3	13570.4	N119
K.N[15.99]AYEESLDQLETLK.R	2	12	AYEESLDQLETLK	15	3.71e-05	4.316	sp|Q5SX39|MYH4_MOUSE	Myh4	oxidation	37355.9	47997.1	41980.7	35677.5	42995	51570.3	45218	49992.7	46468.6	44815	N1490
K.GDRGETGPAGPP[15.99]GAP[15.99]GAP[15.99]GAPGPVGPAGK.N	2	11	APGPVGPAGK	15	0.758	6.523	sp|P11087|CO1A1_MOUSE	Col1a1	oxidation	8187.02	20657.7	16744.9	41164.1	43375.6	14797.1	26640.3	20747.9	26180.9	22974.1	P1034,P1037,P1040
K.N[0.98]LTEEM*AGLDENIAK.L	10	12	AGLDENIAK	15	2.02e-09	4.268	sp|Q5SX39|MYH4_MOUSE	Myh4	Deamidation	36323.4	36922.9	37040.1	30438.7	36458.6	34586.6	39159.5	34907.4	40771.9	38281.2	N981
K.MQGTLEDQ[0.98]IISANPLLEAFGNAK.T	4	12	LEAFGNAK	15	3.86e-16	4.495	sp|Q5SX39|MYH4_MOUSE	Myh4	Deamidation	37024.3	48131.8	37519.8	37850.8	40514.2	41168	42579	48166.3	38674.9	46812.8	Q222
R.AGAEGSSN[14.02]VFSM*FDQTQIQEFK@.E	6	9	FDQTQIQEFK	15	8.35e-12	3.298	sp|P97457|MLRS_MOUSE	Mylpf	methylation_mono	9151.08	7387.18	8450.08	6304.3	8200.21	6716.47	8362.04	8103.81	7735.84	8351.74	N17
K.IAVAAQNCYK[42.01]VT[42.01]NGAFTGEISPGMIK@.D	1	8	YCNQAAVAI	15	5.26e-05	2.09	sp|P17751|TPIS_MOUSE	Tpi1	acetylation	56374	47121.6	54790.4	48977.4	53381.6	46395.1	45048.4	43923.9	52711.4	49187.3	K119,T121
K.IAVAAQNCYKVT[42.01]NGAFTGEIS[42.01]PGMIK@.D	1	8	YCNQAAVAI	15	0.000118	2.02	sp|P17751|TPIS_MOUSE	Tpi1	acetylation	25521.3	23242	26686.6	26622.8	27239.4	22522.8	23941	21373.6	23833.9	26846.3	T121,S130
R.AGAEGSSNVFS[79.97]M*FDQTQIQEFK.E	17	11	FDQTQIQEFK	15	3.76e-17	4.208	sp|P97457|MLRS_MOUSE	Mylpf	phosphorylation	27272.1	44144.3	46553.2	33962.2	33265.9	42510.8	42878.1	46323.1	44508.9	36156	S20
R.GQCVN[15.99]TPGDFECK.C	1	7	TPGDFECK	15	2.06e-17	4.56	sp|Q61554|FBN1_MOUSE	Fbn1	oxidation	44314.6	46565.8	37575.2	73469	72465.9	40827.8	36385.2	38365.7	94632.7	41465.8	N1088
R.G[15.99]CITIIGGGDTATCCAK.W	2	14	ITIIGGGDTATCCAK	15	4.81e-16	3.475	sp|P09411|PGK1_MOUSE	Pgk1	oxidation	48300.5	12441.4	47695.7	14857.3	40357.9	11426.1	32008.8	9975.26	53069.9	15798.1	G366
K.N[15.99]WHEVN[15.99]SSPVK.E	1	5	VPSSNVE	15	0.0224	2.224	tr|Q14BI5|Q14BI5_MOUSE	Myom2	oxidation	37440.8	44568.4	45247.1	41112.7	37204.1	42653.7	41907.1	43626	37900.1	46310.5	N756,N761
K.EFEMSNLQSK[43.99]IED[43.99]EQAIGIQLQKK@.I	2	7	SQLNSMEFE	15	0.00225	2.252	tr|G3UW82|G3UW82_MOUSE	Myh2	Carboxylation	16300.4	13419.3	15286.9	12728.6	15441	14504.8	13042.9	14712.8	16442.1	13530.3	K1100,D1103
K.NMLFSGTNIAAGKAVGIVATT[79.97]GVST[79.97]EIGK.I	1	12	GAAINTGSFLMN	15	0.000298	3.317	sp|Q8R429|AT2A1_MOUSE	Atp2a1	phosphorylation	9156.33	11246.9	12649.7	11509.6	11742.2	12926	15426.5	13798.5	11413.1	14612.9	T226,T230
R.QSILAIQNEVEK[114.04].V	1	10	EVENQIALISQ	15	5.8e-08	2.559	sp|Q9JI91|ACTN2_MOUSE	Actn2	ubiquitination	11820.5	16978.3	8941.4	18591.9	10257.9	9582.5	11208.7	12745.3	7205.19	10128	K584
K.NK[42.01]DPLNDT[42.01]VVGLYQK@.S	2	6	VVGLYQK	15	0.0109	1.838	sp|P13542|MYH8_MOUSE	Myh8	acetylation	4256.86	35194.2	5288.93	5290.95	7894.87	9558.03	48701.3	56028.5	23037.5	22049.4	K601,T607
K.HFIQPQN[14.02]PCGSR[14.02]LQPPGPEVSGFPSQTK@.Q	4	10	SGFPSQTK	15	3.22e-17	6.02	sp|Q9JIF9|MYOTI_MOUSE	Myot	methylation_mono	28632.9	25580.6	32210.7	23620.5	28427.8	22379.7	26436.3	24865.4	18646.9	24374.7	N15,R20
K.GEP[15.99]GGAGADGVPGK.D	5	8	PVGDAGA	15	6.44e-11	4.096	sp|P08121|CO3A1_MOUSE	Col3a1	oxidation	29460.4	49468.3	50608.3	118718	110340	42036	82330	60357.3	81238.1	70589.6	P745
R.VR[14.02]VGNEYVTK@.G	1	7	VGNEYVTK	15	0.000331	2.135	sp|A2AQP0|MYH7B_MOUSE	Myh7b	methylation_mono	38749.5	33364.4	33573.1	28603.5	32126.9	22805.9	31911	29881.3	34448.4	31167.4	R408
K.YSSN[14.02]VR[14.02]APPPVAYNPIHSPSYPLAAIK@.S	2	12	SPSYPLAAIK	15	1.26e-15	6.034	sp|Q91YE8|SYNP2_MOUSE	Synpo2	methylation_mono	16284.8	11806.7	14872.5	17069	13093.1	8950.56	9692.81	10936.6	7680.55	9208.53	N909,R911
K.NMLFSGTNIAAGK@AVGIVATTGVSTEIGK[14.02]IR[14.02].D	8	11	GAAINTGSFLMN	15	7.54e-07	2.78	sp|Q8R429|AT2A1_MOUSE	Atp2a1	methylation_mono	19055.2	21938.7	20675.9	21974.3	23887.4	28220	27992.2	28477.8	26078.4	28617.7	K234,R236
K.N[14.02]NIDK[14.02]LEGDHQLIQEALVFDNK@.H	1	12	EALVFDNK	15	1.22e-05	2.774	sp|Q9JI91|ACTN2_MOUSE	Actn2	methylation_mono	47801.4	34083.4	22763.3	51528	35364.1	19461.8	28822.8	30317.3	11528.3	24885.2	N690,K694
R.K[42.01]LEGDLK@.L	2	5	LEGDLK	15	0.943	1.391	sp|O08638|MYH11_MOUSE	Myh11	acetylation	10851.3	10748.9	9997.79	14232.6	13459.7	9112.99	13061.6	10624.6	9045.24	13708.9	K1621
K.NLTEEM*AG[15.99]LDETIAK.L	1	10	EETLN	15	5.69e-07	2.655	tr|G3UW82|G3UW82_MOUSE	Myh2	oxidation	11482.4	10858.9	12133.7	15683.3	9321.32	8601.52	10558.7	9866.49	8387.65	8212.44	G991
R.LG[15.99]SSEVEQVQLVVDGVK.L	8	10	VQLVVDGVK	15	7.1e-16	4.948	sp|P07310|KCRM_MOUSE	Ckm	oxidation	10267.8	11440	12845.7	10815.1	11258.4	11641.1	12611	12913.5	12148.2	10625.3	G343
K.VNQIGSVTESIQ[0.98]ACK.L	2	11	SETVSGIQNV	15	5.47e-06	4.753	sp|P17182|ENOA_MOUSE	Eno1	Deamidation	43215.2	23878.9	49971.9	27738.3	36947.6	19246.8	33782.7	17150	38169.6	20653.8	Q355
K.DFTPAAQAAFQK[14.02]VVAGVAAALAHK@.Y	2	10	VAGVAAALAHK	15	6.56e-06	2.637	tr|A8DUK4|A8DUK4_MOUSE	Hbbt1	methylation_mono	9135.87	8288.41	9714.69	12740.8	13535.9	18952.8	10358.4	9135.64	11984.7	6712.36	K133
K.AVE[43.99]HINK[43.99]TLGPALLEK@.K	2	7	LGPALLEK	15	0.00212	2.069	sp|P21550|ENOB_MOUSE	Eno3	Carboxylation	15762.5	14317.2	14526.7	16084.1	13919.4	11153.4	11086.3	12002.9	11220.8	10957.6	E67,K71
K.QKYEET[79.97]HAELEASQK.E	3	8	AELEASQK	15	3.28e-05	2.34	tr|G3UW82|G3UW82_MOUSE	Myh2	phosphorylation	43609.5	42162.7	40718.4	39815.1	43278.9	40748.9	42704.1	40974.3	41120.5	48100.3	T1470
K.SQSSN[14.02]DTFPTAMHIAAAVEVHK@.V	2	9	HIAAAVEVHK	15	7.04e-10	3.123	sp|P97807|FUMH_MOUSE	Fh	methylation_mono	12066.3	12772.9	9516.77	12416.2	10631.1	10852.4	7913.62	14278	7434.22	11567.8	N185
K.QKYEET[42.01]HAELEASQK@.E	2	7	AELEASQK	15	4.92e-05	2.306	tr|G3UW82|G3UW82_MOUSE	Myh2	acetylation	14055.6	13956.2	12230.6	15346.8	14820	14279	16683.9	15665.6	11740.1	11717.5	T1470
R.GTGGVDTAAVGAVFDISN[14.02]ADR[14.02].L	3	12	VAGVAATDVGGTG	15	1.72e-09	3.35	sp|P07310|KCRM_MOUSE	Ckm	methylation_mono	12473.7	11839.5	12483.8	12197.9	13093.2	11384.7	11182.4	9948.97	13504.4	12229.9	N338,R341
K.MKN[14.02]AYEESLDQLETLK@.R	1	10	EESLDQLETLK	15	0.00183	2.269	tr|G3UW82|G3UW82_MOUSE	Myh2	methylation_mono	18471.4	25054.1	21115.1	17881.7	19862.7	23102.6	23810.2	23269.3	22584.2	26121.1	N1493
K.EFEMSNLQSKIEDE[43.99]QAIGIQLQK[43.99]K@.I	1	7	SQLNSMEFE	15	0.000347	2.26	tr|G3UW82|G3UW82_MOUSE	Myh2	Carboxylation	19952.7	18696.1	19540.8	21158.7	17612.5	17964.3	17762.2	19228.2	18844.6	15710.9	E1104,K1113
K.DATNVGDEGGFAPNILEN[14.02]NEALELLK@.T	1	15	AFGGEDGVN	15	4.14e-16	4.707	sp|P21550|ENOB_MOUSE	Eno3	methylation_mono	16287.6	13765.3	14534.9	13214.5	14601.7	15387.7	11998	11823	14337	10812.1	N220
K.AAY[15.99]LQGLNSADLLK.A	7	11	LQGLNSADLLK	15	5.05e-14	5.481	tr|G3UW82|G3UW82_MOUSE	Myh2	oxidation	10883	13441.3	11277.1	14904.9	13319.5	13456.8	11413.2	13769.5	11207.9	14655	Y389
K.QKY[15.99]EETHAELEASQK.E	5	7	AELEASQK	15	8.47e-14	5.062	tr|G3UW82|G3UW82_MOUSE	Myh2	oxidation	16855.8	22343.9	14952.4	24931.6	15361.8	21157.7	16314.6	21928.3	13264.2	20788.8	Y1467
K.Y[15.99]G[15.99]P[15.99]NELPAEEGK.S	1	8	NELPAEEGK	15	0.718	2.165	sp|Q8R429|AT2A1_MOUSE	Atp2a1	oxidation	26349.6	27116.4	33855.2	28403.2	30992.5	39056.8	36355	41411.6	41659.7	43388.6	Y36,G37,P38
R.K[42.01]K@EEEELIALK@.E	3	7	EEELIALK	15	0.118	2.287	sp|O88346|TNNT1_MOUSE	Tnnt1	acetylation	79795.2	83515.4	70706.2	78976.3	74901.4	68350	87010.8	87760.6	61925.8	79354.2	K90
K.MEGDLNEMEIQLNHS[79.97]NR.M	11	12	HNLQIEMENLDGE	15	3.92e-10	3.519	tr|G3UW82|G3UW82_MOUSE	Myh2	phosphorylation	44742.8	48432.3	49601.7	48480.5	48242.1	52461.6	53038.1	52295.5	56727.8	52430.4	S1639
K.N[0.98]LTEEM*AGLDETIAK.L	3	10	AGLDETIAK	15	0.00028	3.356	tr|G3UW82|G3UW82_MOUSE	Myh2	Deamidation	12970.4	12503.1	10264.7	13471.8	10856	7658.37	10294.3	12403.7	10146.9	11734.8	N984
K.DTQLHLDDALRGQED[43.99]LKEQLAMVE[43.99]R.R	8	9	RLADDLHLQT	15	5.03e-09	3.12	tr|G3UW82|G3UW82_MOUSE	Myh2	Carboxylation	13307.5	12946.1	15134.5	14408.2	12906.7	13866.6	13567.9	13500.2	14744.4	15217.5	D1673,E1682
K.DN[0.98]GIRPSSLEQMAK.L	1	8	PSSLEQMAK	15	0.00202	4.032	sp|Q99JY0|ECHB_MOUSE	Hadhb	Deamidation	17440.8	15594.3	16243.2	19375.6	18915.1	16724.9	18475.9	19747.9	15775.2	16014.9	N280
K.M*EGDLN[15.99]EM*EIQLNHANR.L	12	8	EIQLNHANR	15	1.52	3.637	sp|Q5SX39|MYH4_MOUSE	Myh4	oxidation	6520.79	7598.8	8129.25	9223.27	7467.48	8512.14	8926.54	8757.98	9339.69	8453.12	N1627
K.CQLEINFNTLQ[0.98]TK.L	1	9	TNFNIELQC	15	2.24e-12	4.45	sp|P57780|ACTN4_MOUSE	Actn4	Deamidation	18555	20303.6	21279.9	20598.6	20513.6	20804.3	20283.1	22107.3	21009.9	24147.3	Q362
K.G[15.99]FSSDAR.D	9	4	DSS	15	0.000944	2.056	sp|P32848|PRVA_MOUSE	Pvalb	oxidation	54338.5	59596.5	60992.5	59571.1	52169.3	70236.6	61745.1	66716.9	64295.3	62846.2	G70
K.SELK[42.01]M*EIDDLASNMETVSK@.A	2	13	EIDDLASNMETVSK	15	0.00279	3.756	sp|Q5SX39|MYH4_MOUSE	Myh4	acetylation	9882.64	12086	10722.4	8339.95	11591.1	10818.2	9832.87	11299.5	15672.2	14095	K1229
K.ACDPVFK@PGPPTN[14.02]AHVVDTTK@.N	3	7	AHVVDTTK	15	0.00146	2.063	sp|A2ASS6|TITIN_MOUSE	Ttn	methylation_mono	17696.9	16804.2	17257.3	15813.5	19332	17479.8	17083.1	16469.9	18775.1	19715.8	N25714
R.EN[14.02]MATLTVLEPAVIIEK@.A	2	7	EPAVIIEK	15	0.00193	1.958	sp|A2ASS6|TITIN_MOUSE	Ttn	methylation_mono	8219.26	10882.2	7930.39	10939.5	7605.05	10783.6	8406.16	11846.3	10590.8	12998.6	N6582
R.CVFELP[15.99]AENAKPHDVEINK.I	2	10	NAKPHDVEINK	15	3.76e-10	3.28	sp|Q9QY76|VAPB_MOUSE	Vapb	oxidation	21983.3	22575	24886.9	25797.7	22601	23828.7	20902.2	21455.6	20287.5	24282.5	P126
R.TEENVSDGSPNAGTVE[43.99]QTPK@.K	3	6	SGDSVN	15	3.64e-08	2.621	sp|P46414|CDN1B_MOUSE	Cdkn1b	Carboxylation	20561.5	15008.6	14935.6	17137	17726.4	14954.4	27957.1	18120.6	24364.2	25953.6	E185
K.N[0.98]GQALLALDK.Q	1	6	DLALLA	15	0.0678	3.465	sp|Q8K4G5|ABLM1_MOUSE	Ablim1	Deamidation	13225.1	13924.4	11517.2	14277.4	10069.9	12354.9	12343.8	10878.6	11808.7	11526.1	N235
K.LGDGLFLQ[0.98]CCR.E	2	8	LFLGDGL	15	1.68e-14	3.588	sp|P70404|IDHG1_MOUSE	Idh3g	Deamidation	20513.2	15378.9	14161.1	15645.2	17247.5	14066.6	14111.3	14300.9	13133.2	14024.7	Q234
K.EGLLLWCQ[0.98]R.K	6	5	WLLLGE	15	2.45e-07	2.95	sp|P57780|ACTN4_MOUSE	Actn4	Deamidation	36362.4	31138.1	41471.2	32465.7	32438.2	31538.3	35361.6	31826	38165.8	32334.6	Q175
K.ADRDQY[15.99]ELLCLDNTR.K	1	7	LLCLDNTR	15	8.06e-15	4.278	sp|Q921I1|TRFE_MOUSE	Tf	oxidation	10988.5	14810.8	16983.3	15517.3	15790	17013.8	26427.5	16547.3	21505.5	17458.1	Y242
K.MQGTLEDQIISAN[14.02]PLLEAFGN[14.02]AK@.T	10	6	IIQDEL	15	2.35e-09	3.334	sp|Q5SX39|MYH4_MOUSE	Myh4	methylation_mono	20320.2	21024.6	22493.6	21160.8	18887.1	21447.4	22101.9	21618.6	17518.5	21824.7	N227,N235
K.AQ[0.98]QALVQK.R	2	5	QVLAQ	15	0.000116	2.984	sp|Q9CQQ7|AT5F1_MOUSE	Atp5f1	Deamidation	13627.5	14778.2	14394.7	12980.6	15199.9	12770.5	11645	14924.2	13502.5	15073.1	Q156
R.GPP[15.99]GSAGSPGK.D	1	8	GSAGSPGK	15	4.81e-08	3.683	sp|P11087|CO1A1_MOUSE	Col1a1	oxidation	4948.58	24401.4	9771.22	55158.3	12421.5	26361.2	17658.8	34830.5	22422.6	30452.4	P1133
R.LEEAGGATSAQIEM[43.99]NK@.K	9	11	EIQASTAGGAEEL	15	1.84e-05	3.599	sp|Q5SX39|MYH4_MOUSE	Myh4	Carboxylation	17861.5	9238.23	20461	11377.8	17837.3	9916.63	18147.7	9071.54	21707.9	12711.4	M1167
R.IEAQNKPFDAK[42.01]SSVFVVDAK@.E	1	9	SSVFVVDAK	15	2.66e-13	3.967	sp|Q5SX39|MYH4_MOUSE	Myh4	acetylation	31572.5	17923.8	20745.1	39704.6	39962.2	9306.93	7998.42	8066.61	4916.25	11101.8	K35
K.CSGN[15.99]GGGDVHQGFQSLLTEVNK.T	3	8	QSLLTEVNK	15	8.35e-05	2.829	tr|F8WIV2|F8WIV2_MOUSE	Serpinb6a	oxidation	10513.1	12433.2	10734	11596.5	11133.6	18068.4	15855.8	15963.8	14146.6	20220.6	N86
R.LINELSTQ[0.98]K.A	4	6	TSLENIL	15	2.76	3.521	sp|Q5SX39|MYH4_MOUSE	Myh4	Deamidation	22330.9	24209.8	26719.8	24630.3	22961	28587.4	27539.2	26261	27393.1	23988.8	Q1280
K.EIS[79.97]DDEAEEEK.G	9	8	DDEAEEEK	15	1.54e-06	2.523	sp|P11499|HS90B_MOUSE	Hsp90ab1	phosphorylation	45978.1	52585	53577.9	51846.4	46721.7	54721.8	51652.2	49887.5	33720.8	64888.4	S226
R.LEEAGGATSAQIEMNK[42.01]K@.R	2	13	NMEIQASTAGGAEEL	15	3.97e-08	3.488	sp|Q5SX39|MYH4_MOUSE	Myh4	acetylation	15786.1	16385.2	14991.8	15743.6	16210.3	16008	15470.7	18812.2	18869.3	20686.7	K1169
R.CVFELPAEN[14.02]AK@PHDVEINK@.I	3	7	PHDVEINK	15	3.1e-05	2.632	sp|Q9QY76|VAPB_MOUSE	Vapb	methylation_mono	11219.5	9966.97	9809.85	9739.6	10304.1	11571.2	8802.3	11789.5	14108.8	10287.7	N129
R.GY[15.99]SIPECQK.L	1	6	SIPECQK	15	5.68e-08	2.564	sp|Q9CZU6|CISY_MOUSE	Cs	oxidation	12322.6	11774.3	11995.3	11023.3	12363	9580.64	11844.6	11758.9	12697.2	11714.9	Y96
R.LEEAGGATSAQIEM*N[14.02]K@.K	8	12	MEIQASTAGGAEEL	15	1.24e-10	3.299	sp|Q5SX39|MYH4_MOUSE	Myh4	methylation_mono	20585.2	11986.3	25304.8	13841.2	20246.7	12235.5	21106.7	10144.9	27559.8	14672.7	N1168
K.N[14.02]LQQEISDLTEQIAEGGK@.R	5	10	LDSIEQQL	15	1.45e-07	3.532	sp|Q5SX39|MYH4_MOUSE	Myh4	methylation_mono	12079.5	13429.9	14366.4	13382.8	13347.2	14415.2	15866.5	13444.4	15425.9	13676.7	N1508
R.LEEAGGATSAQIEMN[14.02]K@.K	9	11	EIQASTAGGAEEL	15	4.24e-08	3.444	sp|Q5SX39|MYH4_MOUSE	Myh4	methylation_mono	27185.2	16258.2	34779.6	18555.9	27242.9	15158.1	28187.4	14907.4	37398.7	21415.8	N1168
K.M*QGTLEDQIIS[79.97]ANPLLEAFGNAK.T	6	7	LEAFGNAK	15	5.77e-11	3.436	sp|Q5SX39|MYH4_MOUSE	Myh4	phosphorylation	8941.68	8398.69	7312.04	7225.69	8615.83	8973.46	8095.16	8994.79	8376.09	9822.89	S225
K.VIETN[14.02]R.E	1	3	TEIV	15	0.113	1.895	sp|E9Q557|DESP_MOUSE	Dsp	methylation_mono	37028	17609.7	40842	18147.3	28006.7	22089.9	38083.9	20101	84694.1	27244	N670
K.EVS[79.97]DDEAEEK.E	2	7	DDEAEEK	15	7.63e-06	2.146	sp|P07901|HS90A_MOUSE	Hsp90aa1	phosphorylation	11336.8	12548.3	13808.4	13223.7	12260.5	14814.6	12813.3	15578.4	13238	15198.2	S231
K.LGLDFPN[0.98]LPYLIDGSHK.I	1	12	PYLIDGSHK	15	9.21e-13	4.281	sp|P10649|GSTM1_MOUSE	Gstm1	Deamidation	18926.1	21790.6	20107.8	18970	22593.4	22523.2	24976.3	26638.7	29598.4	24684.1	N59
R.SYHIFYQILSN[15.99]K.K	1	4	QYFIH	15	1.43e-05	1.848	sp|P13541|MYH3_MOUSE	Myh3	oxidation	8624.11	11693.6	9083.99	12831.2	11212.3	10749.3	9969.05	13458.4	10480.2	14474.1	N293
R.YDGIHY[79.97]LDIVDCK.S	1	6	LDIVDCK	15	0.036	1.603	sp|A2ASS6|TITIN_MOUSE	Ttn	phosphorylation	11669.1	10368.4	7406.38	11754.5	10509.1	9064.1	11810.3	10587.5	13433	10172.5	Y1902
R.GQK[42.01]VLDSGAPIK@.I	1	8	IPAGSDL	15	1.95e-08	3.942	sp|P56480|ATPB_MOUSE	Atp5b	acetylation	22021.3	14407.2	16146.7	18382.7	22402.1	13543.8	15161.2	14950	13248	16455.8	K124
K.LASAD[15.99]IETYLLEK.S	7	8	IETYLLEK	15	3.6e-09	3.804	sp|Q91Z83|MYH7_MOUSE	Myh7	oxidation	142594	31687.1	37101	32647.6	31611.4	30683	31848.9	34453	30141.3	32316.5	D262
K.DSYVGDEAQS[42.01]K[42.01]R.G	1	8	QAEDGVYSD	15	2e-06	2.357	co|CON_P60712|Con	CON_P60712	acetylation	15862.5	17124	16615.2	17524.2	19763.6	15252.7	15828.9	17250.2	16473.7	17558.5	S59,K60
R.NYLHQWTCLP[15.99]D[15.99]QN[15.99]DVIHAR.Q	5	8	VIHAR	15	1.54	2.614	tr|E9Q1W3|E9Q1W3_MOUSE	Neb	oxidation	8740.81	13881.8	7780.78	10043.8	8735.39	12514.7	8195.78	8341.34	6782.27	7257.96	P2630,P2873,P3359,D2631,D2874,D3360,N2633,N2876,N3362
K.Q[0.98]KYEETHAELEASQK.E	1	7	AELEASQK	15	0.00301	1.758	tr|G3UW82|G3UW82_MOUSE	Myh2	Deamidation	19146.2	17567.8	22681.7	20736.3	20068.9	22272.7	21144.3	18953.6	21186.1	20712.1	Q1465
K.VCIVGSGN[0.98]WGSAIAK.I	4	11	SGVICV	15	2e-14	3.96	sp|P13707|GPDA_MOUSE	Gpd1	Deamidation	12872.2	10543.2	13455.1	10641	13240	9420.97	12179.6	8919.21	13149.6	12338.2	N13
K.DLADELALVDVM*EDK[14.02]LK.G	1	10	VDVLALEDALD	15	0.000183	2.6	sp|P06151|LDHA_MOUSE	Ldha	methylation_mono	19441.8	21547.1	23141.6	26512.5	20495.3	27541.1	18171.2	19080.5	25683.5	24660.3	K57
R.MVLAAAGGVEHQQLLDLAQ[0.98]K.H	1	15	QHEVGGAAALVM	15	2.5e-15	5.705	sp|Q9CZ13|QCR1_MOUSE	Uqcrc1	Deamidation	10325.8	9000.27	10368.6	10811.9	11695.6	11002.6	9319.69	9279.57	9372.41	11383.8	Q247
R.LITQ[0.98]RVSAAMYK.S	1	6	VSAAMYK	15	0.00261	2.038	sp|Q7TMB8|CYFP1_MOUSE	Cyfip1	Deamidation	24272.8	26655.7	27998.3	31903.8	30348.7	45058.3	28504.9	27801.2	30042	29936.5	Q770
R.SCAAAGTECLISGWGN[14.02]TK.S	6	10	GSILCETGAAAC	15	4.33e-09	4.182	co|CON_P00761|Con	CON_P00761	methylation_mono	15080.8	22001.5	23161.7	17919.3	16229.5	28733.6	20381.7	23745.2	24437.4	23964.4	N131
K.D[15.99]IDDLELTLAK.A	8	9	IDDLELTLAK	15	3.58e-09	4.167	sp|Q91Z83|MYH7_MOUSE	Myh7	oxidation	17563.8	11573.6	18286.1	12366.5	17225.1	12329.3	17626.2	10642.7	20404.4	13561.9	D953
K.LNYK[42.01]PQEEYPDLSK@.H	7	9	PQEEYPDLSK	15	1.6e-10	2.797	sp|P07310|KCRM_MOUSE	Ckm	acetylation	33828.2	25243.2	38848.7	26699.5	36624.1	25048.5	36948.2	22861.1	38172.4	27962.5	K15
R.K[42.01]K@PFPVETLK@.G	2	8	KPFPVETLK	15	0.00205	2.248	sp|A2ASS6|TITIN_MOUSE	Ttn	acetylation	10654.9	12399.3	13680.5	11179.7	10798.4	11358	12275.9	11593.1	11954.4	11793.5	K8291
K.TYISP[15.99]WDR.A	2	3	SIYT	15	4.88e-05	2.416	sp|Q9JK37|MYOZ1_MOUSE	Myoz1	oxidation	17795.2	18156.9	17200.5	17077.8	15661.7	21642	17608.4	16718.6	18898.7	20390.8	P184
K.AVLECK[42.01]VSVPDVTSVK@.W	1	9	VSVPDVTSVK	15	8.14e-05	2.21	sp|A2ASS6|TITIN_MOUSE	Ttn	acetylation	16410.8	9705.21	15717	11338.6	17745.6	10720.1	17495.2	10619.4	17902.8	13285.7	K2473
K.QLEDELVSLQ[0.98]K.K	9	8	SVLEDELQ	15	5.63e-05	4.488	sp|P58771|TPM1_MOUSE	Tpm1	Deamidation	16636.6	37821.6	16113.6	34323.8	17089.9	38895.8	18011.5	39804.8	15399.4	34899.9	Q47
K.QNTQ[0.98]QASDILYK.A	1	8	YLIDSAQ	15	1.05e-10	4.055	tr|E9Q1W3|E9Q1W3_MOUSE	Neb	Deamidation	14604.9	12161.1	13835.3	14573.4	16391.3	14060.5	15667.7	15048.5	15383.5	14552.3	Q1249
R.CD[15.99]VIAQGIVMAVK.D	2	10	VIAQGIVMAVK	15	9.96e-06	2.503	sp|Q9Z2I9|SUCB1_MOUSE	Sucla2	oxidation	18944.9	13727	18793.2	14899.9	19641.3	12836.2	15471.6	14323.9	14842.4	18341.5	D385
R.AEDEEEINAELTAK[42.01]K[42.01].R	2	9	LEANIEEEDEA	15	2.47e-06	2.738	sp|Q5SX39|MYH4_MOUSE	Myh4	acetylation	24813.5	26493.8	23784.3	22246.4	18617.7	25723	27167.8	24781.4	28243.4	23253.1	K943,K944
K.GITWG[15.99]ED[15.99]TLM*EYLENPKK.Y	2	7	YLENPKK	15	0.000105	3.445	tr|G3UWG1|G3UWG1_MOUSE	Gm10108	oxidation	12952.5	11655.1	8622.41	11183.5	13051	7754.19	8938.6	11265.3	9021.55	8412.49	G61,D63
K.EQAVTLAQ[0.98]K.M	1	6	ALTVAQE	15	9.07e-11	3.779	sp|Q9Z2I9|SUCB1_MOUSE	Sucla2	Deamidation	15576.1	15945.7	13308.3	13503.3	14888.2	13988.2	17083.7	12756.4	10945.2	13453.8	Q224
R.CN[15.99]ITTTEK.S	1	5	ITTTEK	15	0.0288	1.488	sp|A2ASS6|TITIN_MOUSE	Ttn	oxidation	12353.6	12637.4	15056.2	15009.3	9756.27	11076.5	12525.4	10855.4	11538.9	12576.7	N8803
K.Y[15.99]QALLK.E	1	4	QALLK	15	0.00198	2.276	sp|A2AAJ9|OBSCN_MOUSE	Obscn	oxidation	29668.2	25178.7	30045.9	26529.3	27174.8	23310.2	26914.7	27062.7	28368.9	28090.1	Y6779
R.T[79.97]LSTELFK.V	3	6	LSTELFK	15	0.00835	1.451	sp|P13542|MYH8_MOUSE	Myh8	phosphorylation	5786.84	5579.38	4744.92	5715.63	6216.1	6613.61	6070.38	6877.28	5807.06	6623.01	T1479
K.LMCPQ[0.98]EIVDYIADKK.D	1	11	EIVDYIADKK	15	1.11e-19	5.498	sp|Q9CR21|ACPM_MOUSE	Ndufab1	Deamidation	20027	16166.5	17250.4	19155.6	17507.6	16896.6	14450.9	18567.2	14132.3	17147.6	Q142
R.WTEY[31.99]GLTFTEK.W	20	6	ETFTLGYE	15	7.17e-10	3.083	sp|Q60932|VDAC1_MOUSE	Vdac1	dihydroxy	45835.9	44508.5	38440.5	44701	46094.7	41854.6	40076.8	46993.2	40807.6	44219.3	Y80
R.IG[15.99]G[15.99]SEEM*AWLQICEPTEK.D	6	7	QICEPTEK	15	0.00334	2.232	tr|Q14BI5|Q14BI5_MOUSE	Myom2	oxidation	11711.2	11924.3	11261.5	11302.6	11598.8	12055.5	11942.1	11170.9	12654.9	13770.8	G1280,G1281
R.AQ[0.98]YETIAAK.N	1	6	AAITEY	15	1.22e-05	3.617	sp|P31001|DESM_MOUSE	Des	Deamidation	13002.5	6529.84	13483.9	8690.64	14585.2	9315.15	14872.8	6685.91	14265.3	8386.3	Q279
R.LQDAEEAVEAVNAK[114.04].C	3	5	EEADQL	15	0.0418	1.46	sp|Q91Z83|MYH7_MOUSE	Myh7	ubiquitination	10989.8	8659.56	8926.82	11402.5	9677.25	9642.6	10637.7	8101.79	10483.3	10572.2	K1410
K.YGIGEALES[42.01]EPVIACNPYK@.R	3	11	ELAEGI	15	1.21e-08	3.668	sp|A2ASS6|TITIN_MOUSE	Ttn	acetylation	10243.2	11908.4	10353.7	16184.1	9832.25	10623.3	11331.7	10631	12219.9	9510	S26679
K.AITDAAMMAEELK[42.01]K@.E	7	11	LEEAMMAADTIA	15	0.00097	3.029	sp|Q91Z83|MYH7_MOUSE	Myh7	acetylation	11432.9	17398.3	12798.1	10877.2	13061.9	11807.1	17214.3	18216.8	16568.1	15268.3	K1770
R.TAY[15.99]QLLVQEPK.L	2	7	EQVLL	15	2.69e-10	3.607	tr|E9QQ96|E9QQ96_MOUSE	Obscn	oxidation	12156	11521.4	10472.6	10630.2	10412.9	9653.83	9840.23	12202.1	10928.2	11581.4	Y785
R.GK[42.01]PIPDIIWSK@.D	2	8	PIPDIIWSK	15	0.00334	2.032	sp|A2ASS6|TITIN_MOUSE	Ttn	acetylation	62537.9	63763	64381.6	61761	60491.7	59911.2	71074.8	59119.1	58440.4	62621.6	K26523
K.ELTY[79.97]QTEEDRK.N	2	8	QTEEDRK	15	1.84e-09	3.047	sp|Q91Z83|MYH7_MOUSE	Myh7	phosphorylation	26133.6	26095.6	27429.6	26190.8	27296	25926.4	27755.5	29854.1	29557.5	29851	Y1852
K.GCWD[43.99]SIHVVEVQEK@.S	2	7	HVVEVQEK	15	0.0251	2.165	sp|P47757|CAPZB_MOUSE	Capzb	Carboxylation	18475.7	18484.1	22038.3	21364	18561	18671.5	19578.6	24132.7	18935.1	17866.1	D149
R.AGAEGSSNVFS[79.97]MFDQTQIQEFK.E	17	12	MFDQTQIQEFK	15	1.07e-15	4.413	sp|P97457|MLRS_MOUSE	Mylpf	phosphorylation	22981.6	35238	37827.3	28382.5	26972.9	32262.8	33285.2	32722	31553.9	28289.5	S20
K.QKYEETQ[0.98]AELEASQK.E	1	10	AELEASQK	15	3.82e-16	5.143	sp|Q5SX39|MYH4_MOUSE	Myh4	Deamidation	63253	14639.1	79616.1	18405.6	55247.2	14417.2	65203.3	14094.5	85006.2	19786.5	Q1468
R.LDEAEQLALK[42.01]GGK.K	2	7	LALQEAED	15	0.00106	2.243	sp|Q91Z83|MYH7_MOUSE	Myh7	acetylation	12658.5	11558.3	9549	9835.21	11030	10856.9	10903.8	11396.9	12458.7	10400.8	K1806
K.NLD[15.99]CVVTGLQQGK.T	7	8	VVTGLQQGK	15	9.3e-05	2.345	sp|A2ASS6|TITIN_MOUSE	Ttn	oxidation	15619	28874.5	14274.4	30092.1	16728.8	28921.3	16243.4	27993.9	14555.5	28708.4	D19255
K.K[42.01]VLGNPSNEEMNAK@.K	1	12	VLGNPSNEEMNAK	15	1.33e-09	2.907	sp|P05977|MYL1_MOUSE	Myl1	acetylation	49703.6	51022.5	47249.9	50363.3	54004.2	51205.5	48446.8	50302.3	62060.2	64954.3	K87
R.N[0.98]GHGAASAAGLK.G	1	10	GHGAASAAGLK	15	3.49e-11	4.652	sp|Q922E4|PCY2_MOUSE	Pcyt2	Deamidation	15186.6	14739.1	15075	10863.7	18974.3	13781.2	13674.9	13051.6	13927.9	14687.7	N4
K.QLHAK[42.01]IDVAEEEK@.Y	2	9	IDVAEEEK	15	1.18e-06	2.711	sp|P13412|TNNI2_MOUSE	Tnni2	acetylation	17030.6	44523.7	21986.8	28400.8	18788.7	24895.9	19356.9	19607.8	23932.3	23086.3	K71
K.N[14.02]AYEESLDQLETLK@.R	16	11	YEESLDQLETLK	15	5.43e-05	2.899	sp|Q5SX39|MYH4_MOUSE	Myh4	methylation_mono	70698.8	86788.3	80884.5	71452.1	77625.3	101569	86047.2	91497.5	89050.5	89965.2	N1490
K.Q[0.98]VHPDTGISSK.A	2	7	PDTGISSK	15	8.81e-07	2.963	sp|Q6ZWY9|H2B1C_MOUSE	Hist1h2bc	Deamidation	9657.93	9979.3	6497.02	13603.1	11966.1	23244.4	12699.5	9243.66	10273	11326.8	Q48
K.LGFY[15.99]GLHESDLDK.V	1	6	HESDLDK	15	0.000812	3.479	sp|Q60597|ODO1_MOUSE	Ogdh	oxidation	13563.4	13854.9	14155.1	14534.4	12589.7	11744.2	10460.9	12483.9	14450.5	12366.7	Y175
R.R[15.99]QLEEESK.A	1	6	QLEEESK	15	1.27e-06	2.394	sp|Q5SX39|MYH4_MOUSE	Myh4	oxidation	9760.15	10784.2	10445.4	8959.61	7110.95	17424.4	11532.8	11064.4	12764.5	13010.5	R1321
K.IAK[42.01]DEGANAFFK@.G	1	7	FANAGE	15	8.58e-06	4.294	sp|P48962|ADT1_MOUSE	Slc25a4	acetylation	17940.4	11596.7	12162.4	16674	16099.4	10697.5	14142.9	14085.4	10033.3	12944.3	K263
K.G[15.99]EFQILLDALDK.I	4	6	DLADLLIQ	15	1.94e-08	3.643	sp|P16015|CAH3_MOUSE	Ca3	oxidation	14890.6	19146.9	15066.3	15350.6	14996.8	22005.9	21859.7	21261.4	23955.4	19020.9	G154
R.LINELSTQKAR[14.02].L	3	6	QTSLENI	15	0.00778	1.965	sp|Q5SX39|MYH4_MOUSE	Myh4	methylation_mono	41252.4	43445.3	45439.9	38967.3	43048.8	44310.7	50339.4	42116.2	49142.7	47015.9	R1283
K.LQTCCD[15.99]KPLLK.K	6	7	CTQL	15	0.00128	2.065	sp|P07724|ALBU_MOUSE	Alb	oxidation	27063.5	31246.8	23226.9	38234.7	28444.8	21310.6	27960.4	29058.6	18064.2	24090.4	D304
K.DY[15.99]INLFSTK.C	2	6	INLFSTK	15	4.19e-08	3.325	sp|Q9JKS4|LDB3_MOUSE	Ldb3	oxidation	13412.7	12792.7	12633.2	15906.5	13224.1	9625.04	13118.4	12038.6	9741.33	14591.7	Y657
K.QKY[15.99]EETQAELEASQK.E	13	8	QSAELEAQTE	15	1.58e-10	5.661	sp|Q5SX39|MYH4_MOUSE	Myh4	oxidation	38445.6	41136.9	39899.8	37184.1	39307.9	39346.1	40771.7	36984	38301.5	37243.5	Y1464
K.NLTEEMAGLDENIAKLT[79.97]K.E	1	11	NEDLGAMEETLN	15	2.34e-07	3.347	sp|Q5SX39|MYH4_MOUSE	Myh4	phosphorylation	8322.78	10446.5	11420.2	10093.1	11335.6	9229.18	11754.6	12009.5	8765.38	10448.5	T997
K.IQAENTN[0.98]K.A	1	4	EAQ	15	0.000976	2.734	sp|Q61334|BAP29_MOUSE	Bcap29	Deamidation	6041.53	12014.9	8585.11	7826.99	3990.51	11878.5	10445.8	14109.7	11054.9	10640	N145
K.NAYEESLDQLET[42.01]LKR.E	3	10	ELQDLSEEYAN	15	3.21e-05	2.516	sp|Q5SX39|MYH4_MOUSE	Myh4	acetylation	5761.41	6601.55	5783.87	5406.99	6211.39	7528.03	5945.48	6630.8	7538.06	6547.23	T1501
K.TLGQWIAENP[15.99]DCLGSK.V	2	12	NEAIWQGL	15	2.28e-09	3.114	sp|Q924M7|MPI_MOUSE	Mpi	oxidation	12694.9	11353.6	12329.3	14256.7	11936.3	14754.2	14709.6	14427.5	14873.8	15684.3	P79
K.QEY[31.99]DESGPSIVHR.K	4	9	DESGPSIVHR	15	2.95e-07	2.862	co|CON_P60712|Con	CON_P60712	dihydroxy	8173.66	8889.61	9488.9	8151.15	8530.35	10089.8	8371.96	8772.64	8537.51	8411.33	Y361
R.ALQASALK[114.04].A	1	5	LASAQLA	15	0.572	1.599	sp|P05064|ALDOA_MOUSE	Aldoa	ubiquitination	19770.8	15349.7	16586.6	20008.4	18772.2	17753.8	20604.1	19206.5	18027.7	19365.9	K312
K.Y[15.99]EETHAELEASQK.E	4	9	THAELEASQK	15	3.12e-19	4.605	tr|G3UW82|G3UW82_MOUSE	Myh2	oxidation	14143	15614.3	11991.3	19624.9	10756.3	13306.6	11001.1	14922.5	8659.82	12102	Y1467
K.WGE[43.99]AGAEYVVESTGVFTTMEK@.A	1	14	SEVVYEAGA	15	5.12e-25	4.88	sp|P16858|G3P_MOUSE	Gapdh	Carboxylation	16439.4	17508.5	15900.1	16080.2	15846.9	16657.1	14972.5	14380.6	15026	16475.6	E87
K.QQ[0.98]EEEPEIDVWELLK.N	1	12	LLEWVDIEPEEEQ	15	1.82e-08	5.783	tr|D3YU50|D3YU50_MOUSE	Mybpc1	Deamidation	57954.5	56799	42861.2	51752.7	45071.1	49723.7	52022.4	51076.2	48963.7	50565	Q189
K.Y[15.99]TALVDQEEK.E	1	8	TALVDQEEK	15	6.06e-06	3.879	sp|Q9DCX2|ATP5H_MOUSE	Atp5h	oxidation	16891.4	24740.5	14307.7	25639.8	18880.4	20780.3	14470.5	24784.7	12718.9	18968.4	Y86
K.SWN[0.98]ETFHAR.L	2	5	TFHAR	15	0.00045	2.615	sp|Q9DCX2|ATP5H_MOUSE	Atp5h	Deamidation	12966.7	18299.9	11839.9	18769	17190	19049.9	15947.2	21918.5	10899.5	16476.9	N35
K.Y[15.99]GVGEGLK.S	4	6	GVGEGLK	15	0.12	2.957	sp|A2ASS6|TITIN_MOUSE	Ttn	oxidation	55692.4	52860.5	58545.8	51007.5	52756.4	53145.5	57447	53094.8	57156.3	56964.5	Y21945
K.G[15.99]EM*M*DLQHGSLFLK.T	2	7	HGSLFLK	15	0.000722	2.638	sp|P06151|LDHA_MOUSE	Ldha	oxidation	14680.6	19301	15395.9	15392.9	17049.2	18928.8	14111.2	16019.4	17078	16127.5	G60
R.QVEVLTNQ[0.98]R.A	1	6	NTLVEVQ	15	0.000201	2.849	sp|P31001|DESM_MOUSE	Des	Deamidation	27305.8	26609.9	25761.6	27271	27018	31328.2	28503.4	30018.7	26617.8	36093.6	Q171
K.LCYVALDFEN[15.99]EM*ATAASSSSLEK.S	18	17	ATAASSSSLEK	15	1.56e-10	4.878	sp|P63268|ACTH_MOUSE	Actg2	oxidation	7848.27	8719.59	8526.8	8602.28	8505.9	7711.82	7658.32	7896.78	8749.63	9275.57	N226
K.IIQYIVEMQ[0.98]AK.N	1	8	MEVIYQII	15	1.27e-06	3.896	sp|A2ASS6|TITIN_MOUSE	Ttn	Deamidation	43808.9	39704.1	42149.1	45000	44106.8	41185	44301.7	40061.6	46108.1	44870.4	Q24959
K.YGIGEALESEPVIACN[14.02]PYK@.R	5	14	AIVPESELAEGIG	15	1.02e-08	4.085	sp|A2ASS6|TITIN_MOUSE	Ttn	methylation_mono	29446.9	28714.7	31229.3	34886	28736.3	29807.1	30237.7	27215.6	32046.9	33720.9	N26686
K.YPIE[43.99]HGIITNWDDMEK@.I	12	12	GIITNWDDMEK	15	0.848	3.212	sp|P63268|ACTH_MOUSE	Actg2	Carboxylation	17650.2	19421.7	19856.5	19177.7	20140.8	19192.5	20247.3	19498.4	19556.5	20436	E73
K.SKVK[42.01]LEQQVDDLEGSLEQEK@.K	2	8	LEGSLEQEK	15	0.0317	2.259	sp|Q02566|MYH6_MOUSE	Myh6	acetylation	15968	12344.2	15398.2	17627.2	15385	12348.7	11378.8	14536.4	9211.86	10126.5	K1028
K.AAQEEYIK[42.01]RALANSLACQGK@.Y	2	8	ANSLACQGK	15	3.42e-09	2.582	sp|P05064|ALDOA_MOUSE	Aldoa	acetylation	18277.1	16617.7	12301.2	26427.2	22416.5	18109.5	14049.1	14653.4	6874.44	20492.3	K330
K.Y[15.99]TFEIFDGK.D	2	7	TFEIFDGK	15	0.443	3.174	tr|Q14BI5|Q14BI5_MOUSE	Myom2	oxidation	70141	81012.5	82194.2	78282.7	72203.3	81596	83207	72944.8	83489.3	85248.6	Y1301
R.QY[15.99]DIDDAITK.N	1	7	DIDDAITK	15	4.96e-11	3.899	sp|Q9QXS1|PLEC_MOUSE	Plec	oxidation	42804	39286.7	38838.8	41509.3	37435.6	38954.2	41540.2	42992.8	35217	41802.7	Y4347
R.VVM[43.99]ITGDNK@.G	1	5	ITGDNK	15	0.00442	1.556	sp|Q64518|AT2A3_MOUSE	Atp2a3	Carboxylation	25929.6	26890.5	26841	27358	29136.1	32465.3	35992.7	35091.9	31409.2	36730.9	M623
R.DLTDYLMK[42.01]ILT[42.01]ERGYSFVTTAER.E	1	5	MLYDTL	15	2.77e-05	1.878	sp|P63268|ACTH_MOUSE	Actg2	acetylation	16179.3	14916.4	15291.9	16860.7	14346.9	13635.5	13981.3	14923.5	12919.4	12448.1	K192,T195
K.FMIELDGTEN[14.02]K[14.02]SK[14.02].F	2	6	GDLEIMF	15	6.02e-06	2.632	sp|P21550|ENOB_MOUSE	Eno3	methylation_mono	28731.2	28110.4	28598.1	27033.7	25571.4	29302.3	26442.8	26326.3	25059.2	23950.6	N102,K103,K105
K.N[0.98]IVVVEGVR.I	1	6	GEVVVI	15	0.000867	2.885	sp|Q99JY0|ECHB_MOUSE	Hadhb	Deamidation	18559.3	18941.4	15158.6	19850.8	22492.9	19297.7	21939.9	25856.9	17657.9	17788.6	N54
K.G[15.99]SD[15.99]FWVEAGHTK.Q	8	6	VEAGHTK	15	1.22e-12	3.056	sp|A2ASS6|TITIN_MOUSE	Ttn	oxidation	19682.6	18943.6	18354.2	18617.3	16933.3	20024.7	19644.6	18838.6	17315.4	19992.2	G30377,D30379
K.Y[15.99]TEQITNEK.L	1	7	TEQITNEK	15	1.2e-08	3.784	sp|Q9CPP6|NDUA5_MOUSE	Ndufa5	oxidation	34392.1	33864.5	30493.3	34541.6	32024.4	30990.2	28440.3	33617.2	27528.2	29991.3	Y47
K.GSSGGQAGSSGSAGQYGS[42.01]DR.H	2	9	ASGSSGAQGGSSG	15	1.32e-06	3.609	sp|Q9JK37|MYOZ1_MOUSE	Myoz1	acetylation	40978.2	40594.6	38985.9	38619.6	38653.7	37586	35509.4	37049.1	37466.5	37998.9	S127
K.IHVMPDTPDILQ[0.98]AK.Q	2	7	MVHI	15	3.7e-13	3.889	tr|E9Q1W3|E9Q1W3_MOUSE	Neb	Deamidation	11292.7	12237.9	10508.5	12285.5	12092.3	14507.2	12656.5	12341.2	11646.1	12129.9	Q2254
K.N[0.98]LTEEMAGLDENIAK.L	6	11	INEDLGAMEETL	15	2e-14	5.844	sp|Q5SX39|MYH4_MOUSE	Myh4	Deamidation	15474.6	18148.5	17791.6	15577.3	16527.2	18164.4	20002.5	18983.2	22304	20372.7	N981
R.ESLSTYEHYAS[79.97]AEM*K.S	3	9	AYHEYTSLSE	15	0.0058	2.54	sp|A2ASS6|TITIN_MOUSE	Ttn	phosphorylation	4766.97	10649	4884.15	9654.48	5602.22	11548.1	5605.9	9535.15	4003.09	9495.44	S34322
K.S[79.97]LEVTNIAK.D	2	7	LEVTNIAK	15	0.00028	2.547	sp|A2ASS6|TITIN_MOUSE	Ttn	phosphorylation	31999.1	27037.3	30373.8	27176.9	28531.4	25135.7	28471.7	27627	28601.1	29708.7	S25613
R.EQY[31.99]EEEQEAK.A	3	6	EQEE	15	6.05e-08	3.701	sp|Q5SX39|MYH4_MOUSE	Myh4	dihydroxy	27660.7	29102.6	30479.1	30082.6	27756.8	29619.2	29859.2	30791.6	29953.4	30089.4	Y1351
K.AILLS[42.01]K@.E	1	3	LLIA	15	3.26	2.277	sp|Q6ZWQ0|SYNE2_MOUSE	Syne2	acetylation	7418.13	10675.8	9016.52	7034.61	7159.64	11704.3	10109.5	11076.8	10451.1	10003.4	S3905
K.G[15.99]WQTVDTTVK.D	1	7	QTVDTTVK	15	1.52e-06	3.471	sp|A2ASS6|TITIN_MOUSE	Ttn	oxidation	14403.3	15886.8	17201.3	15906.7	14806.4	16658.5	17356.1	14248.3	15374.9	15690.8	G15918
K.S[42.01]ISLLR.Y	1	4	LLSI	15	0.208	1.876	sp|Q9EPU4|CPSF1_MOUSE	Cpsf1	acetylation	10249.2	12987.5	6682.15	13098.1	12242	15073.1	9558.49	18156.3	9018.36	13682.1	S1228
K.Y[31.99]GISDECK.S	1	6	GISDECK	15	0.000403	1.613	sp|A2ASS6|TITIN_MOUSE	Ttn	dihydroxy	11290.4	29406.1	9297.45	31687.2	9813.09	30386.3	12498.7	26836.1	13213.4	28576.7	Y17368
K.N[0.98]GHLAVVAPR.L	1	7	HG	15	5.07e-07	2.132	sp|Q9WTI7|MYO1C_MOUSE	Myo1c	Deamidation	8925.69	10453	8688.73	11472.2	13435.9	9634.15	11445.9	9064.59	11929.4	8856.39	N1050
R.GD[43.99]WVTALASVTK@.T	4	7	TALASVTK	15	3.21e-08	3.459	sp|A2ASS6|TITIN_MOUSE	Ttn	Carboxylation	9316.92	9711.51	8401.24	8903.31	8849.49	8382.1	9556.04	8541.26	7836.74	9589.93	D20827
K.N[0.98]DLQLQVQAEADGLADAEER.C	25	11	DAEAQVQLQLD	15	1.15e-12	5.392	sp|Q5SX39|MYH4_MOUSE	Myh4	Deamidation	6620.88	7913.09	7614.57	6538.27	7107.68	7501.41	8128.7	8492.93	8515.05	8283.35	N889
K.GY[31.99]TLPPHCSR.G	18	7	TLPPHCSR	15	5.33e-05	2.316	sp|P07310|KCRM_MOUSE	Ckm	dihydroxy	18905.5	19487.3	21541.7	18853.6	20504.1	18576.4	20184.7	20546.9	21322.7	19296	Y140
R.YLVQDGAQVEAK[14.02]AK[14.02].D	1	10	AEVQAGDQVLY	15	1.32e-05	2.225	sp|G5E8K5|ANK3_MOUSE	Ank3	methylation_mono	29502.8	21145.3	26207	25260.2	27214.9	22860.5	28254.1	21699	29896.4	27881	K478,K480
R.SDGK[42.01]ISEQSDAK@.L	1	7	ISEQSDAK	15	2.92e-08	4.481	sp|Q03265|ATPA_MOUSE	Atp5a1	acetylation	36079.8	23153.9	20576.7	31861.2	34983.9	18512.4	24318.4	25637.2	17287.4	24521.8	K531
K.YN[14.02]TPHDM*FDVVAAK@.K	2	6	FDVVAAK	15	0.000742	1.824	tr|E9Q1W3|E9Q1W3_MOUSE	Neb	methylation_mono	20957.8	18954	17741.9	18725.2	15784.6	15692.4	19929	19995	19831	19066.4	N1133
K.Y[15.99]NTFGEALK.Q	9	7	NTFGEALK	15	3.35e-09	3.53	sp|P16015|CAH3_MOUSE	Ca3	oxidation	54742.1	66255.1	60571.1	57005.7	63382.5	89234.7	77413.5	82598.5	87558.7	68718.9	Y127
K.LASADIETYLLE[43.99]K@.S	4	10	LLYTEIDASAL	15	1.59e-07	2.896	sp|Q91Z83|MYH7_MOUSE	Myh7	Carboxylation	24854.5	27266.7	23949.4	29039.5	22655.8	31475.6	28116.7	32850.2	28716.2	32075.7	E269
K.EAVYE[43.99]REEAVYEK@.K	1	7	REEAVYEK	15	0.000982	2.416	sp|A2ASS6|TITIN_MOUSE	Ttn	Carboxylation	17252.4	15472.1	14238.9	11585.2	15758.4	14842.1	13626.1	14844.9	14161.4	13714.9	E9945
R.LDSTYQTN[0.98]GNTK.T	2	9	TQYTSDL	15	1.91e-12	4.554	sp|Q921T2|TOIP1_MOUSE	Tor1aip1	Deamidation	10158.6	11068.1	10724.7	12317.7	12275.2	14138.9	12610.9	13970	14868.3	13021.3	N211
R.NSVLQCG[15.99]ISHEEK.A	10	9	ISHEEK	15	0.000289	2.525	sp|Q3V1D3|AMPD1_MOUSE	Ampd1	oxidation	26913.8	27371	30079.7	25903.5	25626	26566.9	26864.7	26403	31629.4	23972.9	G689
K.YK[14.02]PAVN[14.02]QIECHPYLTQEK@.L	1	12	HCEIQNV	15	2.52e-06	2.493	sp|P45376|ALDR_MOUSE	Akr1b1	methylation_mono	16032.6	14339.9	15272.8	13084.4	14536.4	12700.9	15007.1	12555.4	9734.91	14277.1	K179,N183
K.TEAAEIVEGEDSAYS[42.01]VR.F	2	11	SDEGEVIEAAET	15	1.37e-07	2.811	sp|Q8VHX6|FLNC_MOUSE	Flnc	acetylation	21134.9	16181.5	21499.4	29414.6	23606.7	17444	17296	18541.1	16970.8	14772.9	S2276
K.CAELEEELKT[42.01]VTNNLK@.S	1	11	LEEELEA	15	1.25e-07	2.997	sp|P58771|TPM1_MOUSE	Tpm1	acetylation	14891.8	13437.2	14633.7	12778.7	14591.5	15790.3	14429	15408.4	19394.1	21262.2	T199
K.SID[15.99]DLEDELYAQK.L	1	9	DLEDELYAQK	15	5.59e-07	3.374	sp|P58771|TPM1_MOUSE	Tpm1	oxidation	27785.4	28807.6	34501.6	28899.6	28017.8	29396.6	31006.2	33961.3	33348	33576.1	D254
K.N[15.99]TWWQSPSIK.N	1	6	WQSPSIK	15	0.0083	2.54	sp|Q60675|LAMA2_MOUSE	Lama2	oxidation	8220.54	7513.16	10295.7	13910.6	14559	10246.7	14153.2	8588.98	10886.3	12917.9	N103
K.LQFHNVK@PECLDAYN[14.02]K@.I	4	6	KVNHFQL	15	4.51e-05	2.406	sp|O55126|NIPS2_MOUSE	Gbas	methylation_mono	27898.7	24610.4	21554.8	25145.7	25781.7	22997.6	22138.6	23071.3	19720.4	19656.3	N85
K.N[0.98]GDLHPSATLFVK.I	1	7	PSATLFVK	15	4.43e-11	3.375	sp|Q8R3B1|PLCD1_MOUSE	Plcd1	Deamidation	17763.1	17985.1	16192.7	18614.8	18749.4	15442.8	17926.8	15151.6	15407.7	17155.5	N739
K.EQILLQKDYESASLTEVR[15.99]ALLR.K	1	5	QLLIQE	15	1.26	2.214	sp|Q9JI91|ACTN2_MOUSE	Actn2	oxidation	13923.3	15118.2	11570.4	15921.7	15497.1	10485.7	12092.3	12573.5	10868.6	11498.1	R438
R.LGSSEVEQVQLVVDGVK@LM[43.99]VEMEKK@.L	3	7	KVGDVV	15	9.19e-14	3.741	sp|P07310|KCRM_MOUSE	Ckm	Carboxylation	7973.48	7650.69	7722.17	7074.85	6989.17	7154.09	6874.65	7867.33	7614.71	6947.04	M360
K.ILACD[15.99]DLDEAAK.M	10	8	ALI	15	2.5e-07	2.095	sp|Q9Z2I9|SUCB1_MOUSE	Sucla2	oxidation	24248.2	23940.6	19234.7	25962.5	21301.3	21300.6	20137.2	23697.5	20860.2	23446.9	D431
K.NAYEES[42.01]LDHLETLK@.R	3	9	DHLETLK	15	3.75e-07	2.573	sp|Q5SX40|MYH1_MOUSE	Myh1	acetylation	21385.7	3854.03	24075.2	7826.97	13680.1	4354.44	15163.8	4340.43	18968.2	5148.97	S1498
K.NGQ[0.98]VELHEFLQLMSAVQK.G	1	11	LFEHLE	15	4.66e-15	4.463	sp|Q64521|GPDM_MOUSE	Gpd2	Deamidation	6828.15	12752.5	8067.65	11238.8	8966.46	12688.3	8557.14	13975	9337.84	11514.1	Q678
R.IIY[15.99]G[15.99]G[15.99]SVTGATCK.E	2	6	VTGATCK	15	6.13e-05	2.081	sp|P17751|TPIS_MOUSE	Tpi1	oxidation	17165.5	15355.7	15794.8	12851.8	17105.7	17072.5	10423.6	15642.3	14224.6	15941.2	Y259,G260,G261
K.DLAVDSASPVYQ[0.98]AVIK.T	5	11	YVPSASDVALD	15	2.43e-14	5.206	sp|Q9JKS4|LDB3_MOUSE	Ldb3	Deamidation	12706.2	10613.5	12480.8	11904.9	12275.2	11342.2	12029.7	12536	10769.2	11963.9	Q244
K.G[15.99]TWG[15.99]VVSAGSSK.L	2	7	SSGASVV	15	1.45e-08	3.347	sp|A2ASS6|TITIN_MOUSE	Ttn	oxidation	71991.4	69750.7	73578.7	71553.9	64108.2	66968	75202.1	72171.8	70918.9	76557.2	G19438,G19441
K.GEMM[43.99]DLQHGSLFLK@.T	1	6	HGSLFLK	15	0.00192	1.651	sp|P06151|LDHA_MOUSE	Ldha	Carboxylation	12333.9	11498.4	11655.3	10824.3	11307	12941.9	9708.45	12711.9	11396.3	11981.3	M63
R.LTAEDLY[15.99]EAR.I	1	5	LDEATL	15	1.15	3.527	sp|Q9QXS1|PLEC_MOUSE	Plec	oxidation	21613.8	20864.6	18111.4	24315.5	20435.7	19097	21603.4	23048.7	19318.6	21891.8	Y3797
R.FEIAK[42.01]LIEHQEYK@.I	1	8	LIEHQEYK	15	1.74e-08	2.888	sp|A2ASS6|TITIN_MOUSE	Ttn	acetylation	11676.4	13038.6	13205.1	13664.3	17637.5	13934.3	16394.3	16237.5	16856.5	18364.7	K25773
K.VCN[15.99]YGLTFTQK.W	1	7	YGLTFTQK	15	1.11e-07	2.106	sp|Q60931|VDAC3_MOUSE	Vdac3	oxidation	43208.4	39991	39113	43764.1	41999.8	39830.1	39405.7	47622.3	44313.4	39603.3	N66
K.EPMT[42.01]VSSDQMAK@.L	2	8	VSSDQMAK	15	0.000776	2.165	sp|P16015|CAH3_MOUSE	Ca3	acetylation	17278.1	22787.6	18322.1	21629.8	17480.8	36377.9	20413	24055.9	32769.3	23550.2	T216
R.QAEEAEEQSNVNLAK[114.04].F	2	10	VNSQEEAEEAQ	15	4e-07	2.385	sp|Q5SX39|MYH4_MOUSE	Myh4	ubiquitination	9456.78	9873.83	10859.9	9782	10104.2	10288.6	9948.74	11157.6	10235.7	11608.5	K1899
R.ALPFWN[15.99]EEIAPK.I	2	5	AIEE	15	3.39e-09	3.695	sp|O70250|PGAM2_MOUSE	Pgam2	oxidation	18697.3	17383.5	16352	18670.1	16684.2	14073	15270.2	14802.9	14045.3	16408.3	N168
R.VLASNEYGIGLP[15.99]AETAEPVK.V	5	12	LGIGYE	15	6.07e-13	3.794	sp|A2ASS6|TITIN_MOUSE	Ttn	oxidation	17219.4	18470.8	19009.9	16334.7	17164.7	18348.8	18229.9	17077.5	17421.9	16294.8	P27072
K.DY[31.99]CVTANSK.L	3	6	CVTANSK	15	1.15e-05	1.838	sp|P06151|LDHA_MOUSE	Ldha	dihydroxy	9427.97	9420.84	11022.7	7795.86	10004.9	8649.36	7076.16	8569.43	9474.69	9477.37	Y83
K.Q[0.98]LEEEQQALQK.K	1	9	QLAQQEEEL	15	5.24e-07	4.288	co|CON_Q3SX28|Con	CON_Q3SX28	Deamidation	37744.2	37473.4	40213.1	39410.5	37534.4	47034	38860.1	37658.1	43585.6	37634.2	Q37
K.N[0.98]LQQEISDLTEQIAEGGK.R	11	12	EAIQETLDSIEQQL	15	4.99e-19	6.407	sp|Q5SX39|MYH4_MOUSE	Myh4	Deamidation	65203.4	69627.6	76135	71797.6	72862.2	66521.1	71311.3	70206	69796.8	68689.9	N1508
K.Y[15.99]LDIPK.M	2	4	LDIPK	15	2.4e-05	2.043	sp|P57780|ACTN4_MOUSE	Actn4	oxidation	60782.7	63168.6	67658.9	61049.7	64086.9	71120.1	66967.1	63986.9	66164.6	70562.1	Y235
K.GEMM*DLQ[0.98]HGSLFLK.T	2	6	HGSLFLK	15	1.88e-09	3.537	sp|P06151|LDHA_MOUSE	Ldha	Deamidation	10583	10375	9489.7	10570.2	11430.9	11578.6	9424.78	9520.52	11694.5	9694.48	Q66
K.S[42.01]KGGVVGIK@.V	2	6	GGVVGIK	15	0.57	1.714	sp|P05064|ALDOA_MOUSE	Aldoa	acetylation	23352.9	15893.7	25759.5	13087	24445	14141.9	25636.9	16435.5	28272.9	19177.2	S100
K.N[0.98]NDGRIDFDEFLK.M	13	9	DFDEFLK	15	1.62e-05	4.473	sp|P20801|TNNC2_MOUSE	Tnnc2	Deamidation	64371.2	57496.5	57947.9	60908.3	60992	58056.4	72206.6	74202.5	56612.2	53695.6	N142
K.N[0.98]N[0.98]DGRIDFDEFLK.M	5	6	DFDEFLK	15	6.72e-12	4.702	sp|P20801|TNNC2_MOUSE	Tnnc2	Deamidation	13335.8	12343.5	14240.7	13042.5	13120.9	13981.2	15740	17033.1	13310.9	11753.3	N142,N143
R.VSASEEEEVEN[0.98]ENR.Y	3	9	EVEEEESASV	15	7.93e-20	5.206	tr|Q14BI5|Q14BI5_MOUSE	Myom2	Deamidation	23097.1	26647.6	24567.4	21800.4	22119.7	22272.4	23000	28288.4	23583.8	21325.1	N85
R.SFS[79.97]LVATK.S	1	4	LVATK	15	0.000274	1.682	sp|Q9JLH8|TMOD4_MOUSE	Tmod4	phosphorylation	12640.5	15682.8	16302.6	13914.9	22381.6	9493.57	11544.7	11369.7	9052.46	8892.28	S230
K.ESIVSQLSRS[42.01]K[42.01]QAFTQQIEELK@.R	1	7	TQQIEELK	15	1.4	2.319	sp|P13541|MYH3_MOUSE	Myh3	acetylation	26552.6	24881.4	22983.7	21841.6	26440.5	29572.5	26436.8	27332	34684	20458.5	S1305,K1306
K.GEM*MDLQ[0.98]HGSLFLK.T	1	6	HGSLFLK	15	1.37e-07	3.151	sp|P06151|LDHA_MOUSE	Ldha	Deamidation	17027	23181.7	22698	20626.9	22822.6	22660.1	17749.7	19187.3	23214.3	20215	Q66
R.IGVDNHVLPLD[15.99]CVTLQTFLAK.C	2	14	VTLQTFLAK	15	1.92e-16	3.739	tr|F8VPN4|F8VPN4_MOUSE	Agl	oxidation	12081.3	13499.3	11370.4	12309.9	13198.2	12800.2	10240.2	12354	11348.3	14558.6	D125
K.EEISLLEDLNQVIEN[0.98]R.L	1	11	VQNLDELLSIE	15	5.02e-13	5.391	sp|Q7TQ48|SRCA_MOUSE	Srl	Deamidation	19650.4	20124.9	20906.5	22551	24379.1	23635.5	23639	22172.8	22712.3	23755.2	N761
R.NGNTGEVGFSGSPG[15.99]AR.G	1	11	SGSFGVEGTNGN	15	1.09e-20	4.985	sp|Q3U962|CO5A2_MOUSE	Col5a2	oxidation	17128.4	49731.9	25777.3	86622.7	59736.2	44535	58083.6	61024.7	48967.2	67529.4	G283
K.NGQ[0.98]EIKPSSK.Y	1	7	EIKPSSK	15	4.15e-11	3.34	sp|Q5XKE0|MYPC2_MOUSE	Mybpc2	Deamidation	53303.6	50774.9	65417.2	49853	35203.5	54871.1	63016.3	56186.2	53129.8	59046.3	Q289
K.NIVAVGAGFCD[15.99]GLGFGDNTK.A	13	17	CFGAGVAVIN	15	8.95e-19	4.218	sp|P13707|GPDA_MOUSE	Gpd1	oxidation	16823.6	16431.3	18546.7	16630.8	17460.4	18698.1	17478.9	15820.3	18325.4	18175.2	D215
K.LCYVALDFEQEMAT[42.01]AASSSSLEK@.S	25	16	EFDLAVYCL	15	2.54e-08	4.559	co|CON_P60712|Con	CON_P60712	acetylation	64511	74556.9	72965.9	78168.7	65133.4	87236.3	63664.2	62037.7	78067.9	80563.6	T228
K.LT[42.01]APK@IPEGEKVDFDDIQK@.K	2	7	VDFDDIQK	15	0.00237	1.839	sp|Q9QZ47|TNNT3_MOUSE	Tnnt3	acetylation	25718.4	29180.1	27097.5	26286.5	29065.6	27883.3	32458	32623.7	31214.1	35276.9	T58
K.N[0.98]SGIENGAFQGLK.S	4	10	LGQFAGNEIGS	15	1.64e-05	5.185	sp|P28654|PGS2_MOUSE	Dcn	Deamidation	11608.8	14494.8	16754.3	15113.7	15128.9	25475	22336.8	17579.3	30736.7	17129.5	N183
K.LEDECTELKK[114.04]DIDDLELTLAK.A	3	10	DIDDLELTLAK	15	0.000143	2.366	sp|A2AQP0|MYH7B_MOUSE	Myh7b	ubiquitination	14823.2	8047.45	16639.4	4505.21	12844.8	6085.46	18816.4	10877.8	21609.6	7147.24	K959
R.GS[79.97]LLGSMK.L	1	5	LLGSMK	15	0.00587	1.686	sp|Q9ET80|JPH1_MOUSE	Jph1	phosphorylation	10852.8	10517.3	11805.8	12316.2	10557.2	11503.1	12440.2	15420	13346.5	18507.8	S216
K.NAYE[43.99]ESLDQLETLK@.R	11	10	ESLDQLETLK	15	0.0013	2.968	sp|Q5SX39|MYH4_MOUSE	Myh4	Carboxylation	22824.9	27515.7	26018.1	24175.3	24876.1	30728.1	29339	28984.3	30477.4	29524.3	E1493
K.E[43.99]TAHWKPPPWNDVDILK@.E	6	10	PPPWNDVDILK	15	4.42e-09	3.587	sp|Q91WD5|NDUS2_MOUSE	Ndufs2	Carboxylation	4618.57	31950.3	6280.13	7178.89	7433.24	8507.49	34201.8	43425.1	18525.2	17022	E57
K.QNQTLYSQ[0.98]K.S	1	6	SYLTQNQ	15	2.16e-06	3.578	tr|E9Q1W3|E9Q1W3_MOUSE	Neb	Deamidation	18751.1	12632.8	17074.7	16382.5	16722.8	37674.4	17256.8	13748.7	15431.8	15836.3	Q2264
K.IWCFGP[31.99]DGTGPNILTDITK.G	1	6	ILTDITK	15	2.25e-16	4.117	sp|P58252|EF2_MOUSE	Eef2	dihydroxy	30284.7	28097.6	27347.2	30623	26889	33777.7	32316.5	31531.4	33266.6	38114.1	P654
R.LEEAGGATSAQIEMN[0.98]K.K	3	8	TAGGAE	15	1.12e-16	5.566	sp|Q5SX39|MYH4_MOUSE	Myh4	Deamidation	22251.3	21894.9	20423.7	21933	22657	26000.8	22190.9	20404.2	25486.1	25259.4	N1168
R.Q[0.98]NATVQGLIQGK.S	1	10	QILGQVTAN	15	1.71e-09	4.628	sp|A2ASS6|TITIN_MOUSE	Ttn	Deamidation	49078.5	40321.1	49251.3	34574.4	48483.5	33902.8	52398.4	35002.5	48824.2	38613.1	Q18462
K.Y[31.99]EETQAELEASQK.E	2	9	TQAELEASQK	15	1.22e-11	3.568	sp|Q5SX39|MYH4_MOUSE	Myh4	dihydroxy	20796.9	25337.4	24107.7	19769.6	25103.9	32150.5	25920.9	25736.8	27199.6	30342.2	Y1464
K.GIGCY[31.99]VWDTPEILHAK.H	7	6	PEILHAK	15	2.54e-10	3.77	tr|E9Q1W3|E9Q1W3_MOUSE	Neb	dihydroxy	13176.8	11715.6	11181	12528.8	12009.3	13108.3	13660.7	13496	12847.3	14699.3	Y5338
K.LLFN[0.98]TFTVLAGEDLK.I	3	12	TFTVLAGEDLK	15	5.21e-15	5.246	sp|A2ASS6|TITIN_MOUSE	Ttn	Deamidation	71897.9	68173.6	72548.4	68593.1	72987.6	70821.8	79040.5	73865.9	69939.4	82462.6	N23944
R.LEEAGGATSAQIE[43.99]M*NK@.K	14	12	IQASTAGGAEEL	15	4.54e-08	3.29	sp|Q5SX39|MYH4_MOUSE	Myh4	Carboxylation	18116.9	11423.6	21463.4	12840.5	19450.4	10878.1	20514.4	10886.8	22671.9	12599.9	E1166
K.DSY[79.97]VGDEAQSK.R	1	8	VGDEAQSK	15	2.58e-12	4.207	co|CON_P60712|Con	CON_P60712	phosphorylation	57265.4	55341.7	58655.7	54527.4	58127.2	75558.9	79939.1	81701.5	76989.1	78789.1	Y52
K.MK[14.02]GTLEDQIISANPLLEAFGNAK@.T	9	9	LEAFGNAK	15	3.52e-08	2.739	sp|P13541|MYH3_MOUSE	Myh3	methylation_mono	9102.95	11793.5	9602.54	10031.8	7940.73	11986.3	8315.45	11831.8	10562.2	13698.1	K214
R.N[0.98]AAGSASSSTSLK.V	1	11	AAGSASSSTSLK	15	4.72e-14	5.389	sp|A2ASS6|TITIN_MOUSE	Ttn	Deamidation	49866.5	48203.2	48545.4	48855.1	42897.3	43468.1	46099.3	51515.1	46007.8	44713.9	N8270
K.N[0.98]AYEESLDQLETLK.R	6	12	LTELQDLSEEYA	15	2.48e-10	5.171	sp|Q5SX39|MYH4_MOUSE	Myh4	Deamidation	20715.5	23333.4	23432.6	20211.5	22580	26675	25432.2	28035.2	23210.8	24068.5	N1490
R.LYTEAWDN[14.02]DK[14.02]K@.T	1	7	YTEAWDNDK	15	0.0074	2.402	tr|E9Q1W3|E9Q1W3_MOUSE	Neb	methylation_mono	34745.6	33355.3	30406.5	14443.2	16981.5	20748.2	16616.4	7919.96	10311.6	6026.89	N3696,K3698
R.TEELEEAKK[42.01]K[42.01].L	1	5	AEELEET	15	0.00804	1.857	sp|Q91Z83|MYH7_MOUSE	Myh7	acetylation	34781.1	40422.8	32748.8	33042.2	32640.1	34247.2	36593.5	36474.9	37108	34207	K1391,K1392
K.YNT[79.97]FGEALK.Q	2	6	FGEALK	15	4.35e-05	1.809	sp|P16015|CAH3_MOUSE	Ca3	phosphorylation	15096.9	19298.1	21130.1	14232.3	14853.7	34690.2	25795.3	28095.1	38343.5	19885.8	T129
K.DATLSCQIVGN[14.02]PTPHVSWEK@.D	3	9	PTPHVSWEK	15	2.09e-10	3.568	sp|A2AAJ9|OBSCN_MOUSE	Obscn	methylation_mono	11492	10134.7	10178.9	8518.82	9797.4	10781	8616.67	10858.9	10243	7628.75	N35
R.RLN[0.98]DFASAVR.I	2	6	FASAVR	15	3.71e-08	3.192	sp|P12787|COX5A_MOUSE	Cox5a	Deamidation	12798.4	11007.5	8269.09	10794.6	13333.3	9883.9	11507.2	13059.1	8680.94	8880.49	N96
K.N[0.98]LTEEMAGLDETIAK.L	1	13	AITEDLGAMEETL	15	3.14e-09	5.717	tr|G3UW82|G3UW82_MOUSE	Myh2	Deamidation	105070	87762.2	91317	117878	71820.4	67005.7	77575.4	85106.5	55828.5	59949.2	N984
K.IDEFESNVNEVK[114.04].D	2	10	VENVNSEFEDI	15	0.00143	2.667	sp|Q02789|CAC1S_MOUSE	Cacna1s	ubiquitination	8665.16	10536.5	10372.8	8849.63	8953.71	12541.8	12186.6	10193	11592.8	9209.31	K733
K.IADFSTHLIN[0.98]K.D	4	7	LHTSFDAI	15	0.000136	3.214	sp|A2ASS6|TITIN_MOUSE	Ttn	Deamidation	12908.8	15964.3	13113.5	16511.9	15150.5	14659.7	15842.7	14966.3	15583.3	16844.3	N23310
K.QIVQMK[43.99]QE[43.99]LINQHMSQIEELK@.S	2	5	QIEELK	15	0.0558	1.798	sp|Q70FJ1|AKAP9_MOUSE	Akap9	Carboxylation	9922.52	9594.89	9444.16	9407.14	7894.57	10828.4	10284.9	11097.8	11486.6	11978.8	K428,E430
R.N[0.98]HVVDISDSGLITIAGGK.W	2	15	ILGSDSIDVVH	15	9.69e-11	3.929	sp|Q64521|GPDM_MOUSE	Gpd2	Deamidation	13221.2	13766	13467.1	12695.3	13100.4	10470.5	13130	13806.9	15173	13986.9	N419
K.LEQQVDDLEGSLEQ[0.98]EK.K	2	11	SGELDDVQQEL	15	1.44e-07	4.499	sp|Q91Z83|MYH7_MOUSE	Myh7	Deamidation	11824.5	12637.7	13825.3	12306.3	12360.8	15318.2	11594.2	13376.7	14690.4	14659.6	Q1040
K.DATNVGDEGGFAPNILEN[15.99]NEALELLK.T	2	14	AFGGEDGVN	15	1.36e-09	4.397	sp|P21550|ENOB_MOUSE	Eno3	oxidation	8379.11	16769.7	7835.03	13440.9	7777.57	14208.6	8874.81	13973.4	8070.5	12530	N220
R.KLS[79.97]SAMSAAK.A	2	7	SAMSAAK	15	0.000574	1.905	sp|P14152|MDHC_MOUSE	Mdh1	phosphorylation	14682.8	13755.2	13869.4	17583.9	12312.7	10678.9	11736.6	10858.9	9592.01	11218.5	S241
K.EFEMSNLQSKIE[43.99]D[43.99]EQAIGIQLQKK@.I	3	8	SQLNSMEFE	15	0.0052	2.157	tr|G3UW82|G3UW82_MOUSE	Myh2	Carboxylation	17658.8	17339.5	16767.9	16094.7	15342.2	16838.8	16330.2	15154.4	16373.4	16381.2	E1102,D1103
K.RESG[15.99]TTAWQLINSSVK.R	3	6	LINSSVK	15	5.89e-07	2.944	sp|A2ASS6|TITIN_MOUSE	Ttn	oxidation	8493.45	14961.9	7662.06	15793.1	7804.46	17612	10432.8	19573	8431.58	14853.8	G30573
K.CG[15.99]DLEEELK.I	11	6	DLEEELK	15	0.00319	1.702	sp|P58774|TPM2_MOUSE	Tpm2	oxidation	273152	287819	282450	244320	250284	243989	224139	225384	234140	203748	G191
K.YAAELHLVHWNPK[42.01]YNTFGEALK@.Q	2	6	TFGEALK	15	6.54e-14	3.614	sp|P16015|CAH3_MOUSE	Ca3	acetylation	15316.7	16571.5	18681.9	16426.3	14743.6	20158.8	20400.6	22844.1	22853.4	20317	K126
K.GEM[43.99]MDLQHGSLFLK@.T	2	6	HGSLFLK	15	0.00152	1.719	sp|P06151|LDHA_MOUSE	Ldha	Carboxylation	26310.9	29178.2	28932.8	29903.1	27810.9	28061.1	25368.6	27522.8	26786.8	27813.8	M62
R.SDSGEYE[43.99]LSVQIENMK@.D	2	6	VQIENMK	15	1.72e-11	2.818	sp|Q5XKE0|MYPC2_MOUSE	Mybpc2	Carboxylation	14526.2	14697.2	16568.6	13577.3	14281.7	14628.2	17588.7	16369	14639	14059.9	E906
K.SGFIE[43.99]EDELGSILK@.G	2	8	EDELGSILK	15	2.78e-05	4.073	sp|P32848|PRVA_MOUSE	Pvalb	Carboxylation	87137.9	84330	102547	45202.4	88714.3	50260.8	164156	89578.9	120973	60338.2	E60
R.N[0.98]GETVPIDEQFDK.E	2	7	PIDEQFDK	15	0.00107	4.156	sp|Q61768|KINH_MOUSE	Kif5b	Deamidation	15489.9	11520.8	13083.9	9709.98	13429.2	9362.36	15925	11415.7	15640.9	10777.1	N370
K.RESGTTAWQ[0.98]LINSSVK.R	3	7	LINSSVK	15	1.7e-12	3.237	sp|A2ASS6|TITIN_MOUSE	Ttn	Deamidation	15624.8	16595.3	16506.6	16202.6	13567.6	17372.7	17982.4	18172.7	16761	20394.9	Q30578
R.VNVENTATSTILNIN[14.02]ECVR.S	1	11	LITSTATNEVNV	15	1.89e-10	3.61	sp|A2ASS6|TITIN_MOUSE	Ttn	methylation_mono	14222.8	14225.4	13624.5	18032.5	17084	14299.8	17554.2	14917	19716.7	16466.1	N22915
K.TAFDDAIAELDTLN[0.98]EDSYK.D	1	12	DLEAIADDFAT	15	1.53e-18	4.566	sp|P61982|1433G_MOUSE	Ywhag	Deamidation	14668.8	14801.8	13983.2	12637	17119.7	16381.4	13701.4	16520.2	13508.3	15387.2	N212
K.CENLGGESEWSEISEP[15.99]VTPK.S	5	12	IESWESEGGL	15	2.09e-14	3.946	sp|A2ASS6|TITIN_MOUSE	Ttn	oxidation	14969.4	12826.7	17451.1	12780.3	17882.3	18346.8	14818.5	15468.4	17268.3	16873.9	P32705
K.SLN[14.02]PELGTDADK@.E	1	7	LGTDADK	15	0.0228	1.703	sp|P06151|LDHA_MOUSE	Ldha	methylation_mono	18992.8	19156.7	24005.4	18942.8	13468	20995.8	16012.6	18595.1	15880.8	13724.3	N215
K.N[0.98]SLESYAFNMK.A	2	8	NFAYSELS	15	1.49e-11	4.149	sp|P63017|HSP7C_MOUSE	Hspa8	Deamidation	60546.8	53675.3	55598.3	60252.9	62122.5	56443.1	60904.5	54878.5	58486.1	57670.6	N540
K.MN[14.02]VFNTEVR.S	2	6	VFNTEVR	15	0.122	1.428	sp|Q8R429|AT2A1_MOUSE	Atp2a1	methylation_mono	19763.4	23439.2	21872.9	23306.3	19086.4	24632.7	25714.1	27816.3	44287.1	34272.7	N453
R.QAEEAEEQSNVN[14.02]LAK@.F	5	12	VNSQEEAEEAQ	15	6.82e-13	3.303	sp|Q5SX39|MYH4_MOUSE	Myh4	methylation_mono	11280	12819.1	12807.7	12477.5	11794.2	13552.9	11860.6	10725.6	13508.6	12591.6	N1896
K.IK[42.01]NAYEES[42.01]LDHLETLK@.R	6	6	DHLETLK	15	0.0456	1.752	sp|Q5SX40|MYH1_MOUSE	Myh1	acetylation	32748.8	32980.4	32193.9	41940.9	22645.1	26787.7	25636.1	31480.5	23460.6	25419.8	K1492,S1498
K.QAS[42.01]T[42.01]QQIEELK@.R	4	7	QQIEELK	15	0.00491	2.303	sp|P13542|MYH8_MOUSE	Myh8	acetylation	5786.23	7008.94	9060.4	8662.52	7305.31	7098.22	7279.44	7906.22	8413.28	8102.43	S1311,T1312
K.CEEWTIAVP[15.99]GPPHSVK.L	18	7	GPPHSVK	15	1.59e-09	2.398	sp|Q62234|MYOM1_MOUSE	Myom1	oxidation	18421.1	19371.3	17976.4	19370.9	18306.9	19484.6	18479.3	19688.3	17980.6	19178.3	P1021
K.LVINGK[42.01]PIT[42.01]IFQERDPTNIK@.W	2	6	RDPTNIK	15	0.00191	1.94	sp|P16858|G3P_MOUSE	Gapdh	acetylation	11182.5	11313.2	10184.2	12473.4	10968	11484.5	9584.41	11611	12017.3	11161.5	K70,T73
K.GDSCEVTGTIK[14.02]AVDR[14.02]LSAPELDIDAN[14.02]FK.Q	1	4	ITGTV	15	0.00038	2.307	sp|A2ASS6|TITIN_MOUSE	Ttn	methylation_mono	19554.5	11273.2	20755.3	11861.7	20277.3	8709.29	17360.2	9753.02	22070.9	12307.5	K30136,R30140,N30151
K.NAY[15.99]EESLDQLETLK.R	12	10	LTELQDLSE	15	3.15e-05	5.275	sp|Q5SX39|MYH4_MOUSE	Myh4	oxidation	45161.1	53968.7	54881.5	48132.7	49327.6	67088.4	56796.2	59531.8	58988.9	57631.9	Y1492
K.GIGCY[31.99]VWDTPQILHAK.K	4	6	PQILHAK	15	3.26e-11	3.512	tr|E9Q1W3|E9Q1W3_MOUSE	Neb	dihydroxy	23680.8	20190.7	22107.1	20785.1	23209.2	20964.5	22933.5	27329.1	21250.5	24362.8	Y5093
K.TFVY[15.99]LK.W	5	3	VFT	15	0.276	2.332	sp|A2ASS6|TITIN_MOUSE	Ttn	oxidation	66313	65410.7	65632.7	65127.6	63836	61401.4	64035.8	66181.2	65533.6	69079.9	Y19907
R.N[0.98]NQIDHIDEK.A	1	7	IDHIDEK	15	1.28e-06	2.833	sp|P51885|LUM_MOUSE	Lum	Deamidation	7172.57	19964.2	9332.87	18465.6	12003.8	29055.4	15421.8	20034.4	15228.5	21706.4	N75
K.T[42.01]VMDDFAQFLDTCCK@.A	2	9	FAQFLDTCCK	15	1.76e-06	2.219	sp|P07724|ALBU_MOUSE	Alb	acetylation	11127.3	17631.8	16815.5	14006.3	13522.1	17840.4	14825.6	14322	14832.7	17909.3	T570
K.RPN[0.98]SGSLIQVVTTDGK.T	1	7	VVTTDGK	15	5.43e-12	3.363	sp|Q8BVI4|DHPR_MOUSE	Qdpr	Deamidation	17871.5	16655.3	16760.1	17594.9	17823	16300.9	15951.6	15143	16712.6	15153.8	N220
R.IYAMNSEGLGEP[15.99]ALVPGTPK.A	2	13	EGLGESNM	15	5.76e-14	3.784	sp|A2ASS6|TITIN_MOUSE	Ttn	oxidation	16522.8	9701.28	16957.5	8977.97	14979.4	8836.83	17547.2	7472.73	16632.3	9561.1	P23631
K.QLEE[43.99]EQQALQK@.K	4	8	EQQALQK	15	0.0213	2.132	co|CON_Q3SX28|Con	CON_Q3SX28	Carboxylation	10033.3	9633.87	9072.88	8369.21	9945.02	8867.86	8975.25	9637.7	9057.73	8270.35	E40
R.SDGGSPIQ[0.98]GYIIEK.R	3	5	GYIIEK	15	6.19e-12	4.307	sp|A2ASS6|TITIN_MOUSE	Ttn	Deamidation	18235.2	22830.3	20776.6	20633.7	21226.9	24026.3	17050.3	22669	20694.4	20252.2	Q17116
K.EITALAPSTM*K[42.01]IK[42.01].I	1	5	ALATIE	15	0.00558	1.706	co|CON_P60712|Con	CON_P60712	acetylation	18076.8	18039.5	16642.3	14535.6	13739.2	17162.9	15086.4	19488.5	16092.1	13323.1	K325,K327
R.RT[79.97]PSPDYDLYYYR.R	2	6	YDLYYYR	15	3.95e-08	2.948	sp|A2ASS6|TITIN_MOUSE	Ttn	phosphorylation	8344.98	11094.2	10485.4	8758.35	10061.4	10530.5	12034.9	12116	12596.7	10556.5	T33859
K.EAAAYIAQ[0.98]K.T	1	6	AIYAAAE	15	3.54e-06	3.381	sp|Q62234|MYOM1_MOUSE	Myom1	Deamidation	28628.3	31970	28090.3	28285.4	24838.3	27101.9	27849.1	32577.7	30361.9	26754.1	Q179
R.AD[15.99]SCEFTVTGLQK.G	6	8	EFTVTGLQK	15	4.66e-08	2.226	sp|A2ASS6|TITIN_MOUSE	Ttn	oxidation	27045.6	48884.2	24309.6	50369.4	28719.5	50319.4	32343.4	50655.9	27481.3	48868.2	D14933
R.DLTDYLM*KILTERGYNFTTTAER[14.02].E	1	5	LYDTLD	15	0.0011	1.566	sp|Q8BFZ3|ACTBL_MOUSE	Actbl2	methylation_mono	27382.6	26264	29826	27938.6	27991	28181.8	28554.5	25288.6	30578.4	29730.9	R207
R.SCAAAGTECLIS[42.01]GWGNTK.S	52	10	ILCETGAAACS	15	9.65e-10	3.164	co|CON_P00761|Con	CON_P00761	acetylation	19509.1	27102.5	26486	23982.2	20823.2	35848.2	27067.8	31004.7	29557.6	28878.3	S127
K.AAY[15.99]LTSLNSADLLK.A	3	10	TSLNSADLLK	15	2.15e-07	3.443	sp|Q5SX39|MYH4_MOUSE	Myh4	oxidation	20602.5	21378.4	24664.6	23391.4	19503.1	25493.8	25090.3	21365.5	25947.1	23519	Y389
R.RSDTGLYSITAVNN[0.98]LGTASK.E	1	11	NVATISY	15	3.66e-15	4.727	sp|A2ASS6|TITIN_MOUSE	Ttn	Deamidation	13143.3	9978.71	15656.6	14002	12266.9	9603.39	13616.1	8612.02	14430.7	10612.1	N17990
R.TR[31.99]P[31.99]P[31.99]EGYDTVTLYPK.A	2	6	TVTLYPK	15	0.000211	1.843	sp|O70209|PDLI3_MOUSE	Pdlim3	dihydroxy	9911.48	9884.49	14678.7	8983.91	15041.2	11947.5	13339.8	10627.3	14828.9	12321.4	R302,P303,P304
K.LQFHNVKPECLDAY[15.99]NK.I	1	7	KVNHFQL	15	3.18e-11	3.365	sp|O55126|NIPS2_MOUSE	Gbas	oxidation	11183.2	10414.2	11359.3	10480.9	9130.63	10063.3	11162.4	11389.3	11641.8	11148.7	Y84
K.N[0.98]DLGHPFCENLR.S	1	9	GHPFCENLR	15	4.43e-09	3.145	tr|F8VPN4|F8VPN4_MOUSE	Agl	Deamidation	16754.5	19810.5	17557.5	13804.1	14436.4	14249.8	16716.7	17667.3	17639.3	17864	N950
R.SCAAAGTECLISGWGN[14.02]TK[14.02].S	129	14	GWGSILCETGAAACS	15	2.46e-12	5.683	co|CON_P00761|Con	CON_P00761	methylation_mono	541017	710258	741035	580118	535459	918931	665460	754962	767531	696286	N131,K133
K.EGAEWQLVSSAISVTTCR[15.99].I	2	12	SIASSVLQWEAGE	15	1.56e-05	3.138	sp|A2ASS6|TITIN_MOUSE	Ttn	oxidation	23480.5	27296.4	25593.9	23892.2	21172.6	25694.8	25006.1	25184.5	24660.9	26623.7	R32573
K.QAFT[79.97]QQIEELK.R	6	7	QQIEELK	15	3.47e-06	2.258	sp|Q5SX39|MYH4_MOUSE	Myh4	phosphorylation	15296.9	13902.3	15322.4	16217.6	15659.8	14809.2	16211.7	15580.6	16806.8	16055.5	T1313
R.LEGDHQLLQES[79.97]LVFDNK.H	7	10	LVFDNK	15	9.85e-08	3.408	sp|O88990|ACTN3_MOUSE	Actn3	phosphorylation	9369.78	5941.23	8374.52	8589.95	9048.58	6627.95	7396.22	6389.75	7404.28	6768.28	S711
K.R[14.02]EEM*VLDDSAK@.F	2	6	VLDDSAK	15	0.147	1.595	sp|Q8R429|AT2A1_MOUSE	Atp2a1	methylation_mono	16412.1	21996.8	23597.5	21212.3	23423.6	31736.6	26314.2	30014	28583.9	31866.7	R573
K.ACD[15.99]PVFKPGPPTNAHVVDTTK.N	10	6	HVVDTTK	15	2.71e-09	3.413	sp|A2ASS6|TITIN_MOUSE	Ttn	oxidation	15040.1	14686.6	14775.5	14942.9	15861.8	15770.8	15515.3	16457.6	14803.6	16750.7	D25704
K.KVIT[42.01]AFNDGLNHLDSLK@.G	1	6	NHLDSLK	15	0.000439	2.396	sp|P02088|HBB1_MOUSE	Hbb-b1	acetylation	7544.55	10508.2	14279.7	11397.8	13835.7	12587.7	13763.6	13425.8	9952.69	11488.4	T70
R.GLCG[15.99]AIHSSVAK.Q	7	8	AIHSSVAK	15	2.42e-05	2.181	sp|Q91VR2|ATPG_MOUSE	Atp5c1	oxidation	38520.8	29783.3	31767.6	35499.1	36259.1	28360.2	28486	34065.4	28728.1	29024.5	G104
K.GIGCYVWD[43.99]TPQILHAK@.K	6	6	PQILHAK	15	1.6e-07	2.654	tr|E9Q1W3|E9Q1W3_MOUSE	Neb	Carboxylation	20616.4	18878.2	20986.1	21495.7	20230.7	21065.3	20528.4	20158.2	18994.6	20635.3	D5096
K.QATVEEDQ[0.98]R.I	1	6	DEEVTAQ	15	0.000156	3.107	sp|A2ASS6|TITIN_MOUSE	Ttn	Deamidation	13917	17931.6	14479.8	20830.2	13308.7	19243.7	16787	18889.3	13090.9	18205.7	Q33777
R.AMNYD[43.99]DEVDETR.E	3	8	DEVDETR	15	1.16	2.222	sp|A2ASS6|TITIN_MOUSE	Ttn	Carboxylation	12887.7	12913.5	11206.9	14667.2	11142.2	11917.2	12299.8	12895	12171.6	10903.1	D33014
K.EEK[42.01]IDLSAIK@.I	2	7	IDLSAIK	15	0.0356	1.923	sp|P05977|MYL1_MOUSE	Myl1	acetylation	38966.3	36834.1	38249.1	34265.6	36981.5	34604.4	37922.6	36151.5	38236.7	39576.8	K31
K.VNNSSLIGLGYT[42.01]QTLK@PGIK@.L	1	10	TLKPGIK	15	1.7e-06	3.673	sp|Q60932|VDAC1_MOUSE	Vdac1	acetylation	13516.8	9989.56	13427.4	11418.7	16315.1	10998.4	10925.1	11777.9	15601.3	11269.4	T261
K.GE[43.99]QAWSHAGISK@.T	1	6	SHAGISK	15	0.0055	1.675	sp|A2ASS6|TITIN_MOUSE	Ttn	Carboxylation	15604.3	17572.1	17158.9	15577.7	14300.8	18793.5	15791.2	17889.2	18995.9	18510.5	E29295
K.LNYK@PQEEYPDLSK[42.01].H	1	11	SLDPYEEQPKYN	15	2.54e-05	2.941	sp|P07310|KCRM_MOUSE	Ckm	acetylation	11370.9	52886.1	12977.8	13245.7	14221.1	15456.4	56530.3	62815.6	26861.1	30961.1	K25
K.N[0.98]GPLEVAGAAISAGHGLPAK.F	2	13	HGASIAAGAV	15	2.2e-26	5.959	sp|Q9QZQ8|H2AY_MOUSE	H2afy	Deamidation	13230.1	14452.1	13109.6	12162.5	15622	13794.4	15116.4	16899.1	17408.4	14058.4	N252
K.LQFEVQ[0.98]K.V	2	4	VEFQL	15	0.0121	2.697	sp|A2ASS6|TITIN_MOUSE	Ttn	Deamidation	25222.9	32137.5	26235	30657.3	26619.9	26277.3	29020.3	30574.7	27457	28081.4	Q1968
R.DY[15.99]YFALAHTVR.D	1	6	ALAHTVR	15	9.62e-13	3.224	sp|Q9WUB3|PYGM_MOUSE	Pygm	oxidation	11664.6	10609.8	13396.5	9097.02	13360.4	11661.9	9788.61	10536	12619.3	11575.2	Y52
R.M[43.99]LGQTPTK@.E	3	6	LGQTPTK	15	0.000175	1.654	sp|P20801|TNNC2_MOUSE	Tnnc2	Carboxylation	9999.44	12951	12480	13229.9	13146.6	17729.9	12217.3	14670.9	15425.9	15733.9	M46
K.AIGAFAAADSFDHK[42.01].K	3	11	HDFSDAAAFAGI	15	5.29e-12	3.197	sp|P32848|PRVA_MOUSE	Pvalb	acetylation	11668.1	23028.2	12684.7	14544.8	15508.6	16477.3	28761.1	29282.2	24179.8	22201.5	K28
K.GSGAPSGALDYVAFSSALYG[15.99]ESDL.-	1	11	VYDLAGSPAGSG	15	1.53e-10	2.8	sp|O88990|ACTN3_MOUSE	Actn3	oxidation	11018.8	11228.5	10115.4	9348.82	11082.4	7850.96	10448	7930.47	12656.1	12798.2	G896
K.K@PDSVSVETGK[42.01]DAVILAK@.V	1	11	DAVILAK	15	7.2e-08	3.742	sp|Q5XKE0|MYPC2_MOUSE	Mybpc2	acetylation	10378.2	14819.5	12392.3	14814.5	11232.2	13316.9	10643.5	14889.1	11080.1	15837.6	K63
R.GVWK@PETNE[43.99]ILHMSFPTK@.A	1	6	HMSFPTK	15	0.291	1.843	sp|Q3TMP8|TM38A_MOUSE	Tmem38a	Carboxylation	17799.3	19117.7	20158.1	19318.5	21055.4	18964.5	19354.9	22035.9	20782.3	21126.4	E179
R.N[14.02]VQAEEMVEFSSGLK@.G	1	6	EFSSGLK	15	0.0929	1.82	sp|Q03265|ATPA_MOUSE	Atp5a1	methylation_mono	26949.2	30466.3	30538.8	26741.5	27659.7	28505.3	24144.3	31596	27453.1	31552.6	N89
K.WEP[31.99]PKYDGGSHVTNYIVLK.R	3	7	TNYIVLK	15	6.99e-10	4.321	sp|A2ASS6|TITIN_MOUSE	Ttn	dihydroxy	21605.3	22747.1	22926.2	22084.3	22249.5	21681.6	22848.4	25427.3	22582.3	22208.7	P28382
K.N[0.98]VLRLQDLVDK.L	1	6	LQDLVDK	15	0.00256	2.299	sp|Q5SX39|MYH4_MOUSE	Myh4	Deamidation	10139.2	10353.8	5577.08	9203.14	5219.38	35683.2	21941.5	23785.2	22840.2	14692.5	N1864
R.G[15.99]D[15.99]WVTALASVTK.T	11	8	TVSALAT	15	3.39e-07	3.846	sp|A2ASS6|TITIN_MOUSE	Ttn	oxidation	54020.2	55894.2	53076.4	56884.8	52907.8	53744.6	55168.5	54252.4	55080.4	56676.6	G20826,D20827
K.LYTEGYQVP[15.99]PGATYTAIEAPK.G	5	10	AIEAPK	15	7.31e-16	4.052	sp|Q91WD5|NDUS2_MOUSE	Ndufs2	oxidation	7580.65	7733.67	5646.25	7587.38	7818.27	7565.27	6519.41	6513.63	6858.48	7248.8	P392
K.GTWG[15.99]VVSAGSSK.L	8	8	SSGASVV	15	1.11e-06	4.247	sp|A2ASS6|TITIN_MOUSE	Ttn	oxidation	48959.7	49174.6	49262.9	49848.3	46226.8	51630.1	44998.7	50043.2	49145.4	51666.9	G19441
K.GFG[15.99]FGLVK.L	2	4	GLVK	15	6.67e-06	2.463	sp|Q60930|VDAC2_MOUSE	Vdac2	oxidation	18248.7	16521.8	13193.5	21918.1	16440.2	22892.2	16208	17568.8	12494.8	19599.9	G35
K.NICYVITHGDAK[114.04].D	6	10	ADGHTIVYCIN	15	0.000556	2.532	sp|P97457|MLRS_MOUSE	Mylpf	ubiquitination	27250.1	24052.3	23581.8	21337.4	24916	22500.3	25397.6	23861.6	22893.1	23059.6	K166
K.GIGCY[15.99]VWDTPQILHAK.K	7	7	PQILHAK	15	1.44e-12	3.783	tr|E9Q1W3|E9Q1W3_MOUSE	Neb	oxidation	19560.5	17977.1	17531.5	20511.4	17628.8	17910.7	17674.2	19500.1	19846.2	19988.3	Y5093
K.N[14.02]K@DPLNETVVGLYQK@.S	5	6	VVGLYQK	15	3.66e-11	3.621	sp|Q91Z83|MYH7_MOUSE	Myh7	methylation_mono	17713.2	19586.3	19647.9	16321.6	17944.1	17625.2	18675.7	19986.4	17302	23185.2	N597
K.EFEMSNLQ[0.98]SK.I	8	7	LNSMEFE	15	1.15e-09	3.971	sp|Q5SX39|MYH4_MOUSE	Myh4	Deamidation	109194	108767	116467	106119	105543	99759.5	100988	91705.1	118091	89272	Q1095
-.MLSLSPHFLSLQK[14.02]VNVVEQEK@.I	1	7	VNVVEQEK	15	0.00376	1.74	tr|Q6PHC1|Q6PHC1_MOUSE	Eno1	methylation_mono	13432.8	14341.5	14489	14145.1	13685.9	12272.2	14600.2	16996.6	14589.8	11949	K13
R.EIMIAAQ[0.98]K.G	1	5	AAIMIE	15	0.000554	3.114	sp|P19536|COX5B_MOUSE	Cox5b	Deamidation	50462.7	49618	41527.5	49483.7	50802.9	45826.7	38461.1	48111.7	43227.5	50234.8	Q55
R.VQ[0.98]LLHTQNTSLINTK.K	5	10	QTHLL	15	7.55e-11	4.487	sp|Q5SX39|MYH4_MOUSE	Myh4	Deamidation	34202.2	17768.3	41626.3	18473.7	30730.9	10710.2	26523.8	14097.3	32981.1	12477.5	Q1718
K.LNYKPQ[0.98]EEYPDLSK.H	2	9	EYPDLSK	15	6.6e-09	5.318	sp|P07310|KCRM_MOUSE	Ckm	Deamidation	121123	18743.3	158696	23552.7	126443	16661.5	103336	17558.3	186194	29776.2	Q17
K.GILAADES[79.97]TGSIAK.R	26	11	EDAALIG	15	6.73e-11	2.842	sp|P05064|ALDOA_MOUSE	Aldoa	phosphorylation	76291.9	82058.9	86032.7	70989.4	73354.3	71822.3	62960.3	69389.9	69893.1	67901.1	S36
K.EEISLLEDLNQVIEN[14.02]R.L	1	10	QNLDELLSIEE	15	0.0725	2.971	sp|Q7TQ48|SRCA_MOUSE	Srl	methylation_mono	12598.9	13354.8	12363.3	13015.7	8472.11	12569.6	10287.5	12892.6	10365.4	9256.22	N761
R.QAEEAEEQSNVNLAK[43.99]FR.K	1	7	QEEAEEAQ	15	1.55e-06	2.308	sp|Q5SX39|MYH4_MOUSE	Myh4	Carboxylation	11568.1	10236.1	11729.8	12065.2	12053.6	14854.1	13045.4	12605.1	14011	13083.3	K1899
R.DLEEATLQHEATAAALRK[42.01]K[42.01].H	8	11	ATAEHQLTAEEL	15	7.8e-06	3.749	sp|Q91Z83|MYH7_MOUSE	Myh7	acetylation	8657.65	9510.48	7998.12	7113.84	6807.55	9435.39	8444.34	8391.3	8508.17	8256.81	K1194,K1195
K.KIEFEQFLP[31.99]MM*QAISNNK.D	11	10	QAISNNK	15	7.55e-12	3.675	sp|P05977|MYL1_MOUSE	Myl1	dihydroxy	13135.2	12812.3	12511.4	12470.6	13053.7	13304.3	12541.9	12117.7	12653.8	14762.3	P109
K.KNTQDFSDIN[0.98]YR.G	2	8	DSFDQTNK	15	5.43e-05	4.04	tr|E9Q1W3|E9Q1W3_MOUSE	Neb	Deamidation	34606.7	33220.6	33919.6	25526	35099.8	37980.7	37988.7	38130.3	39766.5	34829.3	N6953
K.LSQN[0.98]NFALGYK.A	4	7	YGLAFN	15	2.91e-11	4.159	sp|Q60931|VDAC3_MOUSE	Vdac3	Deamidation	13018.3	11746.2	10399.5	11963.3	11251.4	10285.5	11275.3	11409.8	10666.2	11408.2	N167
K.YGIGEALESEPVIACN[15.99]PYK.R	2	12	AIVPESELAEGIG	15	2.94e-14	4.096	sp|A2ASS6|TITIN_MOUSE	Ttn	oxidation	26347.9	23910.1	24356	22761.9	22515.7	23309.9	21290.3	22329.9	21183.6	18982	N26686
K.NPFLDFLQ[0.98]K.G	2	6	LFDLFPN	15	0.000109	3.782	sp|Q3V1D3|AMPD1_MOUSE	Ampd1	Deamidation	12316.3	17518.5	13578.6	16324.5	10902.6	18056	9829.73	16889.6	13870.4	15767.6	Q637
K.LNYK[14.02]PQEEYPDLSK@.H	3	8	EEYPDLSK	15	0.00616	2.42	sp|P07310|KCRM_MOUSE	Ckm	methylation_mono	14758.7	24179	10749.8	22371.8	17701.4	23396	17641.5	20134.3	11059.3	19879.3	K15
R.FG[15.99]VTITVHPEPR.V	1	6	TVHPEPR	15	4.29e-08	2.884	sp|A2ASS6|TITIN_MOUSE	Ttn	oxidation	17107.8	14704.4	21509	14207.6	15589.2	12891.5	19022.9	14929.1	18127.8	17726	G33498
K.QAS[42.01]TQQIEELK@.R	2	7	QQIEELK	15	0.000164	3.106	sp|P13542|MYH8_MOUSE	Myh8	acetylation	23292.6	14976.9	21068.4	13463.1	22460.1	13889.1	22811.5	12888.7	29576.3	17040.2	S1311
K.AY[15.99]VLEK.R	2	3	VLEK	15	0.00582	2.398	sp|A2ASS6|TITIN_MOUSE	Ttn	oxidation	25079.9	28818.5	35405	16373	26567.1	9821.65	29606	10987.1	35166.4	17994.3	Y22296
K.LTGAVMHYGNM*K[42.01].F	6	9	NGYHMVAGTL	15	1.04e-07	2.398	tr|B1AR69|B1AR69_MOUSE	Myh13	acetylation	4313.38	8917.81	5228.36	4188.44	4679.96	5157.35	9337.61	10894.9	7080.87	6660.4	K365
R.SCAAAGTECLISGWGNT[42.01]K.S	42	12	GSILCETGAAACS	15	3.55e-09	2.986	co|CON_P00761|Con	CON_P00761	acetylation	22693.3	29102.2	30145.8	24567.8	23516.3	40147.6	29345.7	33968.8	33993.9	31188.5	T132
R.LEEAGGATSAQ[0.98]IEMNK.K	2	12	TAGGAEEL	15	1.15e-07	6.582	sp|Q5SX39|MYH4_MOUSE	Myh4	Deamidation	16550.7	18648.9	18685.2	18943.5	17073.3	15834.1	20513.9	18847.8	17997.5	19979.6	Q1164
R.NAES[42.01]AIEALK@.E	2	5	AIEALK	15	0.0185	2.793	sp|Q64518|AT2A3_MOUSE	Atp2a3	acetylation	8520.33	10780	7584.6	11332.5	7361.01	13191.7	9946.61	13199	7335.78	11968.9	S114
K.DFTPAAQAAFQ[0.98]K.V	3	9	FTPAAQAAF	15	0.118	4.857	sp|P02088|HBB1_MOUSE	Hbb-b1	Deamidation	17880.4	23174	25943.4	23516	30857.5	30786.8	28799.7	27252.3	20751.7	21459.9	Q132
K.GLYGINEDVFLSVP[15.99]CILGQNGISDVVK.V	2	16	SLFVDENIGYL	15	7.49e-12	4.809	sp|P06151|LDHA_MOUSE	Ldha	oxidation	18962.7	19267.7	22795.1	21109.2	19305.3	19336.6	17823.5	18515.7	17085.6	18879.4	P292
K.RDDQTLESGDKY[15.99]DIIADGK.K	1	10	DIIADGK	15	8.17e-24	6.126	sp|A2ASS6|TITIN_MOUSE	Ttn	oxidation	12583.3	15015.1	11973	17234.1	16697.8	11525.1	15345	15257.6	16847.5	12646.8	Y14386
K.K[42.01]GDEYVINGQK@.M	1	7	EYVINGQK	15	0.000613	1.864	sp|P45952|ACADM_MOUSE	Acadm	acetylation	14484.4	18110.6	15205.8	21536.4	17250.7	20669.9	16085.9	20324.8	14692.2	24015.7	K179
R.ASCD[15.99]AQTYGIGLK.E	2	7	TYGIGLK	15	1.27e-06	2.246	sp|Q921G7|ETFD_MOUSE	Etfdh	oxidation	13423.1	10384	10845.9	10085.2	13076.9	7681.77	11478.2	11051.9	9845.11	9633.43	D266
R.GR[14.02]LEGDLK@.V	3	5	LEGDLK	15	0.0853	2.303	sp|Q9D4H2|GCC1_MOUSE	Gcc1	methylation_mono	17016	28634.3	14275.8	19536.7	22994.8	15517.4	34925.4	29002.3	18808.3	15914.5	R210
K.S[79.97]AFVTVK.V	1	5	AFVTVK	15	0.00293	1.686	sp|A2ASS6|TITIN_MOUSE	Ttn	phosphorylation	8845.76	10849.4	12618.9	10757.8	8666.44	11726.7	9280.8	11175	10194	11208.4	S25894
R.N[0.98]MSVIAHVDHGK.S	4	7	DVHAIV	15	1.31e-11	3.761	sp|P58252|EF2_MOUSE	Eef2	Deamidation	6197.94	6287.28	5257.52	6667.04	6699.62	6393.66	7548.3	6846.39	6727.46	8032.05	N21
R.GAILGIQGEIQ[0.98]K.I	1	9	IEGQIGLIAG	15	2.18e-08	4.012	sp|O88990|ACTN3_MOUSE	Actn3	Deamidation	53244.7	49054.8	55440.2	52970.9	49948.5	49584.9	58829	51771.5	57242.8	56295.9	Q589
K.QIVQM[43.99]KQE[43.99]LINQHMSQIEELK@.S	1	5	QIEELK	15	2.27	1.666	sp|Q70FJ1|AKAP9_MOUSE	Akap9	Carboxylation	12791.4	13852.3	12861.5	12300.8	11077.8	14346.1	14062.7	12392.5	17018.6	11162.3	M427,E430
K.ANFTSVVDTPEIIHAQQ[0.98]VK.N	2	11	TDVVSTFN	15	3.06e-14	5.424	tr|E9Q1W3|E9Q1W3_MOUSE	Neb	Deamidation	20334.7	19406.3	21219.4	18911.8	18995.8	18474.4	21744	23101.7	20524.8	22679.3	Q6555
K.TM*E[43.99]WFNVYEHNR.H	3	7	FNVYEHNR	15	2.44e-06	2.591	sp|Q5XKE0|MYPC2_MOUSE	Mybpc2	Carboxylation	7682.49	9595.79	7868.35	9662.85	7230.13	8384.03	7600.95	7759.74	8542.82	8564.3	E973
R.CP[15.99]NCGTHYK.L	1	6	NCGTHYK	15	5.15e-05	2.051	sp|P19536|COX5B_MOUSE	Cox5b	oxidation	14214.7	28178.2	11827.5	22931.3	10266.3	27699.9	9710.98	18054.6	7116.59	16541.2	P113
K.CDEN[14.02]ILWLDYK@.N	2	7	LWLDYK	15	0.000847	2.084	sp|P52480|KPYM_MOUSE	Pkm	methylation_mono	14040.7	16884.4	16775.2	15841.5	11632.9	20835.4	12413.9	18263.7	14684.7	15678.3	N155
K.YE[43.99]ETHAELEASQK@.E	3	9	THAELEASQK	15	0.00632	2.447	tr|G3UW82|G3UW82_MOUSE	Myh2	Carboxylation	21634.1	24824.9	21842.8	27373.4	17865.7	19266.5	16809.6	21605.4	13284.1	15922.9	E1468
R.TLEDQLSEARGK[43.99].N	1	7	ESLQDELT	15	0.00313	1.947	sp|P13541|MYH3_MOUSE	Myh3	Carboxylation	47621.1	45791.4	44179.2	45585.5	44623.7	40819.1	47714.5	50262.6	48182	46327.2	K1263
R.E[43.99]YFLSEIEEEK@.K	1	6	SEIEEEK	15	0.389	1.861	sp|A2AUC9|KLH41_MOUSE	Klhl41	Carboxylation	20982.3	22145	23719.1	23954.4	24806.9	25023.6	21798.6	22898.4	22742.2	21848.6	E60
R.N[0.98]SVLQCGISHEEK.A	1	10	SIGCQLVS	15	2.15e-09	4.718	sp|Q3V1D3|AMPD1_MOUSE	Ampd1	Deamidation	23536.8	38589.9	24230.8	36649.6	24577	41028	27897.8	40472.1	26809.8	35381	N683
K.GEM*M*DLQ[0.98]HGSLFLK.T	2	6	HGSLFLK	15	5.2e-07	2.721	sp|P06151|LDHA_MOUSE	Ldha	Deamidation	14126.4	18670.1	16738.4	17266.4	17509.2	16851.1	14974.3	17280	14976.3	16668	Q66
K.HK[42.01]T[42.01]DLNHENLK@.G	1	5	NHENLK	15	2.52	1.64	sp|P07310|KCRM_MOUSE	Ckm	acetylation	24665	24678.4	22124.8	21212.7	21925.6	23553.2	21274.7	18453.3	21994.7	23260.6	K107,T108
K.IVSNASCTTNCLAP[15.99]LAK.V	6	11	ALCNTTCSANSV	15	2.91e-07	3.367	co|CON_P10096|Con	CON_P10096	oxidation	24607.3	20334	22562.6	22946.3	20516.7	17013.7	16060	16475.9	17515.6	12888.8	P156
R.VQLLHTQN[14.02]TSLINTK@.K	32	7	TSLINTK	15	4.16e-11	3.757	sp|Q5SX39|MYH4_MOUSE	Myh4	methylation_mono	14950.2	15784.5	16512.2	15539	15805.9	17051.4	16432	17532.7	15933.7	16846.7	N1724
K.R[14.02]QAEEAEEQSNVNLAK@.F	1	6	SNVNLAK	15	0.02	1.771	sp|Q5SX39|MYH4_MOUSE	Myh4	methylation_mono	20780.8	21468.1	18687.2	17202.5	13164.3	19136.3	21213.7	20984.4	14140.4	15786.3	R1884
R.LGSSEVE[43.99]QVQLVVDGVK@.L	17	6	LVVDGVK	15	6.58e-09	2.683	sp|P07310|KCRM_MOUSE	Ckm	Carboxylation	27089.8	29601.2	30934.3	27564.1	30084.5	29082.4	28181.2	27506.8	28374.7	27958.8	E348
R.LEEAGGATSAQIEM*N[15.99]K.K	7	10	QASTAGGAEEL	15	5.81e-10	5.303	sp|Q5SX39|MYH4_MOUSE	Myh4	oxidation	24443.6	13991.1	28905.7	15416.6	26586.5	13896.2	26065.5	14331.4	29417	17901.4	N1168
K.ANFTSVVDTPEIIHAQ[0.98]QVK.N	1	11	TDVVSTFN	15	1.47e-13	4.909	tr|E9Q1W3|E9Q1W3_MOUSE	Neb	Deamidation	10799.2	5534.82	11253	9140.98	13964.3	7263.39	12481.9	9424.63	12730.8	8818.48	Q6554
R.AGAEGSSNVFSM*FD[15.99]QTQIQEFK.E	24	16	FMSFVNSSGE	15	2.52e-11	4.243	sp|P97457|MLRS_MOUSE	Mylpf	oxidation	20519	22064.3	16691	22930.2	18014.4	21556.8	18834.9	21240.4	16608.8	22931.5	D23
K.WTTD[15.99]G[15.99]TEIK.T	1	5	IETGDT	15	0.0321	1.977	sp|A2ASS6|TITIN_MOUSE	Ttn	oxidation	14330.6	46791.2	12506.5	40797.8	14315.8	48281.9	17923.9	47990.5	9801.89	37301.1	D19336,G19337
K.IYVEIER[14.02]AR.L	1	4	IEVYI	15	2.56	1.455	sp|Q9D8W5|PSD12_MOUSE	Psmd12	methylation_mono	17629.3	15110.3	12352.5	19201.1	18205.4	166683	23402.8	25991.9	20311.2	20934.7	R142
K.AVLFCLSD[15.99]DK.R	1	4	FLVA	15	0.00191	2.291	sp|P45591|COF2_MOUSE	Cfl2	oxidation	21285.9	21269.7	22830.5	21584.7	21688.8	27814.6	19695.2	23223.8	24282.5	26889.1	D42
R.VCG[15.99]ASASPLK.V	3	6	ASASPLK	15	0.000588	1.815	tr|Q14BI5|Q14BI5_MOUSE	Myom2	oxidation	15979.1	53174.2	16633.4	47322.7	18255	56460.8	18333.6	54134.4	15220.7	46940	G1232
K.IVEYLQSYDEITAM*TG[15.99]DGVNDAPALK.K	1	15	ATIEDYSQLYEV	15	5.38e-13	4.598	sp|Q8R429|AT2A1_MOUSE	Atp2a1	oxidation	26516.4	11008.2	26107.2	12140.1	24517.8	9225.03	25855.9	11397	27601.2	12746.8	G702
K.E[43.99]AGLKPFEQVK@.G	1	5	PFEQVK	15	0.000317	1.975	sp|P41216|ACSL1_MOUSE	Acsl1	Carboxylation	4793.05	42891.8	8281.89	7502.3	11033.1	7289.55	47123.1	52896.8	18883.2	23212.4	E645
K.GSSVVAYEG[15.99]QSWHD[15.99]YCFHCK.K	1	9	EYAVV	15	2.87e-10	2.897	sp|P97447|FHL1_MOUSE	Fhl1	oxidation	10284	15529.1	10514.3	14984	7582.03	8321.15	14440.4	13841.5	12765.1	8988.74	G242,D247
K.NLTEEMAGLDEN[14.02]IAK@.L	10	10	DLGAMEETLN	15	5.8e-09	3.007	sp|Q5SX39|MYH4_MOUSE	Myh4	methylation_mono	20787.1	21750.3	22858.8	17448	15588.1	20518.6	21173.6	20409.6	21665.3	19630	N992
R.EFDDLPLAEQR[14.02].E	2	9	QEALPLDDFE	15	2.06e-05	2.403	sp|Q8R429|AT2A1_MOUSE	Atp2a1	methylation_mono	23156.1	29437.6	18660.6	31600.5	25843.7	35302.2	27787.1	25863.9	18039.1	37772.5	R667
K.IVEAAENEYQTAISEN[14.02]YQTMSDTTFK@.A	2	16	IATQYENEAAEV	15	3.48e-16	5.14	sp|P47754|CAZA2_MOUSE	Capza2	methylation_mono	11330.2	14140.5	12488.5	13388.7	13978.7	14986.7	12799.6	15087.5	11836.2	14233.7	N246
K.VVIGMDVAASEFYR[14.02].N	1	10	ESAAVDMGIVV	15	0.00371	2.763	sp|P21550|ENOB_MOUSE	Eno3	methylation_mono	14819.2	10885	11738.4	17245.9	13200	12176.8	8900.4	9335.3	5043.96	11046.7	R253
R.VLDTP[15.99]GPPQNLK.I	1	9	PPQNLK	15	3.03e-05	2.266	sp|A2ASS6|TITIN_MOUSE	Ttn	oxidation	13013.1	15216.9	15356.1	12604.7	13245.5	12760.7	11611.5	15483	13459.2	12124	P23741
R.AGAEGSSNVFSMFDQT[42.01]QIQEFK@.E	4	12	SFVNSSGE	15	2.04e-12	3.879	sp|P97457|MLRS_MOUSE	Mylpf	acetylation	10646.8	12331.4	10595	13645.2	9802.11	13119.5	10178.5	13415.1	8270.71	13321.6	T25
R.WTEY[15.99]GLTFTEK.W	25	8	GLTFTEK	15	4.39e-15	4.326	sp|Q60932|VDAC1_MOUSE	Vdac1	oxidation	64377.6	62926.9	57460.3	63923.8	67989.8	63281.9	61139.9	70035.7	60773.5	64400.1	Y80
K.K[42.01]K[42.01]MEGDLNEMEIQLNHSNR.M	7	6	QLNHSNR	15	2.33e-05	2.319	tr|G3UW82|G3UW82_MOUSE	Myh2	acetylation	8577.01	8165.05	8337.35	10180.9	7055.12	8320.35	7946.84	9167.84	6858.13	7263.14	K1623,K1624
R.HQGVMVGMGQKDCY[79.97]VGDEAQSK.R	4	6	GDEAQSK	15	0.00291	2.036	sp|Q8BFZ3|ACTBL_MOUSE	Actbl2	phosphorylation	11718.4	12013.5	11713.6	8772.83	10598.3	11677	11445.5	11164.6	11581.8	10232.5	Y54
K.QEY[15.99]D[15.99]ESGPSIVHR.K	15	6	GPSIVHR	15	1.47e-06	2.337	co|CON_P60712|Con	CON_P60712	oxidation	24776.3	27432.1	27454.6	24298.6	24555.4	26571.6	24733.7	24501.6	22959.3	22397.6	Y361,D362
K.ECCHGD[15.99]LLECADDRAELAK.Y	7	8	DRAELAK	15	4.87e-12	3.846	sp|P07724|ALBU_MOUSE	Alb	oxidation	12448	16212.2	15245.4	14456.9	10834.6	13972.9	14603.8	12196.7	15803	13686.5	D273
K.CYLAWNPPLQD[43.99]GGASISHYIIEK@.R	3	11	ASISHYIIEK	15	6.81e-13	3.706	sp|A2ASS6|TITIN_MOUSE	Ttn	Carboxylation	9163.9	13279.4	10128	12478.4	9777.69	12597.8	9169.25	11476.1	9620.41	12037.7	D26618
R.VALTGLTVAE[43.99]YFR.D	5	7	AVTLGTLAV	15	2.07e-07	2.569	sp|P56480|ATPB_MOUSE	Atp5b	Carboxylation	37016.8	26005.3	30778.2	29925.8	39978.5	21767.9	28793.9	25781.4	32066.4	25522.4	E291
R.VNVP[31.99]VIGGHAGK.T	2	7	IGGHAGK	15	2.76e-05	2.602	sp|P08249|MDHM_MOUSE	Mdh2	dihydroxy	12963.7	18532.7	9293.02	14132.6	13164	13773.3	10335.1	17220.4	10330.1	11589.6	P195
K.VTGLTENSDYQY[31.99]R.V	1	10	YDSNETLGTV	15	4.03e-13	3.436	sp|A2ASS6|TITIN_MOUSE	Ttn	dihydroxy	15160.1	15329.9	14097.8	14114.7	13664.2	11997.9	15634.2	14721.9	14973.8	14515	Y28927
K.RSQS[79.97]FGVASASSIK.Q	3	6	ASASSIK	15	3.74e-07	2.696	sp|Q8CI12|SMTL2_MOUSE	Smtnl2	phosphorylation	9536.96	14950.1	7804.05	12410.7	8441.98	12986.9	9258.3	12957.2	5654.77	10746.1	S339
K.K[42.01]IEPPPK@.V	1	5	IEPPPK	15	0.0261	1.385	sp|A2ASS6|TITIN_MOUSE	Ttn	acetylation	27765.6	31209.5	26458.3	28549.9	28831.2	27208.8	28677.4	29686.3	28416.3	24661.9	K10167
R.ILAQITGTEHLTESENDN[0.98]TK.K	3	11	LHETGTIQALI	15	8.07e-12	5.454	sp|Q8CI51|PDLI5_MOUSE	Pdlim5	Deamidation	17092.3	12955.9	17610.7	11411.5	17382.8	12397.2	17267.6	13044.2	17235	14059.4	N302
K.GQ[0.98]TVQQVYNSVGALAK.S	8	13	ALAGVSNYVQQVT	15	6.06e-14	5.884	sp|Q5SX39|MYH4_MOUSE	Myh4	Deamidation	32486.1	36880.3	38650.7	33556.8	31664.1	31779.9	33752.5	31743	31111.6	32824.6	Q418
K.ITN[0.98]YVIEK.R	2	5	IVY	15	5.12e-07	2.987	sp|A2ASS6|TITIN_MOUSE	Ttn	Deamidation	10864.4	9945.96	11061.7	10918.6	10694.6	9831.65	11443.5	11318.8	10235.8	11635.9	N18040,N21899
R.LQDAEEHVEAVNSK[42.01].C	1	11	SNVAEVHEEADQ	15	2.96e-08	2.935	sp|Q5SX39|MYH4_MOUSE	Myh4	acetylation	9758.54	15895.3	11337.7	9132.58	8320.69	10184.9	18496.5	17321.5	13621.4	13841	K1414
K.QGEEFEQ[0.98]K.I	1	5	EFEEGQ	15	0.045	2.956	sp|Q9R0Y5|KAD1_MOUSE	Ak1	Deamidation	112028	88528.7	117997	90506.9	108155	77968.6	113731	87296.6	102027	83364.1	Q107
K.VCEG[15.99]DIVQLEVK.V	3	7	DIVQLEVK	15	0.166	2.021	sp|A2ASS6|TITIN_MOUSE	Ttn	oxidation	53278.5	52472.8	54705	50362.5	52419.2	51831.4	47659.1	58537.4	57824.3	51916.2	G2376
K.DGN[0.98]ELEETAAR.M	2	7	ELEETAAR	15	2.62e-08	3.5	sp|A2ASS6|TITIN_MOUSE	Ttn	Deamidation	26546.2	29470.7	27196.7	23794.2	26342.1	26847.2	27524.5	29201.5	28071.9	25637.1	N26535
K.TLAYLFSGAAAAAE[43.99]AESGGGGGK@.K	5	12	AAAGSFLYALT	15	3.27e-12	4.31	sp|Q5SX40|MYH1_MOUSE	Myh1	Carboxylation	14432.2	13451.3	13736.9	21043.3	10000.3	13211.4	12277.3	12062	9436.53	11565.2	E632
K.S[79.97]YSTVTTK.C	1	6	YSTVTTK	15	8.29	1.828	sp|A2ASS6|TITIN_MOUSE	Ttn	phosphorylation	11233	9982.25	10295	12157.8	13374.8	10928.2	12031.6	11124.8	11622.4	11617.5	S22702
R.AN[15.99]LLQAEIEELR.A	3	9	LLQAEIEELR	15	0.000382	4.051	tr|G3UW82|G3UW82_MOUSE	Myh2	oxidation	34140	32177.1	27109.8	42180.9	24747.8	25179	24652.6	29035.5	20475.5	25357.4	N1686
K.T[79.97]NLEVEK.L	1	5	NLEVEK	15	0.155	1.914	sp|A2ASS6|TITIN_MOUSE	Ttn	phosphorylation	9905.93	12014.7	13767.2	10365.3	10807.7	16044	12202.8	12492.4	13735.9	14943.3	T24685
K.T[79.97]MEWFNVYEHNR.H	5	7	FNVYEHNR	15	1.16e-06	2.291	sp|Q5XKE0|MYPC2_MOUSE	Mybpc2	phosphorylation	8250.87	8508.08	9685.56	8354.85	8088.18	9651.28	9345.5	8798.98	8947.59	9811.09	T971
R.GIGWM*PND[43.99]SVSVNHAK@.H	2	9	SVSVNHAK	15	2.88e-07	2.391	tr|E9Q1W3|E9Q1W3_MOUSE	Neb	Carboxylation	29893.9	26144.6	27855.3	30643.4	28296.2	29276.7	32908.8	30428.8	29443.7	31525.7	D4609
K.TSIAIDTIINQ[0.98]K.R	2	9	NIITDIAIST	15	4.68e-08	4.852	sp|Q03265|ATPA_MOUSE	Atp5a1	Deamidation	14061.2	25891.1	14121.9	24544.8	17127.2	26849	11272.7	27351.3	10490	19372.5	Q229
K.K[42.01]YEATLEK@.C	4	6	YEATLEK	15	0.965	1.727	sp|P07724|ALBU_MOUSE	Alb	acetylation	20013.3	34576.3	27497.2	31800.1	24539.3	31953.6	45883.9	41068.6	30912.3	31961.1	K376
K.MQGTLE[43.99]DQIISANPLLEAFGNAK@.T	1	7	EAFGNAK	15	3.73e-08	2.543	sp|Q5SX39|MYH4_MOUSE	Myh4	Carboxylation	23172.2	21605.5	20533.5	20943.4	22338.6	23060.7	23087.7	23701.6	21932.8	23881.1	E220
R.KISGTT[79.97]ALQEALK.E	1	6	ALQEALK	15	5.21e-07	2.596	sp|Q922J3|CLIP1_MOUSE	Clip1	phosphorylation	41995.3	23918.4	40674.6	33251.2	46566	29506.2	38038.7	25452.2	39994.1	27403	T350
K.DR[31.99]FR[31.99]VP[31.99]DAPEQPVVTEVTK.D	1	6	VVTEVTK	15	0.00655	2.426	sp|A2ASS6|TITIN_MOUSE	Ttn	dihydroxy	15876.9	13987.3	13154.4	13444.7	17066.3	12149.4	16279	15496.9	15926	13586.6	R18797,R18799,P18801
R.EIIQVQ[0.98]K.E	1	4	VQIIE	15	0.454	2.647	sp|A2ASS6|TITIN_MOUSE	Ttn	Deamidation	33934.2	29235.7	35319.6	34579.9	34229.9	29320.5	36493.3	32404.2	33610.7	27797.3	Q10040
K.HN[15.99]YYTSISK.D	1	6	YYTSISK	15	2.68e-08	3.001	sp|O70250|PGAM2_MOUSE	Pgam2	oxidation	31401.5	28126	25805.2	35094.6	28078.1	18886.2	24819.4	20640.2	28202.4	24353.2	N131
R.EQYEEEQES[79.97]K.A	3	6	EQEEEYQE	15	9.68e-07	2.248	tr|G3UW82|G3UW82_MOUSE	Myh2	phosphorylation	9219.16	9378.98	9359.91	9604.95	10080.4	10557.3	9669.35	9406.67	10030	10008.2	S1360
K.ELEAVQSAIN[0.98]K.K	3	8	IASQVAELE	15	2.78e-06	4.308	sp|A2ASS6|TITIN_MOUSE	Ttn	Deamidation	8919.44	9503.78	8695.53	9488.02	8099.7	8528.46	9574.99	10220.9	9790.51	9016	N4546
K.YK[42.01]PESDELTAEK@.I	1	9	PESDELTAEK	15	5.91e-06	2.248	sp|P09103|PDIA1_MOUSE	P4hb	acetylation	9908.12	10601.6	9430.51	11668.2	10481.1	14891.2	22099.1	18319.8	15045.1	17890.1	K330
K.IYHTSIK@PLE[43.99]QSYK@.Y	2	9	KISTHYI	15	4.39e-08	2.713	sp|Q7TQ48|SRCA_MOUSE	Srl	Carboxylation	17266.1	11057.6	12660.9	17039.8	16904.5	10261.5	12046.7	11418.9	10675.9	10535.2	E509
R.IASQVAALDLGYK@PGVEAIR[14.02].K	1	10	GLDLAAVQSAI	15	0.00188	2.891	sp|Q91VD9|NDUS1_MOUSE	Ndufs1	methylation_mono	22615.3	24656.5	20604.9	23686.1	26113.8	21765	18011.1	20936.5	22194.8	20906.3	R538
K.AQQALVQ[0.98]K.R	1	5	VLAQQA	15	0.00513	3.115	sp|Q9CQQ7|AT5F1_MOUSE	Atp5f1	Deamidation	31334.2	27943.1	27112.5	30051.5	25873.6	20696.1	25422.1	32764.2	22510.7	25301.5	Q161
R.VHPIST[42.01]MIK@.G	1	5	PHV	15	0.0269	1.424	sp|P06151|LDHA_MOUSE	Ldha	acetylation	25193.9	29751.8	32513.6	31188.6	29608.4	36704	26386.6	27473.3	32437.6	36276.6	T275
R.LGEHNIDVLEGNEQFIN[14.02]AAK@.I	32	13	ELVDINHEGL	15	1.12e-05	4.671	co|CON_P00761|Con	CON_P00761	methylation_mono	18067.8	24089	24196.9	20835.4	17148	32401.4	22059.1	25254.1	24814.3	22548.8	N74
K.VTLTDVSQTSAS[79.97]LM*WEKPEHDGGSR.I	4	12	ASTQSVDTLTV	15	2.42e-09	4.37	sp|A2ASS6|TITIN_MOUSE	Ttn	phosphorylation	7259.75	4566.03	5878.38	4418.87	6135.48	3889.81	6725.89	4842.07	6405.53	5115.98	S26019
K.WGEAGAEYVVESTGVFTT[42.01]MEK@.A	1	11	EVVYEAGAEGW	15	5.7e-08	3.377	sp|P16858|G3P_MOUSE	Gapdh	acetylation	38384.2	38011.5	38713.7	39540.4	35818	33954.2	34122.5	37370.2	37388.2	37868.6	T102
K.DLGAT[42.01]WVVLGHSER.R	7	8	VLGHSER	15	9.85e-07	2.65	sp|P17751|TPIS_MOUSE	Tpi1	acetylation	6092.86	6773.77	6202.32	5559.07	6698.91	6520.52	6927.58	6987.89	6284.74	6089.28	T140
R.RFQQDDAHIFCM[43.99]VE[43.99]QIEEEIK@.G	1	5	IEEEIK	15	0.197	1.518	sp|Q8BLY2|SYTC2_MOUSE	Tarsl2	Carboxylation	19217.2	20142.1	19676.6	16806.6	18057.4	18721.9	20440.9	17004.8	18828.6	16060.1	M535,E537
R.LQDAEEHVEAVN[0.98]AK.C	3	7	AEVHEEA	15	7.6e-12	4.337	sp|Q5SX40|MYH1_MOUSE	Myh1	Deamidation	20442.6	13916.9	15979	18551.4	10796.5	9359.41	12239.8	10634.1	6270.09	7861.19	N1415
K.SIDDLEDELYAQ[0.98]K.L	3	10	AYLEDELDDIS	15	8.92e-10	5.457	sp|P58771|TPM1_MOUSE	Tpm1	Deamidation	30621	32615.2	31304	26469.8	31929	33583.6	32088.3	34307.2	37553.6	40103.6	Q263
R.ATEILSDNIY[31.99]R.Q	1	8	INDSLIETA	15	1.14e-08	2.808	tr|E9Q1W3|E9Q1W3_MOUSE	Neb	dihydroxy	14178.3	12208.7	12934.8	12986.1	12771.1	11702.7	11453.1	13716.6	13473.2	14577.5	Y3657
R.AGAEGSSNVFSM[43.99]FDQTQIQEFK@.E	6	13	TQIQEFK	15	2.19e-10	4.131	sp|P97457|MLRS_MOUSE	Mylpf	Carboxylation	6871.8	10497.5	4299.44	8885.53	5756.75	7341.52	6525.78	8767.66	6649.94	8665.39	M21
R.WTEY[15.99]SVVK.D	5	4	VVSYE	15	0.0831	1.891	sp|A2ASS6|TITIN_MOUSE	Ttn	oxidation	20435.8	20634.8	19816.2	20032.4	18003.5	20398.9	21515.3	20951	20063.6	19870.7	Y20639
K.LNAIQISN[0.98]K.H	2	6	SIQIANL	15	2.05e-07	3.399	tr|A2AQB2|A2AQB2_MOUSE	Neb	Deamidation	13580.7	16084.4	10340.5	17316.2	13465.4	16145.5	12609.3	19928.3	11419.8	21275.3	N193
K.QALT[79.97]QQLEELK.R	17	7	QQLEELK	15	0.218	2.229	tr|B1AR69|B1AR69_MOUSE	Myh13	phosphorylation	28719.7	29449.2	30553.6	27478.9	27465.4	29071.2	31687.3	30050.2	31904.2	31035.9	T1313
R.VAAENM*YGVGE[43.99]PVQAAPIIAK@.Y	1	6	AAPIIAK	15	1.11e-06	2.46	sp|A2ASS6|TITIN_MOUSE	Ttn	Carboxylation	13759.9	8299.37	13124	11922.7	14261.6	9232.78	16449.2	10781.6	16140.6	9282.53	E15656
R.SLPSVET[42.01]LGCTSVICSDK@.T	1	6	SVICSDK	15	0.306	2.544	sp|O55143|AT2A2_MOUSE	Atp2a2	acetylation	10899.4	14557.9	11914.3	14852.9	15820.4	17088.6	12294.3	19373.5	14073.4	15787.6	T341
R.KIAE[43.99]QELLDASER.V	4	6	LLDASER	15	0.000735	1.998	tr|G3UW82|G3UW82_MOUSE	Myh2	Carboxylation	5619.45	7301.57	6554.27	7316.75	5549.53	6826.66	7707.96	7776.19	7303.68	6153.69	E1710
K.SRS[79.97]PTPPSIAAK.A	5	6	PPSIAAK	15	4.6e-08	2.472	sp|A2ASS6|TITIN_MOUSE	Ttn	phosphorylation	15590.2	16499.9	18815.1	15261.9	12856.4	13435.7	16398	15166.4	17146.2	15268.4	S264
K.K[42.01]PFPVETLK@.G	1	7	PFPVETLK	15	0.00195	1.789	sp|A2ASS6|TITIN_MOUSE	Ttn	acetylation	17971.7	21314.5	22866.6	22074.1	19083.9	22023.8	21555.5	22695.2	23569.3	21295.3	K8292
K.Y[15.99]EEEIK.L	5	4	EEEIK	15	0.000466	2.282	co|CON_Q3SX28|Con	CON_Q3SX28	oxidation	46665.7	54618.6	55324	51438.2	52072.1	76158.9	58642.2	57562.9	64329.6	67342.3	Y220
K.VLIADTQ[0.98]MK.V	1	6	TDAILV	15	0.00108	3.459	sp|A2ASS6|TITIN_MOUSE	Ttn	Deamidation	29002.4	26875.4	29782.7	28926.4	27404.6	27691.8	26692.3	30557.7	28517	30607	Q27434
K.QK[42.01]YEETQAELEASQK@.E	2	7	ELEASQK	15	5.32e-11	3.641	sp|Q5SX39|MYH4_MOUSE	Myh4	acetylation	15234.5	14546.2	18173	12237.3	19610.4	15212.4	21267.7	20214.8	17676.5	19725.4	K1463
K.VFLAQ[0.98]K.M	3	3	ALFV	15	0.0118	2.382	sp|P52480|KPYM_MOUSE	Pkm	Deamidation	79216	32234.7	91090.4	35582.8	81362.2	39213.1	73926.3	32592.9	92752.2	46901.6	Q310
K.LWN[15.99]TLGVCK.Y	3	5	VGLT	15	7.91e-07	2.959	sp|P68040|GBLP_MOUSE	Gnb2l1	oxidation	8696.9	9219.06	9734.93	8540.5	9820.02	11577.5	10369.6	8551.05	10677.7	10133.4	N133
K.VLAAVY[79.97]K.A	13	4	AALV	15	0.000101	2.316	sp|P05064|ALDOA_MOUSE	Aldoa	phosphorylation	30584.6	31735.2	30191.2	31451	31935.9	32561.6	29181.9	31610.2	31206.8	34338.9	Y214
K.EVIN[0.98]GNIK.T	2	5	IVE	15	0.000777	2.724	sp|Q9Z1D1|EIF3G_MOUSE	Eif3g	Deamidation	18958.9	14045.5	17507.7	17149.4	15695	19374.5	16205.7	16458.5	17356.2	15440.1	N61
R.GIWHNYD[43.99]K@.T	2	4	NHWIG	15	0.0209	1.351	sp|Q6P8J7|KCRS_MOUSE	Ckmt2	Carboxylation	3681.42	37800.8	4266.63	28510.5	6310.16	41526	6090.16	44185.4	15924.9	41878.5	D256
K.HSGHM*FS[79.97]SK.S	1	5	SGHMFS	15	1.17	1.307	sp|Q3V1D3|AMPD1_MOUSE	Ampd1	phosphorylation	63740.6	60427.7	78604	62163.5	41009.6	64904.2	56506.1	64019.5	74305.6	63944.6	S522
K.KIEFEQFLPMMQ[0.98]AISN[0.98]NK.D	1	11	MPLFQEFEIK	15	3.14e-12	4.422	sp|P05977|MYL1_MOUSE	Myl1	Deamidation	22928.4	24143.6	22978.1	21790.4	24928.3	23840.6	24711	21877.3	23948.9	25207.4	Q112,N116
K.K[42.01]SADTLWGIQK@.E	2	9	SADTLWGIQK	15	0.000112	2.64	sp|P06151|LDHA_MOUSE	Ldha	acetylation	10327.2	10091.5	9976.51	9625.35	11380	9119.26	8908.67	10602.8	13116.3	12012.5	K318
K.EAAAYIAQ[0.98]KTLLASEEAIAASK.Q	1	6	IYAAAE	15	0.000485	2.114	sp|Q62234|MYOM1_MOUSE	Myom1	Deamidation	14840.2	10237.8	14425.2	11224.8	13592.7	11682.9	14890.3	10227.6	14222.4	10056	Q179
K.AVLEEAEFQR[15.99].K	1	6	EAEELV	15	1.36e-09	3.179	tr|Q14BI5|Q14BI5_MOUSE	Myom2	oxidation	20748.2	25634.3	21391.6	20831.6	17413.9	19991.8	20297.4	19066.2	22770.3	21860.9	R1121
K.SG[15.99]FIEEDELGSILK.G	3	10	LISGLEDEEI	15	6.51e-16	5.172	sp|P32848|PRVA_MOUSE	Pvalb	oxidation	32383.4	33476.2	35369.6	32656.6	31322.3	36632.9	37789.3	35798.3	37901.4	36293.2	G57
R.DQTLQEELAR[14.02].Q	1	8	ALEEQLTQD	15	0.000302	2.186	sp|O88990|ACTN3_MOUSE	Actn3	methylation_mono	17795.7	18218.2	15771.8	21367.7	17005.5	21285.6	21202.6	16008.8	15524.7	19254.9	R637
K.GILLYGTK[42.01]AQREK@.Y	1	6	GYLLIG	15	2.18	1.936	sp|P50544|ACADV_MOUSE	Acadvl	acetylation	9660.66	11445.7	10961.5	11952.2	11655.3	9771.05	12034.9	11299.5	11644	10959.1	K196
K.LVEMN[14.02]SK@.S	2	4	MEVL	15	0.000217	2.64	tr|F8VPK0|F8VPK0_MOUSE	Ttc37	methylation_mono	96486.2	108868	89279.9	98902.6	71388.7	82073.8	87761.1	100156	62639.4	82786.5	N268
R.IHFGAT[42.01]GK@.L	1	5	GFHI	15	0.00929	1.253	sp|Q91Z83|MYH7_MOUSE	Myh7	acetylation	27136	30080.5	33219.1	28288.1	29573.6	28456.2	33513.7	28494.8	32605	34444.7	T255
R.Q[0.98]DSSGQSLESFK.R	1	9	FSELSQGSSD	15	1.05e-05	4.626	sp|Q5XKE0|MYPC2_MOUSE	Mybpc2	Deamidation	26158.7	29795.5	36199	27175.4	27152.7	31907.9	32944.1	29590.5	30587	30885.3	Q154
K.AN[0.98]TIGISLIK.G	2	7	ILSIGIT	15	1.78e-08	3.827	sp|P13707|GPDA_MOUSE	Gpd1	Deamidation	37589.9	39866.6	39022.9	38207.8	40550.7	49505	34356.4	40218.6	42387.7	41610.6	N112
R.VG[15.99]NEYVTK.G	1	5	NEYVTK	15	0.033	1.847	sp|Q91Z83|MYH7_MOUSE	Myh7	oxidation	20902.7	22069.6	25446.1	21996.2	21325.5	19085.3	22517.6	23088.7	18874.7	21212.9	G407
K.AASFECEVSHFNVP[15.99]SM*WLK.N	3	10	FHSVECEFSA	15	1.95e-13	4.051	sp|A2ASS6|TITIN_MOUSE	Ttn	oxidation	13950.3	10758.5	13697.6	7965.9	11783.6	7521.85	12017	9338.74	14885	10362.1	P2917
K.K[42.01]YTFESDK@.G	1	6	YTFESDK	15	0.0252	1.717	sp|A2ASS6|TITIN_MOUSE	Ttn	acetylation	7956.16	12967.4	9277.72	9233.73	8394.69	9399.91	12837.1	13897.4	12870.3	11802.2	K33526
K.K[42.01]DGADFAK@.W	2	6	DGADFAK	15	0.0081	1.476	sp|P05064|ALDOA_MOUSE	Aldoa	acetylation	47333	41012.7	42152	40990.8	45913.7	41290	45769	50724.3	47514.6	48918.4	K140
K.SYELPDGQVITIGN[0.98]ER.F	33	10	TIVQGDPLEYS	15	2.11e-14	5.263	co|CON_P60712|Con	CON_P60712	Deamidation	44724.9	46982.9	47541.4	44438.1	46770.5	44550.6	45855.4	43942.2	44796.5	43019.3	N251
K.WT[79.97]TDGTEIK.T	1	6	TDGTEIK	15	0.00154	1.817	sp|A2ASS6|TITIN_MOUSE	Ttn	phosphorylation	9322.74	24026.7	7862.01	22601.4	9248.08	26672.2	10910.8	26305.9	7056.01	22377	T19334
K.VFHILDK[14.02]DK[14.02].S	1	5	DLIHFV	15	0.0203	1.332	sp|P32848|PRVA_MOUSE	Pvalb	methylation_mono	39302.9	38587.5	39002.9	39008.8	39279.4	43643.1	41154.6	45502.7	39956.7	38297.8	K53,K55
K.K[42.01]LSAIMEK@.G	1	6	LSAIMEK	15	0.0888	1.642	sp|Q9R0Y5|KAD1_MOUSE	Ak1	acetylation	30989	28674.1	21255.2	24465.4	26632.2	18730.8	28927.3	30115.2	25038.6	25448.3	K56
K.IEEIFK[42.01]K@.A	2	4	FIEEI	15	0.000327	2.746	sp|P07310|KCRM_MOUSE	Ckm	acetylation	14280	15203.8	15957.2	12645.6	15772.1	14716.2	14676	11311	16452.1	14568.5	K265
R.K[42.01]LEDECSELK@.K	3	8	LEDECSELK	15	0.161	1.995	sp|Q91Z83|MYH7_MOUSE	Myh7	acetylation	16141.6	20880.7	18308.6	18948.6	19684.6	20658.9	22827.3	21778.7	22145.7	24322.3	K942
R.Y[15.99]GVSGSDQTLTIK.Q	1	9	ITLTQDSGSV	15	3.88e-18	4.956	sp|A2ASS6|TITIN_MOUSE	Ttn	oxidation	27639.7	10289.7	34081.9	11282.5	25769.8	8553.52	27017.4	9371.49	33107	11225.6	Y34874
K.AKPAET[42.01]PAPAHK@.A	1	5	PAPAHK	15	0.000241	1.761	sp|Q9D2G2|ODO2_MOUSE	Dlst	acetylation	25110.8	22907.8	24331.8	22901.2	22459.4	20052.2	23487.2	27393	16920.7	18786.8	T159
K.VN[0.98]QIGSVTESIQACK.L	8	12	QIGSVTESIQACK	15	5.89e-13	5.904	sp|P17182|ENOA_MOUSE	Eno1	Deamidation	53212.7	52327.8	48141.1	54781.5	51868.4	56876	40552.5	50376.6	48296.2	46902.8	N345
R.RPFTQNLGLEELGIELDPK[14.02]GR.I	1	7	GLEELGLN	15	5.88e-05	2.768	sp|O08749|DLDH_MOUSE	Dld	methylation_mono	10712.5	11914.7	10187.8	11254.9	12688.3	10070	9801	11369	11186.7	11613.7	K334
R.FRCP[15.99]ETLFQPSFIGM*ESAGIHETTYNSIMK.C	4	7	TTYNSIMK	15	6.35	4.828	sp|P63268|ACTH_MOUSE	Actg2	oxidation	21184.8	19999.5	24787.9	13924.6	19617.3	16230.2	16940.5	19492.9	20171.5	13103.4	P259
R.GIWHNDN[0.98]K.S	28	5	DNHWIG	15	0.00153	3.084	sp|Q04447|KCRB_MOUSE	Ckb	Deamidation	65146.9	60642.8	68347.5	59195.6	66634.5	56461.4	62875.4	57970.9	65406.1	61062.1	N222
R.ILTVEGLTEGSLY[15.99]EFK.I	2	12	SGETLGEVTLI	15	9.64e-16	5.711	tr|Q14BI5|Q14BI5_MOUSE	Myom2	oxidation	49913	51270	53483.3	51063.5	47101.9	47181.8	49687.1	50169.5	52651.4	58885.5	Y781
K.DAMVSQ[0.98]LSR.G	2	6	SVMA	15	5.9e-06	3.169	sp|Q5SX39|MYH4_MOUSE	Myh4	Deamidation	54078.5	55700.9	59105.4	42908.5	49343.8	48198.9	56168.7	45558.4	48892.5	40147.2	Q1304
K.DGQ[0.98]VLR.E	1	2	VLR	15	0.101	1.948	sp|A2ASS6|TITIN_MOUSE	Ttn	Deamidation	14126.3	12778.3	15349.1	14326.8	7054.05	17353.3	13724.4	16320.8	16626.1	12886.5	Q27222
K.LRPGSGGEK[42.01]PPDEAPFTYQLK@.A	2	6	PFTYQLK	15	0.00175	2.66	sp|A2ASS6|TITIN_MOUSE	Ttn	acetylation	13328.1	18354.2	14390.7	17899.6	15831.7	15775	14251.9	17726.9	16524.2	19767.7	K12888
K.NTIVTSYN[0.98]R.N	1	5	TVITN	15	2.97e-05	2.632	sp|Q99KI0|ACON_MOUSE	Aco2	Deamidation	16434.8	17074.9	15387.9	18144.1	15404.2	20687.7	18089.4	18668.9	15301.8	16424.7	N473
K.Y[15.99]SITAK.N	3	4	SITAK	15	0.727	2.286	sp|A2ASS6|TITIN_MOUSE	Ttn	oxidation	61815.8	65253.1	65146.4	61921.4	59655	62147.5	62752	66574	71114.7	67021.2	Y17678
-.M*FQTLIQ[0.98]K.V	2	4	FQTLI	15	0.000254	2.211	sp|P56379|68MP_MOUSE	Mp68	Deamidation	18122.4	18680	16336.2	20024.4	17676.4	13720	16215.6	18224	13618.9	16560.4	Q7
R.KEEDEDES[79.97]DEDDHHVSR.H	4	9	DDHHVSR	15	7.73e-11	3.357	tr|G5E8J6|G5E8J6_MOUSE	Hrc	phosphorylation	9297.32	10634.5	10251.6	10339.2	9889.59	5149.44	10519.4	11939.1	3537.31	9603.19	S324
K.LCYVALDFEQEM*AT[42.01]AASSSSLEK@.S	12	15	EFDLAVYC	15	7.42e-13	4.209	co|CON_P60712|Con	CON_P60712	acetylation	10294.4	8890.37	11391.9	11645.2	9912.65	14066	9924.38	10090.6	11503.4	12446.4	T228
R.AAVEEGIVLGGG[15.99]CALLR.C	3	8	GLVIGEEVAA	15	0.000197	2.896	sp|P63038|CH60_MOUSE	Hspd1	oxidation	14339.8	13847.4	11202.9	12249.8	15544.4	13267.5	11951.4	11572.3	12307.8	12964	G441
K.Y[15.99]HEALAK.G	4	5	HEALAK	15	6.6e-05	2.906	sp|P09671|SODM_MOUSE	Sod2	oxidation	17942.7	17690.3	15057.2	19951.4	18144.7	15223.9	13930.4	18439.5	13475	15591.2	Y69
K.VDGLN[14.02]K@.N	2	3	LGDV	15	0.00254	2.264	sp|Q9CS72|FLIP1_MOUSE	Filip1	methylation_mono	36207.6	35172.8	37394.8	34917.4	26436.4	42932.2	37010.5	37785.3	40435.6	40285.3	N530
R.ANALNVSN[0.98]K.L	1	6	SVNLANA	15	3.25e-05	3.435	tr|E9Q1W3|E9Q1W3_MOUSE	Neb	Deamidation	13803.5	13916.9	13536.6	15143.8	16167.9	14466.8	16652.2	19562.9	15518.3	18305.1	N4451
R.YQ[0.98]SNATLVCK.V	1	5	CVLTA	15	7.53e-08	3.555	sp|A2ASS6|TITIN_MOUSE	Ttn	Deamidation	11562.6	12393.2	11446.2	11087.2	8106.25	11440.9	10517.9	10864.2	10747.2	11681.5	Q32731
K.EQDTSAHLER[14.02].M	4	8	ELHASTDQE	15	0.000174	2.14	sp|Q91Z83|MYH7_MOUSE	Myh7	methylation_mono	19399.9	19665.6	18036.2	18583.1	13592	18322	17645.7	16824.2	14746.9	15665.1	R1781
K.VY[15.99]INLDK.E	2	4	INLDK	15	0.0348	2.698	sp|P52503|NDUS6_MOUSE	Ndufs6	oxidation	27101.1	7162.84	27723.9	9870.34	28231.9	6189.88	20192.4	6958.21	31438.8	10330.7	Y92
R.N[0.98]IFDFNALK.E	1	7	LANFDFI	15	2.45e-05	3.589	sp|Q9D0F9|PGM1_MOUSE	Pgm1	Deamidation	12934.6	13326.9	10455.1	11061.2	8895.47	11190	11895.2	13422.3	11048.8	11543	N201
K.IDLEN[0.98]R.Q	4	3	ELDI	15	0.094	2.277	sp|P51150|RAB7A_MOUSE	Rab7a	Deamidation	9839.65	11952.5	10541.9	12065.5	10444.2	14447.6	12521.4	12789.4	14898.6	13733.9	N131
K.QESTSTSYFVAP[31.99]R[31.99]P[31.99]K.F	2	10	AVFYSTSTSEQ	15	2.66e-07	2.553	sp|Q91YE8|SYNP2_MOUSE	Synpo2	dihydroxy	29272.8	20759.9	30518.5	28277.5	24917.9	21756.5	23079.9	20124.8	22722	23001.3	P1064,R1065,P1066
K.N[0.98]SFTVDCSK.A	2	7	SFTVDCSK	15	1.4e-05	3.209	sp|Q8VHX6|FLNC_MOUSE	Flnc	Deamidation	103783	125618	99069.8	146081	106064	104065	70501.3	98261.5	59102.7	78375	N2655
K.VFHILDKDK[42.01]S[42.01]GFIEEDELGSILK.G	1	5	DLIHFV	15	0.154	1.429	sp|P32848|PRVA_MOUSE	Pvalb	acetylation	11608.2	11313.9	15730.9	14764.2	14427.9	17627.1	16682.8	18125.6	16423.2	17782.1	K55,S56
R.N[14.02]LEEIR.L	2	4	LEEIR	15	2.45	1.964	tr|E9Q3P4|E9Q3P4_MOUSE	Cenpf	methylation_mono	9088.91	25777.9	9866.8	21028.2	13153.3	29077.2	10863.7	30740.5	10893.2	30671.6	N445
K.LAQESTM[43.99]DIENDK@.Q	22	10	DIENDK	15	5.75e-10	2.973	sp|Q5SX39|MYH4_MOUSE	Myh4	Carboxylation	30309.9	32709	32813.8	29023.9	30107.4	32027.8	34757.2	33424.1	34851	35542.4	M1071
R.LLQAQLQ[0.98]AQK.E	1	7	LQAQLL	15	8.56e-08	3.976	sp|Q3TVI8|PBIP1_MOUSE	Pbxip1	Deamidation	12755.4	10428.3	10535.8	9521.4	11623.9	11253.6	13826.6	15128.5	9295.16	12755.2	Q290
R.LQDAEEHVEAVN[14.02]SK@.C	22	9	AEVHEEADQL	15	3.76e-06	2.884	sp|Q5SX39|MYH4_MOUSE	Myh4	methylation_mono	28718	34019.8	29886.5	30066.9	26813.2	33418.6	30571.2	32513.6	31446.4	30631.8	N1412
K.ITLSQVGDVLR[14.02].A	7	9	VDGVQSLTI	15	3.34e-06	2.269	sp|P05977|MYL1_MOUSE	Myl1	methylation_mono	9474.44	12511.4	10456.2	11183.9	9500.82	12213.3	10279.7	10854.5	8571.48	12924.8	R74
K.AVEHIN[0.98]K.T	4	4	IHEVA	15	0.24	2.615	sp|P21550|ENOB_MOUSE	Eno3	Deamidation	41314.6	35363	50167.2	31349.9	19760.2	36881.5	28580.2	25258.1	26829.2	19830	N70
K.ESFEVQ[0.98]WK.R	2	5	VEFSE	15	0.036	3.035	sp|A2ASS6|TITIN_MOUSE	Ttn	Deamidation	9813.12	9220.74	10564.7	13009.3	11352.5	11620.7	11776	10641.7	9988.62	12566.9	Q14372
K.LT[42.01]APKIPEGEK@VDFDDIQK@.K	4	7	VDFDDIQK	15	0.000553	1.882	sp|Q9QZ47|TNNT3_MOUSE	Tnnt3	acetylation	41801.7	42528.9	41915.5	43689.6	44771.5	43367.9	47572.5	44249.3	46019.6	50563.7	T58
R.R[15.99]FCVGLQK.I	2	5	CVGLQK	15	0.00307	2.153	sp|P07310|KCRM_MOUSE	Ckm	oxidation	10509.2	12570.7	13434.5	11399.8	12417.6	11057.5	12737.5	14786.7	11740.7	13124.1	R252
R.S[79.97]LEPEPK.K	3	5	LEPEPK	15	0.00474	1.798	sp|Q6P9Q4|FHOD1_MOUSE	Fhod1	phosphorylation	15374.7	13672.2	13979.7	14080.4	15491.8	13111.9	13841.7	10766.3	14798.8	16505.1	S514
K.TCEIEIGQ[0.98]LK.E	1	7	GIEIECT	15	6.01e-08	3.781	sp|A2ASS6|TITIN_MOUSE	Ttn	Deamidation	55743.1	62334.9	54566.2	58853.2	53605.4	56288.6	53139.8	55933	61314.9	55923.7	Q29313
R.IEGGSS[42.01]NVFSMFEQTQIQEFK@.E	1	7	QTQIQEFK	15	2.49	1.721	sp|P51667|MLRV_MOUSE	Myl2	acetylation	38175.9	46608.3	32182.1	46119.1	34478.9	45582.9	37130.6	47385.1	29160	44886.8	S15
R.KLVLQK[114.04].D	1	4	QLVLK	15	1.29	2.167	sp|P58281|OPA1_MOUSE	Opa1	ubiquitination	25549.7	18352.5	18136.8	27108.2	19220.8	16111.3	17390.5	15335.5	17249.4	17993.7	K250
R.DGEAEEVVTN[0.98]GK.Q	6	7	TVVEEAEGD	15	1.37e-10	4.272	sp|Q08642|PADI2_MOUSE	Padi2	Deamidation	25095.5	24503.7	20344	26883.4	20386.3	23243.4	22996.7	26267.7	21669.1	21461.8	N72
K.AIGAFAAAD[43.99]SFDHK@K@.F	3	10	AFAGI	15	6.33e-07	2.766	sp|P32848|PRVA_MOUSE	Pvalb	Carboxylation	23508.5	21354.6	26824.2	28077.7	23292.7	25465.6	25617.2	25800.6	21571.4	25269.5	D23
K.N[0.98]VNAGGHK.L	1	5	NAGGH	15	0.0327	1.447	sp|Q60932|VDAC1_MOUSE	Vdac1	Deamidation	36788.2	7164.32	42399.6	8986.96	16391.9	12085.7	28551.5	9665.54	53804.7	12826.4	N280
R.SN[0.98]AEDTMR.S	1	5	AEDTMR	15	8.83e-11	2.699	sp|Q9QXS1|PLEC_MOUSE	Plec	Deamidation	14515.1	14760.4	16863.2	13521.9	12173.9	15951.5	16541.5	15165.2	14697.7	16005.3	N2099
K.VFHILDKDK[42.01]SGFIEEDELGS[42.01]ILK.G	1	5	DLIHFV	15	0.453	1.429	sp|P32848|PRVA_MOUSE	Pvalb	acetylation	25145.4	26269	31020.9	26058.5	26958.7	30967.4	31768.8	30773.6	30331.6	31121	K55,S66
R.IHFGT[42.01]TGK@.L	1	5	GFHI	15	1.67	1.433	tr|G3UW82|G3UW82_MOUSE	Myh2	acetylation	15855.8	14635.6	14660.1	22471.4	13499.5	18541.1	17015.9	20334.5	21087.8	21323.1	T257
K.DSM*IVVWER[31.99]PASDGGSEILGYVLEK.R	1	6	LGYVLEK	15	6.03e-13	5.137	sp|A2ASS6|TITIN_MOUSE	Ttn	dihydroxy	55743.6	38247.6	62763.6	42496.3	54502.2	37426.1	57784.9	39995.7	59301	44489.5	R24548
R.CVAFN[0.98]K.H	1	3	FAVC	15	0.00841	2.318	sp|A2ASS6|TITIN_MOUSE	Ttn	Deamidation	36146.2	38578.2	40464.6	41756.3	35873.3	38305.2	36979	42725.2	40779	40008	N9419
K.AIGAFAAADS[42.01]FDHK@K@.F	5	10	AFAGIA	15	3.13e-05	2.825	sp|P32848|PRVA_MOUSE	Pvalb	acetylation	14362.1	16812.6	14602.3	15287.5	16589	14738.3	16373.3	17136.1	14889.6	16085.6	S24
R.AQ[0.98]AEQAALK.Q	1	6	LAAQEA	15	0.000736	3.436	sp|Q9QXS1|PLEC_MOUSE	Plec	Deamidation	16555.8	15698.9	15207.6	15491.7	12544.3	15797.1	16206.1	16351.2	15070.2	17583.6	Q2296
K.IEDMAMMT[42.01]HLHEPGVLYNLK@.E	4	5	VLYNLK	15	0.0499	1.983	sp|P13542|MYH8_MOUSE	Myh8	acetylation	7560.55	7697.25	7537.91	8586.69	6575.63	7827.42	8516.61	7872.21	7748.72	7390.19	T97
K.N[0.98]EELDAMMK.E	2	7	EELDAMMK	15	1.59e-05	3.164	sp|P97457|MLRS_MOUSE	Mylpf	Deamidation	20586.2	26949.3	22504	24427	19340.3	25021.8	25937.2	31252.8	20446.4	24644.7	N64
K.SQ[0.98]ILLKK.Y	1	4	ILLKK	15	0.0425	2.453	sp|Q8VCR8|MYLK2_MOUSE	Mylk2	Deamidation	14523.4	13802	13074.3	18871.1	15730.2	11149.3	12335.4	12561.6	13291.8	13731.4	Q574
K.NAYEE[43.99]SLDQLETLK@.R	7	9	SLDQLETLK	15	0.00032	2.992	sp|Q5SX39|MYH4_MOUSE	Myh4	Carboxylation	12440.7	17530.4	16184.7	13549.9	15727	19003.4	17533.5	18922.3	18814.1	19276.2	E1494
R.T[79.97]ERRDQAVM*ISGESGAGK.T	4	6	GESGAGK	15	0.000463	1.729	sp|Q9WTI7|MYO1C_MOUSE	Myo1c	phosphorylation	14450.6	6885.39	11060.5	12516.6	15206.4	19073.7	6628.4	8336.05	21371.4	4010.14	T129
K.QM*WISK[42.01]QEYDESGPSIVHR.K	1	6	GPSIVHR	15	0.183	1.746	tr|F8WGM8|F8WGM8_MOUSE	Actg1	acetylation	12252.4	11299.2	11106.2	11063.1	12539.6	12161.9	13240	11039.7	12196.7	11727.5	K89
K.DN[0.98]GELLPILK.G	3	5	LLPILK	15	1.2e-06	3.505	sp|Q9CQM9|GLRX3_MOUSE	Glrx3	Deamidation	31838.8	28644.1	30575	29299.7	31875.7	27652.4	33051.2	28177.8	27832.7	30228.4	N326
K.Q[0.98]AFTQQIEELK.R	7	9	LEEIQQTFA	15	6.23e-08	4.586	sp|Q5SX39|MYH4_MOUSE	Myh4	Deamidation	43612.1	38682.6	48706.7	37463.7	43401.5	40764.5	47145.3	37434.9	47775.4	40729.9	Q1310
K.N[0.98]LDCVVTGLQQGK.T	3	11	GQQLGTVVCDL	15	8.74e-09	5.027	sp|A2ASS6|TITIN_MOUSE	Ttn	Deamidation	10918.9	14881.5	11243.8	14325.4	12640.3	14071	11566.7	15741.4	10958.9	14742.9	N19253
R.QSILAIQN[0.98]EVEK.V	2	9	QIALISQ	15	4.12e-09	3.938	sp|Q9JI91|ACTN2_MOUSE	Actn2	Deamidation	10946	16052.9	10171.8	21486.1	11877.2	16961.1	11472.4	18363.3	8979.74	15681.9	N580
K.CG[15.99]SGIVGAVVK.A	3	8	SGIVGAVVK	15	1.61e-05	1.775	sp|O70209|PDLI3_MOUSE	Pdlim3	oxidation	14858.1	11400.3	19191.3	13057.5	18021.3	12835.8	19703.2	14298.1	21451.8	15440.6	G250
R.K[14.02]LEGDLK@.L	2	5	LEGDLK	15	0.0131	2.01	sp|O08638|MYH11_MOUSE	Myh11	methylation_mono	16103.8	15083.6	12545.3	18326.1	15530.1	26715.3	15196.1	11393.3	8687.82	19209.4	K1621
R.TKY[79.97]ET[79.97]DAIQRTEELEEAK.K	2	7	TEELEEAK	15	0.0437	1.823	sp|Q91Z83|MYH7_MOUSE	Myh7	phosphorylation	49069.5	53719.9	52757.1	51206.2	43733.8	43502.6	50626.8	51382.6	51526.9	48154.7	Y1375,T1377
K.QYEHNIINY[31.99]K.N	5	7	NIINHEYQ	15	9.14e-05	2.215	sp|Q9JI91|ACTN2_MOUSE	Actn2	dihydroxy	15053	13578.2	12267.5	17108.9	12640.3	12530.8	12409.8	12809.3	9951.3	12057.1	Y688
K.YVTLIYTNYEN[0.98]GK.N	6	9	EYNTYILTVY	15	5.9e-14	4.853	sp|P19157|GSTP1_MOUSE	Gstp1	Deamidation	34464	38638.9	39801.1	35440.7	38392.1	42731.9	39212.9	38608.5	40412.8	39925.9	N114
K.K[42.01]EELTLEGIK@.Q	1	8	EELTLEGIK	15	0.0654	2.164	sp|P10630|IF4A2_MOUSE	Eif4a2	acetylation	15980	17002	13790.3	16410.7	14795.4	15860.8	18511.3	17489.9	14461.3	16996.2	K239
R.ADIAESQVN[0.98]K.L	11	7	VQSEAIDA	15	0.193	3.991	sp|Q91Z83|MYH7_MOUSE	Myh7	Deamidation	57521.1	71105.7	57376.6	72583.9	61511.3	75169.8	66493.3	71929.5	59803.8	72017.1	N1918
K.GWG[15.99]LYCAGK.A	1	5	GACYL	15	0.000152	3.289	sp|Q64105|SPRE_MOUSE	Spr	oxidation	14631.6	12434.4	16043.3	12944.7	14222	10862.7	12132.1	12257.5	14153.1	12128.1	G169
K.VITAFNDGLN[0.98]HLDSLK.G	9	13	LGDNFATIV	15	2.92e-15	4.875	sp|P02088|HBB1_MOUSE	Hbb-b1	Deamidation	14506.5	22275.6	23494.9	19551.3	24654.1	21915.2	26327.9	23986.5	18315.6	18759.8	N77
K.DSGYYSLTAEN[0.98]SSGSDTQK.I	2	11	EATLSYYGSD	15	4.45e-18	4.759	sp|A2ASS6|TITIN_MOUSE	Ttn	Deamidation	16150.7	13950.8	13202.3	17009	14666.9	14876.8	17939.6	14694.7	17957.6	19268.5	N20764
K.DP[15.99]LNETVVGLYQK.S	1	10	YLGVVTENL	15	0.617	2.744	sp|Q91Z83|MYH7_MOUSE	Myh7	oxidation	11813.7	12921.3	14465.9	11527.3	11559.6	15045.3	15754.9	15075.2	14456.5	16429.6	P600
R.LVVQQ[0.98]AGK.A	2	5	QVVL	15	2.76	2.906	sp|A2AAJ9|OBSCN_MOUSE	Obscn	Deamidation	29296	25320.7	23727.9	27696	29094.3	24628.9	24638.8	26155	24141	29557.1	Q924,Q1016,Q1108,Q1200,Q1292,Q1384,Q1476,Q1568,Q1660,Q1752,Q1844,Q1936,Q2120
K.GIDLAN[0.98]R.A	2	4	ALDI	15	0.188	2.477	sp|A2ASS6|TITIN_MOUSE	Ttn	Deamidation	13138.9	15329.9	16599.1	16406.3	15522.5	16057.1	16127.9	16729	17587.8	18444.9	N31278
K.LGNLEDQIVKM[43.99]NPLLEAFGNAK@.T	1	6	EAFGNAK	15	5.79e-07	2.102	tr|E9Q264|E9Q264_MOUSE	Myh15	Carboxylation	17310	17388.2	20132.4	18233	15547	20273.5	20847.6	20979.7	17947.7	18924.5	M215
K.LY[31.99]EQLSGK.-	1	5	EQLSGK	15	4.11e-10	3.006	sp|P70296|PEBP1_MOUSE	Pebp1	dihydroxy	33073.5	36141.2	35599.3	33566.7	33343	39378.8	38344.2	37830.9	32414.3	38932.1	Y181
R.FVDLY[31.99]GAQK.V	1	4	LDVF	15	9.28e-05	2.85	sp|Q8BMS1|ECHA_MOUSE	Hadha	dihydroxy	18986	20914.2	16984.3	22793.1	23723.6	22786.5	18203.4	28080.3	19237.8	24305.6	Y724
K.AYALQSDVE[43.99]YK@.A	1	8	VDSQLAYA	15	6.86e-06	2.228	tr|E9Q1W3|E9Q1W3_MOUSE	Neb	Carboxylation	14628	13683.6	14984.8	16636.5	17137.6	17027.2	17263.1	18249	19041.8	17666.3	E942
K.N[14.02]K[14.02]PGVYTK@.V	2	5	TYVG	15	3.82e-05	2.452	co|CON_P00761|Con	CON_P00761	methylation_mono	35185.1	34301.4	44003.3	29689.4	30987.4	45423.2	41647.1	38443.4	45195.4	39306.5	N209,K210
K.HADSVAELGEQIDN[0.98]LQR.V	16	9	EGLEAVSDAH	15	3.06e-18	5.194	sp|Q91Z83|MYH7_MOUSE	Myh7	Deamidation	8183.38	8596.06	9556.54	7957.84	9436.19	9159.28	10240.7	9073.17	10474.4	8171.05	N1209
R.N[0.98]SLIESDLK.Y	4	7	LDSEILS	15	3.41e-06	3.34	tr|E9Q1W3|E9Q1W3_MOUSE	Neb	Deamidation	33383.6	28720.1	29262.6	29014.5	29787.7	30579.8	31257.9	33934.7	31931	31891.8	N6089
R.QAEEAEEQS[79.97]NANLAK.F	37	9	QEEAEEA	15	3.07e-08	2.781	sp|P13542|MYH8_MOUSE	Myh8	phosphorylation	32613.5	34447.5	35398.6	36342.3	35387.4	38928	34657.1	35471.2	38099.9	38574	S1892
R.NGK[14.02]YDLDFK@.S	1	5	YDLDFK	15	0.317	1.316	sp|P21550|ENOB_MOUSE	Eno3	methylation_mono	20676.8	21582.2	19184.4	23039.3	22855.1	26302.8	21327.7	22060.8	22755.3	22485.3	K256
K.NLTEEMAALDEAVVR[15.99]LTK.E	1	6	EETLN	15	0.00028	2.058	sp|A2AQP0|MYH7B_MOUSE	Myh7b	oxidation	11531.7	8962.97	11937.3	11264.1	12940.7	7663.78	11289.9	7201.68	11074.6	12135.8	R998
K.IY[15.99]VVAGK.D	3	4	VVAGK	15	0.000161	2.768	sp|A2AUC9|KLH41_MOUSE	Klhl41	oxidation	18396.7	17482.6	19425.9	18706.5	17543.1	17191.2	18545.2	18602.9	18138.9	16856.3	Y401
R.N[0.98]EEAIFDSSK.Y	3	8	SSDFIAEE	15	2.83e-07	3.822	sp|A2ASS6|TITIN_MOUSE	Ttn	Deamidation	12407.3	14889.9	11976.1	13963.8	15557.6	16112.4	13771.5	16193.1	17934.8	16370.4	N14464
K.Q[0.98]PGIVFVAAK.F	2	5	AAVFVI	15	9.75e-10	3.594	sp|P18242|CATD_MOUSE	Ctsd	Deamidation	8685.5	8347.25	10187.9	7958.26	8310.06	13514.2	12365.8	13073	14023.9	12771.9	Q183
K.TIDDLEDEVY[31.99]AQK.M	2	10	VEDELDDIT	15	5.3e-07	2.639	co|CON_Q3SX28|Con	CON_Q3SX28	dihydroxy	19303.9	9177.41	22578.7	9749.45	18104.2	10384.7	18807.1	10265.1	22009.6	10657.3	Y260
K.Q[0.98]PPQVLK.T	21	4	PQVLK	15	0.266	1.361	sp|P42230|STA5A_MOUSE	Stat5a	Deamidation	30873.5	40059.7	29217	36578.6	31691.8	38534.4	31569.7	41013.5	30103.6	36222.3	Q337
K.HFIQPQNPCGSR[14.02]LQPPGPEVSGFPSQTK@.Q	3	9	GFPSQTK	15	7.01e-11	4.865	sp|Q9JIF9|MYOTI_MOUSE	Myot	methylation_mono	21276.1	23497.7	22682.5	25538.6	25537.1	16858.7	18350.8	19962.3	17417	15903.6	R20
K.TIDDLEDEVYAQ[0.98]K.M	3	10	AYVEDELDDIT	15	2.32e-12	5.199	co|CON_Q3SX28|Con	CON_Q3SX28	Deamidation	118630	48526.4	121744	54650.8	107743	49674.1	105393	42474	123711	62316.8	Q262
K.FLGNNYLEEGPVGN[0.98]DIR.R	1	9	GEELYNNGLF	15	9.93e-20	5.901	sp|Q3V1D3|AMPD1_MOUSE	Ampd1	Deamidation	8053.96	10687	10520.1	11246.4	8923.69	11094	9304.9	11583.8	9580.65	10107.6	N711
R.VTSVGEDWAILVWEPPKYDGGQ[0.98]PVTGYLM*ER.K	3	10	VLIAWDEGVST	15	7e-08	3.119	sp|Q5XKE0|MYPC2_MOUSE	Mybpc2	Deamidation	9294.47	9952.16	10385.5	11122.5	10405.2	9902.12	10650.5	8255.18	8028.72	11023.7	Q663
R.VGN[0.98]LTVVGK.E	3	5	LTVVGK	15	0.0153	3.226	sp|P05201|AATC_MOUSE	Got1	Deamidation	17599.4	16175.4	15749.3	17216.8	16721.9	17845.1	15963.1	18383.5	16076.9	18977.5	N270
R.ATVEHQENR[31.99]P[31.99]SLTP[31.99]VEATVVLGK.E	1	8	ATVVLGK	15	1.84e-11	3.429	sp|O70571|PDK4_MOUSE	Pdk4	dihydroxy	18018.8	21612.3	23398.7	22564.3	29515.5	22245.8	20031	20790.5	18687.3	18610.5	R270,P271,P275
R.TDLTDYLN[0.98]R.H	1	5	LYDTLDT	15	4.84e-06	2.956	sp|Q9CZ13|QCR1_MOUSE	Uqcrc1	Deamidation	31857	12647.6	11736.8	15924.2	14869.9	14706.6	9861.1	13406.7	15245.5	11288.3	N221
K.EENIIYSFLGLAP[15.99]PPGSK.V	1	12	ALGLFSYIINE	15	1.73e-12	3.541	sp|Q9WUZ7|SH3BG_MOUSE	Sh3bgr	oxidation	13368.9	19107.4	13944.2	15109.7	13782	18750.7	14948.2	13921.4	12812.6	18726.7	P99
R.SFMNN[0.98]WEVYK.L	1	6	WEVYK	15	5.19e-14	3.321	sp|P47857|PFKAM_MOUSE	Pfkm	Deamidation	11857.4	11467.6	8754.67	11380.3	11705.5	10460.4	9188.75	10146.2	9677.2	11009.7	N381
K.DIWM*P[31.99]VTSASAK.T	2	7	VTSASAK	15	1.79e-06	2.414	sp|A2ASS6|TITIN_MOUSE	Ttn	dihydroxy	40160.2	42772.8	34623.1	41523.9	43780.9	41543.1	39899.3	39929.4	47200.6	46127.5	P18750
K.FMIELDGTE[43.99]NK@.S	10	6	DLEIMF	15	0.000709	1.837	sp|P21550|ENOB_MOUSE	Eno3	Carboxylation	19102.7	20628.6	21484.5	21090.5	20278.8	18996.4	17078.4	19784.8	19053.4	18956.6	E101
R.M*VN[0.98]HFIAEFK.R	1	5	FIAEFK	15	2.7e-08	2.756	sp|P63017|HSP7C_MOUSE	Hspa8	Deamidation	14138.2	9198.95	11967.6	8645.45	11576.5	10205.1	12263.9	8282.38	12940.7	9177.25	N239
K.LAQSNGWGVM*VS[79.97]HR.S	14	8	VGWGNSQAL	15	3.97	2.504	sp|P17182|ENOA_MOUSE	Eno1	phosphorylation	47188.2	47259.1	50064.6	46701.2	47322.8	40330.8	36573	36974	41027.5	37976	S370
R.HYGGLTGLN[0.98]K.A	7	7	LGTLGGYH	15	7.95e-08	3.889	sp|Q9DBJ1|PGAM1_MOUSE	Pgam1	Deamidation	23385.1	16047.3	23813.3	16186.6	21501.7	15034.9	18001.2	13911.4	20714.1	17181.3	N99
K.K[43.99]VQD[43.99]QLSEVK@.Y	1	5	VESLQD	15	0.0968	2.487	tr|E9Q1W3|E9Q1W3_MOUSE	Neb	Carboxylation	27214.5	23267.5	28420.2	27090.3	18856.4	36117.3	24516.3	25933.4	38459.3	23993.1	K122,D125
[truncated: 8,055 more rows]
