# Supplementary material for: Largely Distinct Post‐Translational Modifications Differentiate Skeletal Muscle Wasting Caused by Cancer, Dexamethasone and Aging
Source: J Cachexia Sarcopenia Muscle. 2026 Feb 4;17(1):e70220. doi: 10.1002/jcsm.70220 (PMC12872332; doi:10.1002/jcsm.70220)
Supplement: Supplementary file 3 — Dataset: S3. PTM consensus sequences. [file JCSM-17-e70220-s005.xlsx]

## Sheet: CANCER
CANCER VS. CONTROL
ACETYLATION
Parameter	G	A	S	P	V	T	C	L	I	N	D	Q	K	E	M	H	F	R	Y	W	X
Fold_Change_POS_P1	-2.87333	1.72018	-2.53	-1.06286	1.16618	1.72414	-100.101	-1.10545	-1.108	1.27119	1.41844	1.28205	-1.11429	1.78998	1.29032	-3.44	1.05485	-1.492	-1.94	-1.42
Fold_Change_POS_P2	-1.724	-2.18	-1.012	-1.488	1.31195	-1.45	-1.46	1.06908	1.26354	2.33051	1.59574	-1.04	1.28205	1.78998	-1.55	1.74419	-1.58	-2.48667	-3.88	-100.101
Fold_Change_POS_P3	-2.87333	1.83486	-1.265	-2.48	1.89504	2.24138	-100.101	1.15132	-1.84667	-1.18	1.24113	-1.248	1.02564	1.55131	1.29032	-1.72	1.26582	-2.48667	-100.101	-100.101
Fold_Change_POS_P4	-1.0775	-1.09	-1.265	-1.488	1.31195	1.55172	-100.101	-1.35111	1.08303	1.27119	1.95035	1.28205	1.02564	2.14797	1.6129	-1.72	-100.101	-1.865	-3.88	-100.101
Fold_Change_POS_P5	1.16009	1.03211	1.48221	-1.488	1.02041	-1.45	-2.92	1.23355	-1.84667	1.27119	1.41844	1.12179	1.02564	1.31265	-1.03333	-1.14667	-4.74	-1.865	-1.29333	1.40845
Fold_Change_POS_P6	1.04408	1.37615	-1.68667	-1.86	1.16618	1.2069	-100.101	1.31579	-1.108	-1.18	1.77305	-1.04	1.41026	1.31265	-1.03333	1.45349	-100.101	-2.48667	1.03093	-1.42
Fold_Change_POS_P7	1.16009	1.83486	1.18577	-1.488	1.6035	1.37931	-2.92	-1.01333	-1.108	-1.57333	-1.41	1.28205	-1.56	1.67064	-1.03333	-1.14667	-4.74	-3.73	-3.88	-1.42
Fold_Change_POS_P8	-100.101	-100.101	3.85375	-100.101	-100.101	6.2069	-100.101	-100.101	-100.101	-100.101	-100.101	-100.101	6.41026	-100.101	-100.101	-100.101	-100.101	-100.101	-100.101	-100.101
Fold_Change_POS_P9	1.04408	1.83486	-1.44571	-3.72	-1.372	1.03448	-100.101	1.39803	1.26354	-1.18	1.06383	1.28205	1.15385	1.55131	1.6129	-3.44	-1.185	-2.48667	-1.29333	-100.101
Fold_Change_POS_P10	-1.724	1.72018	-1.12444	-1.86	-1.372	1.2069	-2.92	-1.216	1.80505	-1.57333	-1.41	1.12179	2.30769	1.31265	2.25806	-100.101	-100.101	-1.865	1.28866	-100.101
Fold_Change_POS_P11	-1.724	1.26147	-1.68667	-2.48	-1.372	-2.9	-2.92	-1.10545	1.44404	1.90678	-1.41	1.92308	2.4359	2.14797	-1.55	-100.101	-4.74	-1.865	-1.29333	-1.42
Fold_Change_POS_P12	-1.23143	-1.09	-1.12444	-1.488	1.16618	-1.16	-100.101	-1.10545	-1.108	1.05932	1.41844	-1.248	1.53846	2.38663	1.6129	-1.14667	-1.58	-1.492	-100.101	-1.42
Fold_Change_POS_P13	-1.724	1.26147	-1.265	-3.72	1.02041	-1.45	-100.101	-1.216	1.08303	1.27119	1.59574	1.28205	1.53846	2.2673	2.90323	-3.44	-2.37	-2.48667	-1.29333	-100.101
Fold_Change_POS_P14	1.04408	1.6055	-1.265	-1.488	-1.372	1.03448	-1.46	1.15132	2.52708	-1.57333	1.06383	1.76282	-1.11429	-1.0475	-1.03333	1.16279	-2.37	-2.48667	-3.88	-100.101
Fold_Change_POS_P15	-2.87333	-1.09	-2.024	-1.86	-1.372	-1.16	-1.46	-1.01333	-1.108	1.05932	1.77305	-1.04	2.82051	2.02864	-100.101	-1.72	1.05485	-1.06571	-3.88	-1.42
Z-score_POS_P1	-1.67173	2.34949	-1.94872	-0.159622	0.435332	1.7205	-1.65965	-0.346012	-0.294791	0.553466	1.02945	0.724555	-0.273905	2.47776	0.604819	-1.13534	0.132169	-1.11057	-1.03625	-0.341353
Z-score_POS_P2	-1.07681	-1.76586	-0.0382102	-0.885176	0.817202	-0.737359	-0.522904	0.25056	0.797028	2.71544	1.46566	-0.098803	0.753239	2.47776	-0.739224	1.19118	-0.884515	-2.01348	-1.58745	-1.1541
Z-score_POS_P3	-1.67173	2.72362	-0.675048	-1.61073	2.34468	2.94944	-1.65965	0.548846	-1.38661	-0.311325	0.593241	-0.510482	0.0684762	1.72919	0.604819	-0.670037	0.640511	-2.01348	-2.13865	-1.1541
Z-score_POS_P4	-0.184426	-0.269369	-0.675048	-0.885176	0.817202	1.31086	-1.65965	-0.942583	0.251118	0.553466	2.33807	0.724555	0.0684762	3.60061	1.27684	-0.670037	-2.40954	-1.56203	-1.58745	-1.1541
Z-score_POS_P5	0.410496	0.104754	1.55388	-0.885176	0.0534618	-0.737359	-1.09128	0.847132	-1.38661	0.553466	1.02945	0.312876	0.0684762	0.980622	-0.0672022	-0.204734	-1.9012	-1.56203	-0.485054	0.471392
Z-score_POS_P6	0.113035	1.22712	-1.31189	-1.24795	0.435332	0.491573	-1.65965	1.14542	-0.294791	-0.311325	1.90186	-0.098803	1.09562	0.980622	-0.0672022	0.725874	-2.40954	-2.01348	0.0661438	-0.341353
Z-score_POS_P7	0.410496	2.72362	0.598627	-0.885176	1.58094	0.901217	-1.09128	-0.0477257	-0.294791	-0.74372	-0.715379	0.724555	-0.958667	2.10347	-0.0672022	-0.204734	-1.9012	-2.46493	-1.58745	-0.341353
Z-score_POS_P8	-2.56411	-3.26235	9.19593	-2.69906	-2.61963	12.3712	-1.65965	-3.62716	-3.02434	-2.04091	-2.46021	-2.56888	14.4485	-3.13649	-2.08327	-1.60064	-2.40954	-3.36784	-2.13865	-1.1541
Z-score_POS_P9	0.113035	2.72362	-0.993466	-1.97351	-0.710278	0.0819288	-1.65965	1.4437	0.797028	-0.311325	0.157034	0.724555	0.410857	1.72919	1.27684	-1.13534	-0.376173	-2.01348	-0.485054	-1.1541
Z-score_POS_P10	-1.07681	2.34949	-0.356629	-1.24795	-0.710278	0.491573	-1.09128	-0.644297	2.43476	-0.74372	-0.715379	0.312876	3.49229	0.980622	2.62088	-1.60064	-2.40954	-1.56203	0.617342	-1.1541
Z-score_POS_P11	-1.07681	0.853	-1.31189	-1.61073	-0.710278	-1.55665	-1.09128	-0.346012	1.34294	1.85065	-0.715379	2.37127	3.83467	3.60061	-0.739224	-1.60064	-1.9012	-1.56203	-0.485054	-0.341353
Z-score_POS_P12	-0.481886	-0.269369	-0.356629	-0.885176	0.435332	-0.327715	-1.65965	-0.346012	-0.294791	0.121071	1.02945	-0.510482	1.438	4.34917	1.27684	-0.204734	-0.884515	-1.11057	-2.13865	-0.341353
Z-score_POS_P13	-1.07681	0.853	-0.675048	-1.97351	0.0534618	-0.737359	-1.65965	-0.644297	0.251118	0.553466	1.46566	0.724555	1.438	3.97489	3.96493	-1.13534	-1.39286	-2.01348	-0.485054	-1.1541
Z-score_POS_P14	0.113035	1.97537	-0.675048	-0.885176	-0.710278	0.0819288	-0.522904	0.548846	4.6184	-0.74372	0.157034	1.95959	-0.273905	-0.142228	-0.0672022	0.26057	-1.39286	-2.01348	-1.58745	-1.1541
Z-score_POS_P15	-1.67173	-0.269369	-1.6303	-1.24795	-0.710278	-0.327715	-0.522904	-0.0477257	-0.294791	0.121071	1.90186	-0.098803	4.86181	3.22632	-2.08327	-0.670037	0.132169	-0.207668	-1.58745	-0.341353
FREQ_POS_P1	0.024	0.12	0.032	0.056	0.064	0.08	0	0.088	0.04	0.048	0.064	0.064	0.056	0.12	0.032	0.008	0.04	0.04	0.016	0.008
FREQ_POS_P2	0.04	0.032	0.08	0.04	0.072	0.032	0.016	0.104	0.056	0.088	0.072	0.048	0.08	0.12	0.016	0.048	0.024	0.024	0.008	0
FREQ_POS_P3	0.024	0.128	0.064	0.024	0.104	0.104	0	0.112	0.024	0.032	0.056	0.04	0.064	0.104	0.032	0.016	0.048	0.024	0	0
FREQ_POS_P4	0.064	0.064	0.064	0.04	0.072	0.072	0	0.072	0.048	0.048	0.088	0.064	0.064	0.144	0.04	0.016	0	0.032	0.008	0
FREQ_POS_P5	0.08	0.072	0.12	0.04	0.056	0.032	0.008	0.12	0.024	0.048	0.064	0.056	0.064	0.088	0.024	0.024	0.008	0.032	0.024	0.016
FREQ_POS_P6	0.072	0.096	0.048	0.032	0.064	0.056	0	0.128	0.04	0.032	0.08	0.048	0.088	0.088	0.024	0.04	0	0.024	0.032	0.008
FREQ_POS_P7	0.08	0.128	0.096	0.04	0.088	0.064	0.008	0.096	0.04	0.024	0.032	0.064	0.04	0.112	0.024	0.024	0.008	0.016	0.008	0.008
FREQ_POS_P8	0	0	0.312	0	0	0.288	0	0	0	0	0	0	0.4	0	0	0	0	0	0	0
FREQ_POS_P9	0.072	0.128	0.056	0.016	0.04	0.048	0	0.136	0.056	0.032	0.048	0.064	0.072	0.104	0.04	0.008	0.032	0.024	0.024	0
FREQ_POS_P10	0.04	0.12	0.072	0.032	0.04	0.056	0.008	0.08	0.08	0.024	0.032	0.056	0.144	0.088	0.056	0	0	0.032	0.04	0
FREQ_POS_P11	0.04	0.088	0.048	0.024	0.04	0.016	0.008	0.088	0.064	0.072	0.032	0.096	0.152	0.144	0.016	0	0.008	0.032	0.024	0.008
FREQ_POS_P12	0.056	0.064	0.072	0.04	0.064	0.04	0	0.088	0.04	0.04	0.064	0.04	0.096	0.16	0.04	0.024	0.024	0.04	0	0.008
FREQ_POS_P13	0.04	0.088	0.064	0.016	0.056	0.032	0	0.08	0.048	0.048	0.072	0.064	0.096	0.152	0.072	0.008	0.016	0.024	0.024	0
FREQ_POS_P14	0.072	0.112	0.064	0.04	0.04	0.048	0.016	0.112	0.112	0.024	0.048	0.088	0.056	0.064	0.024	0.032	0.016	0.024	0.008	0
FREQ_POS_P15	0.024	0.064	0.04	0.032	0.04	0.04	0.016	0.096	0.04	0.04	0.08	0.048	0.176	0.136	0	0.016	0.04	0.056	0.008	0.008
FREQ_REF	0.06896	0.06976	0.08096	0.05952	0.05488	0.0464	0.02336	0.09728	0.04432	0.03776	0.04512	0.04992	0.0624	0.06704	0.0248	0.02752	0.03792	0.05968	0.03104	0.01136	0
SD_REF	0.0268943	0.0213833	0.0251241	0.0220521	0.0209495	0.0195292	0.0140752	0.0268199	0.0146544	0.0185016	0.0183399	0.0194326	0.0233658	0.0213742	0.0119044	0.0171931	0.0157374	0.0177206	0.0145138	0.00984318
CARBOXYLATION
Parameter	G	A	S	P	V	T	C	L	I	N	D	Q	K	E	M	H	F	R	Y	W	X
Fold_Change_POS_P1	1.1111111111111112	1.4200298953662183	-1.496	-11.18	1.3020833333333333	1.0204081632653061	-2.06	1.1702127659574468	-2.16	-1.192	1.4218009478672986	1.0158013544018059	1.5810276679841897	1.6248153618906942	-1.105	-1.145	-1.735	-1.01091	-100.101	-1.21
Fold_Change_POS_P2	1.0256410256410255	1.2705530642750373	-1.66222	-1.01636	-1.152	1.2244897959183672	-2.06	1.1702127659574468	-1.08	-1.192	1.6587677725118484	1.0158013544018059	1.0869565217391304	1.1078286558345642	2.4886877828054295	1.5283842794759825	-2.31333	-3.70667	-1.49333	-2.42
Fold_Change_POS_P3	1.5384615384615383	1.195814648729447	-1.496	-1.24222	-1.04727	1.1224489795918366	-2.06	1.2234042553191489	-2.16	-1.98667	-1.055	1.3544018058690745	1.383399209486166	1.1816838995568686	-1.105	-1.145	-2.31333	-1.01091	1.1160714285714286	-2.42
Fold_Change_POS_P4	1.282051282051282	1.046337817638266	-1.87	-1.3975	1.3888888888888886	-1.08889	-100.101	-1.175	-1.44	-1.192	1.1848341232227488	1.6930022573363432	1.1857707509881423	2.1418020679468244	-1.105	1.0917030567685588	-1.388	-2.224	-1.49333	-100.101
Fold_Change_POS_P5	1.1111111111111112	1.1210762331838566	-1.66222	-1.3975	1.0416666666666665	1.1224489795918366	-2.06	1.1170212765957448	-1.23429	1.8456375838926176	1.3033175355450237	1.580135440180587	-1.012	1.4771048744460857	2.0361990950226243	-2.29	-3.47	-2.224	-2.24	-2.42
Fold_Change_POS_P6	1.0256410256410255	-1.02923	-1.496	-1.3975	-1.64571	-1.225	-100.101	1.0638297872340425	-1.08	1.174496644295302	1.3033175355450237	1.4672686230248309	2.1739130434782608	1.03397	1.3574660633484161	1.3100436681222707	-1.735	-1.39	1.7857142857142858	-100.101
Fold_Change_POS_P7	-1.4625	1.046337817638266	-2.13714	1.3416815742397137	1.2152777777777777	1.4285714285714284	-4.12	1.0638297872340425	-2.16	1.342281879194631	1.6587677725118484	-1.1075	-1.012	1.4032496307237814	1.8099547511312215	-4.58	-1.735	-1.58857	1.7857142857142858	-2.42
Fold_Change_POS_P8	-100.101	-100.101	-100.101	-100.101	-100.101	-100.101	-100.101	-100.101	-100.101	-100.101	4.146919431279621	-100.101	5.632411067193676	4.579025110782865	7.013574660633483	-100.101	-100.101	-100.101	-100.101	-100.101
Fold_Change_POS_P9	1.282051282051282	1.345291479820628	-1.66222	-2.795	1.0416666666666665	-1.08889	-100.101	1.1702127659574468	1.5046296296296298	1.174496644295302	1.066350710900474	-1.1075	1.284584980237154	1.6248153618906942	-1.105	1.0917030567685588	-3.47	-2.78	1.5625	-1.21
Fold_Change_POS_P10	-1.3	1.345291479820628	-2.13714	1.520572450805009	-1.28	-4.9	-4.12	-1.04444	-1.23429	1.174496644295302	1.3033175355450237	1.9187358916478556	1.6798418972332014	1.4032496307237814	-1.47333	-1.145	-1.735	1.169064748201439	-2.24	-100.101
Fold_Change_POS_P11	-1.3	1.6442451420029895	-2.13714	-1.01636	-1.04727	-1.225	-4.12	-1.175	-1.44	1.5100671140939597	1.1848341232227488	1.0158013544018059	2.6679841897233203	1.1078286558345642	-1.47333	-1.52667	-2.31333	-1.39	1.5625	-100.101
Fold_Change_POS_P12	-1.3	1.5695067264573992	-1.36	-1.3975	-1.28	-1.225	-4.12	1.0106382978723405	1.388888888888889	-1.192	-1.055	-1.1075	2.569169960474308	1.329394387001477	1.3574660633484161	-2.29	1.0086455331412103	-2.78	-1.49333	-100.101
Fold_Change_POS_P13	-1.17	1.195814648729447	-1.496	1.3416815742397137	-1.152	-1.225	-1.37333	1.3829787234042554	-2.16	-1.192	-2.11	1.6930022573363432	1.7786561264822134	1.4771048744460857	1.583710407239819	-1.145	-3.47	-2.224	-2.24	-2.42
Fold_Change_POS_P14	-1.67143	1.2705530642750373	-1.66222	-1.86333	-1.92	-1.63333	-1.03	-1.04444	1.1574074074074074	-1.98667	1.4218009478672986	2.0316027088036117	2.2727272727272725	1.1078286558345642	1.8099547511312215	-2.29	1.1527377521613833	-1.39	-1.12	-2.42
Fold_Change_POS_P15	-1.95	1.345291479820628	-1.24667	-1.3975	1.3888888888888886	-1.225	1.2135922330097089	-1.56667	1.0416666666666667	-1.192	-1.055	1.2415349887133182	1.6798418972332014	1.6248153618906942	1.1312217194570136	-1.145	-2.31333	-1.112	1.3392857142857142	-100.101
Z-score_POS_P1	0.40676104220358344	1.5626621409135684	-1.39673	-3.34668	0.9875387136804393	0.056777497395766666	-1.03576	0.8000000000000002	-1.4446	-0.380494	1.01204	0.0471492	1.7042638163357735	2.280358783006633	-0.210982	-0.266449	-1.12808	-0.0398073	-2.23726	-0.280089
Z-score_POS_P2	0.0938679	1.0065546174567825	-1.67833	-0.0591751	-0.431339	0.6245524713534355	-1.03576	0.8000000000000002	-0.199255	-0.380494	1.5805996613994464	0.0471492	0.2550598908801837	0.393537	3.3053822093833793	1.1117342937075043	-1.51178	-2.69363	-0.739096	-0.946967
Z-score_POS_P3	1.9712265891404437	0.7285008557283895	-1.39673	-0.716677	-0.147563	0.3406649843746011	-1.03576	1.05	-1.4446	-1.17319	-0.125083	1.0574887644423945	1.1245822461535375	0.6630830503778152	-0.210982	-0.266449	-1.51178	-0.0398073	0.2596822162185841	-0.946967
Z-score_POS_P4	1.0325472609783275	0.1723933322716037	-1.95993	-1.04543	1.2713142061173472	-0.22711	-2.0129	-0.7	-0.821926	-0.380494	0.44347760283869364	2.067828348304555	0.5449006759713017	4.167180471073587	-0.210982	0.19294562122196346	-0.744381	-2.03017	-0.739096	-1.61385
Z-score_POS_P5	0.40676104220358344	0.4504470939999966	-1.67833	-1.04543	0.13621223636971544	0.3406649843746011	-1.03576	0.5500000000000002	-0.51059	1.9975928062917763	0.7277581174788819	1.731048487017168	-0.0347809	1.7412668721303606	2.300706765801805	-1.18524	-1.89548	-2.03017	-1.23848	-0.946967
Z-score_POS_P6	0.0938679	-0.10566	-1.39673	-1.04543	-1.28267	-0.510997	-2.0129	0.30000000000000016	-0.199255	0.41220169018719194	0.7277581174788819	1.3942686257297814	3.4433085268824812	0.12399113950154267	0.7936936004294435	0.6523399574647338	-1.12808	-1.03499	1.757848848248877	-1.61385
Z-score_POS_P7	-1.1577	0.1723933322716037	-2.24153	1.255828179219558	0.7037632212435314	1.1923274453111044	-1.52433	0.30000000000000016	-1.4446	0.808549	1.5805996613994464	-0.289631	-0.0347809	1.4717209166922243	1.7983690440110178	-1.64463	-1.12808	-1.36672	1.757848848248877	-0.946967
Z-score_POS_P8	-3.66085	-3.72036	-4.21273	-3.67543	-3.26909	-2.7821	-2.0129	-4.7	-2.68994	-2.36223	7.550490468843399	-2.98387	13.587736005071609	13.062197000532084	13.352136645199122	-2.10403	-2.66289	-3.68881	-2.23726	-1.61385
Z-score_POS_P9	1.0325472609783275	1.2846083791851755	-1.67833	-2.36043	0.13621223636971544	-0.22711	-2.0129	0.8000000000000002	1.3574234830821414	0.41220169018719194	0.15919708819850542	-0.289631	0.8347414610624196	2.280358783006633	-0.210982	0.19294562122196346	-1.89548	-2.3619	1.258459970905446	-0.280089
Z-score_POS_P10	-0.844811	1.2846083791851755	-2.24153	1.9133298437324155	-0.715114	-2.21432	-1.52433	-0.2	-0.51059	0.41220169018719194	0.7277581174788819	2.7413880708793283	1.9941046014268915	1.4717209166922243	-0.71332	-0.266449	-1.12808	0.6236476565888871	-1.23848	-1.61385
Z-score_POS_P11	-0.844811	2.3968234260987473	-2.24153	-0.0591751	-0.147563	-0.510997	-1.52433	-0.7	-0.821926	1.2048972482394842	0.44347760283869364	0.0471492	4.892512452338071	0.393537	-0.71332	-0.725843	-1.51178	-1.03499	1.258459970905446	-1.61385
Z-score_POS_P12	-0.844811	2.118769664370354	-1.11513	-1.04543	-0.715114	-0.510997	-1.52433	0.05	1.0460878218247696	-0.380494	-0.125083	-0.289631	4.602671667246953	1.202174961254088	0.7936936004294435	-1.18524	0.023022081247934163	-2.3619	-0.739096	-1.61385
Z-score_POS_P13	-0.531918	0.7285008557283895	-1.39673	1.255828179219558	-0.431339	-0.510997	-0.547196	1.8	-1.4446	-0.380494	-1.26221	2.067828348304555	2.2839453865180093	1.7412668721303606	1.2960313222202307	-0.266449	-1.89548	-2.03017	-1.23848	-0.946967
Z-score_POS_P14	-1.4706	1.0065546174567825	-1.67833	-1.70293	-1.56644	-1.07877	-0.0586281	-0.2	0.42341649931002595	-1.17319	1.01204	3.078167932166715	3.733149311973599	0.393537	1.7983690440110178	-1.18524	0.4067234353801692	-1.03499	-0.239707	-0.946967
Z-score_POS_P15	-1.78349	1.2846083791851755	-0.833535	-1.04543	1.2713142061173472	-0.510997	0.42993954513486166	-1.7	0.11208083805265415	-0.380494	-0.125083	0.7207089031550078	1.9941046014268915	2.280358783006633	0.2913558786386563	-0.266449	-1.51178	-0.371535	0.7590710935620151	-1.61385
FREQ_POS_P1	0.0702703	0.10270270270270271	0.0540541	0.00540541	0.0810811	0.0540541	0.010810810810810811	0.11891891891891893	0.021621621621621623	0.027027	0.0648649	0.0486486	0.0864865	0.11891891891891893	0.021621621621621623	0.021621621621621623	0.021621621621621623	0.0594595	0	0.010810810810810811
FREQ_POS_P2	0.0648649	0.0918919	0.0486486	0.0594595	0.0540541	0.0648649	0.010810810810810811	0.11891891891891893	0.043243243243243246	0.027027	0.0756757	0.0486486	0.0594595	0.0810811	0.0594595	0.0378378	0.016216216216216217	0.016216216216216217	0.016216216216216217	0.00540541
FREQ_POS_P3	0.0972973	0.0864865	0.0540541	0.0486486	0.0594595	0.0594595	0.010810810810810811	0.12432432432432433	0.021621621621621623	0.016216216216216217	0.043243243243243246	0.0648649	0.0756757	0.0864865	0.021621621621621623	0.021621621621621623	0.016216216216216217	0.0594595	0.027027	0.00540541
FREQ_POS_P4	0.0810811	0.0756757	0.043243243243243246	0.043243243243243246	0.0864865	0.0486486	0	0.0864865	0.032432432432432434	0.027027	0.0540541	0.0810811	0.0648649	0.15675675675675677	0.021621621621621623	0.027027	0.027027	0.027027	0.016216216216216217	0
FREQ_POS_P5	0.0702703	0.0810811	0.0486486	0.043243243243243246	0.0648649	0.0594595	0.010810810810810811	0.11351351351351352	0.0378378	0.0594595	0.0594595	0.0756757	0.0540541	0.10810810810810811	0.0486486	0.010810810810810811	0.010810810810810811	0.027027	0.010810810810810811	0.00540541
FREQ_POS_P6	0.0648649	0.0702703	0.0540541	0.043243243243243246	0.0378378	0.043243243243243246	0	0.10810810810810811	0.043243243243243246	0.0378378	0.0594595	0.0702703	0.11891891891891893	0.0756757	0.032432432432432434	0.032432432432432434	0.021621621621621623	0.043243243243243246	0.043243243243243246	0
FREQ_POS_P7	0.043243243243243246	0.0756757	0.0378378	0.0810811	0.0756757	0.0756757	0.00540541	0.10810810810810811	0.021621621621621623	0.043243243243243246	0.0756757	0.043243243243243246	0.0540541	0.10270270270270271	0.043243243243243246	0.00540541	0.021621621621621623	0.0378378	0.043243243243243246	0.00540541
FREQ_POS_P8	0	0	0	0	0	0	0	0	0	0	0.1891891891891892	0	0.3081081081081081	0.33513513513513515	0.16756756756756758	0	0	0	0	0
FREQ_POS_P9	0.0810811	0.0972973	0.0486486	0.021621621621621623	0.0648649	0.0486486	0	0.11891891891891893	0.0702703	0.0378378	0.0486486	0.043243243243243246	0.0702703	0.11891891891891893	0.021621621621621623	0.027027	0.010810810810810811	0.021621621621621623	0.0378378	0.010810810810810811
FREQ_POS_P10	0.0486486	0.0972973	0.0378378	0.0918919	0.0486486	0.010810810810810811	0.00540541	0.0972973	0.0378378	0.0378378	0.0594595	0.0918919	0.0918919	0.10270270270270271	0.016216216216216217	0.021621621621621623	0.021621621621621623	0.0702703	0.010810810810810811	0
FREQ_POS_P11	0.0486486	0.11891891891891893	0.0378378	0.0594595	0.0594595	0.043243243243243246	0.00540541	0.0864865	0.032432432432432434	0.0486486	0.0540541	0.0486486	0.14594594594594595	0.0810811	0.016216216216216217	0.016216216216216217	0.016216216216216217	0.043243243243243246	0.0378378	0
FREQ_POS_P12	0.0486486	0.11351351351351352	0.0594595	0.043243243243243246	0.0486486	0.043243243243243246	0.00540541	0.10270270270270271	0.0648649	0.027027	0.043243243243243246	0.043243243243243246	0.14054054054054055	0.0972973	0.032432432432432434	0.010810810810810811	0.0378378	0.021621621621621623	0.016216216216216217	0
FREQ_POS_P13	0.0540541	0.0864865	0.0540541	0.0810811	0.0540541	0.043243243243243246	0.016216216216216217	0.14054054054054055	0.021621621621621623	0.027027	0.021621621621621623	0.0810811	0.0972973	0.10810810810810811	0.0378378	0.021621621621621623	0.010810810810810811	0.027027	0.010810810810810811	0.00540541
FREQ_POS_P14	0.0378378	0.0918919	0.0486486	0.032432432432432434	0.032432432432432434	0.032432432432432434	0.021621621621621623	0.0972973	0.0540541	0.016216216216216217	0.0648649	0.0972973	0.12432432432432433	0.0810811	0.043243243243243246	0.010810810810810811	0.043243243243243246	0.043243243243243246	0.021621621621621623	0.00540541
FREQ_POS_P15	0.032432432432432434	0.0972973	0.0648649	0.043243243243243246	0.0864865	0.043243243243243246	0.027027	0.0648649	0.0486486	0.027027	0.043243243243243246	0.0594595	0.0918919	0.11891891891891893	0.027027	0.021621621621621623	0.016216216216216217	0.0540541	0.032432432432432434	0
FREQ_REF	0.0632432	0.0723243	0.0808649	0.0604324	0.0622703	0.052973	0.0222703	0.10162162162162162	0.0467027	0.0322162	0.0456216	0.0478919	0.0547027	0.0731892	0.023891891891891896	0.0247568	0.037513513513513515	0.0601081	0.024216216216216217	0.013081081081081082	1.0810810810810813E-4
SD_REF	0.0172756	0.0194401	0.019195364248079497	0.016442256186257005	0.019048175580585747	0.0190407	0.011063780502592938	0.021621621621621623	0.017362	0.013638036319231713	0.0190143	0.016050263174117684	0.018649567912625186	0.020053743327808918	0.010760500696892997	0.0117664	0.014087532783484888	0.0162947	0.010824	0.00810553
DEAMIDATION
Parameter	G	A	S	P	V	T	C	L	I	N	D	Q	K	E	M	H	F	R	Y	W	X
Fold_Change_POS_P1	-1.359	1.0855263157894737	-1.63	-1.36526	1.0113268608414239	1.3339466421343147	-3.44	-1.17714	1.1727078891257996	1.251646903820817	-1.14842	1.085883514313919	1.695583596214511	1.5191545574636725	1.2415349887133182	-2.1	-1.40545	-1.0104	1.1565836298932384	-1.41
Fold_Change_POS_P2	-1.0872	-1.12593	-1.55913	-2.16167	1.4967637540453074	1.1499540018399264	-2.58	1.116504854368932	1.439232409381663	-1.68667	-1.091	1.2339585389930898	1.695583596214511	1.023778071334214	1.0158013544018059	-1.75	1.0996119016817594	1.1084718923198735	-1.124	-2.82
Fold_Change_POS_P3	-1.00667	-1.216	-1.37923	-1.08083	1.3349514563106795	-1.03524	-10.32	-1.03	1.0660980810234542	1.0540184453227932	-1.21222	-1.55846	1.2618296529968454	1.3540290620871864	1.128668171557562	-1.3125	1.29366	1.3064133016627077	1.1565836298932384	-1.128
Fold_Change_POS_P4	-1.0872	1.4144736842105263	-1.15677	-2.35818	-1.07478	1.0579576816927323	-3.44	-1.21176	1.279317697228145	-1.012	-1.21222	1.5301085883514312	1.1829652996845426	1.2879788639365919	1.128668171557562	-2.1	-1.18923	-1.0104	1.4234875444839858	1.2411347517730498
Fold_Change_POS_P5	-1.29429	1.118421052631579	-1.88737	-1.12783	1.6990291262135921	-1.03524	-5.16	1.019417475728155	1.5991471215351813	-1.68667	1.1915673693858846	1.1352418558736426	1.2618296529968454	1.023778071334214	-2.215	-3.5	1.0996119016817594	1.0688836104513064	1.0676156583629894	1.4184397163120568
Fold_Change_POS_P6	-1.0872	1.118421052631579	-1.55913	-1.44111	1.1731391585760518	1.1039558417663293	-2.064	-1.58462	1.7590618336886992	-1.012	1.237396883593034	1.3326752221125369	1.3406940063091481	1.321003963011889	1.0158013544018059	-2.625	1.034928848641656	-1.32947	1.2455516014234878	-1.41
Fold_Change_POS_P7	1.2141280353200883	-1.01333	-1.88737	-1.99538	1.1731391585760518	1.56394	-1.29	1.1650485436893203	1.1727078891257996	-1.16769	-1.98364	-1.06632	1.0646687697160884	1.4861294583883753	1.2415349887133182	-2.1	-1.03067	-1.263	2.0462633451957295	-5.64
Fold_Change_POS_P8	-100.101	-100.101	-100.101	-100.101	-100.101	-100.101	-100.101	-100.101	-100.101	18.115942028985508	-100.101	7.453109575518262	-100.101	-100.101	-100.101	-100.101	-100.101	-100.101	-100.101	-100.101
Fold_Change_POS_P9	2.023546725533481	1.743421052631579	-1.88737	-1.72933	1.0113268608414239	-1.27882	-2.58	-1.14444	-1.34	1.1857707509881423	1.008249312557287	1.2339585389930898	-1.0144	1.1228533685601059	-1.47667	1.4285714285714286	-1.28833	-1.32947	-1.02182	-5.64
Fold_Change_POS_P10	-1.23545	-1.32174	-1.70762	-2.16167	1.1731391585760518	-1.20778	-2.58	1.0679611650485437	1.5458422174840085	1.251646903820817	-1.091	-1.19176	1.695583596214511	1.321003963011889	1.4672686230248306	1.238095238095238	1.0996119016817594	-1.0525	1.3345195729537367	-1.88
Fold_Change_POS_P11	1.1037527593818985	-1.38182	-1.19533	-1.17909	-1.03	-1.14421	-2.58	-1.05641	-1.1725	2.1739130434782608	1.5123739688359303	1.1352418558736426	1.1041009463722398	-1.04414	1.128668171557562	-1.3125	-1.18923	1.1480601741884402	-1.87333	1.4184397163120568
Fold_Change_POS_P12	-1.04538	1.0526315789473686	-1.4344	-1.44111	1.0922330097087378	-1.03524	-2.58	1.0679611650485437	1.279317697228145	-1.08429	1.237396883593034	-1.26625	1.0646687697160884	1.3540290620871864	-1.772	1.0476190476190477	-1.10429	1.227236737925574	1.3345195729537367	-1.41
Fold_Change_POS_P13	1.0669610007358352	1.1513157894736843	-1.08667	-1.0376	-1.545	-1.03524	-3.44	-1.03	1.1727078891257996	1.0540184453227932	1.0540788267644363	-1.013	1.3801261829652998	1.2219286657859976	1.2415349887133182	-1.3125	-1.18923	1.1876484560570073	-1.60571	-2.82
Fold_Change_POS_P14	1.0301692420897721	1.118421052631579	-1.32815	1.040863531225906	1.1731391585760518	-1.14421	-10.32	1.1407766990291262	-1.34	1.0540184453227932	-1.03905	-1.44714	1.695583596214511	1.3540290620871864	-1.47667	-1.5	1.29366	-1.20286	-1.405	-1.88
Fold_Change_POS_P15	1.1037527593818985	1.348684210526316	-1.55913	-1.12783	1.3754045307443366	1.1499540018399264	-1.47429	-1.11351	-1.876	1.1198945981554678	1.2832263978001834	-1.06632	1.5378548895899053	1.0568031704095113	1.128668171557562	-2.625	-1.71778	1.1480601741884402	-1.405	-5.64
Z-score_POS_P1	-1.4242	0.5482524621471876	-2.4331	-1.32769	0.0640619	1.772960906256137	-2.12601	-0.904559	0.7400865394449632	0.8441676065544741	-0.60879	0.3620737008397423	3.8298361671165506	3.017252808002348	0.6519084749195875	-1.70732	-1.11613	-0.0596282	0.5640231074412639	-0.674687
Z-score_POS_P2	-0.432418	-0.716946	-2.25755	-2.66686	2.809570431532685	0.7961229413767229	-1.83557	0.7003040173867544	1.8821953966131153	-1.3657	-0.392907	0.9863387022875735	3.8298361671165506	0.1381947850993442	0.0426482	-1.3969	0.3853885337881887	0.6283899073143375	-0.39738	-1.49748
Z-score_POS_P3	-0.0357042	-1.13868	-1.73091	-0.371141	1.8944	-0.180715	-2.70689	-0.175076	0.2832429965777016	0.1812087532394423	-0.824673	-1.51072	1.4416163350143933	2.057566800368013	0.3472783464524903	-0.776055	1.136145417791153	1.7750868184718855	0.5640231074412639	-0.263293
Z-score_POS_P4	-0.432418	2.6569157780979107	-0.853165	-2.85817	-0.393523	0.30770395893701596	-2.12601	-1.05046	1.196930082312224	-0.0397775	-0.824673	2.234868705183236	1.0073945473594557	1.6736923973142799	0.3472783464524903	-1.70732	-0.615621	-0.0596282	1.525426131488873	0.5594968726307227
Z-score_POS_P5	-1.22585	0.7591187937422603	-2.95975	-0.56245	3.9535323336225394	-0.180715	-2.41645	0.11671733623112501	2.5674607109140073	-1.3657	0.90239	0.570162	1.4416163350143933	0.1381947850993442	-1.4805	-2.32817	0.3853885337881887	0.3990505250828271	0.2435554327587278	0.9708916319180185
Z-score_POS_P6	-0.432418	0.7591187937422603	-2.25755	-1.519	0.9792313881889158	0.5519134501568694	-1.54514	-2.21763	3.252726025214898	-0.0397775	1.1182732699306197	1.402515369919461	1.8758381226693308	1.865629598841146	0.0426482	-2.01774	0.13513623912053402	-1.43566	0.8844907821238006	-0.674687
Z-score_POS_P7	1.1544365843412854	-0.0843465	-2.95975	-2.47555	0.9792313881889158	2.994008362355405	-0.673818	0.9920973579645687	0.7400865394449632	-0.48175	-2.33585	-0.262191	0.35606186587704874	2.8253156064754807	0.6519084749195875	-1.70732	-0.115116	-1.20633	3.7686998542666275	-1.90887
Z-score_POS_P8	-5.39134	-6.41034	-6.29516	-4.96257	-5.65575	-5.30911	-2.99733	-6.01094	-4.28519	57.41665642277054	-4.71056	27.205468763096494	-5.50593	-5.81186	-2.69902	-3.25943	-3.8689	-5.79311	-3.60206	-2.32027
Z-score_POS_P9	5.518286215871918	4.765579094048634	-2.95975	-2.09293	0.0640619	-1.15755	-1.83557	-0.758663	-1.08729	0.6231813221161301	0.0388589	0.9863387022875735	-0.0781599	0.7140063896799452	-0.871242	1.3968992209992523	-0.865873	-1.43566	-0.0769122	-1.90887
Z-score_POS_P10	-1.02749	-1.56041	-2.60865	-2.66686	0.9792313881889158	-0.913343	-1.83557	0.40851067680894015	2.339038939480376	0.8441676065544741	-0.392907	-0.678368	3.8298361671165506	1.865629598841146	1.2611687318537812	0.7760551227773622	0.3853885337881887	-0.288968	1.204958456806337	-1.08608
Z-score_POS_P11	0.5593661800416545	-1.77128	-1.02871	-0.75376	-0.164731	-0.669134	-1.83557	-0.320973	-0.630444	3.9379755886912897	2.41357	0.570162	0.5731727597045182	-0.24568	0.3472783464524903	-0.776055	-0.615621	0.8577292895458466	-1.67925	0.9708916319180185
Z-score_POS_P12	-0.234061	0.33738613055211597	-1.90646	-1.519	0.5216466273529737	-0.180715	-1.83557	0.40851067680894015	1.196930082312224	-0.260764	1.1182732699306197	-0.886456	0.35606186587704874	2.057566800368013	-1.17587	0.15521102455547245	-0.365368	1.316408054008866	1.204958456806337	-0.674687
Z-score_POS_P13	0.3610093786084434	0.9699851253373332	-0.502068	-0.179831	-1.99507	-0.180715	-2.12601	-0.175076	0.7400865394449632	0.1812087532394423	0.25474178735871283	-0.054103	2.0929490164968003	1.289817994260546	0.6519084749195875	-0.776055	-0.615621	1.087068671777357	-1.35878	-1.49748
Z-score_POS_P14	0.16265257717523346	0.7591187937422603	-1.55536	0.2027882603402906	0.9792313881889158	-0.669134	-2.70689	0.8462006876756611	-1.08729	0.1812087532394423	-0.177024	-1.30263	3.8298361671165506	2.057566800368013	-0.871242	-1.08648	1.136145417791153	-0.976986	-1.03832	-1.08608
Z-score_POS_P15	0.5593661800416545	2.235183114907766	-2.25755	-0.56245	2.1231932902787714	0.7961229413767229	-0.964257	-0.612766	-2.00097	0.40219503767778625	1.3341561405735969	-0.262191	2.9613925918066752	0.33013198662621157	0.3472783464524903	-2.01774	-1.61663	0.8577292895458466	-1.03832	-1.90887
FREQ_POS_P1	0.046948356807511735	0.0774648	0.051643192488262914	0.0446009	0.0586854	0.0680751	0.00704225	0.0821596	0.051643192488262914	0.0446009	0.0446009	0.051643192488262914	0.10093896713615023	0.107981	0.025821596244131457	0.011737089201877934	0.025821596244131457	0.0586854	0.0305164	0.00938967
FREQ_POS_P2	0.0586854	0.0633803	0.0539906	0.028169014084507043	0.0868545	0.0586854	0.00938967	0.107981	0.0633803	0.0211268	0.046948356807511735	0.0586854	0.10093896713615023	0.07277	0.0211268	0.014084507042253521	0.0399061	0.0657277	0.023474178403755867	0.00469484
FREQ_POS_P3	0.0633803	0.0586854	0.0610329	0.056338028169014086	0.0774648	0.0492958	0.00234742	0.0938967	0.046948356807511735	0.0375587	0.0422535	0.0305164	0.0751174	0.0962441	0.023474178403755867	0.018779342723004695	0.046948356807511735	0.0774648	0.0305164	0.011737089201877934
FREQ_POS_P4	0.0586854	0.10093896713615023	0.07277	0.025821596244131457	0.0539906	0.0539906	0.00704225	0.0798122	0.056338028169014086	0.035211267605633804	0.0422535	0.07277	0.0704225	0.0915493	0.023474178403755867	0.011737089201877934	0.0305164	0.0586854	0.0375587	0.0164319
FREQ_POS_P5	0.0492958	0.0798122	0.0446009	0.0539906	0.0985915	0.0492958	0.00469484	0.0985915	0.0704225	0.0211268	0.0610329	0.0539906	0.0751174	0.07277	0.00938967	0.00704225	0.0399061	0.0633803	0.028169014084507043	0.018779342723004695
FREQ_POS_P6	0.0586854	0.0798122	0.0539906	0.0422535	0.0680751	0.056338028169014086	0.011737089201877934	0.0610329	0.0774648	0.035211267605633804	0.0633803	0.0633803	0.0798122	0.0938967	0.0211268	0.00938967	0.0375587	0.0446009	0.0328638	0.00938967
FREQ_POS_P7	0.0774648	0.0704225	0.0446009	0.0305164	0.0680751	0.0798122	0.018779342723004695	0.11267605633802817	0.051643192488262914	0.0305164	0.025821596244131457	0.0446009	0.0633803	0.1056338028169014	0.025821596244131457	0.011737089201877934	0.035211267605633804	0.046948356807511735	0.0539906	0.00234742
FREQ_POS_P8	0	0	0	0	0	0	0	0	0	0.6455399061032864	0	0.3544600938967136	0	0	0	0	0	0	0	0
FREQ_POS_P9	0.12910798122065728	0.12441314553990611	0.0446009	0.035211267605633804	0.0586854	0.0399061	0.00938967	0.084507	0.0328638	0.0422535	0.051643192488262914	0.0586854	0.0586854	0.0798122	0.014084507042253521	0.035211267605633804	0.028169014084507043	0.0446009	0.025821596244131457	0.00234742
FREQ_POS_P10	0.051643192488262914	0.0539906	0.0492958	0.028169014084507043	0.0680751	0.0422535	0.00938967	0.10328638497652583	0.0680751	0.0446009	0.046948356807511735	0.0399061	0.10093896713615023	0.0938967	0.0305164	0.0305164	0.0399061	0.056338028169014086	0.035211267605633804	0.00704225
FREQ_POS_P11	0.0704225	0.051643192488262914	0.0704225	0.051643192488262914	0.056338028169014086	0.0446009	0.00938967	0.0915493	0.0375587	0.0774648	0.0774648	0.0539906	0.0657277	0.0680751	0.023474178403755867	0.018779342723004695	0.0305164	0.0680751	0.014084507042253521	0.018779342723004695
FREQ_POS_P12	0.0610329	0.0751174	0.0586854	0.0422535	0.0633803	0.0492958	0.00938967	0.10328638497652583	0.056338028169014086	0.0328638	0.0633803	0.0375587	0.0633803	0.0962441	0.011737089201877934	0.025821596244131457	0.0328638	0.07277	0.035211267605633804	0.00938967
FREQ_POS_P13	0.0680751	0.0821596	0.0774648	0.0586854	0.0375587	0.0492958	0.00704225	0.0938967	0.051643192488262914	0.0375587	0.0539906	0.046948356807511735	0.0821596	0.0868545	0.025821596244131457	0.018779342723004695	0.0305164	0.0704225	0.0164319	0.00469484
FREQ_POS_P14	0.0657277	0.0798122	0.0633803	0.0633803	0.0680751	0.0446009	0.00234742	0.11032863849765258	0.0328638	0.0375587	0.0492958	0.0328638	0.10093896713615023	0.0962441	0.014084507042253521	0.0164319	0.046948356807511735	0.0492958	0.018779342723004695	0.00704225
FREQ_POS_P15	0.0704225	0.0962441	0.0539906	0.0539906	0.0798122	0.0586854	0.0164319	0.0868545	0.023474178403755867	0.0399061	0.0657277	0.0446009	0.0915493	0.0751174	0.023474178403755867	0.00938967	0.0211268	0.0680751	0.018779342723004695	0.00234742
FREQ_REF	0.0638028	0.0713615	0.0841784	0.060892	0.0580282	0.051032863849765256	0.024225352112676058	0.0967136	0.0440376	0.0356338	0.051220657276995304	0.0475587	0.0595305	0.0710798	0.0207981	0.024647887323943664	0.0362911	0.0592958	0.026384976525821596	0.0132394	4.694835680751176E-5
SD_REF	0.011834319889282921	0.0111323	0.0133719	0.0122703	0.010260035041757898	0.00961231	0.00808231	0.0160896	0.010276681708764546	0.0106225	0.010873571550091644	0.0112809	0.010812068427303355	0.012230134761275038	0.0077058	0.00756202	0.00938021	0.010235563632965372	0.00732498	0.005706
DIHYDROXYLATION
Parameter	G	A	S	P	V	T	C	L	I	N	D	Q	K	E	M	H	F	R	Y	W	X
Fold_Change_POS_P1	1.6666666666666665	2.1226415094339623	-2.86	1.1235955056179776	-1.075	-1.83	-1.68	2	-2.78	-1.22	1.0695187165775402	-100.101	1.5151515151515151	1.5151515151515151	-1.34	-1.94	-100.101	-100.101	1.0869565217391306	-100.101
Fold_Change_POS_P2	-1.05	1.6509433962264153	-1.90667	1.6853932584269664	-2.15	1.092896174863388	-100.101	-2.16667	1.079136690647482	-2.44	-1.24667	-1.38	1.2626262626262625	1.2987012987012987	1.492537313432836	-1.94	2.380952380952381	1.0928961748633879	1.0869565217391306	3.7037037037037037
Fold_Change_POS_P3	1.4285714285714284	-2.12	-1.90667	2.528089887640449	1.3953488372093024	-1.83	-100.101	-1.3	2.5179856115107913	-1.22	-1.87	1.0869565217391306	2.525252525252525	1.0822510822510822	-100.101	-1.94	-100.101	-1.83	-1.84	-100.101
Fold_Change_POS_P4	1.1904761904761905	-1.41333	-1.90667	1.9662921348314608	1.3953488372093024	2.185792349726776	-100.101	-1.3	1.7985611510791366	-1.22	-1.87	1.4492753623188406	-1.98	-2.31	1.492537313432836	-100.101	1.1904761904761905	1.0928961748633879	-100.101	5.555555555555555
Fold_Change_POS_P5	1.4285714285714284	1.8867924528301887	-5.72	-1.18667	-2.15	1.092896174863388	-100.101	-1.3	1.4388489208633093	-1.22	-3.74	-1.38	1.5151515151515151	1.5151515151515151	-1.34	1.0309278350515463	-2.52	1.639344262295082	1.0869565217391306	5.555555555555555
Fold_Change_POS_P6	1.1904761904761905	-1.06	-5.72	1.1235955056179776	1.3953488372093024	1.912568306010929	-1.68	-1.3	1.4388489208633093	1.639344262295082	-1.24667	1.4492753623188406	1.5151515151515151	-1.155	-1.34	-100.101	-2.52	-3.66	2.173913043478261	1.8518518518518519
Fold_Change_POS_P7	1.9047619047619047	-1.06	1.048951048951049	-3.56	-1.43333	-3.66	-100.101	-2.16667	-1.39	2.0491803278688523	1.0695187165775402	-2.76	2.525252525252525	1.0822510822510822	-100.101	-100.101	-1.26	1.366120218579235	2.717391304347826	1.8518518518518519
Fold_Change_POS_P8	-100.101	-100.101	-100.101	9.550561797752808	-100.101	-100.101	-100.101	-100.101	-100.101	-100.101	-100.101	-100.101	-100.101	-100.101	-100.101	-100.101	-100.101	2.4590163934426226	12.500000000000002	-100.101
Fold_Change_POS_P9	-1.05	-1.06	1.2237762237762237	2.808988764044944	-1.43333	-1.83	-100.101	-6.5	1.7985611510791366	1.2295081967213115	1.6042780748663101	1.0869565217391306	-3.96	1.9480519480519478	-100.101	-1.94	-1.26	-3.66	-1.84	5.555555555555555
Fold_Change_POS_P10	1.9047619047619047	-1.41333	-2.86	-1.18667	-2.15	1.3661202185792352	-100.101	1.076923076923077	2.158273381294964	-2.44	1.6042780748663101	-2.76	-1.98	2.5974025974025974	-1.34	1.0309278350515463	-1.26	-100.101	1.0869565217391306	1.8518518518518519
Fold_Change_POS_P11	-2.1	1.4150943396226416	-1.90667	1.6853932584269664	1.1627906976744187	1.092896174863388	-100.101	-2.16667	-1.39	-2.44	1.3368983957219251	1.0869565217391306	-1.98	1.9480519480519478	-1.34	-100.101	-1.26	-1.83	4.347826086956522	3.7037037037037037
Fold_Change_POS_P12	2.1428571428571423	1.6509433962264153	-1.144	1.6853932584269664	-2.15	-1.22	-100.101	1.076923076923077	1.079136690647482	-2.44	-1.87	-100.101	1.5151515151515151	-1.155	-1.34	1.5463917525773194	-2.52	-1.22	1.0869565217391306	1.8518518518518519
Fold_Change_POS_P13	2.1428571428571423	2.1226415094339623	-2.86	1.404494382022472	-2.15	-3.66	-1.68	1.2307692307692308	2.158273381294964	-2.44	-1.24667	-100.101	-1.98	-2.31	1.492537313432836	1.5463917525773194	-1.26	1.639344262295082	1.0869565217391306	-100.101
Fold_Change_POS_P14	-2.1	-4.24	-1.144	1.9662921348314608	-2.15	1.3661202185792352	-100.101	-2.16667	1.7985611510791366	1.2295081967213115	-1.87	1.0869565217391306	1.5151515151515151	1.2987012987012987	1.492537313432836	2.0618556701030926	1.5873015873015872	-1.22	-1.84	3.7037037037037037
Fold_Change_POS_P15	-1.05	1.179245283018868	1.048951048951049	-1.18667	-2.15	1.3661202185792352	-100.101	1.2307692307692308	1.7985611510791366	1.2295081967213115	-1.24667	-1.38	-1.32	1.2987012987012987	2.238805970149254	1.0309278350515463	-2.52	-1.22	-100.101	3.7037037037037037
Z-score_POS_P1	1.1278532617909345	2.5471505039110984	-1.69477	0.25817711826520956	-0.144742	-0.888033	-0.600276	2.5180816247518085	-1.14423	-0.295935	0.16110611235753713	-1.75549	1.1019883281456404	1.0896106010268685	-0.267399	-0.706181	-1.6206	-2.54651	0.10644002897775882	-0.764925
Z-score_POS_P2	-0.0805609	1.4769191997467719	-1.23919	1.4317094740161618	-1.10969	0.18188618367073023	-1.48303	-1.35589	0.1414213562373095	-0.968515	-0.458533	-0.483397	0.5617979712115029	0.6317910207634783	0.5190683592994781	-0.706181	2.2379725801297377	0.23656135034234838	0.10644002897775882	2.0681311025092817
Z-score_POS_P3	0.7250485254370292	-1.19866	-1.23919	3.1920080076425896	0.8202021649867373	-0.888033	-1.48303	-0.581096	2.712718742370209	-0.295935	-1.07817	0.15265159647881105	3.2627497558821905	0.17397144050008811	-1.05387	-0.706181	-1.6206	-1.15498	-0.55881	-0.764925
Z-score_POS_P4	0.32224378908312407	-0.663543	-1.23919	2.018475651891638	0.8202021649867373	2.3217236386204956	-1.48303	-0.581096	1.4270700493037594	-0.295935	-1.07817	0.7886999151405233	-1.05877	-1.19949	0.5190683592994781	-1.45744	0.3086858731213431	0.23656135034234838	-1.22406	3.48466
Z-score_POS_P5	0.7250485254370292	2.0120348518289353	-2.15036	-0.328589	-1.10969	0.18188618367073023	-1.48303	-0.581096	0.7842457027705345	-0.295935	-1.69781	-0.483397	1.1019883281456404	1.0896106010268685	-0.267399	0.0450754	-0.977505	1.6280987052973392	0.10644002897775882	3.48466
Z-score_POS_P6	0.32224378908312407	-0.128428	-2.15036	0.25817711826520956	0.8202021649867373	1.7867642748830541	-0.600276	-0.581096	0.7842457027705345	1.0492242333628803	-0.458533	0.7886999151405233	1.1019883281456404	-0.283848	-0.267399	-1.45744	-0.977505	-1.85074	1.4369403911997431	0.6516029501056642
Z-score_POS_P7	1.5306579981448398	-0.128428	0.12756351365866106	-1.50212	-0.627213	-1.42299	-1.48303	-1.35589	-0.501403	1.7218038701339575	0.16110611235753713	-1.11945	3.2627497558821905	0.17397144050008811	-1.05387	-1.45744	-0.33441	0.9323300278198438	2.1021905723107355	0.6516029501056642
Z-score_POS_P8	-1.69178	-2.26889	-2.60594	17.86116245452949	-2.07463	-1.95795	-1.48303	-2.51808	-1.78705	-1.64109	-2.31745	-1.75549	-2.13915	-2.11513	-1.05387	-1.45744	-1.6206	3.715404737729825	14.076693832308594	-0.764925
Z-score_POS_P9	-0.0805609	-0.128428	0.583147	3.7787741855180665	-0.627213	-0.888033	-1.48303	-2.13068	1.4270700493037594	0.37664459659180316	1.400383899723208	0.15265159647881105	-1.59896	2.005249761553648	-1.05387	-0.706181	-0.33441	-1.85074	-0.55881	3.48466
Z-score_POS_P10	1.5306579981448398	-0.663543	-1.69477	-0.328589	-1.10969	0.7168455474081715	-1.48303	0.19369858651937008	2.069894395836984	-0.968515	1.400383899723208	-1.11945	-1.05877	3.3787085023438195	-0.267399	0.0450754	-0.33441	-2.54651	0.10644002897775882	0.6516029501056642
Z-score_POS_P11	-0.88617	0.9418035476646082	-1.23919	1.4317094740161618	0.33773	0.18188618367073023	-1.48303	-1.35589	-0.501403	-0.968515	0.7807450060403727	0.15265159647881105	-1.05877	2.005249761553648	-0.267399	-1.45744	-0.33441	-1.15498	4.097941115643712	2.0681311025092817
Z-score_POS_P12	1.9334627344987445	1.4769191997467719	-0.32802	1.4317094740161618	-1.10969	-0.353073	-1.48303	0.19369858651937008	0.1414213562373095	-0.968515	-1.07817	-1.75549	1.1019883281456404	-0.283848	-0.267399	0.7963317188232895	-0.977505	-0.459207	0.10644002897775882	0.6516029501056642
Z-score_POS_P13	1.9334627344987445	2.5471505039110984	-1.69477	0.8449432961406858	-1.10969	-1.42299	-0.600276	0.5810957595581099	2.069894395836984	-0.968515	-0.458533	-1.75549	-1.05877	-1.19949	0.5190683592994781	0.7963317188232895	-0.33441	1.6280987052973392	0.10644002897775882	-0.764925
Z-score_POS_P14	-0.88617	-1.73377	-0.32802	2.018475651891638	-1.10969	0.7168455474081715	-1.48303	-1.35589	1.4270700493037594	0.37664459659180316	-1.07817	0.15265159647881105	1.1019883281456404	0.6317910207634783	0.5190683592994781	1.5475880573358267	0.9517814421241413	-0.459207	-0.55881	2.0681311025092817
Z-score_POS_P15	-0.0805609	0.4066878955824445	0.12756351365866106	-0.328589	-1.10969	0.7168455474081715	-1.48303	0.5810957595581099	1.4270700493037594	0.37664459659180316	-0.458533	-0.483397	-0.518583	0.6317910207634783	1.3055355703592935	0.0450754	-0.977505	-0.459207	-1.22406	2.0681311025092817
FREQ_POS_P1	0.10606060606060606	0.13636363636363635	0.030303030303030304	0.0606061	0.0606061	0.030303030303030304	0.015151515151515152	0.19696969696969696	0.015151515151515152	0.030303030303030304	0.0606061	0	0.0909091	0.10606060606060606	0.015151515151515152	0.015151515151515152	0	0	0.030303030303030304	0
FREQ_POS_P2	0.0606061	0.10606060606060606	0.045454545454545456	0.0909091	0.030303030303030304	0.0606061	0	0.045454545454545456	0.045454545454545456	0.015151515151515152	0.045454545454545456	0.030303030303030304	0.0757576	0.0909091	0.030303030303030304	0.015151515151515152	0.0909091	0.0606061	0.030303030303030304	0.030303030303030304
FREQ_POS_P3	0.0909091	0.030303030303030304	0.045454545454545456	0.13636363636363635	0.0909091	0.030303030303030304	0	0.0757576	0.10606060606060606	0.030303030303030304	0.030303030303030304	0.045454545454545456	0.15151515151515152	0.0757576	0	0.015151515151515152	0	0.030303030303030304	0.015151515151515152	0
FREQ_POS_P4	0.0757576	0.045454545454545456	0.045454545454545456	0.10606060606060606	0.0909091	0.12121212121212122	0	0.0757576	0.0757576	0.030303030303030304	0.030303030303030304	0.0606061	0.030303030303030304	0.030303030303030304	0.030303030303030304	0	0.045454545454545456	0.0606061	0	0.045454545454545456
FREQ_POS_P5	0.0909091	0.12121212121212122	0.015151515151515152	0.045454545454545456	0.030303030303030304	0.0606061	0	0.0757576	0.0606061	0.030303030303030304	0.015151515151515152	0.030303030303030304	0.0909091	0.10606060606060606	0.015151515151515152	0.030303030303030304	0.015151515151515152	0.0909091	0.030303030303030304	0.045454545454545456
FREQ_POS_P6	0.0757576	0.0606061	0.015151515151515152	0.0606061	0.0909091	0.10606060606060606	0.015151515151515152	0.0757576	0.0606061	0.0606061	0.045454545454545456	0.0606061	0.0909091	0.0606061	0.015151515151515152	0	0.015151515151515152	0.015151515151515152	0.0606061	0.015151515151515152
FREQ_POS_P7	0.12121212121212122	0.0606061	0.0909091	0.015151515151515152	0.045454545454545456	0.015151515151515152	0	0.045454545454545456	0.030303030303030304	0.0757576	0.0606061	0.015151515151515152	0.15151515151515152	0.0757576	0	0	0.030303030303030304	0.0757576	0.0757576	0.015151515151515152
FREQ_POS_P8	0	0	0	0.5151515151515151	0	0	0	0	0	0	0	0	0	0	0	0	0	0.13636363636363635	0.3484848484848485	0
FREQ_POS_P9	0.0606061	0.0606061	0.10606060606060606	0.15151515151515152	0.045454545454545456	0.030303030303030304	0	0.015151515151515152	0.0757576	0.045454545454545456	0.0909091	0.045454545454545456	0.015151515151515152	0.13636363636363635	0	0.015151515151515152	0.030303030303030304	0.015151515151515152	0.015151515151515152	0.045454545454545456
FREQ_POS_P10	0.12121212121212122	0.045454545454545456	0.030303030303030304	0.045454545454545456	0.030303030303030304	0.0757576	0	0.10606060606060606	0.0909091	0.015151515151515152	0.0909091	0.015151515151515152	0.030303030303030304	0.18181818181818182	0.015151515151515152	0.030303030303030304	0.030303030303030304	0	0.030303030303030304	0.015151515151515152
FREQ_POS_P11	0.030303030303030304	0.0909091	0.045454545454545456	0.0909091	0.0757576	0.0606061	0	0.045454545454545456	0.030303030303030304	0.015151515151515152	0.0757576	0.045454545454545456	0.030303030303030304	0.13636363636363635	0.015151515151515152	0	0.030303030303030304	0.030303030303030304	0.12121212121212122	0.030303030303030304
FREQ_POS_P12	0.13636363636363635	0.10606060606060606	0.0757576	0.0909091	0.030303030303030304	0.045454545454545456	0	0.10606060606060606	0.045454545454545456	0.015151515151515152	0.030303030303030304	0	0.0909091	0.0606061	0.015151515151515152	0.045454545454545456	0.015151515151515152	0.045454545454545456	0.030303030303030304	0.015151515151515152
FREQ_POS_P13	0.13636363636363635	0.13636363636363635	0.030303030303030304	0.0757576	0.030303030303030304	0.015151515151515152	0.015151515151515152	0.12121212121212122	0.0909091	0.015151515151515152	0.045454545454545456	0	0.030303030303030304	0.030303030303030304	0.030303030303030304	0.045454545454545456	0.030303030303030304	0.0909091	0.030303030303030304	0
FREQ_POS_P14	0.030303030303030304	0.015151515151515152	0.0757576	0.10606060606060606	0.030303030303030304	0.0757576	0	0.045454545454545456	0.0757576	0.045454545454545456	0.030303030303030304	0.045454545454545456	0.0909091	0.0909091	0.030303030303030304	0.0606061	0.0606061	0.045454545454545456	0.015151515151515152	0.030303030303030304
FREQ_POS_P15	0.0606061	0.0757576	0.0909091	0.045454545454545456	0.030303030303030304	0.0757576	0	0.12121212121212122	0.0757576	0.045454545454545456	0.045454545454545456	0.030303030303030304	0.045454545454545456	0.0909091	0.045454545454545456	0.030303030303030304	0.015151515151515152	0.045454545454545456	0	0.030303030303030304
FREQ_REF	0.0636364	0.0642424	0.0866667	0.0539394	0.0651515	0.0554545	0.025454545454545455	0.0984848	0.0421212	0.0369697	0.0566667	0.0418182	0.060000000000000005	0.07	0.020303030303030302	0.029393939393939396	0.038181818181818185	0.0554545	0.027878787878787878	0.00818182	0
SD_REF	0.037615	0.028314468269727854	0.0332573	0.0258221	0.0314039	0.028322740339865392	0.017163833421297837	0.0391111	0.023570226039551587	0.0225275	0.024452169329561988	0.0238213	0.0280485	0.0330949	0.019265285238144268	0.020168236026486847	0.023560285409848974	0.021776656009360563	0.022775664827646595	0.0106962
METHYLATION
Parameter	G	A	S	P	V	T	C	L	I	N	D	Q	K	E	M	H	F	R	Y	W	X
Fold_Change_POS_P1	-1.375	1.1811023622047243	-1.06615	-2.7	-1.12889	1.1337868480725624	-3.8	-1.99333	1.3647642679900744	1.5923566878980893	-1.48	1.196808510638298	1.080550098231827	2.177293934681182	1.288659793814433	-1.245	1	-1.1	1.1961722488038278	-2.2
Fold_Change_POS_P2	-1.22222	1.2598425196850394	-1.54	-2.7	1.0826771653543308	-1.26	-1.9	1.1148272017837235	1.7369727047146402	1.7515923566878984	-1.11	1.196808510638298	-1.018	1.244167962674961	1.288659793814433	1.0040160642570282	1	-1.41429	-1.045	-2.2
Fold_Change_POS_P3	-1.83333	1.1811023622047243	1.2987012987012985	-1.35	-1.45143	-1.26	-1.9	-1.196	-1.0075	-1.256	1.3513513513513513	1.7287234042553192	1.080550098231827	1.010886469673406	-1.29333	1.8072289156626504	-1.16667	1.1111111111111112	1.4354066985645935	-100.101
Fold_Change_POS_P4	1	-2.54	-1.54	-1.08	1.3779527559055118	-1.26	-1.9	-1.196	2.1091811414392057	-2.09333	1.5765765765765765	-1.07429	-1.018	1.7107309486780715	2.061855670103093	-1.245	-1.4	-1.98	1.4354066985645935	-2.2
Fold_Change_POS_P5	-1.57143	-1.5875	-1.98	-1.2	1.3779527559055118	-1.26	-3.8	-1.28143	1.488833746898263	1.1146496815286624	1.4639639639639639	-1.88	1.1787819253438114	2.488335925349922	2.577319587628866	-1.66	-1.4	-4.95	1.674641148325359	-2.2
Fold_Change_POS_P6	1.1818181818181819	1.1811023622047243	1.0822510822510822	-1.08	-1.45143	-1.764	-1.9	-1.794	1.3647642679900744	1.7515923566878984	1.8018018018018018	-1.504	1.4734774066797642	1.166407465007776	1.8041237113402062	-1.66	-1.16667	-1.98	-1.39333	-2.2
Fold_Change_POS_P7	-1.375	-1.15455	-1.26	-1.8	1.0826771653543308	-1.47	-3.8	1.0033444816053512	1.3647642679900744	2.070063694267516	-1.26857	-1.25333	1.4734774066797642	1.477449455676516	2.3195876288659796	-1.245	-1.4	-1.98	1.9138755980861244	-2.2
Fold_Change_POS_P8	-100.101	-100.101	-100.101	-100.101	-100.101	-100.101	-100.101	-100.101	-100.101	11.942675159235668	-100.101	-100.101	6.090373280943025	-100.101	-100.101	-100.101	-100.101	3.8383838383838382	-100.101	-100.101
Fold_Change_POS_P9	-1.57143	1.3385826771653542	-1.54	1.4814814814814814	1.4763779527559056	-4.41	-1.26667	-2.99	-1.15143	1.2738853503184713	1.4639639639639639	-1.88	-1.018	1.6329704510108862	1.5463917525773196	1.4056224899598393	-1.16667	1.0101010101010102	1.674641148325359	-2.2
Fold_Change_POS_P10	-1.57143	-1.05833	-1.98	1.2037037037037037	-1.27	1.2471655328798186	1.0526315789473684	1.0590858416945375	-1.0075	-2.09333	1.3513513513513513	1.3297872340425532	1.5717092337917484	1.321928460342146	-1.29333	1.2048192771084338	-2.33333	-1.41429	1.674641148325359	-1.1
Fold_Change_POS_P11	1.3636363636363635	-1.15455	1.2265512265512264	-1.54286	-1.45143	-1.47	-1.26667	-1.495	-1.0075	1.2738853503184713	1.126126126126126	1.0638297872340425	1.6699410609037326	1.321928460342146	1.0309278350515465	-2.49	1.1428571428571428	1.0101010101010102	-1.045	-2.2
Fold_Change_POS_P12	-1.83333	1.1023622047244093	-1.7325	-1.08	-1.12889	-1.1025	1.0526315789473684	1.1148272017837235	1.3647642679900744	-1.04667	1.126126126126126	-1.25333	1.080550098231827	1.6329704510108862	1.288659793814433	-2.49	1.1428571428571428	-1.2375	1.9138755980861244	-100.101
Fold_Change_POS_P13	-1.375	-1.05833	1.4430014430014428	-2.16	-2.032	1.0204081632653061	1.0526315789473684	-1.28143	1.1166253101736971	1.1146496815286624	1.689189189189189	1.196808510638298	1.1787819253438114	1.166407465007776	1.0309278350515465	1.2048192771084338	-1.16667	-1.1	-1.045	-1.1
Fold_Change_POS_P14	-1.57143	-2.11667	-1.98	-1.08	1.0826771653543308	1.5873015873015872	1.0526315789473684	1.0033444816053512	-1.15143	-1.256	1.2387387387387387	-1.25333	2.6522593320235752	1.321928460342146	1.5463917525773196	-1.245	-1.4	-1.41429	-2.09	-2.2
Fold_Change_POS_P15	-1.22222	-1.81429	-1.7325	1.0185185185185186	-1.12889	1.5873015873015872	-100.101	-1.794	1.488833746898263	-1.256	1.8018018018018018	1.0638297872340425	1.768172888015717	1.7107309486780715	1.288659793814433	-1.245	-1.16667	-1.65	-1.39333	-1.1
Z-score_POS_P1	-0.974901	0.6925131537271374	-0.219524	-2.0834	-0.340492	0.46075560190548526	-1.61111	-2.34723	1.0925500082584911	1.701997138180087	-0.932614	0.5456562929699434	0.2513823075704383	3.9999003577230594	0.4333674907721812	-0.481501	0	-0.319628	0.46048377634449134	-0.939149
Z-score_POS_P2	-0.649934	0.9936058292606755	-1.24057	-2.0834	0.24656309644573157	-0.710657	-1.03571	0.5408607187609045	2.2073969554610327	2.159523250594089	-0.284965	0.5456562929699434	-0.0551815	0.8295698232001586	0.4333674907721812	0.00982656	0	-1.02991	-0.101082	-0.939149
Z-score_POS_P3	-1.62483	0.6925131537271374	1.0567778105992642	-0.857869	-0.927547	-0.710657	-1.03571	-0.771908	-0.0222969	-0.585633	1.0103318346091315	2.020403030726548	0.2513823075704383	0.036987189569433615	-0.340503	1.975138111291393	-0.381881	0.3906566428625178	1.0220493572524079	-1.72177
Z-score_POS_P4	0	-2.31841	-1.24057	-0.245105	1.1271455837519146	-0.710657	-1.03571	-0.771908	3.3222439026635744	-1.50069	1.6579804465380619	-0.191717	-0.0551815	2.414735090461609	1.594173269626238	-0.481501	-0.763763	-1.7402	1.0220493572524079	-0.939149
Z-score_POS_P5	-1.29987	-1.41514	-1.75109	-0.551487	1.1271455837519146	-0.710657	-1.61111	-1.03446	1.4641656573260051	0.3294188009380815	1.3341561405735967	-1.29778	0.5579460972904849	5.056677202564026	2.3680437888622756	-0.972829	-0.763763	-2.80562	1.583614938160324	-0.939149
Z-score_POS_P6	0.6499336836196814	0.6925131537271374	0.29099678842588417	-0.245105	-0.927547	-1.4916	-1.03571	-2.08468	1.0925500082584911	2.159523250594089	2.3056290584669923	-0.92909	1.4776374664506247	0.5653756119899169	1.2072380100082192	-0.972829	-0.381881	-1.7402	-0.662647	-0.939149
Z-score_POS_P7	-0.974901	-0.511858	-0.730045	-1.47063	0.24656309644573157	-1.10113	-1.61111	0.015753224818278858	1.0925500082584911	3.074575475422093	-0.60879	-0.560404	1.4776374664506247	1.6221524568308836	1.981108529244257	-0.481501	-0.763763	-1.7402	2.1451805190682403	-0.939149
Z-score_POS_P8	-3.57464	-3.82388	-3.53791	-3.30892	-2.98224	-3.44395	-2.18651	-4.71021	-2.99522	31.441194445090208	-2.87556	-2.77252	15.886135583292814	-3.39754	-1.50131	-2.44681	-2.67317	9.9795	-2.34734	-1.72177
Z-score_POS_P9	-1.29987	1.2946985047942137	-1.24057	1.5931847186979673	1.4206730795206421	-2.66301	-0.460317	-3.13489	-0.393913	0.7869449133520833	1.3341561405735967	-1.29778	-0.0551815	2.150540879251367	0.8203027503902003	0.9924823345295061	-0.381881	0.0355142	1.583614938160324	-0.939149
Z-score_POS_P10	-1.29987	-0.210765	-1.75109	0.6740396886799094	-0.634019	0.8512264509779309	0.11507929111375015	0.2783069717895917	-0.0222969	-1.50069	1.0103318346091315	0.9143429774090944	1.7842012561706713	1.0937640344104003	-0.340503	0.5011544461485625	-1.52753	-1.02991	1.583614938160324	-0.156525
Z-score_POS_P11	1.2998673672393628	-0.511858	0.8015174698748042	-1.16425	-0.927547	-1.10113	-0.460317	-1.55957	-0.0222969	0.7869449133520833	0.3626832226802008	0.17696960853079255	2.090765045890718	1.0937640344104003	0.0464322	-1.46416	0.38188130791298663	0.0355142	-0.101082	-0.939149
Z-score_POS_P12	-1.62483	0.3914204781935993	-1.49583	-0.245105	-0.340492	-0.320186	0.11507929111375015	0.5408607187609045	1.0925500082584911	-0.128107	0.3626832226802008	-0.560404	0.2513823075704383	2.150540879251367	0.4333674907721812	-1.46416	0.38188130791298663	-0.674771	2.1451805190682403	-1.72177
Z-score_POS_P13	-0.974901	-0.210765	1.567298492048184	-1.77701	-1.5146	0.0702848	0.11507929111375015	-1.03446	0.34931871012346294	0.3294188009380815	1.9818047525025269	0.5456562929699434	0.5579460972904849	0.5653756119899169	0.0464322	0.5011544461485625	-0.381881	-0.319628	-0.101082	-0.156525
Z-score_POS_P14	-1.29987	-2.01732	-1.75109	-0.245105	0.24656309644573157	2.0226389981952666	0.11507929111375015	0.015753224818278858	-0.393913	-0.585633	0.6865075286446664	-0.560404	5.156402943091185	1.0937640344104003	0.8203027503902003	-0.481501	-0.763763	-1.02991	-1.22421	-0.939149
Z-score_POS_P15	-0.649934	-1.71623	-1.49583	0.0612763	-0.340492	2.0226389981952666	-2.18651	-2.08468	1.4641656573260051	-0.585633	2.3056290584669923	0.17696960853079255	2.3973288356107645	2.414735090461609	0.4333674907721812	-0.481501	-0.381881	-1.38506	-0.662647	-0.156525
FREQ_POS_P1	0.045714285714285714	0.0857143	0.0742857	0.022857142857142857	0.0514286	0.0571429	0.00571429	0.0514286	0.0628571	0.0571429	0.0342857	0.0514286	0.0628571	0.16	0.0285714	0.022857142857142857	0.04	0.0514286	0.0285714	0.00571429
FREQ_POS_P2	0.0514286	0.0914286	0.0514286	0.022857142857142857	0.0628571	0.04	0.011428571428571429	0.11428571428571428	0.08	0.0628571	0.045714285714285714	0.0514286	0.0571429	0.0914286	0.0285714	0.0285714	0.04	0.04	0.022857142857142857	0.00571429
FREQ_POS_P3	0.0342857	0.0857143	0.10285714285714286	0.045714285714285714	0.04	0.04	0.011428571428571429	0.0857143	0.045714285714285714	0.0285714	0.0685714	0.0742857	0.0628571	0.0742857	0.017142857142857144	0.0514286	0.0342857	0.0628571	0.0342857	0
FREQ_POS_P4	0.0628571	0.0285714	0.0514286	0.0571429	0.08	0.04	0.011428571428571429	0.0857143	0.0971429	0.017142857142857144	0.08	0.04	0.0571429	0.12571428571428572	0.045714285714285714	0.022857142857142857	0.0285714	0.0285714	0.0342857	0.00571429
FREQ_POS_P5	0.04	0.045714285714285714	0.04	0.0514286	0.08	0.04	0.00571429	0.08	0.0685714	0.04	0.0742857	0.022857142857142857	0.0685714	0.18285714285714286	0.0571429	0.017142857142857144	0.0285714	0.011428571428571429	0.04	0.00571429
FREQ_POS_P6	0.0742857	0.0857143	0.0857143	0.0571429	0.04	0.0285714	0.011428571428571429	0.0571429	0.0628571	0.0628571	0.0914286	0.0285714	0.0857143	0.0857143	0.04	0.017142857142857144	0.0342857	0.0285714	0.017142857142857144	0.00571429
FREQ_POS_P7	0.045714285714285714	0.0628571	0.0628571	0.0342857	0.0628571	0.0342857	0.00571429	0.10285714285714286	0.0628571	0.0742857	0.04	0.0342857	0.0857143	0.10857142857142857	0.0514286	0.022857142857142857	0.0285714	0.0285714	0.045714285714285714	0.00571429
FREQ_POS_P8	0	0	0	0	0	0	0	0	0	0.42857142857142855	0	0	0.35428571428571426	0	0	0	0	0.21714285714285714	0	0
FREQ_POS_P9	0.04	0.0971429	0.0514286	0.0914286	0.0857143	0.011428571428571429	0.017142857142857144	0.0342857	0.04	0.045714285714285714	0.0742857	0.022857142857142857	0.0571429	0.12	0.0342857	0.04	0.0342857	0.0571429	0.04	0.00571429
FREQ_POS_P10	0.04	0.0685714	0.04	0.0742857	0.045714285714285714	0.0628571	0.022857142857142857	0.10857142857142857	0.045714285714285714	0.017142857142857144	0.0685714	0.0571429	0.0914286	0.0971429	0.017142857142857144	0.0342857	0.017142857142857144	0.04	0.04	0.011428571428571429
FREQ_POS_P11	0.0857143	0.0628571	0.0971429	0.04	0.04	0.0342857	0.017142857142857144	0.0685714	0.045714285714285714	0.045714285714285714	0.0571429	0.045714285714285714	0.0971429	0.0971429	0.022857142857142857	0.011428571428571429	0.045714285714285714	0.0571429	0.022857142857142857	0.00571429
FREQ_POS_P12	0.0342857	0.08	0.045714285714285714	0.0571429	0.0514286	0.045714285714285714	0.022857142857142857	0.11428571428571428	0.0628571	0.0342857	0.0571429	0.0342857	0.0628571	0.12	0.0285714	0.011428571428571429	0.045714285714285714	0.045714285714285714	0.045714285714285714	0
FREQ_POS_P13	0.045714285714285714	0.0685714	0.11428571428571428	0.0285714	0.0285714	0.0514286	0.022857142857142857	0.08	0.0514286	0.04	0.0857143	0.0514286	0.0685714	0.0857143	0.022857142857142857	0.0342857	0.0342857	0.0514286	0.022857142857142857	0.011428571428571429
FREQ_POS_P14	0.04	0.0342857	0.04	0.0571429	0.0628571	0.08	0.022857142857142857	0.10285714285714286	0.04	0.0285714	0.0628571	0.0342857	0.15428571428571428	0.0971429	0.0342857	0.022857142857142857	0.0285714	0.04	0.011428571428571429	0.00571429
FREQ_POS_P15	0.0514286	0.04	0.045714285714285714	0.0628571	0.0514286	0.08	0	0.0571429	0.0685714	0.0285714	0.0914286	0.045714285714285714	0.10285714285714286	0.12571428571428572	0.0285714	0.022857142857142857	0.0342857	0.0342857	0.017142857142857144	0.011428571428571429
FREQ_REF	0.0628571	0.0725714	0.0792	0.061714285714285715	0.058057142857142856	0.0504	0.021714285714285714	0.10251428571428571	0.0460571	0.035885714285714285	0.050742857142857145	0.0429714	0.058171428571428575	0.0734857	0.0221714	0.028457142857142858	0.04	0.0565714	0.023885714285714284	0.012571428571428572	0
SD_REF	0.017584211615133075	0.018978494591939055	0.022386108621761897	0.0186509	0.0194676	0.014634346527685414	0.00993104	0.021764251244565436	0.015376870507537645	0.0124895	0.017646253258434438	0.015499029271909642	0.018639793432564188	0.021629110222019108	0.014768066678458914	0.011630289770678008	0.0149635	0.016090125179124105	0.010175633814748923	0.00730145
OXIDATION
Parameter	G	A	S	P	V	T	C	L	I	N	D	Q	K	E	M	H	F	R	Y	W	X
Fold_Change_POS_P1	1.3590844062947067	1.5743073047858942	-1.56833	1.0558069381598794	-1.705	-1.02545	-5	1.084010840108401	1.120162932790224	-1.25	-1.022	-1.45714	1.1295180722891565	1.317614424410541	1.0416666666666667	-1.84667	-2.72667	1.4328808446455505	1.0135135135135136	-1.43
Fold_Change_POS_P2	1.5736766809728184	1.1964735516372795	-1.71091	1.0558069381598794	1.099706744868035	1.773049645390071	-1.66667	-1.23	1.2219959266802445	1.4666666666666668	-1.022	-2.55	-1.66	-1.03	1.25	-1.385	-1.636	1.2820512820512822	-1.97333	1.3986013986013985
Fold_Change_POS_P3	2.432045779685265	1.3224181360201512	-3.764	-1.326	-1.24	-1.25333	-1.25	-1.05429	1.5274949083503055	1.3333333333333335	-1.13556	1.2745098039215685	1.0542168674698795	1.317614424410541	-1.2	-5.54	-1.16857	-1.6575	-2.96	1.048951048951049
Fold_Change_POS_P4	1.4306151645207439	1.2594458438287155	-2.3525	-1.105	-1.24	1.1524822695035462	1	1.084010840108401	-1.964	-1.5	1.663405088062622	-1.45714	-1.66	1.4563106796116505	2.0833333333333335	-1.108	-2.72667	1.2066365007541477	-1.48	2.097902097902098
Fold_Change_POS_P5	1.5736766809728184	1.1335012594458438	-2.3525	1.0558069381598794	1.0263929618768328	1.1524822695035462	-1.66667	-1.107	1.0183299389002038	-1.25	-1.46	-1.13333	1.1295180722891565	1.3869625520110958	1.0416666666666667	-1.84667	-1.16857	1.3574660633484164	-2.96	2.097902097902098
Fold_Change_POS_P6	2.9327610872675254	-1.44364	-1.25467	-1.105	-1.705	1.4184397163120568	-1.66667	-1.30235	-1.40286	-1.5	-1.022	-1.13333	-1.20727	1.59501	1.0416666666666667	-1.84667	1.2224938875305622	-4.42	-1.184	2.097902097902098
Fold_Change_POS_P7	1.3590844062947067	1.2594458438287155	-1.882	1.5837104072398192	1.099706744868035	-1.25333	1	-1.30235	1.120162932790224	-2.5	-1.13556	-1.13333	-1.20727	1.248266296809986	2.9166666666666665	-1.385	-1.636	-3.315	1.1824324324324325	3.146853146853147
Fold_Change_POS_P8	3.5050071530758227	-100.101	-100.101	4.675716440422323	-100.101	-100.101	-100.101	-100.101	-100.101	5.066666666666667	2.8375733855185907	-100.101	-100.101	-100.101	-100.101	-100.101	-100.101	-1.326	5.405405405405405	-100.101
Fold_Change_POS_P9	2.7896995708154506	-1.32333	-2.3525	1.9607843137254903	-1.364	-1.02545	1	-1.00636	-1.40286	-1.875	-1.13556	-1.45714	-1.89714	1.8030513176144243	1.25	1.263537906137184	-1.636	-4.42	-100.101	2.097902097902098
Fold_Change_POS_P10	1.2160228898426324	1.0075566750629723	-1.71091	1.7345399698340875	-1.24	1.9503546099290783	-1.25	-1.05429	-1.40286	1.4666666666666668	-1.13556	-2.04	-1.02154	1.4563106796116505	1.0416666666666667	-1.84667	-1.16857	-1.89429	-1.97333	1.3986013986013985
Fold_Change_POS_P11	1.7167381974248928	1.1964735516372795	-1.882	1.0558069381598794	-1.364	1.3297872340425532	-2.5	-1.00636	1.4256619144602851	1.6	1.1741682974559686	1.0784313725490198	-1.20727	1.317614424410541	2.291666666666667	-1.108	-2.72667	-2.652	-5.92	-100.101
Fold_Change_POS_P12	2.503576537911302	1.3224181360201512	-9.41	1.0558069381598794	-1.705	1.0638297872340425	-2.5	-2.01273	-1.2275	1.3333333333333335	1.076320939334638	1.0784313725490198	1.355421686746988	1.5256588072122053	1.25	1.0830324909747293	-2.045	-1.02	1.0135135135135136	-100.101
Fold_Change_POS_P13	1.6452074391988554	1.4483627204030225	-3.764	1.8099547511312217	-1.04923	1.4184397163120568	-1.25	-2.214	-1.964	-2.5	1.761252446183953	-1.45714	1.430722891566265	1.0402219140083218	1.4583333333333333	-2.77	-2.72667	-1.326	2.027027027027027	-2.86
Fold_Change_POS_P14	2.0028612303290414	1.4483627204030225	-1.71091	1.2066365007541477	-2.728	-1.02545	-2.5	-2.01273	-1.2275	1.0666666666666667	-1.022	1.1764705882352942	1.355421686746988	1.9417475728155338	-1.2	-1.108	-2.045	-1.326	-1.97333	1.048951048951049
Fold_Change_POS_P15	3.218884120171674	-1.44364	-1.17625	1.1312217194570136	1.1730205278592374	-1.02545	-1.66667	-2.7675	1.120162932790224	-1.875	-1.46	-1.02	1.355421686746988	1.1789181692094313	-1.6	-1.84667	-2.72667	-1.326	1.5202702702702704	-100.101
Z-score_POS_P1	1.2705059893212423	2.1957989934785695	-1.59543	0.17729540040615235	-1.68724	-0.0857803	-1.94145	0.44141426715909776	0.41540593660237984	-0.523367	-0.0635854	-0.949972	0.6688063253029556	1.3021551003020602	0.0899954	-0.966504	-1.92345	1.4316984823715422	0.0319256	-0.494808
Z-score_POS_P2	2.029772516804057	0.7511943925058266	-1.82937	0.17729540040615235	0.4068524676710575	2.6714435201127347	-0.970725	-0.982503	0.7674448659264298	1.221189726384106	-0.0635854	-1.84057	-2.05308	-0.119412	0.5399724510879091	-0.585991	-1.18081	0.9328488369459177	-1.16528	0.6559076427615365
Z-score_POS_P3	5.066838626735312	1.2327292594967412	-3.23298	-0.781058	-0.789772	-0.698497	-0.485363	-0.270544	1.8235616538985806	0.8722783759886471	-0.35261	0.8312251510863714	0.27996543849891137	1.3021551003020602	-0.359982	-1.72753	-0.438161	-1.31197	-1.56435	0.0805501
Z-score_POS_P4	1.5235948318155137	0.9919618260012839	-2.53117	-0.301881	-0.789772	0.526936	0	0.44141426715909776	-1.69683	-0.872278	1.9595850084041075	-0.949972	-2.05308	1.8707817816566719	2.33988	-0.205477	-1.92345	0.6834240142331054	-0.766213	1.806622805501074
Z-score_POS_P5	2.029772516804057	0.5104269590103694	-2.53117	0.17729540040615235	0.10769624144233841	0.526936	-0.970725	-0.507864	0.063367	-0.523367	-0.930658	-0.356239	0.6688063253029556	1.5864684409793661	0.0899954	-0.966504	-0.438161	1.18227	-1.56435	1.806622805501074
Z-score_POS_P6	6.838460524195212	-1.17495	-0.89363	-0.301881	-1.68724	1.4460107127215718	-0.970725	-1.21982	-0.99275	-0.872278	-0.0635854	-0.356239	-0.886557	2.439408463011283	0.0899954	-0.966504	0.6758073899725378	-2.5591	-0.367144	1.806622805501074
Z-score_POS_P7	1.2705059893212423	0.9919618260012839	-2.0633	1.8544140528967847	0.4068524676710575	-0.698497	0	-1.21982	0.41540593660237984	-1.5701	-0.35261	-0.356239	-0.886557	1.0178417596247544	4.139788791673969	-0.585991	-1.18081	-2.30967	0.4309949306722883	3.5326955496103807
Z-score_POS_P8	8.863171264149383	-3.82339	-4.40265	11.677537588913342	-4.08049	-3.45572	-2.42681	-5.25425	-3.45702	10.641796187061491	5.427877058676865	-3.02803	-5.16381	-4.0998	-2.15989	-2.10804	-3.03742	-0.813125	10.40772943697526	-1.64552
Z-score_POS_P9	6.33228	-0.934178	-2.53117	3.0523559475329503	-1.08893	-0.0857803	0	-0.0332247	-0.99275	-1.22119	-0.35261	-0.949972	-2.44192	3.2923484850432003	0.5399724510879091	0.5555496588409816	-1.18081	-2.5591	-2.36249	1.806622805501074
Z-score_POS_P10	0.7643283043326994	0.0288921	-1.82937	2.3335908107512506	-0.789772	3.284159923808316	-0.485363	-0.270544	-0.99275	1.221189726384106	-0.35261	-1.5437	-0.108875	1.8707817816566719	0.0899954	-0.966504	-0.438161	-1.5614	-1.16528	0.6559076427615365
Z-score_POS_P11	2.535950201792599	0.7511943925058266	-2.0633	0.17729540040615235	-1.08893	1.139652510873781	-1.45609	-0.0332247	1.4715227245745301	1.5701010767795642	0.5144633207904588	0.23749290031039202	-0.886557	1.3021551003020602	2.7898576639541974	-0.205477	-1.92345	-2.06025	-1.96342	-1.64552
Z-score_POS_P12	5.319927469229584	1.2327292594967412	-3.93478	0.17729540040615235	-1.68724	0.22057790533040933	-1.45609	-2.64374	-0.640711	0.8722783759886471	0.22543898326772926	0.23749290031039202	1.8353289857150885	2.155095122333978	0.5399724510879091	0.17503619388140523	-1.55213	-0.0648505	0.0319256	-1.64552
Z-score_POS_P13	2.282861359298327	1.714264126487655	-3.23298	2.5731791896784837	-0.19146	1.4460107127215718	-0.485363	-2.88106	-1.69683	-1.5701	2.2486093459268375	-0.949972	2.224169872519133	0.164902	0.9899494936611666	-1.34702	-1.92345	-0.813125	2.4263418319328824	-1.07017
Z-score_POS_P14	3.5483055717696836	1.714264126487655	-1.82937	0.6564721582606188	-2.58471	-0.0857803	-1.45609	-2.64374	-0.640711	0.17445567519772942	-0.0635854	0.5343590256983815	1.8353289857150885	3.860975166397811	-0.359982	-0.205477	-1.55213	-0.813125	-1.16528	0.0805501
Z-score_POS_P15	7.850815894172298	-1.17495	-0.659695	0.41688377933338555	0.7060086938997765	-0.0857803	-0.970725	-3.3557	0.41540593660237984	-1.22119	-0.930658	-0.0593732	1.8353289857150885	0.7335284189474486	-0.809959	-0.966504	-1.92345	-0.813125	1.2291336911765263	-1.64552
FREQ_POS_P1	0.0863636	0.11363636363636363	0.0545455	0.0636364	0.0363636	0.05	0.00454545	0.10909090909090909	0.05	0.0272727	0.045454545454545456	0.031818181818181815	0.0681818	0.0863636	0.022727272727272728	0.013636363636363636	0.013636363636363636	0.0863636	0.0272727	0.00909091
FREQ_POS_P2	0.1	0.0863636	0.05	0.0636364	0.0681818	0.0909091	0.013636363636363636	0.0818182	0.0545455	0.05	0.045454545454545456	0.0181818	0.0363636	0.0636364	0.0272727	0.0181818	0.022727272727272728	0.0772727	0.013636363636363636	0.0181818
FREQ_POS_P3	0.15454545454545454	0.0954545	0.022727272727272728	0.045454545454545456	0.05	0.0409091	0.0181818	0.0954545	0.0681818	0.045454545454545456	0.0409091	0.0590909	0.0636364	0.0863636	0.0181818	0.00454545	0.031818181818181815	0.0363636	0.00909091	0.013636363636363636
FREQ_POS_P4	0.0909091	0.0909091	0.0363636	0.0545455	0.05	0.0590909	0.022727272727272728	0.10909090909090909	0.022727272727272728	0.022727272727272728	0.0772727	0.031818181818181815	0.0363636	0.0954545	0.045454545454545456	0.022727272727272728	0.013636363636363636	0.0727273	0.0181818	0.0272727
FREQ_POS_P5	0.1	0.0818182	0.0363636	0.0636364	0.0636364	0.0590909	0.013636363636363636	0.0909091	0.045454545454545456	0.0272727	0.031818181818181815	0.0409091	0.0681818	0.0909091	0.022727272727272728	0.013636363636363636	0.031818181818181815	0.0818182	0.00909091	0.0272727
FREQ_POS_P6	0.18636363636363637	0.05	0.0681818	0.0545455	0.0363636	0.0727273	0.013636363636363636	0.0772727	0.031818181818181815	0.022727272727272728	0.045454545454545456	0.0409091	0.05	0.10454545454545454	0.022727272727272728	0.013636363636363636	0.045454545454545456	0.013636363636363636	0.022727272727272728	0.0272727
FREQ_POS_P7	0.0863636	0.0909091	0.045454545454545456	0.0954545	0.0681818	0.0409091	0.022727272727272728	0.0772727	0.05	0.013636363636363636	0.0409091	0.0409091	0.05	0.0818182	0.0636364	0.0181818	0.022727272727272728	0.0181818	0.031818181818181815	0.0409091
FREQ_POS_P8	0.22272727272727272	0	0	0.2818181818181818	0	0	0	0	0	0.17272727272727273	0.1318181818181818	0	0	0	0	0	0	0.045454545454545456	0.14545454545454545	0
FREQ_POS_P9	0.17727272727272728	0.0545455	0.0363636	0.11818181818181818	0.045454545454545456	0.05	0.022727272727272728	0.1	0.031818181818181815	0.0181818	0.0409091	0.031818181818181815	0.031818181818181815	0.11818181818181818	0.0272727	0.031818181818181815	0.022727272727272728	0.013636363636363636	0	0.0272727
FREQ_POS_P10	0.0772727	0.0727273	0.05	0.10454545454545454	0.05	0.1	0.0181818	0.0954545	0.031818181818181815	0.05	0.0409091	0.022727272727272728	0.0590909	0.0954545	0.022727272727272728	0.013636363636363636	0.031818181818181815	0.031818181818181815	0.013636363636363636	0.0181818
FREQ_POS_P11	0.10909090909090909	0.0863636	0.045454545454545456	0.0636364	0.045454545454545456	0.0681818	0.00909091	0.1	0.0636364	0.0545455	0.0545455	0.05	0.05	0.0863636	0.05	0.022727272727272728	0.013636363636363636	0.022727272727272728	0.00454545	0
FREQ_POS_P12	0.1590909090909091	0.0954545	0.00909091	0.0636364	0.0363636	0.0545455	0.00909091	0.05	0.0363636	0.045454545454545456	0.05	0.05	0.0818182	0.1	0.0272727	0.0272727	0.0181818	0.0590909	0.0272727	0
FREQ_POS_P13	0.10454545454545454	0.10454545454545454	0.022727272727272728	0.10909090909090909	0.0590909	0.0727273	0.0181818	0.045454545454545456	0.022727272727272728	0.013636363636363636	0.0818182	0.031818181818181815	0.0863636	0.0681818	0.031818181818181815	0.00909091	0.013636363636363636	0.045454545454545456	0.0545455	0.00454545
FREQ_POS_P14	0.12727272727272726	0.10454545454545454	0.05	0.0727273	0.022727272727272728	0.05	0.00909091	0.05	0.0363636	0.0363636	0.045454545454545456	0.0545455	0.0818182	0.12727272727272726	0.0181818	0.022727272727272728	0.0181818	0.045454545454545456	0.013636363636363636	0.013636363636363636
FREQ_POS_P15	0.20454545454545456	0.05	0.0727273	0.0681818	0.0727273	0.05	0.013636363636363636	0.0363636	0.05	0.0181818	0.031818181818181815	0.045454545454545456	0.0818182	0.0772727	0.013636363636363636	0.013636363636363636	0.013636363636363636	0.045454545454545456	0.0409091	0
FREQ_REF	0.0635455	0.0721818	0.0855455	0.0602727	0.062	0.0512727	0.022727272727272728	0.10063636363636363	0.044636363636363634	0.0340909	0.0464545	0.046363636363636364	0.0603636	0.0655455	0.021818181818181816	0.0251818	0.037181818181818184	0.0602727	0.026909090909090907	0.013	0
SD_REF	0.017959916765423713	0.018879025620133584	0.0194305	0.0189719	0.015194250184113944	0.014837058443478152	0.00936507	0.019153312621628973	0.012911795164762797	0.0130275	0.0157269	0.015311462496820255	0.0116898	0.015987482453781916	0.010101525445522105	0.011945581336884956	0.012241250089117025	0.0182237	0.011390136077548414	0.00790023
PHOSPHORYLATION
Parameter	G	A	S	P	V	T	C	L	I	N	D	Q	K	E	M	H	F	R	Y	W	X
Fold_Change_POS_P1	-3.76	2.1390374331550803	-2.46	-1.78	-1.77	1.3089005235602094	-100.101	2.090032154340836	-2.38	2.1052631578947367	-100.101	1.1627906976744184	-1.61	1.2820512820512822	-1.46	-100.101	-100.101	2.2222222222222223	-100.101	1.851851851851852
Fold_Change_POS_P2	1.0638297872340425	-1.24667	-2.46	1.404494382022472	1.1299435028248588	1.0471204188481675	-100.101	-1.555	-2.38	-1.9	-2.18	-1.29	2.173913043478261	1.7948717948717952	-1.46	-1.36	-100.101	1.9444444444444446	1.744186046511628	1.851851851851852
Fold_Change_POS_P3	-1.25333	1.8716577540106953	-4.92	-3.56	1.4124293785310735	-3.82	-100.101	1.7684887459807073	-1.19	-1.9	3.2110091743119265	1.1627906976744184	1.5527950310559009	1.5384615384615385	-100.101	2.2058823529411766	-2.54	-3.6	-100.101	-100.101
Fold_Change_POS_P4	-1.25333	1.8716577540106953	1.2195121951219512	-1.18667	-1.77	-1.27333	-100.101	1.2861736334405145	-2.38	1.0526315789473684	-1.09	1.5503875968992247	-1.07333	2.0512820512820515	-1.46	2.2058823529411766	-100.101	-3.6	-1.72	-100.101
Fold_Change_POS_P5	2.659574468085107	1.6042780748663101	1.016260162601626	1.1235955056179774	-1.77	-1.27333	-100.101	-3.11	-1.19	-1.9	-1.09	1.5503875968992247	-1.61	1.5384615384615385	-100.101	2.941176470588235	-2.54	-1.8	1.1627906976744184	-100.101
Fold_Change_POS_P6	2.393617021276596	1.6042780748663101	-2.46	1.1235955056179774	1.1299435028248588	-1.91	-100.101	-2.07333	-100.101	1.5789473684210524	2.7522935779816513	1.1627906976744184	-1.61	2.0512820512820515	-1.46	1.4705882352941175	-2.54	-3.6	-1.72	-100.101
Fold_Change_POS_P7	1.3297872340425534	2.6737967914438503	-1.64	-1.18667	1.1299435028248588	1.5706806282722512	-1.06	-6.22	-100.101	1.5789473684210524	3.2110091743119265	1.1627906976744184	-1.07333	-1.3	-100.101	-1.36	-2.54	-1.8	1.1627906976744184	-100.101
Fold_Change_POS_P8	-100.101	-100.101	7.317073170731708	-100.101	-100.101	5.2356020942408374	-100.101	-100.101	-100.101	-100.101	-100.101	-100.101	-100.101	-100.101	-100.101	-100.101	-100.101	-100.101	1.1627906976744184	-100.101
Fold_Change_POS_P9	1.3297872340425534	2.1390374331550803	1.2195121951219512	1.6853932584269662	1.4124293785310735	-1.91	-100.101	-2.07333	-2.38	1.5789473684210524	1.3761467889908257	-100.101	-1.61	1.5384615384615385	4.10959	-100.101	-2.54	-3.6	-100.101	-100.101
Fold_Change_POS_P10	1.3297872340425534	2.4064171122994655	-1.23	-1.18667	-3.54	-1.91	-100.101	-1.03667	-1.19	-1.9	-2.18	1.5503875968992247	-1.61	1.2820512820512822	2.73973	2.2058823529411766	-100.101	-1.2	1.1627906976744184	1.851851851851852
Fold_Change_POS_P11	-3.76	1.0695187165775402	1.2195121951219512	1.1235955056179774	1.4124293785310735	-1.91	-100.101	-1.03667	-1.19	1.0526315789473684	-1.09	1.1627906976744184	1.5527950310559009	1.5384615384615385	-1.46	2.941176470588235	-100.101	-1.2	1.1627906976744184	-100.101
Fold_Change_POS_P12	1.5957446808510638	1.0695187165775402	-1.23	-1.78	-1.18	1.3089005235602094	1.8867924528301887	-2.07333	1.2605042016806722	-1.9	-2.18	1.1627906976744184	1.8633540372670807	1.2820512820512822	2.054794520547945	-1.36	-2.54	1.388888888888889	-100.101	-100.101
Fold_Change_POS_P13	1.5957446808510638	1.6042780748663101	-1.23	-3.56	-1.77	-1.91	-1.06	-1.244	1.2605042016806722	-1.9	1.8348623853211008	-1.29	1.8633540372670807	1.0256410256410258	2.054794520547945	1.4705882352941175	-2.54	1.388888888888889	-100.101	-100.101
Fold_Change_POS_P14	-1.88	2.4064171122994655	-2.46	-3.56	-3.54	1.0471204188481675	-1.06	-1.555	1.2605042016806722	1.5789473684210524	1.3761467889908257	-2.58	1.2422360248447206	1.7948717948717952	3.4246575342465757	2.2058823529411766	-100.101	-1.2	-1.72	1.851851851851852
Fold_Change_POS_P15	-3.76	1.6042780748663101	-4.92	1.1235955056179774	-1.77	-1.91	-1.06	-1.03667	1.2605042016806722	1.5789473684210524	1.8348623853211008	1.1627906976744184	4.037267080745342	-3.9	-100.101	-100.101	1.9685039370078743	-1.2	-100.101	-100.101
Z-score_POS_P1	-1.70024	2.375209805811188	-1.2783	-0.767721	-0.990618	0.5628301591914379	-0.89443	2.7283973849685808	-1.043	1.6383979449715371	-1.65149	0.26597895170490626	-0.819564	0.5967378788849391	-0.324574	-1.19449	-1.39512	2.765921651212334	-1.16899	0.6516029501056637
Z-score_POS_P2	0.14784700219984026	-0.412595	-1.2783	0.7086652282241246	0.29589889498732597	0.0858554	-0.89443	-0.893369	-1.043	-0.702171	-0.893927	-0.367304	2.5393053120965976	1.681715840493919	-0.324574	-0.316188	-1.39512	2.137303094118622	0.8699439138662916	0.6516029501056637
Z-score_POS_P3	-0.468182	1.8176488185315667	-1.71607	-1.25985	0.9391573623510783	-1.34507	-0.89443	1.923560398252185	-0.287203	-0.702171	3.6514638297890447	0.26597895170490626	1.1957575279185038	1.1392268596894288	-1.03017	1.440411709965782	-0.845861	-1.63441	-1.16899	-0.764925
Z-score_POS_P4	-0.468182	1.8176488185315667	0.4727955896441757	-0.275592	-0.990618	-0.391119	-0.89443	0.7163049181775919	-1.043	0.0780189	-0.136362	0.8992621700499214	-0.14779	2.2242048212984087	-0.324574	1.440411709965782	-1.39512	-1.63441	-0.489343	-0.764925
Z-score_POS_P5	3.844022057195845	1.2600878312519448	0.0350219	0.2165365975129268	-0.990618	-0.391119	-0.89443	-1.69821	-0.287203	-0.702171	-0.136362	0.8992621700499214	-0.819564	1.1392268596894288	-1.03017	2.3187115331156494	-0.845861	-1.00579	0.19030023115825123	-0.764925
Z-score_POS_P6	3.2279928813631775	1.2600878312519448	-1.2783	0.2165365975129268	0.29589889498732597	-0.868094	-0.89443	-1.29579	-1.7988	0.8582084473660432	2.893898719874305	0.26597895170490626	-0.819564	2.2242048212984087	-0.324574	0.562112	-0.845861	-1.63441	-0.489343	-0.764925
Z-score_POS_P7	0.7638761780325078	3.4903317803704317	-0.840525	-0.275592	0.29589889498732597	1.0398048703706222	-0.0506281	-2.10062	-1.7988	0.8582084473660432	3.6514638297890447	0.26597895170490626	-0.14779	-0.48824	-1.03017	-0.316188	-0.845861	-1.00579	0.19030023115825123	-0.764925
Z-score_POS_P8	-2.31627	-2.08528	13.606006413093501	-1.75198	-2.27713	7.717450826879206	-0.89443	-2.50304	-1.7988	-1.48236	-1.65149	-1.63387	-2.16311	-2.11571	-1.03017	-1.19449	-1.39512	-2.26303	0.19030023115825123	-0.764925
Z-score_POS_P9	0.7638761780325078	2.375209805811188	0.4727955896441757	1.200793858935322	0.9391573623510783	-0.868094	-0.89443	-1.29579	-1.043	0.8582084473660432	0.6212033901300863	-1.63387	-0.819564	1.1392268596894288	3.203407680601481	-1.19449	-0.845861	-1.63441	-1.16899	-0.764925
Z-score_POS_P10	0.7638761780325078	2.93277	-0.402752	-0.275592	-1.63388	-0.868094	-0.89443	-0.0885321	-0.287203	-0.702171	-0.893927	0.8992621700499214	-0.819564	0.5967378788849391	1.792214869763824	1.440411709965782	-1.39512	-0.377171	0.19030023115825123	0.6516029501056637
Z-score_POS_P11	-1.70024	0.14496585669270165	0.4727955896441757	0.2165365975129268	0.9391573623510783	-0.868094	-0.89443	-0.0885321	-0.287203	0.0780189	-0.136362	0.26597895170490626	1.1957575279185038	1.1392268596894288	-0.324574	2.3187115331156494	-1.39512	-0.377171	0.19030023115825123	-0.764925
Z-score_POS_P12	1.379905353865175	0.14496585669270165	-0.402752	-0.767721	-0.34736	0.5628301591914379	0.7931741639050934	-1.29579	0.4685939839064542	-0.702171	-0.893927	0.26597895170490626	1.8675314200075506	0.5967378788849391	1.0866184643449956	-0.316188	-0.845861	0.8800659799311974	-1.16899	-0.764925
Z-score_POS_P13	1.379905353865175	1.2600878312519448	-0.402752	-1.25985	-0.990618	-0.868094	-0.0506281	-0.490951	0.4685939839064542	-0.702171	1.3787685000448258	-0.367304	1.8675314200075506	0.054248898080449096	1.0866184643449956	0.562112	-0.845861	0.8800659799311974	-1.16899	-0.764925
Z-score_POS_P14	-1.08421	2.93277	-1.2783	-1.25985	-1.63388	0.0858554	-0.0506281	-0.893369	0.4685939839064542	0.8582084473660432	0.6212033901300863	-1.00059	0.5239836358294566	1.681715840493919	2.4978112751826527	1.440411709965782	-1.39512	-0.377171	-0.489343	0.6516029501056637
Z-score_POS_P15	-1.70024	1.2600878312519448	-1.71607	0.2165365975129268	-0.990618	-0.868094	-0.0506281	-0.0885321	0.4685939839064542	0.8582084473660432	1.3787685000448258	0.26597895170490626	6.5699486646308785	-1.57322	-1.03017	-1.19449	1.3511805780732076	-0.377171	-1.16899	-0.764925
FREQ_POS_P1	0.017241379310344827	0.13793103448275862	0.034482758620689655	0.034482758620689655	0.034482758620689655	0.0862069	0	0.22413793103448276	0.017241379310344827	0.0689655	0	0.0517241	0.034482758620689655	0.0862069	0.017241379310344827	0	0	0.13793103448275862	0	0.017241379310344827
FREQ_POS_P2	0.0689655	0.0517241	0.034482758620689655	0.0862069	0.0689655	0.0689655	0	0.0689655	0.017241379310344827	0.017241379310344827	0.017241379310344827	0.034482758620689655	0.1206896551724138	0.1206896551724138	0.017241379310344827	0.017241379310344827	0	0.1206896551724138	0.0517241	0.017241379310344827
FREQ_POS_P3	0.0517241	0.1206896551724138	0.017241379310344827	0.017241379310344827	0.0862069	0.017241379310344827	0	0.1896551724137931	0.034482758620689655	0.017241379310344827	0.1206896551724138	0.0517241	0.0862069	0.10344827586206896	0	0.0517241	0.017241379310344827	0.017241379310344827	0	0
FREQ_POS_P4	0.0517241	0.1206896551724138	0.10344827586206896	0.0517241	0.034482758620689655	0.0517241	0	0.13793103448275862	0.017241379310344827	0.034482758620689655	0.034482758620689655	0.0689655	0.0517241	0.13793103448275862	0.017241379310344827	0.0517241	0	0.017241379310344827	0.017241379310344827	0
FREQ_POS_P5	0.1724137931034483	0.10344827586206896	0.0862069	0.0689655	0.034482758620689655	0.0517241	0	0.034482758620689655	0.034482758620689655	0.017241379310344827	0.034482758620689655	0.0689655	0.034482758620689655	0.10344827586206896	0	0.0689655	0.017241379310344827	0.034482758620689655	0.034482758620689655	0
FREQ_POS_P6	0.15517241379310345	0.10344827586206896	0.034482758620689655	0.0689655	0.0689655	0.034482758620689655	0	0.0517241	0	0.0517241	0.10344827586206896	0.0517241	0.034482758620689655	0.13793103448275862	0.017241379310344827	0.034482758620689655	0.017241379310344827	0.017241379310344827	0.017241379310344827	0
FREQ_POS_P7	0.0862069	0.1724137931034483	0.0517241	0.0517241	0.0689655	0.10344827586206896	0.017241379310344827	0.017241379310344827	0	0.0517241	0.1206896551724138	0.0517241	0.0517241	0.0517241	0	0.017241379310344827	0.017241379310344827	0.034482758620689655	0.034482758620689655	0
FREQ_POS_P8	0	0	0.6206896551724138	0	0	0.3448275862068966	0	0	0	0	0	0	0	0	0	0	0	0	0.034482758620689655	0
FREQ_POS_P9	0.0862069	0.13793103448275862	0.10344827586206896	0.10344827586206896	0.0862069	0.034482758620689655	0	0.0517241	0.017241379310344827	0.0517241	0.0517241	0	0.034482758620689655	0.10344827586206896	0.10344827586206896	0	0.017241379310344827	0.017241379310344827	0	0
FREQ_POS_P10	0.0862069	0.15517241379310345	0.0689655	0.0517241	0.017241379310344827	0.034482758620689655	0	0.10344827586206896	0.034482758620689655	0.017241379310344827	0.017241379310344827	0.0689655	0.034482758620689655	0.0862069	0.0689655	0.0517241	0	0.0517241	0.034482758620689655	0.017241379310344827
FREQ_POS_P11	0.017241379310344827	0.0689655	0.10344827586206896	0.0689655	0.0862069	0.034482758620689655	0	0.10344827586206896	0.034482758620689655	0.034482758620689655	0.034482758620689655	0.0517241	0.0862069	0.10344827586206896	0.017241379310344827	0.0689655	0	0.0517241	0.034482758620689655	0
FREQ_POS_P12	0.10344827586206896	0.0689655	0.0689655	0.034482758620689655	0.0517241	0.0862069	0.034482758620689655	0.0517241	0.0517241	0.017241379310344827	0.017241379310344827	0.0517241	0.10344827586206896	0.0862069	0.0517241	0.017241379310344827	0.017241379310344827	0.0862069	0	0
FREQ_POS_P13	0.10344827586206896	0.10344827586206896	0.0689655	0.017241379310344827	0.034482758620689655	0.034482758620689655	0.017241379310344827	0.0862069	0.0517241	0.017241379310344827	0.0689655	0.034482758620689655	0.10344827586206896	0.0689655	0.0517241	0.034482758620689655	0.017241379310344827	0.0862069	0	0
FREQ_POS_P14	0.034482758620689655	0.15517241379310345	0.034482758620689655	0.017241379310344827	0.017241379310344827	0.0689655	0.017241379310344827	0.0689655	0.0517241	0.0517241	0.0517241	0.017241379310344827	0.0689655	0.1206896551724138	0.0862069	0.0517241	0	0.0517241	0.017241379310344827	0.017241379310344827
FREQ_POS_P15	0.017241379310344827	0.10344827586206896	0.017241379310344827	0.0689655	0.034482758620689655	0.034482758620689655	0.017241379310344827	0.10344827586206896	0.0517241	0.0517241	0.0689655	0.0517241	0.22413793103448276	0.017241379310344827	0	0	0.0862069	0.0517241	0	0
FREQ_REF	0.0648276	0.0644828	0.0848276	0.0613793	0.0610345	0.0658621	0.018275862068965518	0.10724137931034483	0.0410345	0.032758620689655175	0.037586206896551726	0.0444828	0.0555172	0.0672414	0.0251724	0.023448275862068966	0.0437931	0.062069	0.029655172413793104	0.00931034	0
SD_REF	0.027987926524811416	0.0309229	0.0393842	0.0350343	0.0268032	0.036147365690982675	0.020432960740843494	0.042844401027559285	0.022812190381316922	0.022099	0.0227589	0.0272254	0.0256655	0.031781989902866854	0.024435185862533806	0.019630402803124412	0.0313902	0.0274274	0.0253683	0.012171575468577186
UBIQUITINATION
Parameter	G	A	S	P	V	T	C	L	I	N	D	Q	K	E	M	H	F	R	Y	W	X
Fold_Change_POS_P1	-1.44	2.0833333333333335	1.36986	-100.101	2.0833333333333335	3.409090909090909	-100.101	1.1235955056179774	1.7241379310344827	-100.101	1.2195121951219512	2.0833333333333335	-100.101	-1.18	-100.101	-100.101	-100.101	1.0204081632653061	-100.101	-100.101
Fold_Change_POS_P2	-1.44	-100.101	-100.101	-100.101	1.0416666666666667	2.272727272727273	-100.101	1.1235955056179774	1.7241379310344827	1.5151515151515151	-100.101	2.0833333333333335	-1.02	2.5423728813559325	4.3478260869565215	-100.101	-100.101	2.0408163265306123	-100.101	-100.101
Fold_Change_POS_P3	-1.44	5.208333333333334	-100.101	-100.101	1.0416666666666667	1.1363636363636365	-100.101	1.1235955056179774	-100.101	1.5151515151515151	1.2195121951219512	1.0416666666666667	1.9607843137254901	-100.101	-100.101	4.000000000000001	-100.101	-100.101	1.7241379310344827	-100.101
Fold_Change_POS_P4	-1.44	1.0416666666666667	-1.46	1.4705882352941175	-100.101	-100.101	-100.101	1.6853932584269662	5.172413793103448	3.0303030303030303	-100.101	1.0416666666666667	1.9607843137254901	1.6949152542372883	-100.101	-100.101	-100.101	-100.101	-100.101	-100.101
Fold_Change_POS_P5	-100.101	1.0416666666666667	2.0547945205479454	-100.101	2.0833333333333335	1.1363636363636365	-100.101	1.6853932584269662	-100.101	-100.101	1.2195121951219512	-100.101	-1.02	1.6949152542372883	2.1739130434782608	-100.101	2.8571428571428568	1.0204081632653061	-100.101	-100.101
Fold_Change_POS_P6	2.083333333333333	3.125	-100.101	-100.101	-100.101	1.1363636363636365	-100.101	-1.78	3.4482758620689653	3.0303030303030303	1.2195121951219512	1.0416666666666667	-100.101	2.5423728813559325	2.1739130434782608	-100.101	-100.101	-100.101	-100.101	-100.101
Fold_Change_POS_P7	2.083333333333333	1.0416666666666667	-1.46	-1.36	-100.101	-100.101	-100.101	-1.78	-100.101	1.5151515151515151	1.2195121951219512	3.125	-100.101	2.5423728813559325	4.3478260869565215	-100.101	-100.101	-100.101	1.7241379310344827	-100.101
Fold_Change_POS_P8	-100.101	-100.101	-100.101	-100.101	-100.101	-100.101	-100.101	-100.101	-100.101	-100.101	-100.101	-100.101	17.647058823529413	-100.101	-100.101	-100.101	-100.101	-100.101	-100.101	-100.101
Fold_Change_POS_P9	1.3888888888888888	1.0416666666666667	-1.46	-100.101	1.0416666666666667	-100.101	2	-1.78	1.7241379310344827	1.5151515151515151	2.4390243902439024	1.0416666666666667	2.941176470588235	1.6949152542372883	-100.101	-100.101	1.4285714285714284	-100.101	-100.101	-100.101
Fold_Change_POS_P10	-100.101	-100.101	-100.101	2.205882352941176	-100.101	1.1363636363636365	-100.101	1.6853932584269662	5.172413793103448	1.5151515151515151	1.2195121951219512	1.0416666666666667	2.941176470588235	-1.18	-100.101	-100.101	-100.101	-100.101	1.7241379310344827	-100.101
Fold_Change_POS_P11	-1.44	1.0416666666666667	-100.101	-100.101	1.0416666666666667	1.1363636363636365	2	2.2471910112359548	3.4482758620689653	-100.101	1.2195121951219512	-100.101	1.9607843137254901	1.6949152542372883	2.1739130434782608	-100.101	-100.101	1.0204081632653061	-100.101	-100.101
Fold_Change_POS_P12	-1.44	2.0833333333333335	-100.101	-100.101	-100.101	-100.101	-100.101	-100.101	1.7241379310344827	-100.101	3.6585365853658534	2.0833333333333335	1.9607843137254901	3.3898305084745766	-100.101	-100.101	1.4285714285714284	1.0204081632653061	1.7241379310344827	-100.101
Fold_Change_POS_P13	-1.44	1.0416666666666667	-100.101	-1.36	2.0833333333333335	1.1363636363636365	2	-1.78	3.4482758620689653	-100.101	1.2195121951219512	-100.101	2.941176470588235	1.6949152542372883	-100.101	-100.101	2.8571428571428568	-100.101	-100.101	-100.101
Fold_Change_POS_P14	-100.101	-100.101	-1.46	1.4705882352941175	-100.101	1.1363636363636365	-100.101	2.2471910112359548	1.7241379310344827	-100.101	1.2195121951219512	1.0416666666666667	1.9607843137254901	-100.101	4.3478260869565215	-100.101	-100.101	3.061224489795918	-100.101	-100.101
Fold_Change_POS_P15	-100.101	3.125	-100.101	-1.36	1.0416666666666667	3.409090909090909	-100.101	1.6853932584269662	3.4482758620689653	-100.101	-100.101	-100.101	1.9607843137254901	1.6949152542372883	-100.101	-100.101	-100.101	1.0204081632653061	-100.101	-100.101
Z-score_POS_P1	-0.443085	1.0743120317037385	0.5124040233362749	-1.3013	0.9914171734791747	2.4984439601924673	-0.63375	0.1694662742723947	0.4638124095143554	-0.854677	0.21808579509076567	1.21468	-0.962932	-0.133276	-0.60401	-0.6799	-0.834231	0.018881	-0.739037	-0.473454
Z-score_POS_P2	-0.443085	-0.991673	-1.38539	-1.3013	0.0381314	1.3199326582148885	-0.63375	0.1694662742723947	0.4638124095143554	0.440288	-0.993502	1.21468	-0.018881	1.34756	2.022119066039728	-0.6799	-0.834231	0.9629324981526719	-0.739037	-0.473454
Z-score_POS_P3	-0.443085	4.173289046233754	-1.38539	-1.3013	0.0381314	0.1414213562373095	-0.63375	0.1694662742723947	-0.640503	0.440288	0.21808579509076567	0.0467186	0.9251704394015866	-0.873695	-0.60401	2.0397003109502543	-0.834231	-0.92517	0.5351650123627818	-0.473454
Z-score_POS_P4	-0.443085	0.041319693527066874	-0.436492	0.612379	-0.915154	-1.03709	-0.63375	0.9397675209650981	2.6724429310112856	1.735252715007765	-0.993502	0.0467186	0.9251704394015866	0.607144	-0.60401	-0.6799	-0.834231	-0.92517	-0.739037	-0.473454
Z-score_POS_P5	-1.4501	0.041319693527066874	1.461300362847895	-1.3013	0.9914171734791747	0.1414213562373095	-0.63375	0.9397675209650981	-0.640503	-0.854677	0.21808579509076567	-1.12125	-0.018881	0.607144	0.7090547374425019	-0.6799	1.5492868859809221	0.018881	-0.739037	-0.473454
Z-score_POS_P6	1.57094	2.1073043698804104	-1.38539	-1.3013	-0.915154	0.1414213562373095	-0.63375	-0.600835	1.5681276702628206	1.735252715007765	0.21808579509076567	0.0467186	-0.962932	1.34756	0.7090547374425019	-0.6799	-0.834231	-0.92517	-0.739037	-0.473454
Z-score_POS_P7	1.57094	0.041319693527066874	-0.436492	-0.344463	-0.915154	-1.03709	-0.63375	-0.600835	-0.640503	0.440288	0.21808579509076567	2.38265	-0.962932	1.34756	2.022119066039728	-0.6799	-0.834231	-0.92517	0.5351650123627818	-0.473454
Z-score_POS_P8	-1.4501	-0.991673	-1.38539	-1.3013	-0.915154	-1.03709	-0.63375	-1.37114	-0.640503	-0.854677	-0.993502	-1.12125	16.029993939835656	-0.873695	-0.60401	-0.6799	-0.834231	-0.92517	-0.739037	-0.473454
Z-score_POS_P9	0.563927	0.041319693527066874	-0.436492	-1.3013	0.0381314	-1.03709	0.6337502222976293	-0.600835	0.4638124095143554	0.440288	1.4296735455950198	0.0467186	1.8692219081787158	0.607144	-0.60401	-0.6799	0.3575277429186743	-0.92517	-0.739037	-0.473454
Z-score_POS_P10	-1.4501	-0.991673	-1.38539	1.5692200037056292	-0.915154	0.1414213562373095	-0.63375	0.9397675209650981	2.6724429310112856	0.440288	0.21808579509076567	0.0467186	1.8692219081787158	-0.133276	-0.60401	-0.6799	-0.834231	-0.92517	0.5351650123627818	-0.473454
Z-score_POS_P11	-0.443085	0.041319693527066874	-1.38539	-1.3013	0.0381314	0.1414213562373095	0.6337502222976293	1.7100687676578015	1.5681276702628206	-0.854677	0.21808579509076567	-1.12125	0.9251704394015866	0.607144	0.7090547374425019	-0.6799	-0.834231	0.018881	-0.739037	-0.473454
Z-score_POS_P12	-0.443085	1.0743120317037385	-1.38539	-1.3013	-0.915154	-1.03709	-0.63375	-1.37114	0.4638124095143554	-0.854677	2.641261296099274	1.21468	0.9251704394015866	2.087983071049651	-0.60401	-0.6799	0.3575277429186743	0.018881	0.5351650123627818	-0.473454
Z-score_POS_P13	-0.443085	0.041319693527066874	-1.38539	-0.344463	0.9914171734791747	0.1414213562373095	0.6337502222976293	-0.600835	1.5681276702628206	-0.854677	0.21808579509076567	-1.12125	1.8692219081787158	0.607144	-0.60401	-0.6799	1.5492868859809221	-0.92517	-0.739037	-0.473454
Z-score_POS_P14	-1.4501	-0.991673	-0.436492	0.612379	-0.915154	0.1414213562373095	-0.63375	1.7100687676578015	0.4638124095143554	-0.854677	0.21808579509076567	0.0467186	0.9251704394015866	-0.873695	2.022119066039728	-0.6799	-0.834231	1.9069839669298014	-0.739037	-0.473454
Z-score_POS_P15	-1.4501	2.1073043698804104	-1.38539	-0.344463	0.0381314	2.4984439601924673	-0.63375	0.9397675209650981	1.5681276702628206	-0.854677	-0.993502	-1.12125	0.9251704394015866	0.607144	-0.60401	-0.6799	-0.834231	0.018881	-0.739037	-0.473454
FREQ_POS_P1	0.0555556	0.1111111111111111	0.1111111111111111	0	0.1111111111111111	0.16666666666666666	0	0.1111111111111111	0.0555556	0	0.0555556	0.1111111111111111	0	0.0555556	0	0	0	0.0555556	0	0
FREQ_POS_P2	0.0555556	0	0	0	0.0555556	0.1111111111111111	0	0.1111111111111111	0.0555556	0.0555556	0	0.1111111111111111	0.0555556	0.16666666666666666	0.1111111111111111	0	0	0.1111111111111111	0	0
FREQ_POS_P3	0.0555556	0.2777777777777778	0	0	0.0555556	0.0555556	0	0.1111111111111111	0	0.0555556	0.0555556	0.0555556	0.1111111111111111	0	0	0.1111111111111111	0	0	0.0555556	0
FREQ_POS_P4	0.0555556	0.0555556	0.0555556	0.1111111111111111	0	0	0	0.16666666666666666	0.16666666666666666	0.1111111111111111	0	0.0555556	0.1111111111111111	0.1111111111111111	0	0	0	0	0	0
FREQ_POS_P5	0	0.0555556	0.16666666666666666	0	0.1111111111111111	0.0555556	0	0.16666666666666666	0	0	0.0555556	0	0.0555556	0.1111111111111111	0.0555556	0	0.1111111111111111	0.0555556	0	0
FREQ_POS_P6	0.16666666666666666	0.16666666666666666	0	0	0	0.0555556	0	0.0555556	0.1111111111111111	0.1111111111111111	0.0555556	0.0555556	0	0.16666666666666666	0.0555556	0	0	0	0	0
FREQ_POS_P7	0.16666666666666666	0.0555556	0.0555556	0.0555556	0	0	0	0.0555556	0	0.0555556	0.0555556	0.16666666666666666	0	0.16666666666666666	0.1111111111111111	0	0	0	0.0555556	0
FREQ_POS_P8	0	0	0	0	0	0	0	0	0	0	0	0	1	0	0	0	0	0	0	0
FREQ_POS_P9	0.1111111111111111	0.0555556	0.0555556	0	0.0555556	0	0.0555556	0.0555556	0.0555556	0.0555556	0.1111111111111111	0.0555556	0.16666666666666666	0.1111111111111111	0	0	0.0555556	0	0	0
FREQ_POS_P10	0	0	0	0.16666666666666666	0	0.0555556	0	0.16666666666666666	0.16666666666666666	0.0555556	0.0555556	0.0555556	0.16666666666666666	0.0555556	0	0	0	0	0.0555556	0
FREQ_POS_P11	0.0555556	0.0555556	0	0	0.0555556	0.0555556	0.0555556	0.2222222222222222	0.1111111111111111	0	0.0555556	0	0.1111111111111111	0.1111111111111111	0.0555556	0	0	0.0555556	0	0
FREQ_POS_P12	0.0555556	0.1111111111111111	0	0	0	0	0	0	0.0555556	0	0.16666666666666666	0.1111111111111111	0.1111111111111111	0.2222222222222222	0	0	0.0555556	0.0555556	0.0555556	0
FREQ_POS_P13	0.0555556	0.0555556	0	0.0555556	0.1111111111111111	0.0555556	0.0555556	0.0555556	0.1111111111111111	0	0.0555556	0	0.16666666666666666	0.1111111111111111	0	0	0.1111111111111111	0	0	0
FREQ_POS_P14	0	0	0.0555556	0.1111111111111111	0	0.0555556	0	0.2222222222222222	0.0555556	0	0.0555556	0.0555556	0.1111111111111111	0	0.1111111111111111	0	0	0.16666666666666666	0	0
FREQ_POS_P15	0	0.16666666666666666	0	0.0555556	0.0555556	0.16666666666666666	0	0.16666666666666666	0.1111111111111111	0	0	0	0.1111111111111111	0.1111111111111111	0	0	0	0.0555556	0	0
FREQ_REF	0.08	0.0533333	0.0811111	0.0755556	0.0533333	0.048888888888888885	0.027777777777777776	0.0988889	0.0322222	0.0366667	0.0455556	0.0533333	0.056666666666666664	0.0655556	0.025555555555555557	0.027777777777777773	0.0388889	0.0544444	0.0322222	0.012222222222222221	0
SD_REF	0.0551687	0.0537812	0.0585475	0.0580614	0.058278	0.047140452079103175	0.0438308	0.0721219	0.050307695211874545	0.042901211910284384	0.0458535	0.0475661	0.058848	0.0750325	0.0423099	0.040855675162646835	0.046616429065360045	0.058848015593386094	0.0436003	0.025815009471889833

## Sheet: DEXAMETHASONE
DEXAMETHASONE VS. CONTROL
ACETYLATION
Parameter	G	A	S	P	V	T	C	L	I	N	D	Q	K	E	M	H	F	R	Y	W	X
Fold_Change_POS_P1	1.1111111111111112	-1.29333	-1.35286	-1.675	1.023391812865497	1.155115511551155	-1.93333	-1.15895	-1.195	1.3253012048192772	1.4134275618374559	1.348747591522158	1.1834319526627217	1.6216216216216217	-1.065	-1.096	-1.708	-1.02	-1.1	-1.03333
Fold_Change_POS_P2	-1.02857	-1.552	-1.45692	-4.46667	1.1695906432748537	-1.01	-5.8	-1.04857	1.2552301255230127	-1.0375	-1.02909	1.5414258188824663	2.0710059171597632	1.1486486486486487	3.051643192488263	1.4598540145985401	-4.27	1.0558069381598794	-1.65	-1.55
Fold_Change_POS_P3	-1.30909	1.288659793814433	-1.18375	-1.48889	1.5350877192982457	-1.10182	-1.45	1.1353315168029063	1.0460251046025104	-1.66	1.5017667844522968	1.0597302504816957	-1.04	1.2162162162162162	-1.065	-1.37	-2.135	1.2820512820512822	-1.65	-3.1
Fold_Change_POS_P4	-1.44	1.481958762886598	-1.11412	-1.21818	1.2426900584795322	-1.212	-2.9	-1.101	1.0460251046025104	-1.38333	1.6784452296819787	-1.48286	1.1094674556213018	1.9594594594594592	2.347417840375587	-2.74	-2.135	-1.6575	-1.32	-100.101
Fold_Change_POS_P5	1.1805555555555556	-1.10857	-1.45692	-1.91429	-1.24364	-2.02	-5.8	1.3623978201634876	-1.36571	1.5662650602409638	1.0600706713780919	1.5414258188824663	1.4053254437869822	2.0945945945945943	1.8779342723004695	-1.82667	-1.42333	-1.89429	-2.2	-3.1
Fold_Change_POS_P6	1.25	1.288659793814433	-2.10444	-1.675	1.0964912280701755	-1.212	-5.8	-1.04857	1.1506276150627617	1.5662650602409638	1.5901060070671378	1.1560693641618498	1.2573964497041419	1.8918918918918917	1.6431924882629108	-1.096	-2.84667	-4.42	-1.32	-3.1
Fold_Change_POS_P7	1.3194444444444444	1.288659793814433	-1.35286	-1.675	1.2426900584795322	-1.515	-2.9	1.0899182561307903	-1.06222	-1.38333	1.0600706713780919	1.4450867052023122	1.0355029585798816	1.8243243243243241	2.112676056338028	-1.82667	-1.708	-1.6575	-2.2	-1.55
Fold_Change_POS_P8	-100.101	-100.101	4.540654699049631	-100.101	-100.101	3.6303630363036303	-100.101	-100.101	-100.101	-100.101	-100.101	-100.101	7.026627218934911	-100.101	-100.101	-100.101	-100.101	-100.101	-100.101	-100.101
Fold_Change_POS_P9	1.6666666666666667	1.481958762886598	-1.894	-1.34	1.2426900584795322	-1.212	-5.8	-1.101	-1.36571	-1.18571	-1.88667	1.252408477842004	1.1094674556213018	1.6216216216216217	2.5821596244131455	1.2773722627737225	-4.27	-1.105	-1.32	-3.1
Fold_Change_POS_P10	-1.44	1.1597938144329898	-1.72182	-1.03077	-1.14	-1.515	-5.8	-1.29529	1.2552301255230127	-1.0375	1.8551236749116609	1.5414258188824663	1.8491124260355027	1.689189189189189	1.8779342723004695	-1.37	-4.27	-1.47333	-1.32	-100.101
Fold_Change_POS_P11	1.3194444444444444	-1.41091	-1.57833	-3.35	1.0964912280701755	-1.73143	-100.101	-1.101	1.882845188284519	1.3253012048192772	1.4134275618374559	1.348747591522158	1.7751479289940828	1.554054054054054	-1.065	-5.48	-1.42333	-1.326	1.2121212121212122	-1.55
Fold_Change_POS_P12	-1.2	1.0309278350515465	-1.35286	-1.21818	1.6081871345029242	1.7326732673267327	-100.101	-1.835	1.0460251046025104	-1.0375	-1.02909	-1.48286	1.4792899408284024	2.0945945945945943	1.1737089201877935	-1.82667	-2.84667	-1.326	1.0606060606060606	-1.55
Fold_Change_POS_P13	-1.8	1.0309278350515465	-1.18375	-1.675	-1.14	-1.01	-100.101	1.3169845594913714	-1.06222	1.0843373493975905	1.1484098939929328	-1.2975	1.6272189349112425	1.689189189189189	2.112676056338028	-2.74	-1.42333	-1.105	1.3636363636363638	-100.101
Fold_Change_POS_P14	-1.10769	1.7396907216494846	1.0031678986272439	-1.48889	-1.14	-1.34667	-2.9	1.044504995458674	1.1506276150627617	1.2048192771084338	1.1484098939929328	1.348747591522158	1.0355029585798816	1.1486486486486487	1.8779342723004695	-1.37	-1.708	-1.326	-1.32	-100.101
Fold_Change_POS_P15	-1.6	1.288659793814433	-1.26267	-2.68	-1.05231	-1.10182	-5.8	-1.101	1.1506276150627617	1.0843373493975905	1.76678	1.252408477842004	1.997041420118343	1.0135135135135134	1.6431924882629108	1.094890510948905	-1.708	1.206636500754148	-6.6	-3.1
Z-score_POS_P1	0.4046724491767575	-1.12176	-1.21741	-1.37842	0.12027029828451602	0.49623998582886664	-1.34613	-0.7387	-0.4853	0.8482076357552288	1.4034387367355172	1.0505753749151372	0.7306770072260987	2.766216860543872	-0.105497	-0.191928	-1.23527	-0.0695072	-0.258492	-0.0563163
Z-score_POS_P2	-0.101168	-1.75913	-1.46385	-2.65474	0.8719596625627422	-0.0316749	-2.30766	-0.249495	0.7590586347972069	-0.0942453	-0.0959616	1.6310037588461523	4.266210913158836	0.6614866405648387	3.5463240432135494	1.0076216987849045	-2.28211	0.19782811864963998	-1.12013	-0.619479
Z-score_POS_P3	-0.859929	1.4276981484139355	-0.724531	-1.12316	2.7511830732583076	-0.295632	-0.865372	0.7289162899317759	0.13687942594703742	-1.0367	1.7033188086875508	0.17993279901861495	-0.153206	0.9621623862761293	-0.105497	-0.591778	-1.58421	0.9998340050670993	-1.12013	-1.18264
Z-score_POS_P4	-1.11285	2.3837460156554098	-0.478092	-0.612633	1.2478043447018552	-0.55959	-1.8269	-0.494098	0.13687942594703742	-0.722547	2.303078952591618	-0.980924	0.4360491817317039	4.269595589100324	2.329050344169997	-1.39148	-1.58421	-1.40618	-0.689312	-1.7458
Z-score_POS_P5	0.6575927299122309	-0.484398	-1.46385	-1.63369	-1.00726	-1.61542	-2.30766	1.9519301992132805	-0.796389	1.476509588166509	0.203918	1.6310037588461523	1.6145604837092833	4.870947080522905	1.5175345448076287	-0.991628	-0.886323	-1.67352	-1.55095	-1.18264
Z-score_POS_P6	0.9105130106477045	1.4276981484139355	-2.44961	-1.37842	0.4961149804236291	-0.55959	-2.30766	-0.249495	0.44796903037212216	1.476509588166509	2.0031988806395846	0.47014699098412255	1.0253048327204934	3.9689198433890334	1.1117766451264444	-0.191928	-1.93316	-2.74286	-0.689312	-1.18264
Z-score_POS_P7	1.163433291383178	1.4276981484139355	-1.21741	-1.37842	1.2478043447018552	-1.0875	-1.8269	0.4843135080754758	-0.17421	-0.722547	0.203918	1.3407895668806449	0.1414213562373091	3.668244097677743	1.9232924444888129	-0.991628	-1.23527	-1.40618	-1.55095	-0.619479
Z-score_POS_P8	-3.64205	-4.94595	16.526209787043914	-3.42053	-5.14156	8.414963163949082	-2.78842	-5.38615	-2.97402	-2.60745	-3.39464	-3.01242	24.006275221283282	-4.45	-1.72853	-2.19118	-2.98	-3.54487	-2.84341	-1.7458
Z-score_POS_P9	2.4280346950605454	2.3837460156554098	-2.20317	-0.867897	1.2478043447018552	-0.55959	-2.30766	-0.494098	-0.796389	-0.408396	-1.59536	0.7603611829496296	0.4360491817317039	2.766216860543872	2.734808243851181	0.6077718183147041	-2.28211	-0.336842	-0.689312	-1.18264
Z-score_POS_P10	-1.11285	0.7903329035862857	-1.95673	-0.102105	-0.631419	-1.0875	-2.30766	-1.22791	0.7590586347972069	-0.0942453	2.9028390964956854	1.6310037588461523	3.3823274366756513	3.066892606255162	1.5175345448076287	-0.591778	-2.28211	-1.13885	-0.689312	-1.7458
Z-score_POS_P11	1.163433291383178	-1.44045	-1.71029	-2.39948	0.4961149804236291	-1.35146	-2.78842	-0.494098	2.625596261347715	0.8482076357552288	1.4034387367355172	1.0505753749151372	3.0876996111812574	2.4655411148325816	-0.105497	-1.79133	-0.886323	-0.871513	0.6031483057987304	-0.619479
Z-score_POS_P12	-0.607009	0.15296765875863597	-1.21741	-0.612633	3.1270277553974206	2.3439420607235837	-2.78842	-2.45092	0.13687942594703742	-0.0942453	-0.0959616	-0.980924	1.909188309203678	4.870947080522905	0.30026084576407636	-0.991628	-1.93316	-0.871513	0.17232808737106578	-0.619479
Z-score_POS_P13	-1.61869	0.15296765875863597	-0.724531	-1.37842	-0.631419	-0.0316749	-2.78842	1.7073274173569795	-0.17421	0.21990568334394828	0.5037985208794162	-0.69071	2.4984439601924677	3.066892606255162	1.9232924444888129	-1.39148	-0.886323	-0.336842	1.033968524226395	-1.7458
Z-score_POS_P14	-0.354088	3.6584765053107082	0.014786349347191006	-1.12316	-0.631419	-0.823547	-1.8269	0.2397107262191749	0.44796903037212216	0.5340566595495886	0.5037985208794162	1.0505753749151372	0.1414213562373091	0.6614866405648387	1.5175345448076287	-0.591778	-1.23527	-0.871513	-0.689312	-1.7458
Z-score_POS_P15	-1.36577	1.4276981484139355	-0.97097	-2.14422	-0.255574	-0.295632	-2.30766	-0.494098	0.44796903037212216	0.21990568334394828	2.602959024543652	0.7603611829496296	3.971583087664441	0.060135149142257725	1.1117766451264444	0.2079219378445041	-1.23527	0.7324987095946128	-2.41259	-1.18264
FREQ_POS_P1	0.0711111	0.0533333	0.0622222	0.035555555555555556	0.0622222	0.0622222	0.013333333333333334	0.0844444	0.035555555555555556	0.0488889	0.0711111	0.0622222	0.0711111	0.10666666666666667	0.017777777777777778	0.022222222222222223	0.022222222222222223	0.057777777777777775	0.0266667	0.013333333333333334
FREQ_POS_P2	0.0622222	0.044444444444444446	0.057777777777777775	0.013333333333333334	0.0711111	0.0533333	0.00444444	0.0933333	0.0533333	0.035555555555555556	0.0488889	0.0711111	0.12444444444444444	0.0755556	0.057777777777777775	0.035555555555555556	0.00888889	0.0622222	0.017777777777777778	0.00888889
FREQ_POS_P3	0.0488889	0.0888889	0.0711111	0.04	0.0933333	0.0488889	0.017777777777777778	0.1111111111111111	0.044444444444444446	0.022222222222222223	0.0755556	0.0488889	0.057777777777777775	0.08	0.017777777777777778	0.017777777777777778	0.017777777777777778	0.0755556	0.017777777777777778	0.00444444
FREQ_POS_P4	0.044444444444444446	0.10222222222222223	0.0755556	0.0488889	0.0755556	0.044444444444444446	0.00888889	0.0888889	0.044444444444444446	0.0266667	0.0844444	0.0311111	0.0666667	0.1288888888888889	0.044444444444444446	0.00888889	0.017777777777777778	0.035555555555555556	0.022222222222222223	0
FREQ_POS_P5	0.0755556	0.0622222	0.057777777777777775	0.0311111	0.0488889	0.0266667	0.00444444	0.13333333333333333	0.0311111	0.057777777777777775	0.0533333	0.0711111	0.0844444	0.13777777777777778	0.035555555555555556	0.013333333333333334	0.0266667	0.0311111	0.013333333333333334	0.00444444
FREQ_POS_P6	0.08	0.0888889	0.04	0.035555555555555556	0.0666667	0.044444444444444446	0.00444444	0.0933333	0.0488889	0.057777777777777775	0.08	0.0533333	0.0755556	0.12444444444444444	0.0311111	0.022222222222222223	0.013333333333333334	0.013333333333333334	0.022222222222222223	0.00444444
FREQ_POS_P7	0.0844444	0.0888889	0.0622222	0.035555555555555556	0.0755556	0.035555555555555556	0.00888889	0.10666666666666667	0.04	0.0266667	0.0533333	0.0666667	0.0622222	0.12	0.04	0.013333333333333334	0.022222222222222223	0.035555555555555556	0.013333333333333334	0.00888889
FREQ_POS_P8	0	0	0.38222222222222224	0	0	0.19555555555555557	0	0	0	0	0	0	0.4222222222222222	0	0	0	0	0	0	0
FREQ_POS_P9	0.10666666666666667	0.10222222222222223	0.044444444444444446	0.044444444444444446	0.0755556	0.044444444444444446	0.00444444	0.0888889	0.0311111	0.0311111	0.0266667	0.057777777777777775	0.0666667	0.10666666666666667	0.0488889	0.0311111	0.00888889	0.0533333	0.022222222222222223	0.00444444
FREQ_POS_P10	0.044444444444444446	0.08	0.0488889	0.057777777777777775	0.0533333	0.035555555555555556	0.00444444	0.0755556	0.0533333	0.035555555555555556	0.0933333	0.0711111	0.1111111111111111	0.1111111111111111	0.035555555555555556	0.017777777777777778	0.00888889	0.04	0.022222222222222223	0
FREQ_POS_P11	0.0844444	0.0488889	0.0533333	0.017777777777777778	0.0666667	0.0311111	0	0.0888889	0.08	0.0488889	0.0711111	0.0622222	0.10666666666666667	0.10222222222222223	0.017777777777777778	0.00444444	0.0266667	0.044444444444444446	0.035555555555555556	0.00888889
FREQ_POS_P12	0.0533333	0.0711111	0.0622222	0.0488889	0.0977778	0.0933333	0	0.0533333	0.044444444444444446	0.035555555555555556	0.0488889	0.0311111	0.0888889	0.13777777777777778	0.022222222222222223	0.013333333333333334	0.013333333333333334	0.044444444444444446	0.0311111	0.00888889
FREQ_POS_P13	0.035555555555555556	0.0711111	0.0711111	0.035555555555555556	0.0533333	0.0533333	0	0.1288888888888889	0.04	0.04	0.057777777777777775	0.035555555555555556	0.0977778	0.1111111111111111	0.04	0.00888889	0.0266667	0.0533333	0.04	0
FREQ_POS_P14	0.057777777777777775	0.12	0.0844444	0.04	0.0533333	0.04	0.00888889	0.10222222222222223	0.0488889	0.044444444444444446	0.057777777777777775	0.0622222	0.0622222	0.0755556	0.035555555555555556	0.017777777777777778	0.022222222222222223	0.044444444444444446	0.022222222222222223	0
FREQ_POS_P15	0.04	0.0888889	0.0666667	0.022222222222222223	0.057777777777777775	0.0488889	0.00444444	0.0888889	0.0488889	0.04	0.0888889	0.057777777777777775	0.12	0.0666667	0.0311111	0.0266667	0.022222222222222223	0.0711111	0.00444444	0.00444444
FREQ_REF	0.064	0.0689778	0.0841778	0.059555555555555556	0.0608	0.0538667	0.025777777777777778	0.0978667	0.0424889	0.0368889	0.0503111	0.0461333	0.0600889	0.0657778	0.018933333333333333	0.024355555555555557	0.037955555555555555	0.0589333	0.029333333333333333	0.013777777777777778	0
SD_REF	0.0175725	0.013946303098614264	0.0180347	0.0174112	0.011825215722486671	0.0168377	0.00924458	0.01817	0.014286701905896496	0.0141475	0.014820739556029392	0.015314359419654689	0.015084944665313016	0.014781519653108336	0.010953439102323268	0.0111153	0.012736767472707394	0.016624981884974698	0.010316239243982173	0.00789194
CARBOXYLATION
Parameter	G	A	S	P	V	T	C	L	I	N	D	Q	K	E	M	H	F	R	Y	W	X
Fold_Change_POS_P1	-1.11429	1.6304347826086956	-1.33333	-7.44	-1.04571	-1.234	-3.05	-1.05739	1.4492753623188406	1.1627906976744184	1.3345195729537367	-1.152	1.7107309486780715	1.972872996300863	-1.45	-2.88	-3.06	1.2583892617449663	-3.05	-100.101
Fold_Change_POS_P2	-1.3	1.5700483091787438	-2.5	-2.48	-1.12615	-1.12182	-2.03333	1.1513157894736843	-1.932	-1.22857	2.224199288256228	1.0416666666666667	1.6329704510108864	1.7879161528976573	1.896551724137931	-5.76	-4.59	-1.08364	-1.525	-2.7
Fold_Change_POS_P3	-1.56	1.3888888888888888	-1.05263	-2.12571	1.366120218579235	1.1345218800648298	-6.1	-1.1581	1.4492753623188406	-1.72	1.3345195729537367	1.6493055555555554	1.244167962674961	1.4796547472256474	1.206896551724138	-2.88	-4.59	-1.70286	1.3114754098360655	-1.35
Fold_Change_POS_P4	-1.95	-1.035	-2.22222	-2.48	1.366120218579235	1.053484602917342	-100.101	-1.10545	1.1387163561076605	-1.22857	1.3345195729537367	2.256944444444444	1.3996889580093312	2.281134401972873	1.5517241379310345	-1.44	-1.31143	-1.70286	-6.1	-100.101
Fold_Change_POS_P5	-2.22857	1.0869565217391304	-1.66667	-4.96	1.1612021857923498	1.053484602917342	-6.1	-1.05739	1.6563146997929608	1.5116279069767442	1.690391459074733	1.4756944444444444	1.244167962674961	1.9112207151664613	1.7241379310344827	-1.92	-4.59	-1.192	-1.22	-100.101
Fold_Change_POS_P6	1.0256410256410255	1.0869565217391304	-1.53846	-1.65333	-1.33091	-1.02833	-3.05	-1.43059	1.1387163561076605	1.627906976744186	1.2455516014234875	1.6493055555555554	1.7884914463452566	1.6646115906288532	1.206896551724138	1.3888888888888888	-1.53	-1.98667	-2.03333	-100.101
Fold_Change_POS_P7	-1.73333	1.2681159420289854	-2.85714	-1.24	1.4344262295081966	1.1345218800648298	-6.1	1.274671052631579	-1.07333	1.1627906976744184	-1.02182	-1.152	1.244167962674961	1.6646115906288532	2.5862068965517238	1.0416666666666667	-1.836	-5.96	1.1475409836065573	-1.35
Fold_Change_POS_P8	-100.101	-100.101	-100.101	-100.101	-100.101	-100.101	-100.101	-100.101	-100.101	-100.101	4.270462633451958	-100.101	5.598755832037325	4.562268803945746	7.241379310344827	-100.101	-100.101	-100.101	-100.101	-100.101
Fold_Change_POS_P9	1.3461538461538463	1.328502415458937	-1.42857	-2.48	-1.464	1.1345218800648298	-100.101	1.1101973684210527	1.3457556935817805	1.2790697674418605	-1.124	1.3020833333333333	2.0995334370139966	-1.08133	1.206896551724138	1.0416666666666667	-4.59	-1.70286	1.4754098360655739	-100.101
Fold_Change_POS_P10	-1.2	1.147342995169082	-1.53846	-2.12571	1.0245901639344261	-1.12182	-2.03333	1.3157894736842106	-1.38	1.1627906976744184	1.4234875444839858	1.215277777777778	1.5552099533437014	1.7879161528976573	-1.93333	-2.88	-1.53	-1.49	1.1475409836065573	-2.7
Fold_Change_POS_P11	-1.04	1.8115942028985506	-1.53846	-2.48	-2.09143	-1.234	-6.1	-1.35111	1.1387163561076605	1.5116279069767442	-1.02182	1.0416666666666667	2.332814930015552	1.9112207151664613	1.0344827586206897	-1.44	-1.836	-1.49	-1.22	-100.101
Fold_Change_POS_P12	-1.95	1.6908212560386473	-1.25	-2.12571	-1.62667	1.1345218800648298	-6.1	-1.1581	1.4492753623188406	-1.075	1.6014234875444842	-1.44	2.488335925349922	1.4796547472256474	1.379310344827586	-2.88	-3.06	1.0067114093959733	-2.03333	-100.101
Fold_Change_POS_P13	1.0256410256410255	1.147342995169082	-1.66667	-2.48	-1.62667	1.053484602917342	-6.1	1.274671052631579	-1.07333	1.1627906976744184	-1.02182	1.5625	1.7884914463452566	1.1097410604192357	1.7241379310344827	-2.88	-1.02	1.0067114093959733	-1.01667	-2.7
Fold_Change_POS_P14	-1.3	1.5700483091787438	-1.33333	-1.65333	1.0245901639344261	-1.5425	-6.1	-1.43059	-1.61	1.1627906976744184	1.512455516014235	1.5625	1.8662519440124417	1.4796547472256474	-1.45	-1.44	1.0893246187363834	-1.32444	-2.03333	1.4814814814814814
Fold_Change_POS_P15	-3.12	1.147342995169082	-1.66667	-2.976	1.2978142076502732	-1.5425	-2.03333	-1.87077	1.4492753623188406	-1.43333	1.3345195729537367	1.5625	2.566096423017107	1.6029593094944512	1.379310344827586	-1.152	-1.53	1.342281879194631	-1.22	-100.101
Z-score_POS_P1	-0.480196	2.664386564202892	-1.40791	-3.68298	-0.150891	-0.734581	-1.81333	-0.248833	1.4463059550603359	0.5512930714537515	1.059500276000783	-0.463715	3.4394867032961938	4.35754	-0.720294	-1.64141	-2.3144	0.8257688198762568	-1.71977	-1.79796
Z-score_POS_P2	-1.08044	2.409177123187289	-3.37898	-2.5392	-0.386657	-0.420657	-1.37106	0.6937174555244573	-1.55295	-0.630049	3.8773201589815893	0.14643616224321418	3.063175247793328	3.5291107840826195	2.080849499729107	-2.07796	-2.68889	-0.246658	-0.880856	-1.13205
Z-score_POS_P3	-1.68069	1.6435488001404812	-0.281581	-2.25325	1.2637080286474511	0.5211129111660763	-2.25561	-0.625854	1.4463059550603359	-1.41761	1.059500276000783	2.2819635282900843	1.1816179702789986	2.1483945148797168	0.48019603839902475	-1.64141	-2.68889	-1.31909	0.7969646185569328	-0.466138
Z-score_POS_P4	-2.28093	-0.142917	-3.09739	-2.5392	1.2637080286474511	0.20718947070458438	-2.69789	-0.437344	0.4465552948803802	-0.630049	1.059500276000783	4.4174908943369555	1.9342408812847307	5.738256814807263	1.2805227690640661	-0.768321	-0.816405	-1.31909	-2.13922	-1.79796
Z-score_POS_P5	-2.58105	0.36750159506246793	-2.25265	-3.39703	0.5564087588820869	0.20718947070458438	-2.25561	-0.248833	2.112806395180306	1.7326353674260768	2.186628229193105	1.6718128522766933	1.1816179702789986	4.081397291763781	1.6806861343965864	-1.20487	-2.68889	-0.514765	-0.461401	-1.79796
Z-score_POS_P6	0.12004900959975624	0.36750159506246793	-1.97107	-1.68136	-0.85819	-0.106734	-1.81333	-1.37989	0.4465552948803802	2.1264161327501854	0.7777182877027027	2.2819635282900843	3.8157981587990597	2.976824276401458	0.48019603839902475	0.9778632586320296	-1.1909	-1.58719	-1.30031	-1.79796
Z-score_POS_P7	-1.98081	1.1331299181092755	-3.66056	-0.823523	1.4994744519025727	0.5211129111660763	-2.25561	1.2592479899193956	-0.219945	0.5512930714537515	-0.0676277	-0.463715	1.1816179702789986	2.976824276401458	3.6815029610591896	0.10477106342486046	-1.5654	-2.65962	0.3775095561585471	-0.466138
Z-score_POS_P8	-4.68191	-4.22627	-5.63163	-4.25487	-3.45162	-3.87382	-2.69789	-4.58457	-3.2192	-3.38651	10.358305889837444	-3.51447	22.255059478439488	15.955557206908741	14.485913825037247	-2.51451	-3.43789	-3.19583	-2.55868	-1.79796
Z-score_POS_P9	1.6206616295967082	1.3883393591248785	-1.68949	-2.5392	-1.09396	0.5211129111660763	-2.69789	0.5052072773928112	1.1130557350003505	0.9450738367778602	-0.34941	1.0616621762633012	5.321043980810523	-0.336895	0.48019603839902475	0.10477106342486046	-2.68889	-1.31909	1.2164196809553187	-1.79796
Z-score_POS_P10	-0.780319	0.6227110360780699	-1.97107	-2.25325	0.0848759	-0.420657	-1.37106	1.447758168051041	-0.886446	0.5512930714537515	1.3412822642988638	0.7565868382566057	2.6868637922904615	3.5291107840826195	-1.12046	-1.64141	-1.1909	-1.05098	0.3775095561585471	-1.13205
Z-score_POS_P11	-0.180074	3.4300148872496994	-1.97107	-2.5392	-1.80126	-0.734581	-2.25561	-1.19138	0.4465552948803802	1.7326353674260768	-0.0676277	0.14643616224321418	6.44998	4.081397291763781	0.0800327	-0.768321	-1.5654	-1.05098	-0.461401	-1.79796
Z-score_POS_P12	-2.28093	2.9195960052184944	-1.12633	-2.25325	-1.32972	0.5211129111660763	-2.25561	-0.625854	1.4463059550603359	-0.236268	1.9048462408950255	-1.07387	7.202601258324852	2.1483945148797168	0.8803594037315453	-1.64141	-2.3144	0.021448540776006778	-1.30031	-1.79796
Z-score_POS_P13	0.12004900959975624	0.6227110360780699	-2.25265	-2.5392	-1.32972	0.20718947070458438	-2.25561	1.2592479899193956	-0.219945	0.5512930714537515	-0.0676277	1.9768881902833892	3.8157981587990597	0.49153499183623367	1.6806861343965864	-1.64141	-0.0674096	0.021448540776006778	-0.0419455	-1.13205
Z-score_POS_P14	-1.08044	2.409177123187289	-1.40791	-1.68136	0.0848759	-1.36243	-2.25561	-1.37989	-1.2197	0.5512930714537515	1.6230642525969448	1.9768881902833892	4.192109614301926	2.1483945148797168	-0.720294	-0.768321	0.30708801852095324	-0.782872	-1.30031	0.8656857193611792
Z-score_POS_P15	-3.1813	0.6227110360780699	-2.25265	-2.82514	1.0279416053923294	-1.36243	-1.37106	-2.13394	1.4463059550603359	-1.02383	1.059500276000783	1.9768881902833892	7.578912713827717	2.700681022560877	0.8803594037315453	-0.331775	-1.1909	1.0938755795763404	-0.461401	-1.79796
FREQ_POS_P1	0.059322033898305086	0.11440677966101695	0.0635593	0.00847458	0.059322033898305086	0.0423729	0.00847458	0.0974576	0.059322033898305086	0.0423729	0.0635593	0.0423729	0.0932203	0.13559322033898305	0.0169492	0.00847458	0.012711864406779662	0.0635593	0.00847458	0
FREQ_POS_P2	0.0508475	0.11016949152542373	0.0338983	0.025423728813559324	0.0550847	0.046610169491525424	0.012711864406779662	0.11864406779661017	0.0211864	0.029661016949152543	0.1059322033898305	0.0508475	0.0889831	0.1228813559322034	0.046610169491525424	0.00423729	0.00847458	0.046610169491525424	0.0169492	0.00423729
FREQ_POS_P3	0.0423729	0.0974576	0.0805085	0.029661016949152543	0.0847458	0.059322033898305086	0.00423729	0.0889831	0.059322033898305086	0.0211864	0.0635593	0.0805085	0.0677966	0.1016949152542373	0.029661016949152543	0.00847458	0.00847458	0.029661016949152543	0.0338983	0.00847458
FREQ_POS_P4	0.0338983	0.0677966	0.038135593220338986	0.025423728813559324	0.0847458	0.0550847	0	0.0932203	0.046610169491525424	0.029661016949152543	0.0635593	0.11016949152542373	0.0762712	0.15677966101694915	0.038135593220338986	0.0169492	0.029661016949152543	0.029661016949152543	0.00423729	0
FREQ_POS_P5	0.029661016949152543	0.0762712	0.0508475	0.012711864406779662	0.0720339	0.0550847	0.00423729	0.0974576	0.0677966	0.0550847	0.0805085	0.0720339	0.0677966	0.13135593220338984	0.0423729	0.012711864406779662	0.00847458	0.0423729	0.0211864	0
FREQ_POS_P6	0.0677966	0.0762712	0.0550847	0.038135593220338986	0.046610169491525424	0.0508475	0.00847458	0.0720339	0.046610169491525424	0.059322033898305086	0.059322033898305086	0.0805085	0.0974576	0.11440677966101695	0.029661016949152543	0.0338983	0.025423728813559324	0.025423728813559324	0.012711864406779662	0
FREQ_POS_P7	0.038135593220338986	0.0889831	0.029661016949152543	0.0508475	0.0889831	0.059322033898305086	0.00423729	0.13135593220338984	0.038135593220338986	0.0423729	0.046610169491525424	0.0423729	0.0677966	0.11440677966101695	0.0635593	0.025423728813559324	0.0211864	0.00847458	0.029661016949152543	0.00847458
FREQ_POS_P8	0	0	0	0	0	0	0	0	0	0	0.2033898305084746	0	0.3050847457627119	0.3135593220338983	0.17796610169491525	0	0	0	0	0
FREQ_POS_P9	0.0889831	0.0932203	0.059322033898305086	0.025423728813559324	0.0423729	0.059322033898305086	0	0.11440677966101695	0.0550847	0.046610169491525424	0.0423729	0.0635593	0.11440677966101695	0.0635593	0.029661016949152543	0.025423728813559324	0.00847458	0.029661016949152543	0.038135593220338986	0
FREQ_POS_P10	0.0550847	0.0805085	0.0550847	0.029661016949152543	0.0635593	0.046610169491525424	0.012711864406779662	0.13559322033898305	0.029661016949152543	0.0423729	0.0677966	0.059322033898305086	0.0847458	0.1228813559322034	0.012711864406779662	0.00847458	0.025423728813559324	0.0338983	0.029661016949152543	0.00423729
FREQ_POS_P11	0.0635593	0.1271186440677966	0.0550847	0.025423728813559324	0.029661016949152543	0.0423729	0.00423729	0.0762712	0.046610169491525424	0.0550847	0.046610169491525424	0.0508475	0.1271186440677966	0.13135593220338984	0.025423728813559324	0.0169492	0.0211864	0.0338983	0.0211864	0
FREQ_POS_P12	0.0338983	0.11864406779661017	0.0677966	0.029661016949152543	0.038135593220338986	0.059322033898305086	0.00423729	0.0889831	0.059322033898305086	0.0338983	0.0762712	0.0338983	0.13559322033898305	0.1016949152542373	0.0338983	0.00847458	0.012711864406779662	0.0508475	0.012711864406779662	0
FREQ_POS_P13	0.0677966	0.0805085	0.0508475	0.025423728813559324	0.038135593220338986	0.0550847	0.00423729	0.13135593220338984	0.038135593220338986	0.0423729	0.046610169491525424	0.0762712	0.0974576	0.0762712	0.0423729	0.00847458	0.038135593220338986	0.0508475	0.025423728813559324	0.00423729
FREQ_POS_P14	0.0508475	0.11016949152542373	0.0635593	0.038135593220338986	0.0635593	0.0338983	0.00423729	0.0720339	0.025423728813559324	0.0423729	0.0720339	0.0762712	0.1016949152542373	0.1016949152542373	0.0169492	0.0169492	0.0423729	0.038135593220338986	0.012711864406779662	0.0169492
FREQ_POS_P15	0.0211864	0.0805085	0.0508475	0.0211864	0.0805085	0.0338983	0.012711864406779662	0.0550847	0.059322033898305086	0.025423728813559324	0.0635593	0.0762712	0.13983050847457626	0.11016949152542373	0.0338983	0.0211864	0.025423728813559324	0.0677966	0.0211864	0
FREQ_REF	0.0661017	0.0701695	0.0847458	0.0630508	0.062033898305084746	0.0522881	0.025847457627118646	0.10305084745762712	0.0409322	0.036440677966101696	0.047627118644067795	0.0488136	0.054491525423728815	0.0687288	0.0245763	0.0244068	0.0388983	0.0505085	0.025847457627118646	0.011440677966101695	0
SD_REF	0.014118527590424458	0.016603179407199777	0.015048187523796674	0.014818520628115076	0.017972398601509405	0.013497839248206757	0.00958062	0.022477768455738834	0.012715034771261386	0.010760525928953496	0.015037469787142115	0.013889317187285128	0.011260056194491668	0.0153445	0.010588895692818342	0.00970639	0.011314594063035267	0.015804480798370192	0.010101888176924116	0.00636313
DEAMIDATION
Parameter	G	A	S	P	V	T	C	L	I	N	D	Q	K	E	M	H	F	R	Y	W	X
Fold_Change_POS_P1	-1.36062	1.2732417138237673	-1.82968	-1.82583	-1.01268	1.4261744966442953	-2.60667	-1.26714	-1.02	1.026272577996716	1.1720983419096627	1.18253	1.897486446525382	1.3405362144857942	1.038961038961039	-1.768	-1.0072	-1.09	-1.07647	-1.02889
Fold_Change_POS_P2	1.2861736334405143	1.0509296685529506	-1.95586	-1.7528	1.3969171483622351	1.202460850111857	-3.91	1.1555806087936866	1.1832319134550373	-1.015	-1.59	1.0006064281382656	1.5278462296697881	1.0004001600640255	-1.02667	-1.96444	1.1914217633042097	-1.09	1.092896174863388	1.079913606911447
Fold_Change_POS_P3	1.0794671566375744	-1.1507	-1.45436	-2.57765	1.083815028901734	-1.192	-2.60667	1.1555806087936866	1.149425287356322	-1.05913	1.2292738707833049	-1.22148	1.823558403154263	1.1604641856742697	-1.02667	-1.47333	-1.0072	1.2232415902140672	1.2568306010928962	-2.315
Fold_Change_POS_P4	-1.11641	-1.07565	-1.45436	-2.30632	-1.01268	1.342281879194631	-2.60667	-1.22345	1.555104800540906	-1.10727	1.0291595197255574	1.4251061249241963	1.3799901429275505	1.6406562625050019	-1.1	-1.36	-1.32526	-1.18909	1.1475409836065573	1.079913606911447
Fold_Change_POS_P5	1.2632062471290766	1.1519805982215037	-1.418	-1.252	1.2764932562620424	1.1185682326621924	-5.21333	-1.16328	1.6227180527383367	-1.015	1.2864493996569468	1.0006064281382656	1.1828486939379004	-1.02	-2.2	-1.60727	-1.39889	1.0958205912334353	-1.01667	-1.32286
Fold_Change_POS_P6	-1.01256	1.3540824575586097	-1.7725	-2.191	1.2764932562620424	1.0626398210290828	-3.128	1.028748590755355	1.4198782961460448	1.108374384236453	-1.20621	1.2128562765312312	1.330704780680138	1.1204481792717085	-1.28333	-1.60727	1.0722795869737887	1.0448521916411826	1.0382513661202186	-1.54333
Fold_Change_POS_P7	-1.01256	-1.05277	-1.82968	-2.08667	1.5414258188824663	1.0906040268456376	-3.91	1.085118376550169	1.2170385395537526	1.026272577996716	-1.29556	-1.37417	1.503203548546082	1.5206082432973187	1.2987012987012987	-1.47333	-1.19905	-1.09	1.3114754098360655	-1.32286
Fold_Change_POS_P8	-100.101	-100.101	-100.101	-100.101	-100.101	-100.101	-100.101	-100.101	-100.101	19.704433497536947	-100.101	6.519102486355367	-100.101	-100.101	-100.101	-100.101	-100.101	-100.101	-100.101	-100.101
Fold_Change_POS_P9	2.9627928341754703	1.1115602263540825	-1.01286	-3.65167	-1.06462	-1.192	-2.60667	-1.33887	-1.1832	1.6009852216748768	-1.06	-1.22148	1.232134056185313	1.2404961984793916	-1.18462	-1.36	-2.09833	-1.45333	-1.525	-4.63
Fold_Change_POS_P10	1.0564997703261367	1.232821341956346	-1.11216	-2.43444	1.1801541425818882	-1.32444	-2.60667	-1.24491	1.4198782961460448	-1.43294	1.1720983419096627	1.0006064281382656	1.5771315919172006	1.3405362144857942	1.038961038961039	-1.768	-1.14455	-1.12114	1.4754098360655736	-1.54333
Fold_Change_POS_P11	-1.31939	-1.26872	-1.31907	-1.41355	-1.18629	-1.08364	-2.23429	-1.14452	1.3184584178498986	1.6420361247947455	1.315037164093768	1.0006064281382656	1.601774273040907	1.3205282112845138	-1.1	-1.17867	1.0325655281969817	1.070336391437309	1.0382513661202186	-1.32286
Fold_Change_POS_P12	-1.03667	1.1519805982215037	-1.38341	-1.46067	1.1801541425818882	1.174496644295302	-2.23429	-1.09169	1.1832319134550373	-1.10727	1.400800457404231	1.1522134627046694	1.503203548546082	-1.02	1.038961038961039	-2.94667	-1.19905	-1.06054	-1.07647	1.1879049676025917
Fold_Change_POS_P13	-1.01256	-1.0098	-1.31907	-1.68538	-1.09263	1.2304250559284118	-3.91	-1.14452	1.7241379310344827	1.026272577996716	-1.06	-1.06387	1.9467718087727945	1.0404161664665865	-1.1	-1.47333	-1.259	1.325178389398573	-1.83	-1.32286
Fold_Change_POS_P14	-1.11641	1.0509296685529506	-1.28909	-1.68538	1.3005780346820808	-1.02171	-3.128	-1.14452	1.3184584178498986	1.0673234811165846	-1.12839	1.0309278350515463	1.7003449975357319	1.3605442176870748	-1.54	-1.36	1.0325655281969817	-1.03263	-1.14375	-1.1575
Fold_Change_POS_P15	-1.0885	1.1721907841552144	-1.23304	-1.15316	1.0115606936416186	1.0626398210290828	-1.73778	-1.33887	-1.40857	1.3136288998357963	1.0291595197255574	-1.03062	2.0206998521439132	1.2004801920768307	-1.02667	-1.105	-1.14455	1.0448521916411826	-1.83	-2.315
Z-score_POS_P1	-1.61096	2.2607273920342026	-3.4097	-3.42242	-0.0682496	2.487585252061062	-2.61968	-1.75513	-0.10379	0.11966809132178123	1.0564821680446137	1.1070400573515538	6.401205160364343	2.3156998409605367	0.15057729527023586	-1.89258	-0.0412422	-0.624929	-0.277612	-0.0804633
Z-score_POS_P2	1.7393908097709319	0.421378	-3.67484	-3.24974	2.162986481376737	1.181766222107749	-3.16318	1.2952302959646635	0.969898	-0.0673133	-2.27793	0.00367787	3.7647944682867727	0.00272115	-0.100385	-2.13901	1.1043731335011278	-0.624929	0.3630310330324746	0.22901082066783682
Z-score_POS_P3	0.4830090049604671	-1.08354	-2.34914	-4.63114	0.45674714533926225	-0.94019	-2.61968	1.2952302959646635	0.7909500333937142	-0.254295	1.4074729215478075	-1.09968	5.873923021948829	1.0911817111929207	-0.100385	-1.39972	-0.0412422	1.689621682084907	1.0036740325015465	-1.62783
Z-score_POS_P4	-0.633775	-0.581903	-2.34914	-4.28579	-0.0682496	1.9979031158285696	-2.61968	-1.52049	2.938325689666241	-0.441276	0.17900528428662865	2.578189635227374	2.710230191455743	4.356563390573231	-0.351347	-1.15329	-1.41598	-1.20357	0.5765786995221652	0.22901082066783682
Z-score_POS_P5	1.599792831458658	1.257446005036776	-2.21657	-1.52299	1.5067405829007845	0.6920840858752567	-3.43493	-1.16852	3.2962216323783284	-0.0673133	1.7584636750510012	0.00367787	1.304144489014372	-0.133336	-2.10808	-1.64615	-1.6451	0.7252257448218328	-0.0640643	-0.699411
Z-score_POS_P6	-0.0753829	2.9295816500324867	-3.27713	-4.11311	1.5067405829007845	0.3656293283869277	-2.89143	0.23933603294999184	2.2225338042420657	0.4936308767023479	-1.04946	1.2909337545860322	2.35871	0.8190665712445602	-0.853271	-1.64615	0.4170039632722093	0.339467	0.14948336654278338	-1.00889
Z-score_POS_P7	-0.0753829	-0.41469	-3.4097	-3.94044	2.9504815595478786	0.5288567071310918	-3.16318	0.7086223720676232	1.1488459761058019	0.11966809132178123	-1.40045	-1.65137	3.5890337554816014	3.5402179707281527	1.1544259304051405	-1.39972	-0.957734	-0.624929	1.2172216989912372	-0.699411
Z-score_POS_P8	-6.0781	-8.27373	-7.51937	-7.56661	-5.44947	-5.83701	-4.25018	-8.32514	-5.29328	85.19620176540074	-6.13883	33.47233077061959	-7.13237	-6.80016	-3.86482	-4.35688	-5.76932	-7.56858	-3.90792	-2.86573
Z-score_POS_P9	11.930043226566928	0.9230188760376322	-0.0954504	-5.49451	-0.330748	-0.94019	-2.61968	-2.1071	-0.819582	2.7374075889857488	-0.347481	-1.09968	1.6556659146247148	1.635411991089639	-0.602309	-1.15329	-3.01984	-2.36084	-1.34535	-2.24678
Z-score_POS_P10	0.34341102664819323	1.9263002630350603	-0.758301	-4.45846	0.9817438641200233	-1.42987	-2.61968	-1.63781	2.2225338042420657	-1.37618	1.0564821680446137	0.00367787	4.116315893897116	2.3156998409605367	0.15057729527023586	-1.89258	-0.728611	-0.817808	1.8578646984603093	-1.00889
Z-score_POS_P11	-1.47136	-1.7524	-1.81886	-2.21369	-0.855745	-0.450508	-2.34793	-1.0512	1.6856898901739332	2.924388981676033	1.933959051802598	0.00367787	4.292076606702286	2.179642270986357	-0.351347	-0.660432	0.1878809065292368	0.5323465573692179	0.14948336654278338	-0.699411
Z-score_POS_P12	-0.214981	1.257446005036776	-2.084	-2.38637	0.9817438641200233	1.018538843363585	-2.34793	-0.699237	0.969898	-0.441276	2.4604451820573887	0.9231463601170764	3.5890337554816014	-0.133336	0.15057729527023586	-2.8783	-0.957734	-0.432049	-0.277612	0.5384849026513999
Z-score_POS_P13	-0.0753829	-0.0802625	-1.81886	-3.07707	-0.461997	1.3449936008519132	-3.16318	-1.0512	3.8330655464464596	0.11966809132178123	-0.347481	-0.36411	6.7527265859746874	0.27483629134784193	-0.351347	-1.39972	-1.18686	2.4611384318953666	-1.77245	-0.699411
Z-score_POS_P14	-0.633775	0.421378	-1.68629	-3.07707	1.6379897625959747	-0.124053	-2.89143	-1.0512	1.6856898901739332	0.30664948401206454	-0.698472	0.1875715711791668	4.995119457922972	2.451757410934716	-1.3552	-1.15329	0.1878809065292368	-0.23917	-0.49116	-0.389937
Z-score_POS_P15	-0.494177	1.424659569536347	-1.42115	-1.00497	0.0629996	0.3656293283869277	-1.80443	-2.1071	-1.53537	1.4285378401537654	0.17900528428662865	-0.180216	7.280008724390202	1.3632968511412797	-0.100385	-0.414002	-0.728611	0.339467	-1.77245	-1.62783
FREQ_POS_P1	0.0460432	0.0906475	0.0446043	0.034532374100719423	0.058992805755395686	0.0733813	0.00863309	0.0805755	0.041726618705035974	0.0359712	0.058992805755395686	0.0561151	0.11079136690647481	0.0964029	0.0230216	0.014388489208633094	0.0359712	0.051798561151079135	0.0244604	0.012949640287769784
FREQ_POS_P2	0.0805755	0.0748201	0.041726618705035974	0.0359712	0.0834532	0.0618705	0.0057554	0.11798561151079137	0.050359712230215826	0.034532374100719423	0.031654676258992806	0.047482	0.0892086	0.0719424	0.0215827	0.012949640287769784	0.0431655	0.051798561151079135	0.028777	0.014388489208633094
FREQ_POS_P3	0.0676259	0.0618705	0.0561151	0.0244604	0.0647482	0.0431655	0.00863309	0.11798561151079137	0.0489209	0.033093525179856115	0.0618705	0.0388489	0.10647482014388489	0.0834532	0.0215827	0.017266187050359712	0.0359712	0.0690647	0.033093525179856115	0.0057554
FREQ_POS_P4	0.0561151	0.0661871	0.0561151	0.027338129496402876	0.058992805755395686	0.0690647	0.00863309	0.0834532	0.0661871	0.031654676258992806	0.051798561151079135	0.0676259	0.0805755	0.11798561151079137	0.0201439	0.018705	0.027338129496402876	0.047482	0.030215827338129497	0.014388489208633094
FREQ_POS_P5	0.0791367	0.0820144	0.057554	0.050359712230215826	0.076259	0.057554	0.00431655	0.0877698	0.0690647	0.034532374100719423	0.0647482	0.047482	0.0690647	0.0705036	0.010071942446043165	0.015827338129496403	0.025899280575539568	0.0618705	0.025899280575539568	0.010071942446043165
FREQ_POS_P6	0.0618705	0.0964029	0.0460432	0.028777	0.076259	0.0546763	0.00719424	0.10503597122302158	0.060431654676258995	0.0388489	0.041726618705035974	0.057554	0.0776978	0.0805755	0.017266187050359712	0.015827338129496403	0.0388489	0.058992805755395686	0.027338129496402876	0.00863309
FREQ_POS_P7	0.0618705	0.0676259	0.0446043	0.030215827338129497	0.0920863	0.0561151	0.0057554	0.11079136690647481	0.051798561151079135	0.0359712	0.0388489	0.034532374100719423	0.0877698	0.1093525179856115	0.028777	0.017266187050359712	0.030215827338129497	0.051798561151079135	0.034532374100719423	0.010071942446043165
FREQ_POS_P8	0	0	0	0	0	0	0	0	0	0.6906474820143885	0	0.30935251798561153	0	0	0	0	0	0	0	0
FREQ_POS_P9	0.1856115107913669	0.0791367	0.0805755	0.017266187050359712	0.0561151	0.0431655	0.00863309	0.076259	0.0359712	0.0561151	0.047482	0.0388489	0.0719424	0.0892086	0.018705	0.018705	0.017266187050359712	0.0388489	0.017266187050359712	0.0028777
FREQ_POS_P10	0.0661871	0.0877698	0.0733813	0.025899280575539568	0.0705036	0.0388489	0.00863309	0.0820144	0.060431654676258995	0.0244604	0.058992805755395686	0.047482	0.0920863	0.0964029	0.0230216	0.014388489208633094	0.031654676258992806	0.050359712230215826	0.0388489	0.00863309
FREQ_POS_P11	0.047482	0.0561151	0.0618705	0.0446043	0.050359712230215826	0.047482	0.010071942446043165	0.0892086	0.0561151	0.057554	0.0661871	0.047482	0.0935252	0.094964	0.0201439	0.0215827	0.0374101	0.060431654676258995	0.027338129496402876	0.010071942446043165
FREQ_POS_P12	0.060431654676258995	0.0820144	0.058992805755395686	0.0431655	0.0705036	0.060431654676258995	0.010071942446043165	0.0935252	0.050359712230215826	0.031654676258992806	0.0705036	0.0546763	0.0877698	0.0705036	0.0230216	0.00863309	0.030215827338129497	0.053237410071942444	0.0244604	0.015827338129496403
FREQ_POS_P13	0.0618705	0.0705036	0.0618705	0.0374101	0.0546763	0.0633094	0.0057554	0.0892086	0.0733813	0.0359712	0.047482	0.0446043	0.11366906474820145	0.0748201	0.0201439	0.017266187050359712	0.028777	0.0748201	0.014388489208633094	0.010071942446043165
FREQ_POS_P14	0.0561151	0.0748201	0.0633094	0.0374101	0.0776978	0.050359712230215826	0.00719424	0.0892086	0.0561151	0.0374101	0.0446043	0.0489209	0.0992806	0.0978417	0.014388489208633094	0.018705	0.0374101	0.0546763	0.0230216	0.011510791366906475
FREQ_POS_P15	0.057554	0.0834532	0.0661871	0.0546763	0.060431654676258995	0.0546763	0.012949640287769784	0.076259	0.030215827338129497	0.0460432	0.051798561151079135	0.0460432	0.11798561151079137	0.0863309	0.0215827	0.0230216	0.031654676258992806	0.058992805755395686	0.014388489208633094	0.0057554
FREQ_REF	0.0626475	0.0711942	0.0816115	0.0630504	0.059741007194244605	0.0514532	0.022503597122302158	0.10210071942446043	0.0425612	0.035050359712230215	0.0503309	0.047453237410071944	0.0583885	0.0719137	0.022158273381294964	0.0254388	0.0362302	0.056460431654676256	0.0263309	0.013323741007194245	5.7553956834532365E-5
SD_REF	0.010307089961178907	0.00860486	0.010853499008912871	0.00833271	0.0109627	0.008815	0.00529473	0.0122641	0.0080406	0.00769514	0.00819879	0.00782435	0.00818641	0.010575294863316811	0.00573333	0.00583877	0.00627981	0.00745985	0.00673783	0.00464934
DIHYDROXYLATION
Parameter	G	A	S	P	V	T	C	L	I	N	D	Q	K	E	M	H	F	R	Y	W	X
Fold_Change_POS_P1	-1.3075	1.0721247563352825	-2.05333	2.20441	-1.2025	-1.955	-100.101	-1.10286	1.632047477744807	-1.064	1.4864864864864864	-1.66	2.073732718894009	-1.21111	-1.08	-2.14	-1.212	-1.736	1.111111111111111	1.530612244897959
Fold_Change_POS_P2	-1.3075	1.6569200779727093	-2.05333	2.104208416833667	1.0395010395010393	-1.564	-3.68	-1.71556	-1.685	-1.064	1.351351351351351	1.2048192771084338	1.497695852534562	-1.09	-1.08	-1.07	-1.01	1.0368663594470044	-1.5	1.0204081632653061
Fold_Change_POS_P3	2.0076481835564053	-1.026	-1.54	1.8036072144288575	1.1434511434511434	-1.955	-100.101	-1.40364	-1.348	1.1278195488721805	1.7567567567567566	-1.66	1.3824884792626728	1.1009174311926606	-100.101	-1.42667	-1.212	-1.24	-1.125	-100.101
Fold_Change_POS_P4	1.3384321223709368	1.6569200779727093	-1.54	1.9038076152304608	1.0395010395010393	-1.30333	-100.101	-1.28667	-1.348	-1.77333	1.4864864864864864	-1.10667	-1.736	1.5596330275229358	-3.24	-2.14	-1.515	1.2672811059907834	-4.5	1.0204081632653061
Fold_Change_POS_P5	-2.615	1.1695906432748537	1.0551948051948052	2.20441	-1.06889	-1.30333	-3.68	-1.544	2.077151335311573	1.5037593984962407	1.4864864864864864	1.0542168674698795	-1.24	1.2844036697247707	-1.62	-1.42667	-3.03	-1.44667	-4.5	1.0204081632653061
Fold_Change_POS_P6	2.294455066921606	-2.052	-1.36889	1.4028056112224447	-1.06889	-1.30333	-100.101	-1.40364	1.1869436201780417	1.1278195488721805	1.0810810810810811	-2.21333	1.6129032258064515	1.1926605504587158	-3.24	-1.07	-2.02	-1.085	-1.125	2.0408163265306123
Fold_Change_POS_P7	1.6252390057361374	-1.14	-2.464	1.102204408817635	-1.37429	1.4066496163682864	-1.84	-1.28667	-1.12333	1.1278195488721805	1.4864864864864864	-1.66	1.497695852534562	1.3761467889908259	-3.24	-1.07	-1.515	-1.24	1.3333333333333333	1.530612244897959
Fold_Change_POS_P8	-100.101	-100.101	-100.101	9.41884	-100.101	-100.101	-100.101	-100.101	-100.101	-100.101	-100.101	-100.101	-100.101	-100.101	-100.101	-100.101	-100.101	3.5714285714285716	6.444444444444445	-100.101
Fold_Change_POS_P9	2.5812619502868066	-1.026	-1.54	1.102204408817635	1.3513513513513513	-1.30333	-100.101	-1.93	1.632047477744807	-1.064	1.2162162162162162	-6.64	-1.085	1.1009174311926606	1.234567901234568	-2.14	-1.515	1.0368663594470044	-1.125	1.0204081632653061
Fold_Change_POS_P10	1.0516252390057361	1.1695906432748537	-1.12	1.2024048096192383	1.1434511434511434	1.4066496163682864	-100.101	-1.28667	1.4836795252225519	1.3157894736842106	1.7567567567567566	1.355421686746988	-1.44667	1.0091743119266054	1.234567901234568	-100.101	-2.02	-1.44667	-1.5	1.0204081632653061
Fold_Change_POS_P11	-2.615	1.1695906432748537	-1.36889	2.104208416833667	1.1434511434511434	-1.11714	-3.68	-1.28667	-1.685	1.6917293233082706	1.8918918918918919	-1.10667	1.0368663594470044	-1.09	1.5432098765432098	-1.07	-1.515	-1.44667	-1.125	1.0204081632653061
Fold_Change_POS_P12	2.198852772466539	1.0721247563352825	-1.54	-1.10889	1.2474012474012472	-1.30333	-100.101	-1.28667	-1.348	-1.33	1.351351351351351	-1.66	1.3824884792626728	1.5596330275229358	-1.62	1.1682242990654206	-3.03	-1.736	-1.5	2.0408163265306123
Fold_Change_POS_P13	-1.046	1.0721247563352825	-1.232	1.2024048096192383	-1.60333	1.4066496163682864	-100.101	-1.10286	1.3353115727002967	1.5037593984962407	1.2162162162162162	-1.328	-1.44667	1.2844036697247707	-1.08	1.869158878504673	-2.02	-1.085	1.3333333333333333	-1.96
Fold_Change_POS_P14	-2.092	1.1695906432748537	-1.36889	2.104208416833667	-1.06889	-1.564	-100.101	-1.18769	1.0385756676557865	-1.064	1.351351351351351	1.0542168674698795	1.728110599078341	-1.21111	1.234567901234568	1.6355140186915889	-1.212	-1.44667	-1.5	1.0204081632653061
Fold_Change_POS_P15	1.912045889101338	-1.026	-1.02667	1.102204408817635	-1.06889	1.0230179028132993	-100.101	1.4248704663212435	-2.24667	-1.064	1.351351351351351	-1.66	-1.24	-1.81667	-1.62	-1.42667	-1.212	1.152073732718894	-1.125	1.530612244897959
Z-score_POS_P1	-0.76672	0.23409933767074148	-1.9237	3.5910731042813517	-0.594557	-1.39131	-2.21805	-0.433646	2.0122025522277966	-0.152103	1.3999999999999997	-1.07138	4.7981	-0.747592	-0.150192	-1.21666	-0.478143	-1.67372	0.23677853202210822	0.8467406314626086
Z-score_POS_P2	-0.76672	2.132202075541621	-1.9237	3.2923149425274953	0.13946403537908975	-1.02709	-1.61532	-1.93936	-1.29423	-0.152103	1.0111111111111106	0.5519234742033668	2.2240104348988923	-0.354123	-0.150192	-0.149414	-0.0270647	0.14554048610928383	-0.710336	0.0325669
Z-score_POS_P3	3.285053917293081	-0.0822511	-1.31493	2.396040457265927	0.5064746547977483	-1.39131	-2.21805	-1.33707	-0.821886	0.3232192367846707	2.1777777777777776	-1.07138	1.7091932045982225	0.43281655903589394	-2.02759	-0.683035	-0.478143	-0.764088	-0.236779	-1.59578
Z-score_POS_P4	1.1033293042900862	2.132202075541621	-1.31493	2.6947986190197835	0.13946403537908975	-0.662877	-2.21805	-1.03593	-0.821886	-1.10275	1.3999999999999997	-0.259729	-1.89453	2.400164554653593	-1.40179	-1.21666	-0.929221	1.055168524292309	-1.65745	0.0325669
Z-score_POS_P5	-2.01342	0.5504497939825549	0.20697999906295536	3.5910731042813517	-0.227547	-0.662877	-1.61532	-1.63822	3.429246603092443	1.273864050857232	1.3999999999999997	0.14609739023030305	-0.864893	1.2197557572829738	-0.77599	-0.683035	-1.83138	-1.2189	-1.65745	0.0325669
Z-score_POS_P6	4.220078751437223	-1.664	-1.01055	1.2010078102505022	-0.227547	-0.662877	-2.21805	-1.33707	0.5951585013631515	0.3232192367846707	0.23333333333333342	-1.47721	2.738827665199562	0.8262861581594338	-1.40179	-0.149414	-1.3803	-0.309274	-0.236779	1.660914315561271
Z-score_POS_P7	2.0383541384342267	-0.398602	-2.22808	0.304733	-0.961568	1.1582130967841806	-1.01259	-1.03593	-0.349538	0.3232192367846707	1.3999999999999997	-1.07138	2.2240104348988923	1.6132253564065138	-1.40179	-0.149414	-0.929221	-0.764088	0.7103355960663252	0.8467406314626086
Z-score_POS_P8	-3.26012	-3.24576	-3.74999	25.101660750559006	-3.53064	-2.84818	-2.21805	-4.64965	-3.18363	-2.52872	-2.87778	-2.69469	-4.46861	-4.28882	-2.02759	-2.2839	-2.73353	10.151448906122564	11.602148069083311	-1.59578
Z-score_POS_P9	5.155103585581363	-0.0822511	-1.31493	0.304733	1.2404958936350656	-0.662877	-2.21805	-2.2405	2.0122025522277966	-0.152103	0.622222	-2.28886	-0.350076	0.43281655903589394	0.47560702900168117	-1.21666	-0.929221	0.14554048610928383	-0.236779	0.0325669
Z-score_POS_P10	0.16830447014594502	0.5504497939825549	-0.401785	0.6034914867427894	0.5064746547977483	1.1582130967841806	-2.21805	-1.03593	1.5398545352729147	0.7985416438209514	2.1777777777777776	0.9577495581764303	-1.37971	0.039347	0.47560702900168117	-2.2839	-1.3803	-1.2189	-0.710336	0.0325669
Z-score_POS_P11	-2.01342	0.5504497939825549	-1.01055	3.2923149425274953	0.5064746547977483	-0.298659	-1.61532	-1.03593	-1.29423	1.7491864578935121	2.566666666666667	-0.259729	0.16474151369621398	-0.354123	1.1014057513723134	-0.149414	-0.929221	-1.2189	-0.236779	0.0325669
Z-score_POS_P12	3.9084038067225086	0.23409933767074148	-1.31493	-0.292783	0.873485	-0.662877	-2.21805	-1.03593	-0.821886	-0.627426	1.0111111111111106	-1.07138	1.7091932045982225	2.400164554653593	-0.77599	0.3842070571469324	-1.83138	-1.67372	-0.710336	1.660914315561271
Z-score_POS_P13	-0.14337	0.23409933767074148	-0.706167	0.6034914867427894	-1.32858	1.1582130967841806	-2.21805	-0.433646	1.067506518318033	1.273864050857232	0.622222	-0.665555	-1.37971	1.2197557572829738	-0.150192	1.9850697952591518	-1.3803	-0.309274	0.7103355960663252	-0.781607
Z-score_POS_P14	-1.70175	0.5504497939825549	-1.01055	3.2923149425274953	-0.227547	-1.02709	-2.21805	-0.734788	0.12281048440826944	-0.152103	1.0111111111111106	0.14609739023030305	3.2536448955002317	-0.747592	0.47560702900168117	1.4514488825550786	-0.478143	-1.2189	-0.710336	0.0325669
Z-score_POS_P15	2.9733789725783675	-0.0822511	-0.0974024	0.304733	-0.227547	0.0655592	-2.21805	1.9754969237999698	-1.76658	-0.152103	1.0111111111111106	-1.07138	-0.864893	-1.928	-0.77599	-0.683035	-0.478143	0.6003545052007963	-0.236779	0.8467406314626086
FREQ_POS_P1	0.0519481	0.0714286	0.038961	0.14285714285714285	0.0519481	0.025974025974025976	0	0.0909091	0.0714286	0.032467532467532464	0.0714286	0.025974025974025976	0.11688311688311688	0.0584416	0.0194805	0.012987012987012988	0.032467532467532464	0.032467532467532464	0.032467532467532464	0.0194805
FREQ_POS_P2	0.0519481	0.11038961038961038	0.038961	0.13636363636363635	0.0649351	0.032467532467532464	0.00649351	0.0584416	0.025974025974025976	0.032467532467532464	0.0649351	0.0519481	0.0844156	0.0649351	0.0194805	0.025974025974025976	0.038961	0.0584416	0.0194805	0.012987012987012988
FREQ_POS_P3	0.13636363636363635	0.0649351	0.0519481	0.11688311688311688	0.0714286	0.025974025974025976	0	0.0714286	0.032467532467532464	0.038961	0.0844156	0.025974025974025976	0.0779221	0.0779221	0	0.0194805	0.032467532467532464	0.045454545454545456	0.025974025974025976	0
FREQ_POS_P4	0.0909091	0.11038961038961038	0.0519481	0.12337662337662338	0.0649351	0.038961	0	0.0779221	0.032467532467532464	0.0194805	0.0714286	0.038961	0.032467532467532464	0.11038961038961038	0.00649351	0.012987012987012988	0.025974025974025976	0.0714286	0.00649351	0.012987012987012988
FREQ_POS_P5	0.025974025974025976	0.0779221	0.0844156	0.14285714285714285	0.0584416	0.038961	0.00649351	0.0649351	0.0909091	0.0519481	0.0714286	0.045454545454545456	0.045454545454545456	0.0909091	0.012987012987012988	0.0194805	0.012987012987012988	0.038961	0.00649351	0.012987012987012988
FREQ_POS_P6	0.15584415584415584	0.032467532467532464	0.0584416	0.0909091	0.0584416	0.038961	0	0.0714286	0.0519481	0.038961	0.0519481	0.0194805	0.0909091	0.0844156	0.00649351	0.025974025974025976	0.0194805	0.0519481	0.025974025974025976	0.025974025974025976
FREQ_POS_P7	0.11038961038961038	0.0584416	0.032467532467532464	0.0714286	0.045454545454545456	0.0714286	0.012987012987012988	0.0779221	0.038961	0.038961	0.0714286	0.025974025974025976	0.0844156	0.0974026	0.00649351	0.025974025974025976	0.025974025974025976	0.045454545454545456	0.038961	0.0194805
FREQ_POS_P8	0	0	0	0.6103896103896104	0	0	0	0	0	0	0	0	0	0	0	0	0	0.2012987012987013	0.18831168831168832	0
FREQ_POS_P9	0.17532467532467533	0.0649351	0.0519481	0.0714286	0.0844156	0.038961	0	0.0519481	0.0714286	0.032467532467532464	0.0584416	0.00649351	0.0519481	0.0779221	0.025974025974025976	0.012987012987012988	0.025974025974025976	0.0584416	0.025974025974025976	0.012987012987012988
FREQ_POS_P10	0.0714286	0.0779221	0.0714286	0.0779221	0.0714286	0.0714286	0	0.0779221	0.0649351	0.045454545454545456	0.0844156	0.0584416	0.038961	0.0714286	0.025974025974025976	0	0.0194805	0.038961	0.0194805	0.012987012987012988
FREQ_POS_P11	0.025974025974025976	0.0779221	0.0584416	0.13636363636363635	0.0714286	0.045454545454545456	0.00649351	0.0779221	0.025974025974025976	0.0584416	0.0909091	0.038961	0.0584416	0.0649351	0.032467532467532464	0.025974025974025976	0.025974025974025976	0.038961	0.025974025974025976	0.012987012987012988
FREQ_POS_P12	0.14935064935064934	0.0714286	0.0519481	0.0584416	0.0779221	0.038961	0	0.0779221	0.032467532467532464	0.025974025974025976	0.0649351	0.025974025974025976	0.0779221	0.11038961038961038	0.012987012987012988	0.032467532467532464	0.012987012987012988	0.032467532467532464	0.0194805	0.025974025974025976
FREQ_POS_P13	0.0649351	0.0714286	0.0649351	0.0779221	0.038961	0.0714286	0	0.0909091	0.0584416	0.0519481	0.0584416	0.032467532467532464	0.038961	0.0909091	0.0194805	0.0519481	0.0194805	0.0519481	0.038961	0.00649351
FREQ_POS_P14	0.032467532467532464	0.0779221	0.0584416	0.13636363636363635	0.0584416	0.032467532467532464	0	0.0844156	0.045454545454545456	0.032467532467532464	0.0649351	0.045454545454545456	0.0974026	0.0584416	0.025974025974025976	0.045454545454545456	0.032467532467532464	0.038961	0.0194805	0.012987012987012988
FREQ_POS_P15	0.12987012987012986	0.0649351	0.0779221	0.0714286	0.0584416	0.0519481	0	0.14285714285714285	0.0194805	0.032467532467532464	0.0649351	0.025974025974025976	0.045454545454545456	0.038961	0.012987012987012988	0.0194805	0.032467532467532464	0.0649351	0.025974025974025976	0.0194805
FREQ_REF	0.0679221	0.0666234	0.08	0.0648052	0.0624675	0.0507792	0.023896103896103898	0.10025974025974026	0.043766233766233766	0.034545454545454546	0.048051948051948054	0.043116883116883116	0.056363636363636366	0.0707792	0.021038961038961038	0.027792207792207792	0.0393506	0.056363636363636366	0.0292208	0.012727272727272728	1.298701298701298E-4
SD_REF	0.0208342	0.0205263	0.0213334	0.021735	0.017692966224770686	0.017828628174456233	0.010773455392176607	0.0215629	0.013747292801965431	0.013661267378482445	0.016697588126159554	0.0160007	0.012613226813939542	0.0165032	0.010376349873179636	0.0121688	0.014395525235356312	0.014277278669811497	0.013712194340532917	0.00797558
METHYLATION
Parameter	G	A	S	P	V	T	C	L	I	N	D	Q	K	E	M	H	F	R	Y	W	X
Fold_Change_POS_P1	-1.32933	1.606425702811245	-1.60875	-2.12667	-1.43714	1.4575411913814957	-3.49	-1.21615	1.5037593984962405	-1.00364	1.8417462482946794	1.289009497964722	-1.00947	2.081447963800905	-1.44	-2.62	-1.25111	-2.2475	-1.792	-1.48
Fold_Change_POS_P2	1.0030090270812437	1.2048192771084338	-1.83857	-1.47231	-1.67667	1.3307984790874525	-3.49	1.0436432637571158	1.1278195488721805	1.3586956521739133	1.500682128240109	1.153324287652646	1.3034410844629825	1.2669683257918551	1.3888888888888886	1.1450381679389314	1.2433392539964476	-1.49833	-2.98667	-1.48
Fold_Change_POS_P3	-1.24625	1.5562248995983936	-1.43	-1.276	-1.2575	1.0139416983523448	-1.16333	-1.43727	-1.10833	-1.00364	1.8417462482946794	1.492537313432836	-1.19875	1.5837104072398192	-1.02857	-1.31	-1.02364	1.0567296996662958	-1.792	-4.44
Fold_Change_POS_P4	-1.53385	1.104417670682731	-1.60875	1.149425287356322	-1.11778	-1.21385	-2.32667	-1.581	1.4285714285714286	-1.22667	1.7735334242837653	1.153324287652646	1.0427528675703857	1.9004524886877827	2.0833333333333335	-1.12286	-1.87667	-1.19867	-2.24	1.126126126126126
Fold_Change_POS_P5	-1.32933	1.104417670682731	-1.35474	-1.06333	-2.012	-1.12714	-3.49	-1.581	1.2030075187969924	1.1775362318840579	1.9099590723055935	1.153324287652646	-1.12824	2.5339366515837103	-1.02857	-1.572	1.4209591474245116	-2.2475	1.0044642857142858	-100.101
Fold_Change_POS_P6	1.0030090270812437	1.104417670682731	-1.43	-1.19625	-1.54769	-1.315	-3.49	-1.50571	1.3533834586466167	2.0833333333333335	1.9781718963165076	1.153324287652646	1.4077163712200207	1.5384615384615385	1.3888888888888886	-1.572	-1.4075	-2.2475	-1.49333	-1.48
Fold_Change_POS_P7	-2.4925	1.4056224899598395	-1.51412	-1.914	-1.34133	-1.052	-6.98	1.1068943706514864	1.2781954887218046	1.7210144927536233	1.7735334242837653	-1.63778	1.1991657977059438	1.5837104072398192	2.222222222222222	-1.965	1.0657193605683837	-1.49833	-1.28	-1.48
Fold_Change_POS_P8	-100.101	-100.101	-100.101	-100.101	-100.101	-100.101	-100.101	-100.101	-100.101	12.047101449275363	-100.101	-100.101	5.370177267987486	-100.101	-100.101	-100.101	-100.101	4.226918798665183	-100.101	-100.101
Fold_Change_POS_P9	-1.81273	1.0542168674698795	-1.98	-1.19625	1.2425447316103382	1.0139416983523448	-2.32667	-1.37478	-1.10833	1.1775362318840579	1.7053206002728514	-1.22833	1.1470281543274243	1.7647058823529411	1.9444444444444444	-1.572	1.0657193605683837	1.0011123470522802	1.0044642857142858	-1.48
Fold_Change_POS_P10	-1.66167	1.0542168674698795	-1.98	-1.36714	-1.11778	-1.12714	-2.32667	-1.12929	-1.20909	1.2681159420289856	1.8417462482946794	1.221166892808684	1.981230448383733	1.5837104072398192	1.111111111111111	-1.965	-2.252	-1.19867	1.5625	-100.101
Fold_Change_POS_P11	-1.24625	1.1546184738955825	-1.83857	-1.47231	-1.006	1.140684410646388	-1.745	1.1385199240986716	1.3533834586466167	1.4492753623188406	1.0914051841746248	-1.05286	1.4598540145985401	-1.00455	-1.02857	-1.12286	1.1545293072824157	-1.19867	1.1160714285714284	-2.22
Fold_Change_POS_P12	-1.42429	1.355421686746988	-1.287	-2.73429	-1.05895	-1.578	-100.101	1.075268817204301	1.2781954887218046	-1.22667	1.6371077762619373	1.01764	1.4598540145985401	1.8099547511312215	1.111111111111111	-1.572	1.2433392539964476	-1.63455	-1.12	-2.22
Fold_Change_POS_P13	1.103309929789368	1.104417670682731	-1.716	-1.36714	-1.006	-1.578	-3.49	1.0120177103099304	1.7293233082706767	1.3586956521739133	1.432469304229195	-1.13385	1.251303441084463	1.4479638009049773	1.25	-1.12286	-1.25111	-1.28429	-1.28	-4.44
Fold_Change_POS_P14	-1.24625	-1.10667	-1.35474	-2.73429	1.0934393638170974	1.394169835234474	-1.396	-1.12929	-1.10833	-1.22667	1.0914051841746248	-1.05286	2.4504692387904066	1.3574660633484164	-1.44	1.1450381679389314	-1.02364	-1.38308	-1.49333	-1.48
Fold_Change_POS_P15	1.0030090270812437	1.104417670682731	-2.574	-1.19625	-1.11778	1.140684410646388	-100.101	-1.50571	1.0526315789473684	-1.00364	1.500682128240109	1.289009497964722	1.251303441084463	1.8099547511312215	1.111111111111111	1.3994910941475827	-1.126	-1.12375	-1.12	-1.11
Z-score_POS_P1	-1.12026	2.797485956548498	-1.6994	-2.48477	-1.31256	1.705079296836391	-1.83989	-1.07079	1.8707691593070686	-0.0104211	3.3047066486726493	1.0428741100125218	-0.0557184	4.993473691732268	-0.77	-1.88994	-0.65373	-2.25123	-1.21804	-0.701762
Z-score_POS_P2	0.013606419548323125	0.944846	-2.04835	-1.50458	-1.74149	1.2327581619786647	-1.83989	0.26293332412841713	0.47467277176448036	1.0316887364589045	1.9656845057744932	0.5532618517906809	1.8015617613634685	1.2326985264108945	0.9799999999999996	0.4433196508392072	0.7925755170801848	-1.34893	-1.83321	-0.701762
Z-score_POS_P3	-0.893488	2.5659059932580597	-1.35045	-1.01449	-0.883616	0.0519553	-0.362067	-1.83291	-0.362985	-0.0104211	3.3047066486726493	1.7772924973452837	-0.984358	2.695222201813651	-0.07	-0.723311	-0.0752079	0.23008567366460517	-1.21804	-1.67643
Z-score_POS_P4	-1.57381	0.4816863236441124	-1.6994	0.7008315934861757	-0.454676	-0.656526	-1.47044	-2.21397	1.5915498817985512	-0.531476	3.036902220093018	0.5532618517906809	0.2538282894017251	4.157745877216406	2.7300000000000004	-0.334434	-1.52151	-0.672211	-1.52563	0.27290745689889023
Z-score_POS_P5	-1.12026	0.4816863236441124	-1.17597	-0.279352	-2.17043	-0.420366	-1.83989	-2.21397	0.7538920492729978	0.5106338190554172	3.5725110772522806	0.5532618517906809	-0.674812	7.082793228021919	-0.07	-1.11219	1.3710977923211953	-2.25123	0.012303443814151653	-2.16377
Z-score_POS_P6	0.013606419548323125	0.4816863236441124	-1.35045	-0.769444	-1.52702	-0.892687	-1.83989	-2.02344	1.3123306042900338	3.115908406072852	3.8403155058319123	0.5532618517906809	2.4206551501481646	2.4862902481846856	0.9799999999999996	-1.11219	-0.942991	-2.25123	-0.910455	-0.701762
Z-score_POS_P7	-2.70768	1.8711661033867442	-1.52492	-2.23972	-1.09809	-0.184205	-2.20935	0.6439961127203266	1.0331113267815157	2.0737985712658777	3.036902220093018	-1.40519	1.182468372578771	2.695222201813651	3.08	-1.50106	0.21405324183917432	-1.34893	-0.602869	-0.701762
Z-score_POS_P8	-4.52187	-4.61307	-4.49102	-4.69018	-4.31513	-3.72661	-2.5788	-6.0246	-3.71362	31.773928863264626	-3.92601	-3.60844	25.946203923966642	-4.6174	-2.52	-3.05657	-3.25708	13.087814496098432	-2.75597	-2.16377
Z-score_POS_P9	-2.02736	0.2501063603536736	-2.22283	-0.769444	1.0466126396249238	0.0519553	-1.47044	-1.64238	-0.362985	0.5106338190554172	2.7690977915133876	-0.670769	0.8729216781864224	3.5309500163295113	2.3800000000000003	-1.11219	0.21405324183917432	0.00451148	0.012303443814151653	-0.701762
Z-score_POS_P10	-1.80058	0.2501063603536736	-2.22283	-1.25954	-0.454676	-0.420366	-1.47044	-0.689724	-0.642204	0.7711612777571608	3.3047066486726493	0.7980679809016017	5.8256687884639975	2.695222201813651	0.2799999999999998	-1.50106	-1.81077	-0.672211	1.5502339205830886	-2.16377
Z-score_POS_P11	-0.893488	0.7132662869345512	-2.04835	-1.50458	-0.0257364	0.5242764596920763	-1.10098	0.8345275070162814	1.3123306042900338	1.2922161951606475	0.35885793429670565	-0.181157	2.730201844540513	-0.0208932	-0.07	-0.334434	0.5033143794596793	-0.672211	0.3198895391679386	-1.1891
Z-score_POS_P12	-1.34704	1.6395861400963054	-1.00149	-2.97486	-0.240206	-1.36501	-2.5788	0.4534647184243719	1.0331113267815157	-0.531476	2.501293362933756	0.0636496	2.730201844540513	3.7398819699584758	0.2799999999999998	-1.11219	0.7925755170801848	-1.57451	-0.295283	-1.1891
Z-score_POS_P13	0.46715373782577563	0.4816863236441124	-1.87388	-1.25954	-0.0257364	-1.36501	-1.83989	0.0724019	2.7084269918326225	1.0316887364589045	1.6978800771948617	-0.425963	1.4920150669711199	2.068426340926755	0.6300000000000001	-0.334434	-0.65373	-0.897785	-0.602869	-1.67643
Z-score_POS_P14	-0.893488	-0.444634	-1.17597	-2.97486	0.4032032300194378	1.4689187294075279	-0.731523	-0.689724	-0.362985	-0.531476	0.35885793429670565	-0.181157	8.611589037995133	1.6505624336688252	-0.77	0.4433196508392072	-0.0752079	-1.12336	-0.910455	-0.701762
Z-score_POS_P15	0.013606419548323125	0.4816863236441124	-2.74626	-0.769444	-0.454676	0.5242764596920763	-2.5788	-2.02344	0.19545349425596237	-0.0104211	1.9656845057744932	1.0428741100125218	1.4920150669711199	3.7398819699584758	0.2799999999999998	1.2210734242413244	-0.364469	-0.446637	-0.295283	-0.214427
FREQ_POS_P1	0.0480769	0.10256410256410256	0.0512821	0.028846153846153848	0.0448718	0.0737179	0.00641026	0.0833333	0.0641026	0.035256410256410256	0.0865385	0.060897435897435896	0.060897435897435896	0.14743589743589744	0.016025641025641024	0.00961538	0.028846153846153848	0.025641	0.016025641025641024	0.00961538
FREQ_POS_P2	0.0641026	0.0769231	0.0448718	0.041666666666666664	0.038461538461538464	0.0673077	0.00641026	0.10576923076923077	0.0480769	0.0480769	0.0705128	0.0544872	0.0801282	0.0897436	0.0320513	0.028846153846153848	0.0448718	0.038461538461538464	0.00961538	0.00961538
FREQ_POS_P3	0.0512821	0.099359	0.057692307692307696	0.0480769	0.0512821	0.0512821	0.019230769230769232	0.0705128	0.038461538461538464	0.035256410256410256	0.0865385	0.0705128	0.0512821	0.11217948717948718	0.022435897435897436	0.019230769230769232	0.035256410256410256	0.060897435897435896	0.016025641025641024	0.00320513
FREQ_POS_P4	0.041666666666666664	0.0705128	0.0512821	0.0705128	0.057692307692307696	0.041666666666666664	0.00961538	0.0641026	0.060897435897435896	0.028846153846153848	0.0833333	0.0544872	0.0641026	0.1346153846153846	0.0480769	0.022435897435897436	0.019230769230769232	0.0480769	0.0128205	0.016025641025641024
FREQ_POS_P5	0.0480769	0.0705128	0.060897435897435896	0.057692307692307696	0.0320513	0.0448718	0.00641026	0.0641026	0.0512821	0.041666666666666664	0.0897436	0.0544872	0.0544872	0.1794871794871795	0.022435897435897436	0.016025641025641024	0.0512821	0.025641	0.028846153846153848	0
FREQ_POS_P6	0.0641026	0.0705128	0.057692307692307696	0.0512821	0.041666666666666664	0.038461538461538464	0.00641026	0.0673077	0.057692307692307696	0.0737179	0.0929487	0.0544872	0.0865385	0.10897435897435898	0.0320513	0.016025641025641024	0.025641	0.025641	0.019230769230769232	0.00961538
FREQ_POS_P7	0.025641	0.0897436	0.0544872	0.0320513	0.0480769	0.0480769	0.00320513	0.11217948717948718	0.0544872	0.060897435897435896	0.0833333	0.028846153846153848	0.0737179	0.11217948717948718	0.0512821	0.0128205	0.038461538461538464	0.038461538461538464	0.022435897435897436	0.00961538
FREQ_POS_P8	0	0	0	0	0	0	0	0	0	0.42628205128205127	0	0	0.3301282051282051	0	0	0	0	0.24358974358974358	0	0
FREQ_POS_P9	0.035256410256410256	0.0673077	0.041666666666666664	0.0512821	0.0801282	0.0512821	0.00961538	0.0737179	0.038461538461538464	0.041666666666666664	0.0801282	0.038461538461538464	0.0705128	0.125	0.0448718	0.016025641025641024	0.038461538461538464	0.057692307692307696	0.028846153846153848	0.00961538
FREQ_POS_P10	0.038461538461538464	0.0673077	0.041666666666666664	0.0448718	0.057692307692307696	0.0448718	0.00961538	0.0897436	0.035256410256410256	0.0448718	0.0865385	0.057692307692307696	0.12179487179487179	0.11217948717948718	0.025641	0.0128205	0.016025641025641024	0.0480769	0.0448718	0
FREQ_POS_P11	0.0512821	0.0737179	0.0448718	0.041666666666666664	0.0641026	0.057692307692307696	0.0128205	0.11538461538461539	0.057692307692307696	0.0512821	0.0512821	0.0448718	0.0897436	0.0705128	0.022435897435897436	0.022435897435897436	0.041666666666666664	0.0480769	0.0320513	0.00641026
FREQ_POS_P12	0.0448718	0.0865385	0.0641026	0.022435897435897436	0.060897435897435896	0.0320513	0	0.10897435897435898	0.0544872	0.028846153846153848	0.0769231	0.0480769	0.0897436	0.1282051282051282	0.025641	0.016025641025641024	0.0448718	0.035256410256410256	0.025641	0.00641026
FREQ_POS_P13	0.0705128	0.0705128	0.0480769	0.0448718	0.0641026	0.0320513	0.00641026	0.10256410256410256	0.0737179	0.0480769	0.0673077	0.041666666666666664	0.0769231	0.10256410256410256	0.028846153846153848	0.022435897435897436	0.028846153846153848	0.0448718	0.022435897435897436	0.00320513
FREQ_POS_P14	0.0512821	0.057692307692307696	0.060897435897435896	0.022435897435897436	0.0705128	0.0705128	0.016025641025641024	0.0897436	0.038461538461538464	0.028846153846153848	0.0512821	0.0448718	0.15064102564102563	0.0961538	0.016025641025641024	0.028846153846153848	0.035256410256410256	0.041666666666666664	0.019230769230769232	0.00961538
FREQ_POS_P15	0.0641026	0.0705128	0.0320513	0.0512821	0.057692307692307696	0.057692307692307696	0	0.0673077	0.0448718	0.035256410256410256	0.0705128	0.060897435897435896	0.0769231	0.1282051282051282	0.025641	0.035256410256410256	0.0320513	0.0512821	0.025641	0.0128205
FREQ_REF	0.0639103	0.0638462	0.0825	0.0613462	0.0644872	0.050576923076923075	0.022371794871794873	0.10134615384615385	0.0426282	0.0353846	0.0469872	0.0472436	0.061474358974358975	0.0708333	0.023076923076923078	0.0251923	0.0360897	0.0576282	0.028717948717948718	0.0142308	1.2820512820512829E-4
SD_REF	0.014133600071988547	0.013840265623967033	0.018369995325351374	0.013079699533904485	0.014944426475329928	0.013571817852672054	0.00867526	0.016822047710151337	0.011478892982345857	0.012302458332415141	0.011968167300770252	0.013092516175017723	0.010354264035737774	0.015340536234204168	0.00915751	0.00824201	0.011080396874236028	0.0142088	0.010420263638516062	0.00657685
OXIDATION
Parameter	G	A	S	P	V	T	C	L	I	N	D	Q	K	E	M	H	F	R	Y	W	X
Fold_Change_POS_P1	1.098901098901099	-1.1419	-1.83467	1.0426110607434271	-1.10842	-2.09111	-1.915	-1.36	1.133501259445844	-1.00333	1.2946979038224415	1.246719160104987	1.942231075697211	1.5397775876817794	-1.23333	-1.20571	-1.16727	1.4106583072100314	-1.948	-4.3
Fold_Change_POS_P2	1.510989010989011	1.4178482068390326	-1.96571	1.1332728921124207	1.234567901234568	-1.10706	-2.55333	-1.60727	-1.05867	1.3289036544850499	1.0480887792848337	1.0498687664041995	1.045816733067729	-1.01652	-1.23333	-1.055	-1.16727	1.619644723092999	-2.435	-4.3
Fold_Change_POS_P3	2.5183150183150182	1.1676396997497915	-2.11692	-1.37875	1.187084520417854	-1.34429	-1.532	-1.36	-1.32333	1.4950166112956813	1.3563501849568436	-1.27	1.145418326693227	1.3686911890504705	-1.23333	-2.81333	-6.42	-1.19625	-1.62333	2.0930232558139537
Fold_Change_POS_P4	-1.14947	1.2093411175979984	-1.31048	1.2692656391659112	1.1396011396011396	-1.25467	-1.915	-1.30963	1.385390428211587	-1.33778	1.2330456226880395	1.0498687664041995	-1.004	1.6253207869974338	-1.23333	-2.11	-1.07	-1.276	-1.39143	1.627906976744186
Fold_Change_POS_P5	1.510989010989011	-1.04261	-1.19652	-1.103	1.234567901234568	-1.04556	-1.532	-2.35733	1.0075566750629723	1.079734219269103	1.4796547472256474	1.3779527559055118	-1.004	1.1548331907613345	-1.23333	-2.81333	1.4797507788161994	1.09718	-1.948	1.1627906976744187
Fold_Change_POS_P6	2.6556776556776556	1.042535446205171	-1.52889	-1.103	1.3295346628679963	-1.25467	-3.83	-1.36	1.0705289672544083	-1.33778	-1.01375	1.115485564304462	-1.43429	1.1120615911035074	1.7567567567567568	1.066350710900474	-1.83429	-1.914	-1.08222	-1.075
Fold_Change_POS_P7	-1.092	-1.09	-1.44842	1.4959202175883954	-1.053	-1.25467	-3.83	1.0180995475113122	-1.05867	-1.505	-1.08133	1.115485564304462	-1.33867	1.4970059880239521	2.5675675675675675	-1.055	1.4797507788161994	-2.73429	-1.948	3.023255813953489
Fold_Change_POS_P8	3.3882783882783882	-100.101	-100.101	3.671804170444243	-100.101	-100.101	-100.101	-100.101	-100.101	3.239202657807309	5.117139334155365	-100.101	-100.101	-100.101	-100.101	-100.101	-100.101	1.3584117032392895	4.1067761806981515	-100.101
Fold_Change_POS_P9	2.2893772893772897	-1.41059	-2.29333	1.087941976427924	1.234567901234568	-1.44769	-1.27667	-1.26286	1.0075566750629723	-2.408	1.6029593094944514	-1.905	1.344621513944223	1.3686911890504705	1.6216216216216217	1.1848341232227488	-1.605	-2.3925	-3.24667	2.7906976744186047
Fold_Change_POS_P10	1.1446886446886448	1.0008340283569643	-1.25091	1.631912964641886	-1.17	1.0095642933049946	-2.55333	-1.07152	-1.588	-2.00667	1.4796547472256474	-1.08857	1.145418326693227	1.4542343883661248	-1.48	1.3033175355450237	-1.83429	-1.00737	-1.62333	-1.075
Fold_Change_POS_P11	1.73993	-1.1419	-1.44842	1.1786038077969176	-1.00286	-1.04556	-3.83	-1.768	-1.13429	1.2458471760797343	1.2330456226880395	1.0498687664041995	1.245019920318725	1.4542343883661248	-1.05714	1.066350710900474	-1.16727	-1.06333	-1.948	-1.075
Fold_Change_POS_P12	2.6556776556776556	1.084236864053378	-1.19652	-1.00273	-1.31625	1.1158342189160466	-1.532	-1.47333	-1.588	-1.505	1.0480887792848337	-1.38545	1.49402	1.1548331907613345	-1.23333	-1.40667	-1.284	-1.47231	1.0266940451745379	-100.101
Fold_Change_POS_P13	1.0073260073260073	1.1676396997497915	-2.11692	1.586582048957389	-1.053	1.0095642933049946	-2.55333	-1.4144	1.1964735516372798	-1.33778	1.9728729963008633	-1.69333	1.693227091633466	1.2831479897348161	-1.23333	-1.40667	-1.284	-1.595	1.0266940451745379	-4.3
Fold_Change_POS_P14	1.6025641025641026	1.0008340283569643	-1.31048	1.087941976427924	-1.404	-1.56833	-7.66	-1.30963	-1.22154	-2.00667	1.7262638717632552	-1.17231	1.892430278884462	1.4542343883661248	1.2162162162162162	-1.40667	-1.42667	-1.06333	-1.08222	-4.3
Fold_Change_POS_P15	2.9761904761904763	-1.26211	-2.11692	-2.206	1.234567901234568	1.1689691817215728	-2.55333	-1.36	1.0705289672544083	-2.00667	1.1713933415536377	-1.016	1.7430278884462151	1.1120615911035074	-1.23333	-1.688	-3.21	-1.276	-1.2175	-1.43333
Z-score_POS_P1	0.4480673688281385	-0.577005	-2.31557	0.19481272915033065	-0.463759	-2.3783	-1.19296	-1.66232	0.5878530237265045	-0.0123273	1.2295323133968472	1.0681902633861589	4.792514809387467	2.8251194820669707	-0.529923	-0.482567	-0.48937	1.8463295160117974	-1.58973	-1.92167
Z-score_POS_P2	2.3150147389453815	1.9401320525198043	-2.50052	0.6093078975552891	1.1121213444108307	-0.440786	-1.5189	-2.37272	-0.244014	1.2203995644518437	0.20063498001036445	0.21591079791847895	0.23303983216894614	-0.085067	-0.529923	-0.147451	-0.48937	2.7859374122010063	-1.92511	-1.92167
Z-score_POS_P3	6.878663865898643	0.778376	-2.68547	-1.25592	0.8869955661900147	-1.16736	-0.867013	-1.66232	-1.07588	1.836762980841664	1.4867566467434679	-0.920462	0.7396481629710042	1.9296774909205454	-0.529923	-1.82303	-2.88303	-0.737592	-1.25434	2.736919188357343
Z-score_POS_P4	-0.589126	0.9720022857933549	-1.20587	1.231050650162726	0.6618697879691988	-0.925165	-1.19296	-1.48472	1.697009672267078	-0.936872	0.9723079800502263	0.21591079791847895	-0.0202643	3.272840477640183	-0.529923	-1.48792	-0.223408	-0.972494	-0.918956	1.5722727252265585
Z-score_POS_P5	2.3150147389453815	-0.189753	-0.835973	-0.42693	1.1121213444108307	-0.198596	-0.867013	-3.61591	0.0332747	0.29585443986711407	2.0012053134367096	1.6363765736979445	-0.0202643	0.810375	-0.529923	-1.82303	1.638324360369988	0.4369176717279823	-1.58973	0.40762626209577446
Z-score_POS_P6	7.500979655937724	0.19749847241219626	-1.76072	-0.42693	1.5623729008524614	-0.925165	-1.84485	-1.66232	0.310564	-0.936872	-0.0565894	0.5000039530743722	-1.54009	0.5865145042009087	2.1196932361086303	0.18766509660966613	-1.55322	-2.147	-0.248185	-0.174697
Z-score_POS_P7	-0.381687	-0.383379	-1.57577	2.2672885711751225	-0.238633	-0.925165	-1.84485	0.11366312433895162	-0.244014	-1.24505	-0.313814	0.5000039530743722	-1.28679	2.6012589842803644	4.390793131939306	-0.147451	1.638324360369988	-2.85171	-1.58973	5.066212114618912
Z-score_POS_P8	10.819997202812825	-4.64315	-5.08982	12.215172612894124	-4.74115	-4.55801	-2.49674	-6.27989	-4.40335	8.308578852934774	17.17744098088733	-4.32958	-5.08635	-5.23386	-2.80102	-2.82838	-3.41495	1.6114275419644948	10.14876177638761	-2.50399
Z-score_POS_P9	5.841470882500175	-1.35151	-2.87042	0.4020603133528099	1.1121213444108307	-1.40955	-0.541068	-1.30713	0.0332747	-2.1696	2.5156539801299513	-2.05683	1.7528648245751204	1.9296774909205454	1.7411765868035178	0.5227813405554977	-1.28725	-2.61681	-2.2605	4.4838888830535195
Z-score_POS_P10	0.6555059655078324	0.00387252	-1.02092	2.88903	-0.688885	0.0435942	-1.5189	-0.419133	-1.63046	-1.86142	2.0012053134367096	-0.352276	0.7396481629710042	2.377398486493758	-0.90844	0.8578975845013298	-1.55322	-0.0328863	-1.25434	-0.174697
Z-score_POS_P11	3.3522077223438504	-0.577005	-1.57577	0.8165554817577685	-0.0135075	-0.198596	-1.84485	-2.72791	-0.521304	0.9122178562569336	0.9723079800502263	0.21591079791847895	1.2462564937730622	2.377398486493758	-0.151407	0.18766509660966613	-0.48937	-0.267788	-1.58973	-0.174697
Z-score_POS_P12	7.500979655937724	0.3911244257574861	-0.835973	-0.0124349	-1.13914	0.5279739520569281	-0.867013	-2.01752	-1.63046	-1.24505	0.20063498001036445	-1.20455	2.5127773207782065	0.810375	-0.529923	-0.817684	-0.755331	-1.4423	0.0872002	-2.50399
Z-score_POS_P13	0.033190175468750964	0.778376	-2.68547	2.681783739580081	-0.238633	0.0435942	-1.5189	-1.83992	0.865142	-0.936872	4.058999980209675	-1.77274	3.5259939823823228	1.4819564953473328	-0.529923	-0.817684	-0.755331	-1.6772	0.0872002	-1.92167
Z-score_POS_P14	2.7298919323047692	0.00387252	-1.20587	0.4020603133528099	-1.36426	-1.65174	-2.17079	-1.48472	-0.798593	-1.86142	3.0301026468231917	-0.636369	4.539210643986439	2.377398486493758	0.605627	-0.817684	-1.02129	-0.267788	-0.248185	-1.92167
Z-score_POS_P15	8.953049832695582	-0.964257	-2.68547	-2.49941	1.1121213444108307	0.7701638383215742	-1.5189	-1.66232	0.310564	-1.86142	0.7150836467036061	-0.0681824	3.7792981477833516	0.5865145042009087	-0.529923	-1.1528	-2.3511	-0.972494	-0.583571	-0.75702
FREQ_POS_P1	0.0699708	0.061224489795918366	0.043731778425655975	0.0670554	0.0553936	0.026239067055393587	0.011661807580174927	0.0758017	0.052478134110787174	0.0349854	0.061224489795918366	0.0553936	0.11370262390670553	0.10495626822157435	0.0174927	0.0204082	0.03207	0.0787172	0.014577259475218658	0.00291545
FREQ_POS_P2	0.0962099	0.0991254	0.0408163	0.0728863	0.0758017	0.0495627	0.00874636	0.0641399	0.043731778425655975	0.0466472	0.0495627	0.0466472	0.061224489795918366	0.0670554	0.0174927	0.023323615160349854	0.03207	0.090379	0.011661807580174927	0.00291545
FREQ_POS_P3	0.16034985422740525	0.0816327	0.037900874635568516	0.0466472	0.0728863	0.0408163	0.014577259475218658	0.0758017	0.0349854	0.052478134110787174	0.0641399	0.0349854	0.0670554	0.0932945	0.0174927	0.00874636	0.0058309	0.0466472	0.0174927	0.026239067055393587
FREQ_POS_P4	0.0553936	0.0845481	0.061224489795918366	0.0816327	0.0699708	0.043731778425655975	0.011661807580174927	0.0787172	0.0641399	0.026239067055393587	0.058309	0.0466472	0.058309	0.11078717201166181	0.0174927	0.011661807580174927	0.0349854	0.043731778425655975	0.0204082	0.0204082
FREQ_POS_P5	0.0962099	0.0670554	0.0670554	0.058309	0.0758017	0.052478134110787174	0.014577259475218658	0.043731778425655975	0.0466472	0.037900874635568516	0.0699708	0.061224489795918366	0.058309	0.0787172	0.0174927	0.00874636	0.0553936	0.061224489795918366	0.014577259475218658	0.014577259475218658
FREQ_POS_P6	0.16909620991253643	0.0728863	0.052478134110787174	0.058309	0.0816327	0.043731778425655975	0.0058309	0.0758017	0.0495627	0.026239067055393587	0.0466472	0.0495627	0.0408163	0.0758017	0.037900874635568516	0.026239067055393587	0.0204082	0.029154518950437316	0.026239067055393587	0.011661807580174927
FREQ_POS_P7	0.058309	0.0641399	0.0553936	0.0962099	0.058309	0.043731778425655975	0.0058309	0.10495626822157435	0.043731778425655975	0.023323615160349854	0.043731778425655975	0.0495627	0.043731778425655975	0.10204081632653061	0.0553936	0.023323615160349854	0.0553936	0.0204082	0.014577259475218658	0.037900874635568516
FREQ_POS_P8	0.21574344023323616	0	0	0.23615160349854228	0	0	0	0	0	0.11370262390670553	0.24198250728862974	0	0	0	0	0	0	0.0758017	0.11661807580174927	0
FREQ_POS_P9	0.1457725947521866	0.0495627	0.0349854	0.0699708	0.0758017	0.037900874635568516	0.0174927	0.0816327	0.0466472	0.014577259475218658	0.0758017	0.023323615160349854	0.0787172	0.0932945	0.0349854	0.029154518950437316	0.023323615160349854	0.023323615160349854	0.00874636	0.0349854
FREQ_POS_P10	0.0728863	0.0699708	0.0641399	0.10495626822157435	0.052478134110787174	0.0553936	0.00874636	0.0962099	0.029154518950437316	0.0174927	0.0699708	0.0408163	0.0670554	0.0991254	0.014577259475218658	0.03207	0.0204082	0.0553936	0.0174927	0.011661807580174927
FREQ_POS_P11	0.11078717201166181	0.061224489795918366	0.0553936	0.0758017	0.061224489795918366	0.052478134110787174	0.0058309	0.058309	0.0408163	0.043731778425655975	0.058309	0.0466472	0.0728863	0.0991254	0.0204082	0.026239067055393587	0.03207	0.052478134110787174	0.014577259475218658	0.011661807580174927
FREQ_POS_P12	0.16909620991253643	0.0758017	0.0670554	0.0641399	0.0466472	0.061224489795918366	0.014577259475218658	0.0699708	0.029154518950437316	0.023323615160349854	0.0495627	0.03207	0.0874636	0.0787172	0.0174927	0.0174927	0.029154518950437316	0.037900874635568516	0.029154518950437316	0
FREQ_POS_P13	0.0641399	0.0816327	0.037900874635568516	0.10204081632653061	0.058309	0.0553936	0.00874636	0.0728863	0.0553936	0.026239067055393587	0.0932945	0.026239067055393587	0.0991254	0.0874636	0.0174927	0.0174927	0.029154518950437316	0.0349854	0.029154518950437316	0.00291545
FREQ_POS_P14	0.10204081632653061	0.0699708	0.061224489795918366	0.0699708	0.043731778425655975	0.0349854	0.00291545	0.0787172	0.037900874635568516	0.0174927	0.0816327	0.037900874635568516	0.11078717201166181	0.0991254	0.026239067055393587	0.0174927	0.026239067055393587	0.052478134110787174	0.026239067055393587	0.00291545
FREQ_POS_P15	0.18950437317784258	0.0553936	0.037900874635568516	0.029154518950437316	0.0758017	0.0641399	0.00874636	0.0758017	0.0495627	0.0174927	0.0553936	0.043731778425655975	0.10204081632653061	0.0758017	0.0174927	0.014577259475218658	0.011661807580174927	0.043731778425655975	0.023323615160349854	0.00874636
FREQ_REF	0.0636735	0.0699125	0.0802332	0.0643149	0.0613994	0.054868804664723034	0.022332361516034984	0.10309037900874636	0.0462974	0.035102	0.047288629737609326	0.0444315	0.0585423	0.0681633	0.021574344023323616	0.024606413994169095	0.0374344	0.0558017	0.0283965	0.012536443148688046	0
SD_REF	0.014054529589522273	0.015057133843233593	0.0157635	0.0140675	0.012950324561161963	0.012037876312712562	0.00894462	0.016415959209987674	0.010514121333104313	0.00946017	0.011334277193421808	0.010262309535208295	0.0115097	0.013023521004687797	0.00770231	0.00869982	0.010961921892813465	0.012411355446747522	0.00869284	0.00500659
PHOSPHORYLATION
Parameter	G	A	S	P	V	T	C	L	I	N	D	Q	K	E	M	H	F	R	Y	W	X
Fold_Change_POS_P1	1.4066496163682864	-1.54	-1.51333	1.2084592145015105	-1.805	-1.296	-100.101	1.2455516014234875	-5.18	1.2077294685990336	1.1811023622047245	-2.55	1.0344827586206897	2.4822695035460995	-1.14	1.056338028169014	-2.09	1.3274336283185841	-3.16	1.5151515151515151
Fold_Change_POS_P2	-2.60667	1.2987012987012985	-1.51333	1.3595166163141994	-1.805	-1.62	-100.101	-1.60571	1.1583011583011584	-1.38	-1.27	1.7647058823529411	2.586206896551724	2.127659574468085	-2.28	-2.84	-2.09	1.3274336283185841	-1.58	-100.101
Fold_Change_POS_P3	-1.30333	2.207792207792208	-2.27	1.0574018126888218	-1.444	-3.24	-2.52	1.0676156583629892	-1.295	-4.14	1.7716535433070866	1.7647058823529411	2.2413793103448274	1.3002364066193852	1.3157894736842104	-2.84	-2.09	-1.356	-3.16	-100.101
Fold_Change_POS_P4	1.0230179028132993	1.818181818181818	-1.135	-1.655	1.3850415512465373	-1.296	-100.101	-1.24889	-1.036	-1.38	1.5748031496062993	-1.275	1.3793103448275863	1.8912529550827422	1.7543859649122806	-100.101	-4.18	-1.356	-3.16	-100.101
Fold_Change_POS_P5	1.7902813299232736	1.948051948051948	-1.29714	1.0574018126888218	-2.40667	-2.16	-2.52	-1.60571	-2.59	-1.38	1.5748031496062993	1.3725490196078431	1.7241379310344827	-1.20857	-2.28	1.056338028169014	-1.39333	1.4749262536873156	-1.58	-100.101
Fold_Change_POS_P6	1.0230179028132993	1.5584415584415583	1.3215859030837003	-1.10333	-1.03143	-2.16	-100.101	-1.60571	-1.72667	1.4492753623188406	1.5748031496062993	-1.275	1.7241379310344827	1.5366430260047281	3.070175438596491	1.056338028169014	-100.101	-1.695	-100.101	-100.101
Fold_Change_POS_P7	2.173913043478261	1.6883116883116882	-1.816	-1.324	-1.444	-1.296	-1.26	-1.24889	1.7374517374517375	-1.035	1.1811023622047245	-1.02	-1.16	1.4184397163120566	1.7543859649122806	-2.84	-1.39333	-3.39	-3.16	-100.101
Fold_Change_POS_P8	-100.101	-100.101	7.48899	-100.101	-100.101	6.327160493827161	-100.101	-100.101	-100.101	-100.101	-100.101	-100.101	-100.101	-100.101	-100.101	-100.101	-100.101	-100.101	1.2658227848101264	-100.101
Fold_Change_POS_P9	1.1508951406649617	1.6883116883116882	-1.816	3.1722054380664653	-2.40667	-2.16	-2.52	-1.02182	-5.18	-2.07	-2.54	1.5686274509803921	-1.93333	1.773049645390071	4.385964912280701	-1.42	-4.18	-3.39	-3.16	-100.101
Fold_Change_POS_P10	1.1508951406649617	1.5584415584415583	-2.27	1.510574018126888	-1.20333	1.2345679012345678	-100.101	1.1565836298932384	1.5444015444015444	1.2077294685990336	-1.69333	1.1764705882352942	-1.45	1.3002364066193852	1.7543859649122806	1.056338028169014	-4.18	-2.26	-1.05333	-100.101
Fold_Change_POS_P11	-1.564	1.5584415584415583	-1.29714	1.0574018126888218	-3.61	-1.62	-100.101	-1.24889	1.3513513513513513	1.2077294685990336	1.1811023622047245	1.1764705882352942	1.5517241379310345	2.0094562647754137	-1.14	1.4084507042253522	1.674641148325359	-1.695	-100.101	-100.101
Fold_Change_POS_P12	-1.11714	-1.1	-1.00889	-1.10333	1.3850415512465373	1.3888888888888888	-100.101	-1.124	1.1583011583011584	-2.07	-1.27	-1.02	1.3793103448275863	2.127659574468085	1.7543859649122806	-1.42	-4.18	-1.695	-3.16	-100.101
Fold_Change_POS_P13	1.6624040920716112	1.5584415584415583	-4.54	-2.20667	1.10803	-1.08	-100.101	-1.24889	-1.72667	-1.38	2.1653543307086616	-2.55	1.206896551724138	2.127659574468085	2.1929824561403506	-2.84	-2.09	1.1799410029498525	-100.101	-100.101
Fold_Change_POS_P14	-1.11714	1.5584415584415583	-1.00889	-2.20667	-7.22	-1.62	-100.101	-1.24889	1.1583011583011584	1.4492753623188406	1.1811023622047245	-1.275	2.931034482758621	-1.0575	2.631578947368421	1.056338028169014	-2.09	-1.13	1.2658227848101264	-100.101
Fold_Change_POS_P15	-1.955	1.4285714285714284	1.3215859030837003	1.0574018126888218	-1.444	-1.296	-1.26	-1.87333	-1.72667	1.932367149758454	-1.016	1.1764705882352942	3.2758620689655173	-1.41	-2.28	2.4647887323943665	-4.18	-2.26	-1.58	-100.101
Z-score_POS_P1	1.1709628132488332	-1.15343	-1.17326	0.5838163680565852	-1.30444	-0.601675	-1.8148	0.8647780062884818	-2.01253	0.4948075199780012	0.4426352063787132	-1.44187	0.11281521496355325	4.163885503569565	-0.181919	0.0912289	-1.08072	0.6904416704859869	-1.28376	0.499313
Z-score_POS_P2	-1.77486	0.9825478982927386	-1.17326	1.006871707228024	-1.30444	-1.00821	-1.8148	-1.3285	0.39480254684867766	-0.655908	-0.519615	1.8139634991253106	5.189499888323451	3.167740646256272	-0.831628	-1.04913	-1.08072	0.6904416704859869	-0.689424	-0.969254
Z-score_POS_P3	-0.670174	3.972911067009771	-1.93513	0.16076102888514662	-0.899333	-1.82129	-1.09464	0.2381272770939297	-0.56813	-1.80662	1.8860108793527774	1.8139634991253106	4.0613477386879175	0.843403	0.4677909727761843	-1.04913	-1.08072	-0.553597	-1.28376	-0.969254
Z-score_POS_P4	0.0662809	2.691326851845328	-0.411405	-1.1084	1.1261921066120903	-0.601675	-1.8148	-0.701849	-0.086664	-0.655908	1.4048856550280895	-0.511631	1.2409673645990857	2.5036440747140767	1.1175006571875516	-1.61931	-1.57647	-0.553597	-1.28376	-0.969254
Z-score_POS_P5	2.2756447125401853	3.118521590233476	-0.792335	0.16076102888514662	-1.70954	-1.41475	-1.09464	-1.3285	-1.53106	-0.655908	1.4048856550280895	0.883726	2.3691195142346184	-0.48479	-0.831628	0.0912289	-0.584978	1.0014514319661612	-0.689424	-0.969254
Z-score_POS_P6	0.0662809	1.8369373750690334	1.1123160961903376	-0.262294	-0.0891231	-1.41475	-1.8148	-1.3285	-1.0496	1.0701651013477702	1.4048856550280895	-0.511631	2.3691195142346184	1.5074992174007835	3.0666297104216533	0.0912289	-2.07221	-0.864607	-1.87809	-0.969254
Z-score_POS_P7	3.380326611831538	2.2641321134571806	-1.5542	-0.68535	-0.899333	-0.601675	-0.374482	-0.701849	1.839202108490181	-0.0805501	0.4426352063787132	-0.0465119	-0.451261	1.1754509316296857	1.1175006571875516	-1.04913	-0.584978	-1.48663	-1.28376	-0.969254
Z-score_POS_P8	-2.87954	-3.2894	22.444405612169422	-2.80063	-2.92486	14.03366567441301	-1.8148	-3.52178	-2.494	-2.38198	-2.44412	-2.37211	-3.27164	-2.80913	-1.48134	-1.61931	-2.07221	-2.10865	0.4992381739463235	-0.969254
Z-score_POS_P9	0.43450821372126514	2.2641321134571806	-1.5542	6.083535777285289	-1.70954	-1.41475	-1.09464	-0.0751981	-2.01253	-1.23127	-1.48187	1.3488446531957439	-1.57941	2.1715957889429793	5.015758763655755	-0.478952	-1.57647	-1.48663	-1.28376	-0.969254
Z-score_POS_P10	0.43450821372126514	1.8369373750690334	-1.93513	1.4299270463994624	-0.494228	0.6179366113878266	-1.8148	0.5514526416912058	1.3577355879430133	0.4948075199780012	-1.00074	0.41860696133661013	-1.01534	0.843403	1.1175006571875516	0.0912289	-1.57647	-1.17562	-0.095093	-0.969254
Z-score_POS_P11	-1.0384	1.8369373750690334	-0.792335	0.16076102888514662	-2.11465	-1.00821	-1.8148	-0.701849	0.8762690673958454	0.4948075199780012	0.4426352063787132	0.41860696133661013	1.805043439416852	2.835692360485175	-0.181919	0.6614097406378407	1.3979973639287053	-0.864607	-1.87809	-0.969254
Z-score_POS_P12	-0.301946	-0.299036	-0.0304744	-0.262294	1.1261921066120903	1.024473855721923	-1.8148	-0.388523	0.39480254684867766	-1.23127	-0.519615	-0.0465119	1.2409673645990857	3.167740646256272	1.1175006571875516	-0.478952	-1.57647	-0.864607	-1.28376	-0.969254
Z-score_POS_P13	1.9074174127764012	1.8369373750690334	-2.69699	-1.53146	0.3159819579702987	-0.195138	-1.8148	-0.701849	-1.0496	-0.655908	2.848261328002154	-1.44187	0.6768912897813195	3.167740646256272	1.7672103415989189	-1.04913	-1.08072	0.37943190900581264	-1.87809	-0.969254
Z-score_POS_P14	-0.301946	1.8369373750690334	-0.0304744	-1.53146	-2.51975	-1.00821	-1.8148	-0.701849	0.39480254684867766	1.0701651013477702	0.4426352063787132	-0.511631	6.317652037958983	-0.152742	2.4169200260102857	0.0912289	-1.08072	-0.242588	0.4992381739463235	-0.969254
Z-score_POS_P15	-1.40663	1.409742636680886	1.1123160961903376	0.16076102888514662	-0.899333	-0.601675	-0.374482	-1.64182	-1.0496	2.2208802640873087	-0.03849	0.41860696133661013	7.445804187594516	-0.816839	-0.831628	2.3719521733219113	-1.57647	-1.17562	-0.689424	-0.969254
FREQ_POS_P1	0.0973451	0.0442478	0.0530973	0.0707965	0.035398230088495575	0.0442478	0	0.12389380530973451	0.00884956	0.0442478	0.0530973	0.017699115044247787	0.0530973	0.18584070796460178	0.017699115044247787	0.0265487	0.017699115044247787	0.079646	0.00884956	0.017699115044247787
FREQ_POS_P2	0.0265487	0.0884956	0.0530973	0.079646	0.035398230088495575	0.035398230088495575	0	0.061946902654867256	0.0530973	0.0265487	0.035398230088495575	0.079646	0.13274336283185842	0.1592920353982301	0.00884956	0.00884956	0.017699115044247787	0.079646	0.017699115044247787	0
FREQ_POS_P3	0.0530973	0.1504424778761062	0.035398230088495575	0.061946902654867256	0.0442478	0.017699115044247787	0.00884956	0.10619469026548672	0.035398230088495575	0.00884956	0.079646	0.079646	0.11504424778761062	0.0973451	0.0265487	0.00884956	0.017699115044247787	0.0442478	0.00884956	0
FREQ_POS_P4	0.0707965	0.12389380530973451	0.0707965	0.035398230088495575	0.0884956	0.0442478	0	0.079646	0.0442478	0.0265487	0.0707965	0.035398230088495575	0.0707965	0.1415929203539823	0.035398230088495575	0	0.00884956	0.0442478	0.00884956	0
FREQ_POS_P5	0.12389380530973451	0.13274336283185842	0.061946902654867256	0.061946902654867256	0.0265487	0.0265487	0.00884956	0.061946902654867256	0.017699115044247787	0.0265487	0.0707965	0.061946902654867256	0.0884956	0.061946902654867256	0.00884956	0.0265487	0.0265487	0.0884956	0.017699115044247787	0
FREQ_POS_P6	0.0707965	0.10619469026548672	0.10619469026548672	0.0530973	0.061946902654867256	0.0265487	0	0.061946902654867256	0.0265487	0.0530973	0.0707965	0.035398230088495575	0.0884956	0.11504424778761062	0.061946902654867256	0.0265487	0	0.035398230088495575	0	0
FREQ_POS_P7	0.1504424778761062	0.11504424778761062	0.0442478	0.0442478	0.0442478	0.0442478	0.017699115044247787	0.079646	0.079646	0.035398230088495575	0.0530973	0.0442478	0.0442478	0.10619469026548672	0.035398230088495575	0.00884956	0.0265487	0.017699115044247787	0.00884956	0
FREQ_POS_P8	0	0	0.6017699115044248	0	0	0.36283185840707965	0	0	0	0	0	0	0	0	0	0	0	0	0.035398230088495575	0
FREQ_POS_P9	0.079646	0.11504424778761062	0.0442478	0.18584070796460178	0.0265487	0.0265487	0.00884956	0.0973451	0.00884956	0.017699115044247787	0.017699115044247787	0.0707965	0.0265487	0.13274336283185842	0.0884956	0.017699115044247787	0.00884956	0.017699115044247787	0.00884956	0
FREQ_POS_P10	0.079646	0.10619469026548672	0.035398230088495575	0.0884956	0.0530973	0.0707965	0	0.11504424778761062	0.0707965	0.0442478	0.0265487	0.0530973	0.035398230088495575	0.0973451	0.035398230088495575	0.0265487	0.00884956	0.0265487	0.0265487	0
FREQ_POS_P11	0.0442478	0.10619469026548672	0.061946902654867256	0.061946902654867256	0.017699115044247787	0.035398230088495575	0	0.079646	0.061946902654867256	0.0442478	0.0530973	0.0530973	0.079646	0.1504424778761062	0.017699115044247787	0.035398230088495575	0.061946902654867256	0.035398230088495575	0	0
FREQ_POS_P12	0.061946902654867256	0.061946902654867256	0.079646	0.0530973	0.0884956	0.079646	0	0.0884956	0.0530973	0.017699115044247787	0.035398230088495575	0.0442478	0.0707965	0.1592920353982301	0.035398230088495575	0.017699115044247787	0.00884956	0.035398230088495575	0.00884956	0
FREQ_POS_P13	0.11504424778761062	0.10619469026548672	0.017699115044247787	0.0265487	0.0707965	0.0530973	0	0.079646	0.0265487	0.0265487	0.0973451	0.017699115044247787	0.061946902654867256	0.1592920353982301	0.0442478	0.00884956	0.017699115044247787	0.0707965	0	0
FREQ_POS_P14	0.061946902654867256	0.10619469026548672	0.079646	0.0265487	0.00884956	0.035398230088495575	0	0.079646	0.0530973	0.0530973	0.0530973	0.035398230088495575	0.1504424778761062	0.0707965	0.0530973	0.0265487	0.017699115044247787	0.0530973	0.035398230088495575	0
FREQ_POS_P15	0.035398230088495575	0.0973451	0.10619469026548672	0.061946902654867256	0.0442478	0.0442478	0.017699115044247787	0.0530973	0.0265487	0.0707965	0.0442478	0.0530973	0.168142	0.0530973	0.00884956	0.061946902654867256	0.00884956	0.0265487	0.017699115044247787	0
FREQ_REF	0.0692035	0.0681416	0.080354	0.0585841	0.0638938	0.0573451	0.0223009	0.099469	0.0458407	0.0366372	0.0449558	0.0451327	0.0513274	0.0748673	0.020177	0.025132743362831857	0.036991150442477874	0.06	0.027964601769911505	0.0116814	0
SD_REF	0.0240329	0.020715511514758457	0.023231442980197553	0.020918203134974986	0.021845091762819773	0.0217681	0.012288346781514907	0.028243986992557795	0.018380421367755164	0.015380969693760734	0.018393459903386308	0.019026443670407598	0.015688588680140145	0.0266514	0.013620787460081552	0.015520616185307517	0.017851072438547222	0.0284543	0.014889943731312721	0.012052
UBIQUITINATION
Parameter	G	A	S	P	V	T	C	L	I	N	D	Q	K	E	M	H	F	R	Y	W	X
Fold_Change_POS_P1	2.830188679245283	-1.22	-100.101	2.173913043478261	-1.2	-100.101	-100.101	2.061855670103093	1	-100.101	1.4285714285714286	-100.101	2.380952380952381	-100.101	-100.101	-100.101	1.5151515151515151	-1.02	2.380952380952381	-100.101
Fold_Change_POS_P2	-1.06	2.459016393442623	-100.101	1.0869565217391306	-1.2	1.1111111111111112	-100.101	1.5463917525773196	-100.101	2.380952380952381	2.857142857142857	2.380952380952381	-1.26	-1.34	1.8518518518518514	-100.101	-100.101	-100.101	-100.101	-100.101
Fold_Change_POS_P3	-100.101	-1.22	2.2727272727272734	3.2608695652173916	-1.2	-100.101	2.380952380952381	-1.94	1	1.1904761904761905	-100.101	2.380952380952381	-1.26	-1.34	-100.101	1.5151515151515151	-100.101	-1.02	-100.101	-100.101
Fold_Change_POS_P4	-1.06	2.459016393442623	-1.76	1.0869565217391306	2.5	3.3333333333333335	-100.101	-1.94	1	-100.101	-100.101	1.1904761904761905	-1.26	-1.34	-100.101	-100.101	-100.101	-1.02	2.380952380952381	-100.101
Fold_Change_POS_P5	-1.06	-1.22	-100.101	2.173913043478261	1.6666666666666665	3.3333333333333335	-100.101	1.5463917525773196	1	-100.101	2.857142857142857	-100.101	-1.26	1.4925373134328357	-100.101	-100.101	-100.101	-1.02	-100.101	-100.101
Fold_Change_POS_P6	-100.101	1.639344262295082	-1.76	1.0869565217391306	-100.101	2.2222222222222223	-100.101	1.5463917525773196	2	-100.101	-100.101	2.380952380952381	-1.26	2.9850746268656714	-100.101	-100.101	-100.101	-1.02	-100.101	-100.101
Fold_Change_POS_P7	-1.06	-1.22	-100.101	-100.101	2.5	-100.101	-100.101	2.577319587628866	-100.101	1.1904761904761905	2.857142857142857	-100.101	2.380952380952381	2.2388059701492535	-100.101	-100.101	-100.101	-100.101	-100.101	-100.101
Fold_Change_POS_P8	-100.101	-100.101	-100.101	-100.101	-100.101	-100.101	-100.101	-100.101	-100.101	-100.101	-100.101	-100.101	15.07936507936508	-100.101	-100.101	-100.101	-100.101	-100.101	-100.101	-100.101
Fold_Change_POS_P9	-100.101	3.278688524590164	-100.101	3.2608695652173916	-1.2	-100.101	-100.101	1.5463917525773196	-100.101	-100.101	4.285714285714286	-100.101	-1.26	1.4925373134328357	1.8518518518518514	-100.101	-100.101	-1.02	-100.101	-100.101
Fold_Change_POS_P10	-1.06	-1.22	-100.101	1.0869565217391306	2.5	-100.101	-100.101	1.5463917525773196	-100.101	1.1904761904761905	1.4285714285714286	2.380952380952381	-1.26	1.4925373134328357	3.703703703703703	-100.101	-100.101	-1.02	-100.101	-100.101
Fold_Change_POS_P11	3.773584905660377	-1.22	-100.101	2.173913043478261	-1.2	1.1111111111111112	4.761904761904762	1.0309278350515465	1	2.380952380952381	-100.101	1.1904761904761905	-100.101	-100.101	3.703703703703703	-100.101	-100.101	-100.101	-100.101	-100.101
Fold_Change_POS_P12	-100.101	-1.22	-100.101	1.0869565217391306	3.333333333333333	-100.101	-100.101	-100.101	2	-100.101	2.857142857142857	-100.101	2.380952380952381	2.9850746268656714	-100.101	-100.101	-100.101	-100.101	4.761904761904762	-100.101
Fold_Change_POS_P13	-100.101	-100.101	-1.76	3.2608695652173916	3.333333333333333	1.1111111111111112	2.380952380952381	1.0309278350515465	-100.101	1.1904761904761905	1.4285714285714286	-100.101	-100.101	-1.34	1.8518518518518514	-100.101	3.0303030303030303	-100.101	2.380952380952381	-100.101
Fold_Change_POS_P14	-100.101	-100.101	-1.76	2.173913043478261	1.6666666666666665	-100.101	-100.101	1.0309278350515465	1	1.1904761904761905	1.4285714285714286	3.5714285714285716	1.5873015873015874	-1.34	-100.101	-100.101	1.5151515151515151	1.96078	-100.101	-100.101
Fold_Change_POS_P15	1.8867924528301885	1.639344262295082	-1.76	1.0869565217391306	1.6666666666666665	1.1111111111111112	-100.101	1.0309278350515465	-100.101	-100.101	1.4285714285714286	1.1904761904761905	2.380952380952381	-1.34	1.8518518518518514	1.5151515151515151	-100.101	-100.101	-100.101	-100.101
Z-score_POS_P1	2.0284478363322798	-0.188733	-1.33535	1.2001512001518002	-0.211058	-0.83814	-0.780745	1.81935	0	-1.06088	0.39336604086431165	-0.921454	1.8033069140864328	-1.28578	-0.764925	-0.757275	0.456176	-0.0251529	0.9522020105349946	-0.59397
Z-score_POS_P2	-0.0627355	1.5270249987970193	-1.33535	0.0889001	-0.211058	0.0931266	-0.780745	0.9361704729425212	-1.1068	1.465026308068676	1.7045861770786834	1.2724834558386622	-0.26946	-0.326242	0.6516029501056639	-0.757275	-0.885519	-1.2828	-0.689526	-0.59397
Z-score_POS_P3	-1.10833	-0.188733	1.6995355402672758	2.3114023114034667	-0.211058	-0.83814	1.0781716750081336	-0.830189	0	0.2020725942163691	-0.917854	1.2724834558386622	-0.26946	-0.326242	-0.764925	0.3901115176953654	-0.885519	-0.0251529	-0.689526	-0.59397
Z-score_POS_P4	-0.0627355	1.5270249987970193	-0.576628	0.0889001	1.8995214708399102	1.9556589093989531	-0.780745	-0.830189	0	-1.06088	-0.917854	0.17551495942602238	-0.26946	-0.326242	-0.764925	-0.757275	-0.885519	-0.0251529	0.9522020105349946	-0.59397
Z-score_POS_P5	-0.0627355	-0.188733	-1.33535	1.2001512001518002	0.8442317648177378	1.9556589093989531	-0.780745	0.9361704729425212	0	-1.06088	1.7045861770786834	-0.921454	-0.26946	0.6332927853473006	-0.764925	-0.757275	-0.885519	-0.0251529	-0.689526	-0.59397
Z-score_POS_P6	-1.10833	0.6691457859897051	-0.576628	0.0889001	-1.26635	1.0243927620661184	-0.780745	0.9361704729425212	1.1067971810589325	-1.06088	-0.917854	1.2724834558386622	-0.26946	2.5523618318542725	-0.764925	-0.757275	-0.885519	-0.0251529	-0.689526	-0.59397
Z-score_POS_P7	-0.0627355	-0.188733	-1.33535	-1.02235	1.8995214708399102	-0.83814	-0.780745	2.7025298558529385	-1.1068	0.2020725942163691	1.7045861770786834	-0.921454	1.8033069140864328	1.5928273086007865	-0.764925	-0.757275	-0.885519	-1.2828	-0.689526	-0.59397
Z-score_POS_P8	-1.10833	-1.04661	-1.33535	-1.02235	-1.26635	-0.83814	-0.780745	-1.71337	-1.1068	-1.06088	-0.917854	-0.921454	18.38543945740995	-1.28578	-0.764925	-0.757275	-0.885519	-1.2828	-0.689526	-0.59397
Z-score_POS_P9	-1.10833	2.3849042116043333	-1.33535	2.3114023114034667	-0.211058	-0.83814	-0.780745	0.9361704729425212	-1.1068	-1.06088	3.0158063132930555	-0.921454	-0.26946	0.6332927853473006	0.6516029501056639	-0.757275	-0.885519	-0.0251529	-0.689526	-0.59397
Z-score_POS_P10	-0.0627355	-0.188733	-1.33535	0.0889001	1.8995214708399102	-0.83814	-0.780745	0.9361704729425212	-1.1068	0.2020725942163691	0.39336604086431165	1.2724834558386622	-0.26946	0.6332927853473006	2.0681311025092812	-0.757275	-0.885519	-0.0251529	-0.689526	-0.59397
Z-score_POS_P11	3.074039504544795	-0.188733	-1.33535	1.2001512001518002	-0.211058	0.0931266	2.93709	0.052990781487312594	0	1.465026308068676	-0.917854	0.17551495942602238	-1.30584	-1.28578	2.0681311025092812	-0.757275	-0.885519	-1.2828	-0.689526	-0.59397
Z-score_POS_P12	-1.10833	-0.188733	-1.33535	0.0889001	2.9548111768620826	-0.83814	-0.780745	-1.71337	1.1067971810589325	-1.06088	1.7045861770786834	-0.921454	1.8033069140864328	2.5523618318542725	-0.764925	-0.757275	-0.885519	-1.2828	2.593929614905675	-0.59397
Z-score_POS_P13	-1.10833	-1.04661	-0.576628	2.3114023114034667	2.9548111768620826	0.0931266	1.0781716750081336	0.052990781487312594	-1.1068	0.2020725942163691	0.39336604086431165	-0.921454	-1.30584	-0.326242	0.6516029501056639	-0.757275	1.7978720379396558	-1.2828	0.9522020105349946	-0.59397
Z-score_POS_P14	-1.10833	-1.04661	-0.576628	1.2001512001518002	0.8442317648177378	-0.83814	-0.780745	0.052990781487312594	0	0.2020725942163691	0.39336604086431165	2.369451952251302	0.7669236301287129	-0.326242	-0.764925	-0.757275	0.456176	1.2324900134734618	-0.689526	-0.59397
Z-score_POS_P15	0.9828561681197643	0.6691457859897051	-0.576628	0.0889001	0.8442317648177378	0.0931266	-0.780745	0.052990781487312594	-1.1068	-1.06088	0.39336604086431165	0.17551495942602238	1.8033069140864328	-0.326242	0.6516029501056639	0.3901115176953654	-0.885519	-1.2828	-0.689526	-0.59397
FREQ_POS_P1	0.15789473684210525	0.0526316	0	0.10526315789473684	0.0526316	0	0	0.21052631578947367	0.0526316	0	0.0526316	0	0.15789473684210525	0	0	0	0.0526316	0.0526316	0.0526316	0
FREQ_POS_P2	0.0526316	0.15789473684210525	0	0.0526316	0.0526316	0.0526316	0	0.15789473684210525	0	0.10526315789473684	0.10526315789473684	0.10526315789473684	0.0526316	0.0526316	0.0526316	0	0	0	0	0
FREQ_POS_P3	0	0.0526316	0.21052631578947367	0.15789473684210525	0.0526316	0	0.0526316	0.0526316	0.0526316	0.0526316	0	0.10526315789473684	0.0526316	0.0526316	0	0.0526316	0	0.0526316	0	0
FREQ_POS_P4	0.0526316	0.15789473684210525	0.0526316	0.0526316	0.15789473684210525	0.15789473684210525	0	0.0526316	0.0526316	0	0	0.0526316	0.0526316	0.0526316	0	0	0	0.0526316	0.0526316	0
FREQ_POS_P5	0.0526316	0.0526316	0	0.10526315789473684	0.10526315789473684	0.15789473684210525	0	0.15789473684210525	0.0526316	0	0.10526315789473684	0	0.0526316	0.10526315789473684	0	0	0	0.0526316	0	0
FREQ_POS_P6	0	0.10526315789473684	0.0526316	0.0526316	0	0.10526315789473684	0	0.15789473684210525	0.10526315789473684	0	0	0.10526315789473684	0.0526316	0.21052631578947367	0	0	0	0.0526316	0	0
FREQ_POS_P7	0.0526316	0.0526316	0	0	0.15789473684210525	0	0	0.2631578947368421	0	0.0526316	0.10526315789473684	0	0.15789473684210525	0.15789473684210525	0	0	0	0	0	0
FREQ_POS_P8	0	0	0	0	0	0	0	0	0	0	0	0	1	0	0	0	0	0	0	0
FREQ_POS_P9	0	0.21052631578947367	0	0.15789473684210525	0.0526316	0	0	0.15789473684210525	0	0	0.15789473684210525	0	0.0526316	0.10526315789473684	0.0526316	0	0	0.0526316	0	0
FREQ_POS_P10	0.0526316	0.0526316	0	0.0526316	0.15789473684210525	0	0	0.15789473684210525	0	0.0526316	0.0526316	0.10526315789473684	0.0526316	0.10526315789473684	0.10526315789473684	0	0	0.0526316	0	0
FREQ_POS_P11	0.21052631578947367	0.0526316	0	0.10526315789473684	0.0526316	0.0526316	0.10526315789473684	0.10526315789473684	0.0526316	0.10526315789473684	0	0.0526316	0	0	0.10526315789473684	0	0	0	0	0
FREQ_POS_P12	0	0.0526316	0	0.0526316	0.21052631578947367	0	0	0	0.10526315789473684	0	0.10526315789473684	0	0.15789473684210525	0.21052631578947367	0	0	0	0	0.10526315789473684	0
FREQ_POS_P13	0	0	0.0526316	0.15789473684210525	0.21052631578947367	0.0526316	0.0526316	0.10526315789473684	0	0.0526316	0.0526316	0	0	0.0526316	0.0526316	0	0.10526315789473684	0	0.0526316	0
FREQ_POS_P14	0	0	0.0526316	0.10526315789473684	0.10526315789473684	0	0	0.10526315789473684	0.0526316	0.0526316	0.0526316	0.15789473684210525	0.10526315789473684	0.0526316	0	0	0.0526316	0.10526315789473684	0	0
FREQ_POS_P15	0.10526315789473684	0.10526315789473684	0.0526316	0.0526316	0.10526315789473684	0.0526316	0	0.10526315789473684	0	0	0.0526316	0.0526316	0.15789473684210525	0.0526316	0.0526316	0.0526316	0	0	0	0
FREQ_REF	0.0557895	0.0642105	0.0926316	0.0484211	0.0631579	0.047368421052631574	0.022105263157894735	0.10210526315789473	0.0526316	0.0442105	0.0368421	0.0442105	0.0663158	0.0705263	0.0284211	0.034736842105263156	0.034736842105263156	0.0536842	0.022105263157894735	0.015789473684210527	0
SD_REF	0.050336647228018186	0.0613508	0.0693688	0.0473625	0.0498741	0.0565162	0.028313038171071777	0.0595933	0.047553047521329016	0.0416734	0.040139391924929727	0.047979116191109214	0.0507839	0.054851157172449566	0.0371553	0.0458708	0.0392277	0.041849383609250355	0.0320587	0.026582961698742382

## Sheet: AGING
OLD VS. YOUNG
ACETYLATION
Parameter	G	A	S	P	V	T	C	L	I	N	D	Q	K	E	M	H	F	R	Y	W	X
Fold_Change_POS_P1	-1.516	1.4623172103487065	-1.27333	-2.16571	-1.30182	1.3201320132013201	-5.6	-1.08364	1.0309278350515463	1.4598540145985401	1.8421052631578947	-1.92	2.092352092352092	1.6607354685646498	-100.101	-3.11	-2.31	-1.12154	-1.14667	-2.78
Fold_Change_POS_P2	-1.37818	1.0123734533183353	-1.12353	-3.032	1.5363128491620113	-1.10182	-2.8	1.174496644295302	1.288659793814433	-1.644	-1.26667	-2.88	1.5151515151515151	1.8979833926453142	1.056338028169014	-1.03667	-9.24	1.02881	1.7441860465116277	-1.39
Fold_Change_POS_P3	-1.26333	1.3498312710911138	-1.19375	-3.032	-2.38667	-1.01	-1.4	1.4261744966442953	1.5463917525773196	1.3381995133819953	-1.14	-1.64571	2.0202020202020203	1.9572953736654801	-5.68	-2.07333	-1.32	-1.8225	-6.88	-1.39
Fold_Change_POS_P4	-1.16615	1.518560179977503	-1.46923	-1.895	1.1173184357541899	-1.10182	-2.8	-1.83385	1.0309278350515463	1.094890510948905	2.456140350877193	1.2152777777777777	1.5151515151515151	1.4234875444839856	1.5845070422535212	-3.11	-2.31	-1.8225	-1.376	1.079136690647482
Fold_Change_POS_P5	-1.26333	1.1811023622047245	-1.19375	-2.16571	1.2569832402234637	-1.10182	-5.6	-1.13524	1.288659793814433	1.2165450121654502	1.0526315789473684	1.0416666666666665	1.5151515151515151	1.6607354685646498	-100.101	-1.244	-1.54	1.0973936899862826	1.017441860465116	1.079136690647482
Fold_Change_POS_P6	1.0554089709762533	1.2373453318335208	-1.91	-1.895	-1.19333	-1.73143	-1.12	1.2164429530201342	1.4604810996563573	1.3381995133819953	1.0526315789473684	1.128472222222222	2.092352092352092	1.1862396204033214	-1.136	-2.07333	1.1904761904761905	-2.08286	-1.72	-2.78
Fold_Change_POS_P7	1.0554089709762533	-1.04588	-1.59167	-5.05333	1.1173184357541899	-1.515	-1.86667	1.0906040268456376	1.0309278350515463	-1.17429	1.7543859649122808	-1.04727	1.7316017316017316	1.4234875444839856	1.9366197183098592	-1.555	-1.155	-1.12154	1.017441860465116	-100.101
Fold_Change_POS_P8	-100.101	-100.101	3.8743455497382193	-100.101	-100.101	4.29043	-100.101	-100.101	-100.101	-100.101	-100.101	-100.101	8.369408369408369	-100.101	-100.101	-100.101	-100.101	-100.101	-100.101	-100.101
Fold_Change_POS_P9	-1.26333	1.2935883014623173	1.0994764397905759	-1.37818	1.3268156424581006	-2.02	1.25	1.0486577181208054	1.1168384879725086	-1.17429	-1.14	-2.88	2.092352092352092	1.1862396204033214	-1.42	-1.555	-1.02667	-2.43	1.7441860465116277	-100.101
Fold_Change_POS_P10	-2.16571	1.0686164229471318	1.0471204188481675	-1.26333	1.1173184357541899	-1.212	-1.4	1.2583892617449663	1.1168384879725086	-1.17429	1.3157894736842106	-1.28	1.8037518037518037	1.4234875444839856	1.056338028169014	-3.11	-1.54	-2.916	1.4534883720930232	-1.39
Fold_Change_POS_P11	-1.01067	-1.27	-1.36429	-2.16571	1.2569832402234637	1.4026402640264026	-1.86667	1.006711409395973	1.2027491408934707	-1.17429	1.1403508771929824	1.128472222222222	2.2366522366522363	1.0676156583629892	-1.136	-3.11	1.1904761904761905	-1.215	-1.72	-100.101
Fold_Change_POS_P12	-1.16615	-1.11125	-1.46923	-1.895	1.1173184357541899	-1.01	-2.8	-1.08364	-1.05818	1.2165450121654502	1.4912280701754386	-1.28	1.5873015873015872	2.1352313167259784	1.056338028169014	-1.555	1.1904761904761905	-1.8225	-1.72	-1.39
Fold_Change_POS_P13	-1.26333	1.3498312710911138	-1.73636	-1.68444	-1.02286	-2.424	-2.8	1.0486577181208054	-1.455	1.3381995133819953	1.8421052631578947	-1.04727	1.7316017316017316	1.601423487544484	-1.136	-1.555	-1.02667	-1.215	1.1627906976744184	-100.101
Fold_Change_POS_P14	-1.516	1.9122609673790778	-1.46923	-1.516	1.1871508379888267	-1.212	-100.101	-1.192	-1.164	1.3381995133819953	1.4035087719298247	1.3020833333333333	1.5151515151515151	1.3641755634638195	-1.42	-1.244	-1.32	-2.08286	-1.14667	1.079136690647482
Fold_Change_POS_P15	-1.68444	-1.04588	-1.36429	-1.16615	1.1871508379888267	1.0726072607260726	-5.6	-1.13524	-1.29333	1.2165450121654502	1.8421052631578947	-1.04727	2.4531024531024532	1.3641755634638195	1.232394366197183	-2.07333	-2.31	-1.458	-1.376	-100.101
Z-score_POS_P1	-1.46399	1.943453163502242	-1.03529	-1.9182	-0.934185	0.9594837286578161	-1.75665	-0.405537	0.0981266	1.0708251249830965	3.3350800021423255	-1.79289	3.9332325348309993	2.7708636581370345	-2.87784	-1.54286	-1.42013	-0.361087	-0.293907	-1.05844
Z-score_POS_P2	-1.18027	0.0520146	-0.530268	-2.38835	2.1610063150513534	-0.276964	-1.37477	0.9168663940048994	0.9158478544913556	-0.912184	-0.83377	-2.44249	1.8549062284473798	3.7657877723693627	0.16213165099640417	-0.0804334	-2.23318	0.0959852	1.7100046274489786	-0.463812
Z-score_POS_P3	-0.896554	1.4705935130150787	-0.782777	-2.38835	-2.34109	-0.0296748	-0.61101	2.239269846896582	1.7335691531443518	0.7875380548817482	-0.486366	-1.46809	3.6734417465330464	4.014518800927444	-2.37118	-1.17725	-0.607077	-1.50377	-1.96383	-0.463812
Z-score_POS_P4	-0.612834	2.1798829887458235	-1.5403	-1.68313	0.47272013141748354	-0.276964	-1.37477	-2.38914	0.0981266	0.22096391467905172	5.766909170371105	0.8055012368132963	1.8549062284473798	1.7759395439047059	1.682115879087693	-1.54286	-1.42013	-1.50377	-0.627892	0.13081888473481829
Z-score_POS_P5	-0.896554	0.7613040372843335	-0.782777	-1.9182	1.0354821926287734	-0.276964	-1.75665	-0.625938	0.9158478544913556	0.504251	0.20844250013389545	0.15590346518967008	1.8549062284473798	2.7708636581370345	-2.87784	-0.44604	-0.878094	0.3245213688277117	0.0400782	0.13081888473481829
Z-score_POS_P6	0.23832441767237733	0.9977338625279152	-2.29783	-1.68313	-0.652804	-1.26612	-0.229129	1.1372669694868465	1.4609953869266863	0.7875380548817482	0.20844250013389545	0.48070235100148323	3.9332325348309993	0.7810154296723775	-0.34453	-1.17725	0.4769893994175692	-1.7323	-0.961878	-1.05844
Z-score_POS_P7	0.23832441767237733	-0.184415	-1.79281	-2.8585	0.47272013141748354	-1.01883	-0.992891	0.4760652430410054	0.0981266	-0.34561	2.98768	-0.168895	2.634278593341237	1.7759395439047059	2.6954386978152187	-0.811646	-0.336061	-0.361087	0.0400782	-1.65307
Z-score_POS_P8	-4.30119	-4.20372	13.86271990819588	-3.56372	-4.02938	9.861910077029304	-2.13854	-5.25435	-3.17276	-2.32862	-3.96041	-3.74168	26.535031116752855	-4.19361	-2.87784	-2.27407	-2.50419	-3.33206	-2.29782	-1.65307
Z-score_POS_P9	-0.896554	1.2341636877714968	0.4797662627608774	-0.977908	1.3168632232344184	-1.51341	0.5346338310781812	0.25566466755905837	0.3707003220560249	-0.34561	-0.486366	-2.44249	3.9332325348309993	0.7810154296723775	-0.851191	-0.811646	-0.065044	-1.96084	1.7100046274489786	-1.65307
Z-score_POS_P10	-2.31515	0.288444	0.22725770341304716	-0.742834	0.47272013141748354	-0.524254	-0.61101	1.3576675449687936	0.3707003220560249	-0.34561	1.250655000803372	-0.818493	2.8940693816391896	1.7759395439047059	0.16213165099640417	-1.54286	-0.878094	-2.18938	1.0420340698517212	-0.463812
Z-score_POS_P11	-0.0453951	-0.893705	-1.28779	-1.9182	1.0354821926287734	1.206773349445913	-0.992891	0.0352641	0.6432740882736903	-0.34561	0.555847	0.48070235100148323	4.452814111426902	0.2835533725562132	-0.34453	-1.54286	0.4769893994175692	-0.589623	-0.961878	-1.65307
Z-score_POS_P12	-0.612834	-0.420845	-1.5403	-1.68313	0.47272013141748354	-0.0296748	-1.37477	-0.405537	-0.174447	0.504251	1.9454633345830232	-0.818493	2.1146970167453323	4.760711886601691	0.16213165099640417	-0.811646	0.4769893994175692	-1.50377	-0.961878	-0.463812
Z-score_POS_P13	-0.896554	1.4705935130150787	-2.04532	-1.44806	-0.0900419	-1.7607	-1.37477	0.25566466755905837	-0.992169	0.7875380548817482	3.3350800021423255	-0.168895	2.634278593341237	2.522132629578952	-0.34453	-0.811646	-0.065044	-0.589623	0.37406351225446394	-1.65307
Z-score_POS_P14	-1.46399	3.834891765450896	-1.5403	-1.21298	0.7541011620231285	-0.524254	-2.13854	-0.846338	-0.447021	0.7875380548817482	1.5980591676931977	1.1303001226251095	1.8549062284473798	1.527208515346624	-0.851191	-0.44604	-0.607077	-1.7323	-0.293907	0.13081888473481829
Z-score_POS_P15	-1.74771	-0.184415	-1.28779	-0.50776	0.7541011620231285	0.2176148662935254	-1.75665	-0.625938	-0.719595	0.504251	3.3350800021423255	-0.168895	5.23219	1.527208515346624	0.6687930603601671	-1.17725	-1.42013	-1.0467	-0.627892	-1.65307
FREQ_POS_P1	0.0413223	0.10743801652892562	0.0619835	0.028925619834710745	0.045454545454545456	0.0661157	0.00413223	0.0909091	0.049586776859504134	0.049586776859504134	0.0867769	0.024793388429752067	0.11983471074380166	0.11570247933884298	0	0.00826446	0.0165289	0.053719	0.024793388429752067	0.00413223
FREQ_POS_P2	0.045454545454545456	0.0743802	0.0702479	0.0206612	0.0909091	0.045454545454545456	0.00826446	0.11570247933884298	0.0619835	0.0206612	0.0371901	0.0165289	0.0867769	0.1322314049586777	0.024793388429752067	0.024793388429752067	0.00413223	0.0619835	0.049586776859504134	0.00826446
FREQ_POS_P3	0.049586776859504134	0.0991736	0.0661157	0.0206612	0.024793388429752067	0.049586776859504134	0.0165289	0.14049586776859505	0.0743802	0.045454545454545456	0.0413223	0.028925619834710745	0.11570247933884298	0.13636363636363635	0.00413223	0.012396694214876033	0.028925619834710745	0.0330579	0.00413223	0.00826446
FREQ_POS_P4	0.053719	0.1115702479338843	0.053719	0.0330579	0.0661157	0.045454545454545456	0.00826446	0.053719	0.049586776859504134	0.0371901	0.11570247933884298	0.0578512	0.0867769	0.0991736	0.0371901	0.00826446	0.0165289	0.0330579	0.0206612	0.012396694214876033
FREQ_POS_P5	0.049586776859504134	0.0867769	0.0661157	0.028925619834710745	0.0743802	0.045454545454545456	0.00413223	0.0867769	0.0619835	0.0413223	0.049586776859504134	0.049586776859504134	0.0867769	0.11570247933884298	0	0.0206612	0.024793388429752067	0.0661157	0.028925619834710745	0.012396694214876033
FREQ_POS_P6	0.0661157	0.0909091	0.0413223	0.0330579	0.049586776859504134	0.028925619834710745	0.0206612	0.11983471074380166	0.0702479	0.045454545454545456	0.049586776859504134	0.053719	0.11983471074380166	0.0826446	0.0206612	0.012396694214876033	0.045454545454545456	0.028925619834710745	0.0165289	0.00413223
FREQ_POS_P7	0.0661157	0.0702479	0.049586776859504134	0.012396694214876033	0.0661157	0.0330579	0.012396694214876033	0.10743801652892562	0.049586776859504134	0.028925619834710745	0.0826446	0.045454545454545456	0.0991736	0.0991736	0.045454545454545456	0.0165289	0.0330579	0.053719	0.028925619834710745	0
FREQ_POS_P8	0	0	0.30578512396694213	0	0	0.21487603305785125	0	0	0	0	0	0	0.4793388429752066	0	0	0	0	0	0	0
FREQ_POS_P9	0.049586776859504134	0.0950413	0.0867769	0.045454545454545456	0.0785124	0.024793388429752067	0.028925619834710745	0.10330578512396695	0.053719	0.028925619834710745	0.0413223	0.0165289	0.11983471074380166	0.0826446	0.0165289	0.0165289	0.0371901	0.024793388429752067	0.049586776859504134	0
FREQ_POS_P10	0.028925619834710745	0.0785124	0.0826446	0.049586776859504134	0.0661157	0.0413223	0.0165289	0.12396694214876033	0.053719	0.028925619834710745	0.0619835	0.0371901	0.10330578512396695	0.0991736	0.024793388429752067	0.00826446	0.024793388429752067	0.0206612	0.0413223	0.00826446
FREQ_POS_P11	0.0619835	0.0578512	0.0578512	0.028925619834710745	0.0743802	0.0702479	0.012396694214876033	0.0991736	0.0578512	0.028925619834710745	0.053719	0.053719	0.128099	0.0743802	0.0206612	0.00826446	0.045454545454545456	0.049586776859504134	0.0165289	0
FREQ_POS_P12	0.053719	0.0661157	0.053719	0.0330579	0.0661157	0.049586776859504134	0.00826446	0.0909091	0.045454545454545456	0.0413223	0.0702479	0.0371901	0.0909091	0.1487603305785124	0.024793388429752067	0.0165289	0.045454545454545456	0.0330579	0.0165289	0.00826446
FREQ_POS_P13	0.049586776859504134	0.0991736	0.045454545454545456	0.0371901	0.0578512	0.0206612	0.00826446	0.10330578512396695	0.0330579	0.045454545454545456	0.0867769	0.045454545454545456	0.0991736	0.1115702479338843	0.0206612	0.0165289	0.0371901	0.049586776859504134	0.0330579	0
FREQ_POS_P14	0.0413223	0.14049586776859505	0.053719	0.0413223	0.0702479	0.0413223	0	0.0826446	0.0413223	0.045454545454545456	0.0661157	0.0619835	0.0867769	0.0950413	0.0165289	0.0206612	0.028925619834710745	0.028925619834710745	0.024793388429752067	0.012396694214876033
FREQ_POS_P15	0.0371901	0.0702479	0.0578512	0.053719	0.0702479	0.053719	0.00413223	0.0867769	0.0371901	0.0413223	0.0867769	0.045454545454545456	0.14049586776859505	0.0950413	0.028925619834710745	0.012396694214876033	0.0165289	0.0413223	0.0206612	0
FREQ_REF	0.0626446	0.0734711	0.0789256	0.0626446	0.059173553719008266	0.0500826	0.023140495867768597	0.0985124	0.0480992	0.0339669	0.047107438016528926	0.0476033	0.057272727272727274	0.0696694	0.0234711	0.025702479338842975	0.038181818181818185	0.0602479	0.028429752066115706	0.011487603305785124	1.652892561983471E-4
SD_REF	0.014564493282165284	0.017477623225840684	0.016364718153044997	0.0175784	0.014685536534088516	0.016710088323923622	0.0108207	0.0187487	0.015160048093765782	0.014586727885181412	0.011894593671552472	0.012722430973340445	0.015905996636876318	0.016613252592222304	0.0081558	0.011302407917272873	0.015247146543733842	0.0180813	0.012372495637600074	0.00694923
CARBOXYLATION
Parameter	G	A	S	P	V	T	C	L	I	N	D	Q	K	E	M	H	F	R	Y	W	X
Fold_Change_POS_P1	1.0309278350515465	1.1583011583011582	-2.448	-2.58667	-1.20857	-1.885	-100.101	-1.20727	1.2698412698412698	3.125	1.0723860589812333	-1.02	1.7283950617283952	1.995798319327731	-100.101	-1.91	-1.196	-1.005	1.2820512820512822	-100.101
Fold_Change_POS_P2	-1.2125	1.4478764478764479	-2.04	-1.552	-1.20857	-1.25667	-1.28	1.430722891566265	1.1111111111111112	2.6442307692307696	-1.24333	-1.428	1.4814814814814814	1.8907563025210081	-2.96	1.0471204188481675	-100.101	-2.01	-1.3	1.1627906976744187
Fold_Change_POS_P3	1.0309278350515465	1.0617760617760617	-1.02	-3.88	-1.41	1.1936339522546418	-100.101	1.8072289156626506	-1.26	1.201923076923077	-1.865	-1.02	1.604938271604938	1.1554621848739495	1.0135135135135134	1.3089005235602096	-2.99	-1.34	1.0256410256410255	1.1627906976744187
Fold_Change_POS_P4	-2.425	1.0617760617760617	-2.04	-2.58667	-1.0575	-1.07714	1.17188	1.355421686746988	1.4285714285714284	1.201923076923077	1.8766756032171583	1.400560224089636	1.604938271604938	1.2605042016806722	-1.48	-3.82	-5.98	-1.34	1.5384615384615383	1.1627906976744187
Fold_Change_POS_P5	1.0309278350515465	1.0617760617760617	-1.53	-1.94	1.182033096926714	-1.07714	-100.101	1.355421686746988	-3.15	2.1634615384615383	1.3404825737265416	-1.19	1.4814814814814814	1.5756302521008403	2.0270270270270268	-1.27333	-1.99333	-2.01	-1.95	-1.72
Fold_Change_POS_P6	-2.425	1.7374517374517373	-1.11273	-1.552	-1.20857	1.1936339522546418	-2.56	-1.20727	-1.05	1.4423076923076923	1.2064343163538873	1.260504201680672	1.4814814814814814	1.2605042016806722	1.3513513513513513	-1.27333	-5.98	-2.01	1.5384615384615383	1.744186046511628
Fold_Change_POS_P7	-4.85	1.1583011583011582	-1.74857	-3.88	1.5366430260047281	1.4588859416445623	-1.28	1.7319277108433737	1.2698412698412698	1.682692307692308	-1.06571	-1.785	-1.0125	1.050420168067227	1.6891891891891893	1.0471204188481675	-1.196	-8.04	1.5384615384615383	2.3255813953488373
Fold_Change_POS_P8	-100.101	-100.101	-100.101	-100.101	-100.101	-100.101	-100.101	-100.101	-100.101	-100.101	3.7533512064343166	-100.101	3.580246913580247	6.092436974789916	8.783783783783782	-100.101	-100.101	-100.101	-100.101	-100.101
Fold_Change_POS_P9	-2.425	1.4478764478764479	-1.02	-3.88	-2.115	1.3262599469496021	-1.28	1.355421686746988	1.5873015873015874	-1.38667	-1.06571	1.400560224089636	1.604938271604938	1.4705882352941178	1.6891891891891893	-1.27333	-2.99	-2.01	-1.3	-100.101
Fold_Change_POS_P10	-1.38571	-2.072	-1.224	-2.58667	-1.0575	1.0610079575596816	-100.101	1.5813253012048194	1.2698412698412698	1.682692307692308	-1.492	-1.19	1.3580246913580247	2.100840336134454	1.3513513513513513	1.0471204188481675	-2.99	1.1194029850746268	-1.95	-1.72
Fold_Change_POS_P11	-1.38571	1.2548262548262548	-2.04	-3.88	-2.115	-1.25667	1.17188	1.5060240963855425	-1.575	1.682692307692308	-1.24333	-1.19	1.8518518518518519	2.205882352941176	-100.101	-1.27333	-2.99	-1.14857	2.051282051282051	-1.72
Fold_Change_POS_P12	-1.38571	-1.15111	-1.36	-1.552	-1.41	-1.508	-1.28	-1.20727	1.9047619047619047	1.9230769230769231	1.2064343163538873	-1.19	1.7283950617283952	1.8907563025210081	1.3513513513513513	-1.91	-100.101	1.1194029850746268	-1.3	1.1627906976744187
Fold_Change_POS_P13	-1.61667	1.0617760617760617	-1.11273	-2.58667	-2.82	1.3262599469496021	-100.101	1.0542168674698795	1.5873015873015874	1.201923076923077	-1.24333	1.400560224089636	1.604938271604938	1.6806722689075628	1.3513513513513513	-1.91	-1.495	-1.34	1.0256410256410255	1.744186046511628
Fold_Change_POS_P14	-3.23333	-1.48	-1.36	-1.552	1.182033096926714	-1.25667	-1.28	1.5060240963855425	1.2698412698412698	1.682692307692308	1.3404825737265416	-1.785	2.469135802469136	1.3655462184873948	-1.48	1.3089005235602096	-1.99333	-2.01	-1.95	-1.72
Fold_Change_POS_P15	1.0309278350515465	1.8339768339768339	-3.06	-1.10857	-1.20857	-1.25667	-100.101	-1.47556	1.4285714285714284	-1.04	-1.24333	1.5406162464985993	1.9753086419753085	1.7857142857142856	-2.96	1.0471204188481675	-2.99	-1.34	-3.9	1.1627906976744187
Z-score_POS_P1	0.092582	0.4970116123492652	-2.34489	-1.7884	-0.578205	-1.13529	-1.67601	-0.575129	0.7942162866765397	5.074177049263527	0.22029677816698998	-0.0583561	2.39849	3.5963385986012883	-1.83198	-0.930696	-0.412192	-0.0138634	0.5795866457111358	-1.25471
Z-score_POS_P2	-0.524631	1.4061791959149947	-2.02101	-1.03697	-0.578205	-0.493883	-0.366627	1.4428664880966882	0.32703	3.9261731919640876	-0.595617	-0.892014	1.5854417782995818	3.2169779869344852	-1.21307	0.0920468	-2.51521	-1.40021	-0.474207	0.20425533840447008
Z-score_POS_P3	0.092582	0.1939557511606889	-0.0777311	-2.16412	-0.974235	0.46822640705463947	-1.67601	2.7041134182511355	-0.607342	0.48216162006576535	-1.41153	-0.0583561	1.9919653111969102	0.5614537052668678	0.024756474949140836	0.6034182347390434	-1.67401	-0.707035	0.052689695064648524	0.20425533840447008
Z-score_POS_P4	-1.75906	0.1939557511606889	-2.02101	-1.7884	-0.182174	-0.17318	0.28806441235997815	1.1906171020657983	1.2614023376627395	0.48216162006576535	2.668038757800214	1.1921313776063673	1.9919653111969102	0.9408143169336701	-0.594155	-1.44207	-2.09461	-0.707035	1.1064835963576225	0.20425533840447008
Z-score_POS_P5	0.092582	0.1939557511606889	-1.37325	-1.41269	0.6098869586228163	-0.17318	-1.67601	1.1906171020657983	-2.0089	2.7781693346646463	1.0362107713780648	-0.475185	1.5854417782995818	2.078896151934078	1.8814920961347097	-0.419325	-1.2534	-1.40021	-1.0011	-0.525228
Z-score_POS_P6	-1.75906	2.315346779480724	-0.401611	-1.03697	-0.578205	0.46822640705463947	-1.02132	-0.575129	-0.140156	1.0561635487154855	0.6282537747725271	0.7753022245971474	1.5854417782995818	0.9408143169336701	0.6436683486776639	-0.419325	-2.09461	-1.40021	1.1064835963576225	0.933739
Z-score_POS_P7	-2.37627	0.4970116123492652	-1.69713	-2.16412	1.79798	1.10963	-0.366627	2.4518640322202465	0.7942162866765397	1.630165477365206	-0.18766	-1.30884	-0.0406524	0.18209309360006534	1.262580222406187	0.0920468	-0.412192	-2.43996	1.1064835963576225	1.663222041293542
Z-score_POS_P8	-2.99348	-3.13966	-3.96429	-2.91555	-3.35042	-2.4181	-1.67601	-3.34987	-2.94327	-2.38785	8.379436710277737	-2.97616	8.49634	18.391402453606588	14.259729570705169	-1.95344	-2.51521	-2.78655	-2.0549	-1.25471
Z-score_POS_P9	-1.75906	1.4061791959149947	-0.0777311	-2.16412	-1.7663	0.7889294255852151	-0.366627	1.1906171020657983	1.7285883886489402	-0.665842	-0.18766	1.1921313776063673	1.9919653111969102	1.6995355402672756	1.262580222406187	-0.419325	-1.67401	-1.40021	-0.474207	-1.25471
Z-score_POS_P10	-0.833238	-1.62438	-0.725491	-1.7884	-0.182174	0.14752338852406452	-1.67601	1.947365260158467	0.7942162866765397	1.630165477365206	-1.00357	-0.475185	1.1789182454022533	3.9756992102680915	0.6436683486776639	0.0920468	-1.67401	0.33272219586245405	-1.0011	-0.525228
Z-score_POS_P11	-0.833238	0.8000674735378416	-2.02101	-2.16412	-1.7663	-0.493883	0.28806441235997815	1.695115874127578	-1.07453	1.630165477365206	-0.595617	-0.475185	2.8050123769915682	4.355059821934893	-1.83198	-0.419325	-1.67401	-0.360449	2.1602774976505965	-0.525228
Z-score_POS_P12	-0.833238	-0.412156	-1.04937	-1.03697	-0.974235	-0.814586	-0.366627	-0.575129	2.6629604906213395	2.204167406014926	0.6282537747725271	-0.475185	2.39849	3.2169779869344852	0.6436683486776639	-0.930696	-2.51521	0.33272219586245405	-0.474207	0.20425533840447008
Z-score_POS_P13	-1.14184	0.1939557511606889	-0.401611	-1.7884	-2.16233	0.7889294255852151	-1.67601	0.1816195579422408	1.7285883886489402	0.48216162006576535	-0.595617	1.1921313776063673	1.9919653111969102	2.4582567636008803	0.6436683486776639	-0.930696	-0.832797	-0.707035	0.052689695064648524	0.933739
Z-score_POS_P14	-2.06766	-1.01827	-1.04937	-1.03697	0.6098869586228163	-0.493883	-0.366627	1.695115874127578	0.7942162866765397	1.630165477365206	1.0362107713780648	-1.30884	4.837630041478212	1.3201749286004725	-0.594155	0.6034182347390434	-1.2534	-1.40021	-1.0011	-0.525228
Z-score_POS_P15	0.092582	2.618402640669301	-2.66877	-0.285543	-0.578205	-0.493883	-1.67601	-1.07963	1.2614023376627395	-0.0918403	-0.595617	1.6089605306155863	3.2115359098888967	2.8376173752676825	-1.21307	0.0920468	-1.67401	-0.707035	-1.528	0.20425533840447008
FREQ_POS_P1	0.070922	0.0851064	0.035461	0.0212766	0.0496454	0.028368794326241134	0	0.0780142	0.0567376	0.0921986	0.0567376	0.0496454	0.0992908	0.1347517730496454	0	0.014184397163120567	0.035461	0.0567376	0.035461	0
FREQ_POS_P2	0.0567376	0.10638297872340426	0.0425532	0.035461	0.0496454	0.0425532	0.014184397163120567	0.1347517730496454	0.0496454	0.0780142	0.0425532	0.035461	0.0851064	0.1276595744680851	0.0070922	0.028368794326241134	0	0.028368794326241134	0.0212766	0.014184397163120567
FREQ_POS_P3	0.070922	0.0780142	0.0851064	0.014184397163120567	0.0425532	0.0638298	0	0.1702127659574468	0.035461	0.035461	0.028368794326241134	0.0496454	0.0921986	0.0780142	0.0212766	0.035461	0.014184397163120567	0.0425532	0.028368794326241134	0.014184397163120567
FREQ_POS_P4	0.028368794326241134	0.0780142	0.0425532	0.0212766	0.0567376	0.0496454	0.0212766	0.1276595744680851	0.0638298	0.035461	0.0992908	0.070922	0.0921986	0.0851064	0.014184397163120567	0.0070922	0.0070922	0.0425532	0.0425532	0.014184397163120567
FREQ_POS_P5	0.070922	0.0780142	0.0567376	0.028368794326241134	0.070922	0.0496454	0	0.1276595744680851	0.014184397163120567	0.0638298	0.070922	0.0425532	0.0851064	0.10638297872340426	0.0425532	0.0212766	0.0212766	0.028368794326241134	0.014184397163120567	0.0070922
FREQ_POS_P6	0.028368794326241134	0.1276595744680851	0.0780142	0.035461	0.0496454	0.0638298	0.0070922	0.0780142	0.0425532	0.0425532	0.0638298	0.0638298	0.0851064	0.0851064	0.028368794326241134	0.0212766	0.0070922	0.028368794326241134	0.0425532	0.0212766
FREQ_POS_P7	0.014184397163120567	0.0851064	0.0496454	0.014184397163120567	0.0921986	0.0780142	0.014184397163120567	0.16312056737588654	0.0567376	0.0496454	0.0496454	0.028368794326241134	0.0567376	0.070922	0.035461	0.028368794326241134	0.035461	0.0070922	0.0425532	0.028368794326241134
FREQ_POS_P8	0	0	0	0	0	0	0	0	0	0	0.19858156028368795	0	0.20567375886524822	0.41134751773049644	0.18439716312056736	0	0	0	0	0
FREQ_POS_P9	0.028368794326241134	0.10638297872340426	0.0851064	0.014184397163120567	0.028368794326241134	0.070922	0.014184397163120567	0.1276595744680851	0.070922	0.0212766	0.0496454	0.070922	0.0921986	0.0992908	0.035461	0.0212766	0.014184397163120567	0.028368794326241134	0.0212766	0
FREQ_POS_P10	0.0496454	0.035461	0.070922	0.0212766	0.0567376	0.0567376	0	0.14893617021276595	0.0567376	0.0496454	0.035461	0.0425532	0.0780142	0.14184397163120568	0.028368794326241134	0.028368794326241134	0.014184397163120567	0.0638298	0.014184397163120567	0.0070922
FREQ_POS_P11	0.0496454	0.0921986	0.0425532	0.014184397163120567	0.028368794326241134	0.0425532	0.0212766	0.14184397163120568	0.028368794326241134	0.0496454	0.0425532	0.0425532	0.10638297872340426	0.14893617021276595	0	0.0212766	0.014184397163120567	0.0496454	0.0567376	0.0070922
FREQ_POS_P12	0.0496454	0.0638298	0.0638298	0.035461	0.0425532	0.035461	0.014184397163120567	0.0780142	0.0851064	0.0567376	0.0638298	0.0425532	0.0992908	0.1276595744680851	0.028368794326241134	0.014184397163120567	0	0.0638298	0.0212766	0.014184397163120567
FREQ_POS_P13	0.0425532	0.0780142	0.0780142	0.0212766	0.0212766	0.070922	0	0.0992908	0.070922	0.035461	0.0425532	0.070922	0.0921986	0.11347517730496454	0.028368794326241134	0.014184397163120567	0.028368794326241134	0.0425532	0.028368794326241134	0.0212766
FREQ_POS_P14	0.0212766	0.0496454	0.0638298	0.035461	0.070922	0.0425532	0.014184397163120567	0.14184397163120568	0.0567376	0.0496454	0.070922	0.028368794326241134	0.14184397163120568	0.0921986	0.014184397163120567	0.035461	0.0212766	0.028368794326241134	0.014184397163120567	0.0070922
FREQ_POS_P15	0.070922	0.1347517730496454	0.028368794326241134	0.0496454	0.0496454	0.0425532	0	0.0638298	0.0638298	0.028368794326241134	0.0425532	0.0780142	0.11347517730496454	0.12056737588652482	0.0070922	0.028368794326241134	0.014184397163120567	0.0425532	0.0070922	0.014184397163120567
FREQ_REF	0.0687943	0.0734752	0.0868085	0.0550355	0.06	0.0534752	0.018156028368794326	0.0941844	0.0446809	0.0295035	0.0529078	0.0506383	0.0574468	0.0675177	0.0209929	0.027092198581560284	0.0424113	0.0570213	0.027659574468085108	0.012198581560283688	0
SD_REF	0.022981349994354115	0.023402281525738793	0.0218976	0.018876551874911798	0.0179082	0.022114536414580485	0.010832880571123532	0.028115820986346424	0.015180672810305669	0.012355705142392015	0.0173847	0.0170146	0.017445973006811107	0.0186951	0.011459141248712215	0.013868978172097066	0.0168619	0.020463049123156423	0.0134603	0.00972222
DEAMIDATION
Parameter	G	A	S	P	V	T	C	L	I	N	D	Q	K	E	M	H	F	R	Y	W	X
Fold_Change_POS_P1	-1.47158	1.093088857545839	-1.16138	-1.34778	1.17124	1.332720588235294	-1.2525	-1.52074	-1.21143	-1.175	1.1746680286006128	1.0616784630940344	1.3371150729335495	1.6494845360824741	-1.52	1.2572533849129592	-1.544	1.2042818911685995	1.11732	-5.88
Fold_Change_POS_P2	-1.1184	1.022566995768688	-1.46435	-3.46571	1.2520193861066236	1.5165441176470589	-2.505	-1.14056	1.5330188679245282	1.4184397163120566	1.1746680286006128	-1.31867	1.661264181523501	1.065292096219931	-1.14	-1.72333	-1.544	1.2934879571810882	1.0242085661080074	-2.94
Fold_Change_POS_P3	-1.03556	-1.09077	-3.06182	-2.426	1.2520193861066236	-1.81333	-1.2525	-1.10973	1.4150943396226414	-1.175	1.5832482124616956	-1.52154	1.7423014586709886	1.5463917525773194	1.3157894736842106	-1.2925	1.101036269430052	1.4272970561998215	-1.53429	-1.47
Fold_Change_POS_P4	-2.54182	1.022566995768688	-1.20286	-2.69556	1.332794830371567	-1.14526	-3.34	1.3151485630784219	1.5330188679245282	-1.41	1.0725229826353422	-1.79818	1.7423014586709886	1.3745704467353952	1.5350877192982457	-3.44667	-1.18769	1.0704727921498662	-1.19333	1.7006802721088434
Fold_Change_POS_P5	-1.398	1.022566995768688	-1.60381	-1.51625	1.3731825525040389	-1.03619	-2.004	-1.0265	1.5919811320754718	1.1347517730496453	1.5832482124616956	-1.23625	1.3776337115072934	1.6151202749140892	-3.04	-3.44667	-1.544	1.0704727921498662	-1.79	1.1904761904761905
Fold_Change_POS_P6	-1.1184	1.55148	-1.77263	-2.02167	1.2116316639741518	1.0110294117647058	-1.2525	-1.41586	1.7099056603773581	-1.28182	1.1746680286006128	-1.16353	1.053484602917342	1.2714776632302405	1.0964912280701755	-1.034	-1.28667	1.1150758251561106	1.48976	-1.176
Fold_Change_POS_P7	-1.1184	1.0578279266572637	-1.46435	-1.42706	-1.17905	-1.14526	-2.004	1.0228933268387723	1.5330188679245282	1.0638297872340423	-1.15176	-1.16353	1.8233387358184765	1.40893	1.0964912280701755	-1.14889	-1.02933	1.1596788581623552	-2.148	-2.94
Fold_Change_POS_P8	-100.101	-100.101	-100.101	-100.101	-100.101	-100.101	-100.101	-100.101	-100.101	20.0709	-100.101	6.420626895854398	-100.101	-100.101	-100.101	-100.101	-100.101	-100.101	-100.101	-100.101
Fold_Change_POS_P9	2.503576537911302	1.093088857545839	-1.24741	-4.852	-1.12545	1.1948529411764706	-1.67	-1.24424	-1.13067	1.6312056737588652	1.1746680286006128	-1.52154	1.2965964343598055	1.134020618556701	-1.14	-1.2925	-3.088	-1.49467	-1.074	-1.176
Fold_Change_POS_P10	-1.47158	-1.09077	-1.77263	-2.20545	1.2116316639741518	-1.28	-1.43143	1.2177301509985385	1.2382075471698113	-1.00714	-1.39857	1.0111223458038423	1.8233387358184765	1.3058419243986252	-1.14	-1.47714	1.3601036269430051	1.1596788581623552	1.3035381750465551	-1.96
Fold_Change_POS_P11	1.2160228898426324	-1.18167	-1.40333	-1.51625	1.050080775444265	1.0569852941176472	-1.43143	1.0228933268387723	1.7099056603773581	1.3475177304964538	-1.22375	1.0616784630940344	1.094003241491086	1.2027491408934707	1.3157894736842106	-2.068	-1.10286	1.3826940231935771	-2.685	-5.88
Fold_Change_POS_P12	-1.33143	-1.05037	-1.46435	-1.213	1.2924071082390953	1.240808823529412	-1.43143	-1.6424	1.2971698113207546	1.2056737588652482	1.2257405515832482	-1.09889	1.7423014586709886	1.2027491408934707	-2.28	-2.068	-1.18769	1.2042818911685995	1.48976	-1.47
Fold_Change_POS_P13	-1.398	1.093088857545839	-1.0525	1.0717230008244023	1.050080775444265	1.1948529411764706	-1.2525	-1.10973	1.179245283018868	1.2056737588652482	-1.03053	1.0111223458038423	1.2155591572123177	1.2371134020618555	-1.14	1.0638297872340425	1.0362694300518136	-1.06762	-3.58	-1.96
Fold_Change_POS_P14	1.0014306151645207	-1.01286	1.1282660332541568	-1.27684	1.1308562197092085	-1.36	-2.004	1.1446663419386265	1.1202830188679245	1.1347517730496453	1.2257405515832482	-2.19778	1.7017828200972447	-1.11923	-1.01333	-1.034	-1.71556	1.1150758251561106	-1.3425	-1.47
Fold_Change_POS_P15	-1.03556	1.093088857545839	-1.40333	-1.61733	-1.30316	-1.36	-2.004	-1.32452	1.0023584905660377	-1.7625	1.6853932584269664	1.1122345803842264	1.9043760129659646	1.099656357388316	1.206140350877193	1.1605415860735009	-1.02933	1.248884924174844	1.0242085661080074	1.0204081632653061
Z-score_POS_P1	-1.71343	0.4670599804041329	-0.952519	-1.13842	0.9207273515840821	1.6644418665332743	-0.673349	-2.61473	-0.627039	-0.599875	0.8592962609952257	0.3146646161081368	2.0132132115689183	5.027475412696789	-0.991417	0.9072462562235518	-1.68239	0.9223541303732626	0.462535	-2.19916
Z-score_POS_P2	-0.566044	0.11322666191615266	-2.1737	-3.13885	1.3550327061048761	2.5840230082643663	-2.00671	-0.941003	1.915010061537581	1.6853633511240946	0.8592962609952257	-1.23287	3.9489951457698016	0.5054075811705756	-0.355893	-1.48024	-1.68239	1.3251288597939004	0.0954438	-1.74851
Z-score_POS_P3	-0.183582	-0.417523	-4.61605	-2.59328	1.3550327061048761	-2.24378	-0.673349	-0.755034	1.49134	-0.599875	2.8693459943173907	-1.74871	4.432940629320021	4.229463442427456	0.915154	-0.798104	0.48244963619825953	1.9292909539248588	-1.37292	-0.847218
Z-score_POS_P4	-3.24328	0.11322666191615266	-1.15605	-2.77514	1.7893380606256704	-0.634511	-2.34005	2.4064396626380273	1.915010061537581	-1.17118	0.356784	-2.26455	4.432940629320021	2.899443491978571	1.5506781431340941	-2.50345	-0.754601	0.31819203624230474	-0.638739	1.85667
Z-score_POS_P5	-1.5222	0.11322666191615266	-2.58076	-1.50214	2.0064907378860672	-0.17472	-1.67337	-0.197127	2.1268474577253667	0.5427441300230132	2.8693459943173907	-0.974944	2.255185953344029	4.761471422607011	-1.9447	-2.50345	-1.68239	0.31819203624230474	-1.74001	0.5047256785721127
Z-score_POS_P6	-0.566044	2.7669765505760022	-2.98782	-2.22956	1.1378800288444793	0.0551749	-0.673349	-2.24279	2.550522250100937	-0.88553	0.8592962609952257	-0.717023	0.3194040191431459	2.1014315217092387	0.2796304848274598	-0.115964	-1.06386	0.5195794009526237	1.9309005352320618	-0.39657
Z-score_POS_P7	-0.566044	0.2901433211601428	-2.1737	-1.32028	-0.816494	-0.634511	-1.67337	0.17481091830600726	1.915010061537581	0.2570893247477427	-0.648241	-0.717023	4.916886112870242	3.1654474820683483	0.2796304848274598	-0.457034	-0.136076	0.7209667656629432	-2.1071	-1.74851
Z-score_POS_P8	-5.34682	-5.01736	-6.85488	-4.41185	-5.3767	-5.00252	-3.34008	-7.63589	-3.59276	76.81257713852018	-4.9196	27.654377163208586	-5.97189	-7.74072	-2.89799	-3.52666	-4.77501	-4.5151	-3.94256	-2.64981
Z-score_POS_P9	8.03936	0.4670599804041329	-1.35958	-3.50256	-0.599341	0.9747560102349567	-1.34003	-1.49891	-0.415201	2.5423277669499056	0.8592962609952257	-1.74871	1.7712404697938078	1.0374155613501304	-0.355893	-0.798104	-3.2287	-1.49429	-0.271648	-0.39657
Z-score_POS_P10	-1.71343	-0.417523	-2.98782	-2.41142	1.1378800288444793	-1.0943	-1.00669	1.6625634145273536	0.855823	-0.0285655	-1.40201	0.056742799626057584	4.916886112870242	2.367435511799016	-0.355893	-1.13917	1.7194999854245643	0.7209667656629432	1.1967178222160693	-1.29787
Z-score_POS_P11	1.1550360621960818	-0.771357	-1.97017	-1.50214	0.2692693198028923	0.2850701539366385	-1.00669	0.17481091830600726	2.550522250100937	1.399708545848824	-0.899497	0.3146646161081368	0.5613767609182565	1.5694235415296853	0.915154	-1.82131	-0.445338	1.7279035892145393	-2.4742	-2.19916
Z-score_POS_P12	-1.33097	-0.240607	-2.1737	-0.77471	1.5721853833652732	1.2046512956677295	-1.00669	-2.98666	1.0676604767864386	0.8283989352982838	1.1105524776604967	-0.459101	4.432940629320021	1.5694235415296853	-1.62694	-1.82131	-0.754601	0.9223541303732626	1.9309005352320618	-0.847218
Z-score_POS_P13	-1.5222	0.4670599804041329	-0.34193	0.3164308897445117	0.2692693198028923	0.9747560102349567	-0.673349	-0.755034	0.6439856844108679	0.8283989352982838	-0.145729	0.056742799626057584	1.2872949862435867	1.835427531619461	-0.355893	0.22510621395020433	0.1731870488916829	-0.28597	-2.84129	-1.29787
Z-score_POS_P14	0.00764925	-0.06369	0.8792481078867938	-0.956567	0.7035746743236864	-1.3242	-1.67337	1.1046562284443493	0.4321482882230822	0.5427441300230132	1.1105524776604967	-2.7804	4.190967887544911	-0.824612	-0.0381314	-0.115964	-1.99165	0.5195794009526237	-1.00583	-0.847218
Z-score_POS_P15	-0.183582	0.4670599804041329	-1.97017	-1.68399	-1.2508	-1.3242	-1.67337	-1.87085	0.0084735	-1.74249	3.3718584276479326	0.5725864325902167	5.400831596420463	0.771412	0.5973923994041181	0.5661762350868783	-0.136076	1.123741495083582	0.0954438	0.0540778
FREQ_POS_P1	0.046341463414634146	0.0756098	0.0707317	0.0439024	0.0707317	0.0707317	0.0195122	0.0658537	0.0341463	0.0292683	0.0560976	0.0512195	0.0804878	0.11707317073170732	0.014634146341463415	0.0317073	0.024390243902439025	0.0658537	0.0292683	0.00243902
FREQ_POS_P2	0.0609756	0.0707317	0.0560976	0.0170732	0.0756098	0.0804878	0.0097561	0.0878049	0.0634146	0.0487805	0.0560976	0.036585365853658534	0.1	0.0756098	0.0195122	0.014634146341463415	0.024390243902439025	0.0707317	0.026829268292682926	0.00487805
FREQ_POS_P3	0.0658537	0.0634146	0.026829268292682926	0.024390243902439025	0.0756098	0.0292683	0.0195122	0.0902439	0.0585366	0.0292683	0.0756098	0.0317073	0.1048780487804878	0.10975609756097561	0.0292683	0.0195122	0.041463414634146344	0.0780488	0.0170732	0.0097561
FREQ_POS_P4	0.026829268292682926	0.0707317	0.0682927	0.0219512	0.0804878	0.046341463414634146	0.00731707	0.13170731707317074	0.0634146	0.024390243902439025	0.0512195	0.026829268292682926	0.1048780487804878	0.097561	0.0341463	0.00731707	0.0317073	0.0585366	0.0219512	0.024390243902439025
FREQ_POS_P5	0.0487805	0.0707317	0.0512195	0.0390244	0.0829268	0.0512195	0.012195121951219513	0.097561	0.0658537	0.0390244	0.0756098	0.0390244	0.0829268	0.11463414634146342	0.00731707	0.00731707	0.024390243902439025	0.0585366	0.014634146341463415	0.0170732
FREQ_POS_P6	0.0609756	0.1073170731707317	0.046341463414634146	0.0292683	0.0731707	0.0536585	0.0195122	0.0707317	0.0707317	0.026829268292682926	0.0560976	0.041463414634146344	0.0634146	0.0902439	0.024390243902439025	0.024390243902439025	0.0292683	0.0609756	0.0390244	0.012195121951219513
FREQ_POS_P7	0.0609756	0.0731707	0.0560976	0.041463414634146344	0.0512195	0.046341463414634146	0.012195121951219513	0.1024390243902439	0.0634146	0.036585365853658534	0.041463414634146344	0.041463414634146344	0.10975609756097561	0.1	0.024390243902439025	0.0219512	0.036585365853658534	0.0634146	0.012195121951219513	0.00487805
FREQ_POS_P8	0	0	0	0	0	0	0	0	0	0.6902439024390243	0	0.3097560975609756	0	0	0	0	0	0	0	0
FREQ_POS_P9	0.17073170731707318	0.0756098	0.0658537	0.012195121951219513	0.0536585	0.0634146	0.014634146341463415	0.0804878	0.036585365853658534	0.0560976	0.0560976	0.0317073	0.0780488	0.0804878	0.0195122	0.0195122	0.012195121951219513	0.036585365853658534	0.024390243902439025	0.012195121951219513
FREQ_POS_P10	0.046341463414634146	0.0634146	0.046341463414634146	0.026829268292682926	0.0731707	0.041463414634146344	0.0170732	0.12195121951219512	0.0512195	0.0341463	0.0341463	0.0487805	0.10975609756097561	0.0926829	0.0195122	0.0170732	0.0512195	0.0634146	0.0341463	0.00731707
FREQ_POS_P11	0.0829268	0.0585366	0.0585366	0.0390244	0.0634146	0.0560976	0.0170732	0.1024390243902439	0.0707317	0.046341463414634146	0.0390244	0.0512195	0.0658537	0.0853659	0.0292683	0.012195121951219513	0.0341463	0.0756098	0.0097561	0.00243902
FREQ_POS_P12	0.0512195	0.0658537	0.0560976	0.0487805	0.0780488	0.0658537	0.0170732	0.0609756	0.0536585	0.041463414634146344	0.0585366	0.0439024	0.1048780487804878	0.0853659	0.0097561	0.012195121951219513	0.0317073	0.0658537	0.0390244	0.0097561
FREQ_POS_P13	0.0487805	0.0756098	0.0780488	0.0634146	0.0634146	0.0634146	0.0195122	0.0902439	0.0487805	0.041463414634146344	0.046341463414634146	0.0487805	0.0731707	0.0878049	0.0195122	0.026829268292682926	0.0390244	0.0512195	0.00731707	0.00731707
FREQ_POS_P14	0.0682927	0.0682927	0.0926829	0.046341463414634146	0.0682927	0.0390244	0.012195121951219513	0.11463414634146342	0.046341463414634146	0.0390244	0.0585366	0.0219512	0.1024390243902439	0.0634146	0.0219512	0.024390243902439025	0.0219512	0.0609756	0.0195122	0.0097561
FREQ_POS_P15	0.0658537	0.0756098	0.0585366	0.036585365853658534	0.046341463414634146	0.0390244	0.012195121951219513	0.0756098	0.041463414634146344	0.0195122	0.0804878	0.0536585	0.11463414634146342	0.0780488	0.026829268292682926	0.0292683	0.036585365853658534	0.0682927	0.026829268292682926	0.014634146341463415
FREQ_REF	0.0681951	0.0691707	0.0821463	0.0591707	0.0603902	0.053073170731707316	0.024439024390243903	0.10014634146341464	0.0413659	0.0343902	0.0477561	0.0482439	0.0601951	0.0709756	0.0222439	0.025219512195121953	0.0376585	0.0546829	0.0261951	0.014341463414634147	0
SD_REF	0.012754326725577404	0.013786290113471938	0.011983631549890439	0.013411783035628856	0.011231841214276932	0.010609284073192251	0.00731691	0.013115215851769082	0.0115137	0.00853836	0.00970732	0.00945645	0.0100797	0.00916913	0.00767563	0.0071511	0.00788658	0.012111109322832925	0.00664419	0.00541226
DIHYDROXYLATION
Parameter	G	A	S	P	V	T	C	L	I	N	D	Q	K	E	M	H	F	R	Y	W	X
Fold_Change_POS_P1	-1.13	1.4431239388794566	-1.07385	-1.65333	1.0476190476190477	-1.15	-1.19333	1.096774193548387	1.111111111111111	-1.94667	1.2048192771084336	-2.62667	1.8255578093306288	1.3986013986013985	-1.27333	-2.37	-2.85	1.1764705882352942	-1.70667	1.3888888888888888
Fold_Change_POS_P2	-1.25556	-1.07091	-1.26909	1.0080645161290323	1.4285714285714286	1.1956521739130435	-1.79	-1.29167	1.6666666666666665	-1.168	1.2048192771084336	-2.62667	1.3184584178498986	1.048951048951049	-3.82	1.2658227848101267	1.4035087719298245	-1.13333	-1.70667	2.314814814814815
Fold_Change_POS_P3	-1.13	-1.178	-1.99429	-1.24	1.0476190476190477	1.3043478260869565	1.1173184357541899	1.096774193548387	1.527777777777778	-1.46	1.2048192771084336	-1.12571	1.6227180527383367	-1.04	-3.82	-1.185	1.4035087719298245	-1.13333	1.17188	-1.08
Fold_Change_POS_P4	-1.61429	-1.178	1.3610315186246418	-1.24	-1.3125	-1.15	-1.19333	-1.29167	1.3888888888888888	-1.168	1.3253012048192772	-1.576	1.3184584178498986	-1.04	-3.82	-1.185	-1.425	1.2745098039215688	1.9531250000000002	2.7777777777777777
Fold_Change_POS_P5	1.1504424778761062	1.528013582342954	-1.55111	1.1088709677419357	1.2380952380952381	1.0869565217391304	-1.19333	-1.19231	1.25	-1.168	1.8072289156626506	-7.88	-1.09556	1.2237762237762237	-1.91	-1.185	1.0526315789473684	-1.275	-1.28	-2.16
Fold_Change_POS_P6	-2.26	1.0186757215619693	-1.396	1.1088709677419357	-1.05	1.1956521739130435	-1.19333	1.096774193548387	-1.02857	-1.168	1.8072289156626506	-1.97	-3.28667	1.2237762237762237	1.0471204188481675	-1.58	1.0526315789473684	1.3725490196078431	1.75781	2.314814814814815
Fold_Change_POS_P7	1.1504424778761062	-1.07091	-1.55111	-1.10222	-1.5	1.3043478260869565	1.1173184357541899	1.2258064516129032	-1.8	-1.94667	1.4457831325301205	-7.88	1.1156186612576067	1.3986013986013985	-1.91	-2.37	1.5789473684210527	1.3725490196078431	-2.56	3.7037037037037037
Fold_Change_POS_P8	-100.101	-100.101	-100.101	6.85484	-100.101	-100.101	-100.101	-100.101	-100.101	-100.101	-100.101	-100.101	-100.101	-100.101	-100.101	-100.101	-100.101	5.098039215686275	9.375	-100.101
Fold_Change_POS_P9	-1.13	1.0186757215619693	-1.745	1.814516129032258	-1.5	-3.06667	1.1173184357541899	-1.72222	-2.4	1.0273972602739727	1.927710843373494	-1.576	2.028397565922921	1.3986013986013985	-3.82	1.0548523206751055	-1.425	1.2745098039215688	-1.70667	2.314814814814815
Fold_Change_POS_P10	1.0619469026548674	-1.07091	-1.55111	2.0161290322580645	-2.1	-1.53333	-1.79	-1.72222	-1.44	1.541095890410959	1.8072289156626506	-1.97	1.8255578093306288	1.7482517482517481	-3.82	-1.58	-1.425	-1.13333	-1.70667	1.3888888888888888
Fold_Change_POS_P11	-1.13	-1.178	-1.26909	1.1088709677419357	1.1428571428571428	-1.53333	-1.79	-1.10714	-1.44	1.8835616438356169	2.771084337349398	-2.62667	1.4198782961460445	1.1363636363636365	-1.91	-2.37	1.4035087719298245	-1.275	-5.12	-1.08
Fold_Change_POS_P12	-1.4125	1.528013582342954	-1.396	1.5120967741935485	-1.75	-1.84	-1.79	-1.03333	1.3888888888888888	1.3698630136986303	1.2048192771084336	1.1421319796954315	1.5212981744421907	-1.04	-1.91	-1.58	-1.14	-1.13333	1.36719	-100.101
Fold_Change_POS_P13	1.1504424778761062	1.4431239388794566	-2.792	-1.10222	-1.05	-1.31429	-1.79	-1.29167	-3.6	1.3698630136986303	1.686746987951807	-1.12571	1.5212981744421907	1.5734265734265733	1.0471204188481675	-1.58	1.2280701754385965	1.1764705882352942	-2.56	-2.16
Fold_Change_POS_P14	-2.825	1.3582342954159592	-1.26909	1.1088709677419357	1.1428571428571428	-1.84	-1.19333	-1.29167	-1.02857	1.541095890410959	-1.18571	1.015228426395939	1.5212981744421907	-1.144	2.6178010471204187	1.0548523206751055	-1.14	-1.02	1.36719	-2.16
Fold_Change_POS_P15	-1.13	-1.178	-1.26909	1.0080645161290323	1.5238095238095237	1.0869565217391304	-1.19333	-1.19231	1.111111111111111	1.7123287671232879	-1.38333	-1.12571	1.5212981744421907	1.3986013986013985	1.3089005235602094	-1.58	-1.9	-1.45714	-1.70667	-1.08
Z-score_POS_P1	-0.372594	1.4459753409545069	-0.250106	-1.52051	0.15771206817076672	-0.356882	-0.292868	0.4073256942778855	0.28070263598556766	-1.2312	0.5340566595495884	-2.0664	2.2701015055912013	1.331943836510717	-0.36348	-1.5375	-1.76024	0.6331738236133033	-0.947552	0.5745958821706667
Z-score_POS_P2	-0.659205	-0.216065	-0.771161	0.0310308	1.419408613536899	0.5353227037142302	-0.797813	-0.950427	1.6842158159134069	-0.364158	0.5340566595495884	-2.0664	0.8756902613705619	0.1635720500978071	-1.25002	0.7070268057131326	1.0942005423092414	-0.422116	-0.947552	1.9426813159103493
Z-score_POS_P3	-0.372594	-0.493072	-1.81327	-0.744738	0.15771206817076672	0.8327242057776909	0.21207683619876108	0.4073256942778855	1.3333375209314475	-0.79768	0.5340566595495884	-0.372629	1.7123370079029454	-0.128521	-1.25002	-0.415238	1.0942005423092414	-0.422116	0.3933232720638738	-0.109447
Z-score_POS_P4	-1.23243	-0.493072	1.3130583918567869	-0.744738	-0.78856	-0.356882	-0.292868	-0.950427	0.9824592259494873	-0.364158	0.8482076357552288	-1.21951	0.8756902613705619	-0.128521	-1.25002	-0.415238	-0.808757	0.9849370589540278	2.1811563268996634	2.626724032780191
Z-score_POS_P5	0.4872386569242444	1.7229821112523047	-1.29222	0.418915	0.7885603408538329	0.23792120165076872	-0.292868	-0.678876	0.6315809309675274	-0.364158	2.10481	-2.91328	-0.239839	0.747758	-0.806749	-0.415238	0.14272180986642286	-0.773879	-0.500593	-0.79349
Z-score_POS_P6	-1.80565	0.0609415	-1.03169	0.418915	-0.157712	0.5353227037142302	-0.292868	0.4073256942778855	-0.0701757	-0.364158	2.10481	-1.64296	-1.91313	0.747758	0.0797884	-0.97637	0.14272180986642286	1.3367002942947515	1.734198063190716	1.9426813159103493
Z-score_POS_P7	0.4872386569242444	-0.216065	-1.29222	-0.356854	-1.10398	0.8327242057776909	0.21207683619876108	0.9504266199817332	-1.12281	-1.2312	1.1623586119608686	-2.91328	0.3179257636823061	1.331943836510717	-0.806749	-1.5375	1.5699399085306507	1.3367002942947515	-1.39451	3.9948094665198735
Z-score_POS_P8	-3.2387	-3.26314	-3.63696	22.52833538807086	-3.31195	-2.73609	-1.8077	-4.20903	-2.52632	-2.53177	-2.60745	-3.33672	-2.74978	-3.34154	-1.69329	-2.65977	-2.71171	14.70370323724227	19.16557034783966	-1.47753
Z-score_POS_P9	-0.372594	0.0609415	-1.55274	3.134107264731621	-1.10398	-1.84389	0.21207683619876108	-1.76508	-1.47369	0.0693635	2.4189625167834294	-1.21951	2.827866003279457	1.331943836510717	-1.25002	0.14589442022651944	-0.808757	0.9849370589540278	-0.947552	1.9426813159103493
Z-score_POS_P10	0.200628	-0.216065	-1.29222	3.90988	-1.73483	-0.951685	-0.797813	-1.76508	-0.771932	1.3699286516406868	2.10481	-1.64296	2.2701015055912013	2.500315622923627	-1.25002	-0.97637	-0.808757	-0.422116	-0.947552	0.5745958821706667
Z-score_POS_P11	-0.372594	-0.493072	-0.771161	0.418915	0.47313620451229943	-0.951685	-0.797813	-0.407326	-0.771932	2.236972102046185	4.618019350222912	-2.0664	1.1545725102146895	0.4556649967010349	-0.806749	-1.5375	1.0942005423092414	-0.773879	-1.84147	-0.109447
Z-score_POS_P12	-0.945816	1.7229821112523047	-1.03169	1.970453577331267	-1.41941	-1.24909	-0.797813	-0.135775	0.9824592259494873	0.9364069264379379	0.5340566595495884	0.47425524012591086	1.4334547590588178	-0.128521	-0.806749	-0.97637	-0.333018	-0.422116	0.8402815357728212	-1.47753
Z-score_POS_P13	0.4872386569242444	1.4459753409545069	-2.33433	-0.356854	-0.157712	-0.654283	-0.797813	-0.950427	-1.82457	0.9364069264379379	1.7906605643721492	-0.372629	1.4334547590588178	1.916129729717172	0.0797884	-0.97637	0.6184611760878321	0.6331738236133033	-1.39451	-0.79349
Z-score_POS_P14	-2.09226	1.1689685706567081	-0.771161	0.418915	0.47313620451229943	-1.24909	-0.292868	-0.950427	-0.0701757	1.3699286516406868	-0.408396	0.050813061442061984	1.4334547590588178	-0.420614	2.739401598226991	0.14589442022651944	-0.333018	-0.0703526	0.8402815357728212	-0.79349
Z-score_POS_P15	-0.372594	-0.493072	-0.771161	0.0310308	1.7348327498784317	0.23792120165076872	-0.292868	-0.678876	0.28070263598556766	1.8034503768434358	-0.722547	-0.372629	1.4334547590588178	1.331943836510717	0.5230572630918849	-0.97637	-1.2845	-1.12564	-0.947552	-0.109447
FREQ_POS_P1	0.0595238	0.10119047619047619	0.077381	0.0357143	0.0654762	0.047619047619047616	0.017857142857142856	0.10119047619047619	0.047619047619047616	0.017857142857142856	0.0595238	0.017857142857142856	0.10714285714285714	0.0952381	0.017857142857142856	0.011904761904761904	0.011904761904761904	0.0714286	0.017857142857142856	0.017857142857142856
FREQ_POS_P2	0.0535714	0.0654762	0.0654762	0.0595238	0.0892857	0.0654762	0.011904761904761904	0.0714286	0.0714286	0.0297619	0.0595238	0.017857142857142856	0.077381	0.0714286	0.00595238	0.0357143	0.047619047619047616	0.0535714	0.017857142857142856	0.0297619
FREQ_POS_P3	0.0595238	0.0595238	0.041666666666666664	0.047619047619047616	0.0654762	0.0714286	0.023809523809523808	0.10119047619047619	0.0654762	0.023809523809523808	0.0595238	0.041666666666666664	0.0952381	0.0654762	0.00595238	0.023809523809523808	0.047619047619047616	0.0535714	0.0357143	0.011904761904761904
FREQ_POS_P4	0.041666666666666664	0.0595238	0.1130952380952381	0.047619047619047616	0.047619047619047616	0.047619047619047616	0.017857142857142856	0.0714286	0.0595238	0.0297619	0.0654762	0.0297619	0.077381	0.0654762	0.00595238	0.023809523809523808	0.023809523809523808	0.077381	0.0595238	0.0357143
FREQ_POS_P5	0.077381	0.10714285714285714	0.0535714	0.0654762	0.077381	0.0595238	0.017857142857142856	0.077381	0.0535714	0.0297619	0.0892857	0.00595238	0.0535714	0.0833333	0.011904761904761904	0.023809523809523808	0.0357143	0.047619047619047616	0.023809523809523808	0.00595238
FREQ_POS_P6	0.0297619	0.0714286	0.0595238	0.0654762	0.0595238	0.0654762	0.017857142857142856	0.10119047619047619	0.041666666666666664	0.0297619	0.0892857	0.023809523809523808	0.017857142857142856	0.0833333	0.023809523809523808	0.017857142857142856	0.0357143	0.0833333	0.0535714	0.0297619
FREQ_POS_P7	0.077381	0.0654762	0.0535714	0.0535714	0.041666666666666664	0.0714286	0.023809523809523808	0.1130952380952381	0.023809523809523808	0.017857142857142856	0.0714286	0.00595238	0.0654762	0.0952381	0.011904761904761904	0.011904761904761904	0.0535714	0.0833333	0.011904761904761904	0.047619047619047616
FREQ_POS_P8	0	0	0	0.40476190476190477	0	0	0	0	0	0	0	0	0	0	0	0	0	0.30952380952380953	0.2857142857142857	0
FREQ_POS_P9	0.0595238	0.0714286	0.047619047619047616	0.10714285714285714	0.041666666666666664	0.017857142857142856	0.023809523809523808	0.0535714	0.017857142857142856	0.0357143	0.0952381	0.0297619	0.11904761904761904	0.0952381	0.00595238	0.0297619	0.023809523809523808	0.077381	0.017857142857142856	0.0297619
FREQ_POS_P10	0.0714286	0.0654762	0.0535714	0.11904761904761904	0.0297619	0.0357143	0.011904761904761904	0.0535714	0.0297619	0.0535714	0.0892857	0.023809523809523808	0.10714285714285714	0.11904761904761904	0.00595238	0.017857142857142856	0.023809523809523808	0.0535714	0.017857142857142856	0.017857142857142856
FREQ_POS_P11	0.0595238	0.0595238	0.0654762	0.0654762	0.0714286	0.0357143	0.011904761904761904	0.0833333	0.0297619	0.0654762	0.13690476190476192	0.017857142857142856	0.0833333	0.077381	0.011904761904761904	0.011904761904761904	0.047619047619047616	0.047619047619047616	0.00595238	0.011904761904761904
FREQ_POS_P12	0.047619047619047616	0.10714285714285714	0.0595238	0.0892857	0.0357143	0.0297619	0.011904761904761904	0.0892857	0.0595238	0.047619047619047616	0.0595238	0.0535714	0.0892857	0.0654762	0.011904761904761904	0.017857142857142856	0.0297619	0.0535714	0.041666666666666664	0
FREQ_POS_P13	0.077381	0.10119047619047619	0.0297619	0.0535714	0.0595238	0.041666666666666664	0.011904761904761904	0.0714286	0.011904761904761904	0.047619047619047616	0.0833333	0.041666666666666664	0.0892857	0.10714285714285714	0.023809523809523808	0.017857142857142856	0.041666666666666664	0.0714286	0.011904761904761904	0.00595238
FREQ_POS_P14	0.023809523809523808	0.0952381	0.0654762	0.0654762	0.0714286	0.0297619	0.017857142857142856	0.0714286	0.041666666666666664	0.0535714	0.041666666666666664	0.047619047619047616	0.0892857	0.0595238	0.0595238	0.0297619	0.0297619	0.0595238	0.041666666666666664	0.00595238
FREQ_POS_P15	0.0595238	0.0595238	0.0654762	0.0595238	0.0952381	0.0595238	0.017857142857142856	0.077381	0.047619047619047616	0.0595238	0.0357143	0.041666666666666664	0.0892857	0.0952381	0.0297619	0.017857142857142856	0.017857142857142856	0.041666666666666664	0.017857142857142856	0.011904761904761904
FREQ_REF	0.0672619	0.070119	0.0830952	0.0590476	0.0625	0.0547619	0.0213095	0.0922619	0.0428571	0.0347619	0.0494048	0.0469048	0.0586905	0.0680952	0.022738095238095238	0.028214285714285713	0.033928571428571426	0.060714285714285714	0.030476190476190473	0.012857142857142857	0
SD_REF	0.020768154322822807	0.0214882	0.022847422617342406	0.0153458	0.018871038283309646	0.020014629754999697	0.011788180382212828	0.021919980875255513	0.016964232434744903	0.013730294484312521	0.0189475	0.014057128108688316	0.021343706804759166	0.0203784	0.0134284	0.010607801485596053	0.012511852865273948	0.016921555052833676	0.013317531939082918	0.00870177
METHYLATION
Parameter	G	A	S	P	V	T	C	L	I	N	D	Q	K	E	M	H	F	R	Y	W	X
Fold_Change_POS_P1	-1.004	1.3003901170351104	-3.14667	-1.53333	-1.36	1.7271157167530224	-5.64	-1.66143	1.0395010395010396	1.506849315068493	2.053571428571429	1.3384321223709368	1.631321370309951	1.7131979695431472	-5.62	-2.86	-1.48667	-1.38	1.09375	-3.12
Fold_Change_POS_P2	-1.8825	-1.09857	-1.25867	-2.3	-1.13333	1.0362694300518134	-2.82	1.2037833190025795	-2.405	2.328767123287671	1.25	1.147227533460803	1.7128874388254487	1.5862944162436547	1.601423487544484	-1.144	-1.48667	-1.5525	1.09375	-3.12
Fold_Change_POS_P3	-1.07571	1.0403120936280883	-1.888	-1.725	-1.04615	1.5544041450777202	-1.41	1.418744625967326	1.5592515592515594	1.36986	1.25	-1.49429	1.060358890701468	1.2690355329949237	-1.124	1.048951048951049	1.0089686098654709	-2.07	-1.6	-3.12
Fold_Change_POS_P4	-1.36909	1.105331599479844	-1.04889	-1.06154	1.1029411764705883	1.1226252158894645	-1.41	-1.10762	1.4553014553014554	1.232876712328767	-1.4	-1.16222	1.5497553017944536	1.4593908629441623	1.601423487544484	-2.86	-1.784	-1.38	-2.13333	1.282051282051282
Fold_Change_POS_P5	-1.07571	2.145643693107932	-1.57333	-1.97143	-1.7	1.0362694300518134	-1.41	-1.78923	1.3513513513513513	1.643835616438356	1.517857142857143	-1.49429	1.1419249592169658	1.9670050761421318	-2.81	-2.86	1.0089686098654709	-2.07	1.09375	-1.04
Fold_Change_POS_P6	-1.67333	1.0403120936280883	-1.11059	-1.38	-1.36	-1.158	-5.64	1.0748065348237317	1.663201663201663	1.780821917808219	1.0714285714285714	-1.16222	1.794453507340946	1.0786802030456852	1.4234875444839856	-1.43	1.345291479820628	-1.77429	-2.13333	1.6025641025641024
Fold_Change_POS_P7	1.0624169986719787	1.3003901170351104	-1.34857	-4.6	1.1764705882352942	-1.4475	-1.88	1.0318142734307825	1.3513513513513513	1.780821917808219	1.6964285714285716	-1.046	1.794453507340946	1.0786802030456852	1.2455516014234875	-1.43	-2.23	-3.105	1.09375	-1.56
Fold_Change_POS_P8	-100.101	-100.101	-100.101	-100.101	-100.101	-100.101	-100.101	-100.101	-100.101	13.287671232876711	-100.101	-100.101	5.62806	-100.101	-100.101	-100.101	-100.101	4.830917874396135	-100.101	-100.101
Fold_Change_POS_P9	-1.004	1.365409622886866	-1.888	1.0869565217391306	1.0294117647058822	-1.28667	-1.41	-1.10762	1.1434511434511434	1.232876712328767	1.25	1.0516252390057361	1.9575856443719413	1.395939086294416	1.2455516014234875	-1.90667	-1.784	-2.484	-1.28	-3.12
Fold_Change_POS_P10	-1.506	-1.9225	-1.45231	-1.25455	-1.51111	-1.65429	-1.41	1.2037833190025795	1.0395010395010396	-1.21667	-1.86667	1.2428298279158698	2.528548123980424	1.1421319796954315	1.601423487544484	-1.43	-1.784	1.4492753623188406	2.03125	-1.04
Fold_Change_POS_P11	1.1288180610889773	1.105331599479844	1.00636	-1.725	-1.51111	1.2089810017271156	-1.41	-1.29222	-1.924	1.643835616438356	1.4285714285714286	1.147227533460803	1.631321370309951	1.649746192893401	-1.124	-2.86	1.0089686098654709	-1.77429	-2.13333	-1.04
Fold_Change_POS_P12	-1.36909	1.105331599479844	-2.69714	-1.25455	1.1029411764705883	-1.158	-5.64	-1.22421	1.5592515592515594	1.232876712328767	1.3392857142857144	1.3384321223709368	1.8760195758564437	1.649746192893401	-1.124	1.048951048951049	-1.27429	-1.77429	1.09375	-3.12
Fold_Change_POS_P13	-1.004	1.495448634590377	-1.25867	-13.8	1.2500000000000002	1.295336787564767	-2.82	-1.163	1.2474012474012475	1.232876712328767	2.053571428571429	-1.046	1.1419249592169658	1.1421319796954315	1.2455516014234875	-1.43	-1.784	-1.38	-1.6	-1.04
Fold_Change_POS_P14	-1.004	1.3003901170351104	-2.36	-1.25455	1.1029411764705883	1.2089810017271156	-2.82	-1.163	1.2474012474012475	1.506849315068493	1.3392857142857144	-1.046	1.631321370309951	1.5862944162436547	-1.87333	1.048951048951049	-1.27429	-1.38	-3.2	-3.12
Fold_Change_POS_P15	1.1288180610889773	-1.02533	1.1652542372881356	-1.725	-1.36	-1.05273	1.2411347517730495	-1.22421	-1.37429	1.780821917808219	1.3392857142857144	1.147227533460803	1.631321370309951	1.2055837563451777	1.2455516014234875	-1.43	-1.784	-1.77429	1.25	-100.101
Z-score_POS_P1	-0.0181953	1.101645361385758	-3.18112	-1.04592	-1.16239	2.2835700394889216	-1.9497	-1.73386	0.14603485884813378	1.2396744205466277	3.5811641741346154	1.0820857527450445	2.2465667902625603	2.527409264358622	-2.11513	-1.40792	-1.02498	-1.04366	0.24748737341529162	-1.06743
Z-score_POS_P2	-2.14098	-0.329063	-0.958289	-1.69962	-0.516617	0.11390729413127641	-1.52951	0.8875275199495141	-2.15978	3.2499572646762953	0.8497677701336375	0.4707378698382396	2.536820897531625	2.0776923134051306	1.5474301812902587	-0.2725	-1.02498	-1.34882	0.24748737341529162	-1.06743
Z-score_POS_P3	-0.32145	0.14783985369246072	-2.1932	-1.26382	-0.193732	1.7411543531495102	-0.68912	1.8237379840312804	2.0675461594814744	0.9046272798583499	0.8497677701336375	-1.05763	0.2147880393791077	0.9533999360214016	-0.283848	0.10597226811284331	0.028081554935939886	-1.95914	-0.989949	-1.06743
Z-score_POS_P4	-1.23121	0.3862912306157854	-0.217344	-0.17432	0.4520402919341542	0.38511513730098207	-0.68912	-0.423167	1.6832438993548058	0.56958	-0.971163	-0.446284	1.956312682993496	1.627975362451639	1.5474301812902587	-1.40792	-1.376	-1.04366	-1.40243	0.44308520998929557
Z-score_POS_P5	-0.32145	4.201513261388974	-1.69923	-1.48172	-1.80816	0.11390729413127641	-0.68912	-1.9211	1.2989416392281379	1.5747215612349055	1.7602332381339638	-1.05763	0.5050421466481724	3.4268431662656043	-1.65731	-1.40792	0.028081554935939886	-1.95914	0.24748737341529162	-0.0604207
Z-score_POS_P6	-1.83772	0.14783985369246072	-0.464325	-0.828022	-1.16239	-0.428508	-1.9497	0.32580124150045475	2.4518484196081416	1.9097687019231833	0.24279079146675356	-0.446284	2.8270750048006894	0.2788245095911648	1.0896106010268685	-0.650973	1.0811398650336774	-1.65398	-1.40243	0.946591
Z-score_POS_P7	0.2850595757919468	1.101645361385758	-1.20527	-2.35333	0.7749262147442635	-0.970924	-1.10931	0.13855914868410127	1.2989416392281379	1.9097687019231833	2.3672102168008475	-0.14061	2.8270750048006894	0.2788245095911648	0.6317910207634784	-0.650973	-1.72702	-2.56947	0.24748737341529162	-0.563927
Z-score_POS_P8	-4.56702	-3.66738	-4.66301	-3.00703	-4.39125	-3.14059	-2.3699	-4.35525	-3.69699	30.05372851973852	-3.39907	-3.19735	16.469018046446724	-3.54377	-2.57295	-2.16486	-3.13109	14.519621973417243	-2.63987	-1.57094
Z-score_POS_P9	-0.0181953	1.3400967383090825	-2.1932	0.26148057867317026	0.1291543691240439	-0.699716	-0.68912	-0.423167	0.5303371189748017	0.56958	0.8497677701336375	0.1650639283848372	3.4075832193388185	1.4031168869748931	0.6317910207634784	-1.02944	-1.376	-2.2643	-0.577471	-1.06743
Z-score_POS_P10	-1.53447	-1.75977	-1.45225	-0.610121	-1.48528	-1.24213	-0.68912	0.8875275199495141	0.14603485884813378	-0.435561	-1.57814	0.776412	5.439361970222271	0.5036829850679102	1.5474301812902587	-0.650973	-1.376	1.7028056034398529	2.722361107568208	-0.0604207
Z-score_POS_P11	0.5883144436557212	0.3862912306157854	0.029637789490444565	-1.26382	-1.48528	0.6563229804706877	-0.68912	-0.984893	-1.77548	1.5747215612349055	1.4567447488005214	0.4707378698382396	2.2465667902625603	2.302550788881876	-0.283848	-1.40792	0.028081554935939886	-1.65398	-1.40243	-0.0604207
Z-score_POS_P12	-1.23121	0.3862912306157854	-2.93414	-0.610121	0.4520402919341542	-0.428508	-1.9497	-0.797651	2.0675461594814744	0.56958	1.1532562594670799	1.0820857527450445	3.1173291120697546	2.302550788881876	-0.283848	0.10597226811284331	-0.673957	-1.65398	0.24748737341529162	-1.06743
Z-score_POS_P13	-0.0181953	1.816999492155731	-0.958289	-2.78913	1.0978121375543737	0.9275308236403937	-1.52951	-0.610409	0.9146393791014698	0.56958	3.5811641741346154	-0.14061	0.5050421466481724	0.5036829850679102	0.6317910207634784	-0.650973	-1.376	-1.04366	-0.989949	-0.0604207
Z-score_POS_P14	-0.0181953	1.101645361385758	-2.68716	-0.610121	0.4520402919341542	0.6563229804706877	-1.52951	-0.610409	0.9146393791014698	1.2396744205466277	1.1532562594670799	-0.14061	2.2465667902625603	2.0776923134051306	-1.19949	0.10597226811284331	-0.673957	-1.04366	-1.81491	-1.06743
Z-score_POS_P15	0.5883144436557212	-0.0906115	0.7705825267515525	-1.26382	-1.16239	-0.157301	0.571465	-0.797651	-1.00687	1.9097687019231833	1.1532562594670799	0.4707378698382396	2.2465667902625603	0.7285414605446562	0.6317910207634784	-0.650973	-1.376	-1.65398	0.6599663291074443	-1.57094
FREQ_POS_P1	0.0663717	0.0884956	0.0265487	0.039823	0.0442478	0.0884956	0.00442478	0.061946902654867256	0.0442478	0.048672566371681415	0.10176991150442478	0.061946902654867256	0.0884956	0.11946902654867257	0.00442478	0.00884956	0.0265487	0.039823	0.030973451327433628	0.00442478
FREQ_POS_P2	0.035398230088495575	0.061946902654867256	0.0663717	0.0265487	0.0530973	0.0530973	0.00884956	0.12389380530973451	0.017699115044247787	0.0752212	0.061946902654867256	0.0530973	0.0929204	0.11061946902654868	0.039823	0.022123893805309734	0.0265487	0.035398230088495575	0.030973451327433628	0.00442478
FREQ_POS_P3	0.061946902654867256	0.0707965	0.0442478	0.035398230088495575	0.0575221	0.079646	0.017699115044247787	0.14601769911504425	0.0663717	0.0442478	0.061946902654867256	0.030973451327433628	0.0575221	0.0884956	0.022123893805309734	0.0265487	0.039823	0.0265487	0.017699115044247787	0.00442478
FREQ_POS_P4	0.048672566371681415	0.0752212	0.079646	0.0575221	0.0663717	0.0575221	0.017699115044247787	0.0929204	0.061946902654867256	0.039823	0.035398230088495575	0.039823	0.0840708	0.10176991150442478	0.039823	0.00884956	0.022123893805309734	0.039823	0.0132743	0.017699115044247787
FREQ_POS_P5	0.061946902654867256	0.14601769911504425	0.0530973	0.030973451327433628	0.035398230088495575	0.0530973	0.017699115044247787	0.0575221	0.0575221	0.0530973	0.0752212	0.030973451327433628	0.061946902654867256	0.13716814159292035	0.00884956	0.00884956	0.039823	0.0265487	0.030973451327433628	0.0132743
FREQ_POS_P6	0.039823	0.0707965	0.0752212	0.0442478	0.0442478	0.0442478	0.00442478	0.11061946902654868	0.0707965	0.0575221	0.0530973	0.039823	0.0973451	0.0752212	0.035398230088495575	0.017699115044247787	0.0530973	0.030973451327433628	0.0132743	0.022123893805309734
FREQ_POS_P7	0.0707965	0.0884956	0.061946902654867256	0.0132743	0.0707965	0.035398230088495575	0.0132743	0.10619469026548672	0.0575221	0.0575221	0.0840708	0.0442478	0.0973451	0.0752212	0.030973451327433628	0.017699115044247787	0.017699115044247787	0.017699115044247787	0.030973451327433628	0.00884956
FREQ_POS_P8	0	0	0	0	0	0	0	0	0	0.42920353982300885	0	0	0.3053097345132743	0	0	0	0	0.26548672566371684	0	0
FREQ_POS_P9	0.0663717	0.0929204	0.0442478	0.0663717	0.061946902654867256	0.039823	0.017699115044247787	0.0929204	0.048672566371681415	0.039823	0.061946902654867256	0.048672566371681415	0.10619469026548672	0.0973451	0.030973451327433628	0.0132743	0.022123893805309734	0.022123893805309734	0.022123893805309734	0.00442478
FREQ_POS_P10	0.0442478	0.035398230088495575	0.0575221	0.048672566371681415	0.039823	0.030973451327433628	0.017699115044247787	0.12389380530973451	0.0442478	0.0265487	0.0265487	0.0575221	0.13716814159292035	0.079646	0.039823	0.017699115044247787	0.022123893805309734	0.079646	0.0575221	0.0132743
FREQ_POS_P11	0.0752212	0.0752212	0.0840708	0.035398230088495575	0.039823	0.061946902654867256	0.017699115044247787	0.079646	0.022123893805309734	0.0530973	0.0707965	0.0530973	0.0884956	0.11504424778761062	0.022123893805309734	0.00884956	0.039823	0.030973451327433628	0.0132743	0.0132743
FREQ_POS_P12	0.048672566371681415	0.0752212	0.030973451327433628	0.048672566371681415	0.0663717	0.0442478	0.00442478	0.0840708	0.0663717	0.039823	0.0663717	0.061946902654867256	0.10176991150442478	0.11504424778761062	0.022123893805309734	0.0265487	0.030973451327433628	0.030973451327433628	0.030973451327433628	0.00442478
FREQ_POS_P13	0.0663717	0.10176991150442478	0.0663717	0.00442478	0.0752212	0.0663717	0.00884956	0.0884956	0.0530973	0.039823	0.10176991150442478	0.0442478	0.061946902654867256	0.079646	0.030973451327433628	0.017699115044247787	0.022123893805309734	0.039823	0.017699115044247787	0.0132743
FREQ_POS_P14	0.0663717	0.0884956	0.035398230088495575	0.048672566371681415	0.0663717	0.061946902654867256	0.00884956	0.0884956	0.0530973	0.048672566371681415	0.0663717	0.0442478	0.0884956	0.11061946902654868	0.0132743	0.0265487	0.030973451327433628	0.039823	0.00884956	0.00442478
FREQ_POS_P15	0.0752212	0.0663717	0.0973451	0.035398230088495575	0.0442478	0.048672566371681415	0.030973451327433628	0.0840708	0.030973451327433628	0.0575221	0.0663717	0.0530973	0.0884956	0.0840708	0.030973451327433628	0.017699115044247787	0.022123893805309734	0.030973451327433628	0.035398230088495575	0
FREQ_REF	0.0666372	0.0680531	0.0835398	0.061061946902654866	0.060177	0.051238938053097344	0.0249558	0.10292035398230089	0.0425664	0.032300884955752215	0.049557522123893805	0.046283185840707966	0.0542478	0.0697345	0.024867256637168142	0.025309734513274337	0.039469	0.0549558	0.0283186	0.013805309734513275	0
SD_REF	0.014590957079210404	0.018556314575129358	0.017915420159746644	0.020306420232881178	0.013703845378431605	0.0163151	0.010530298064707358	0.023631325064293978	0.0115138	0.0132064	0.014579725151290515	0.014475485676087535	0.0152445	0.019678060841071324	0.0096649	0.0116912	0.012605509263730904	0.014499755836396495	0.0107273	0.00878794
OXIDATION
Parameter	G	A	S	P	V	T	C	L	I	N	D	Q	K	E	M	H	F	R	Y	W	X
Fold_Change_POS_P1	-1.12696	-1.124	-1.0871	1.03477	-1.12381	-1.05238	-1.14	-1.36467	-1.08706	-1.00933	1.3859275053304905	-1.30133	1.531058617672791	1.6040955631399316	-1.52667	-1.68667	-1.608	1.0043668122270744	1.206896551724138	1.6544117647058822
Fold_Change_POS_P2	1.0416666666666665	1.0676156583629894	-1.53182	-1.208	1.271186440677966	-1.105	-1.52	-1.24061	1.0822510822510822	1.1889	-1.10353	-1.30133	1.3998250218722659	1.3993174061433447	-1.30857	1.383399209486166	-1.46182	1.3973799126637554	-2.9	1.4705882352941175
Fold_Change_POS_P3	1.4660493827160492	1.0676156583629894	-1.60476	-1.34222	1.1016949152542372	-1.105	-1.824	1.074743527112848	1.6233766233766234	1.1889	1.2260127931769724	-1.952	1.3123359580052494	1.023890784982935	-1.01778	1.0869565217391306	-1.608	-1.34706	-1.16	1.2867647058823528
Fold_Change_POS_P4	1.0802469135802468	-1.04074	-1.12333	-1.51	1.3559322033898304	-1.00455	-3.04	-1.27937	1.1363636363636362	-1.16462	1.439232409381663	-1.62667	1.4435695538057742	1.6040955631399316	-3.05333	-2.024	1.1194029850746268	-1.04091	-1.45	1.4705882352941175
Fold_Change_POS_P5	1.1959876543209877	1.0676156583629894	-1.29615	-1.61067	1.1016949152542372	-1.38125	-1.14	-1.36467	1.0822510822510822	-1.16462	1.5991471215351813	-1.77455	1.9247594050743657	1.5699658703071673	-1.145	-1.12444	-1.608	-1.04091	-2.32	1.2867647058823528
Fold_Change_POS_P6	1.7361111111111112	1.4946619217081851	-1.16207	-2.416	1.1864406779661016	-1.00455	-1.30286	-1.10649	1.352813852813853	-1.26167	1.119402985074627	-1.62667	1.0936132983377078	-1.01034	-1.832	-1.265	-1.46182	-1.43125	1.120689655172414	1.838235294117647
Fold_Change_POS_P7	1.0030864197530864	1.2811387900355873	-1.0871	-1.27158	1.0593220338983051	1.1764705882352942	1.3157894736842106	-1.10649	1.1904761904761905	1.3870541611624834	1.119402985074627	-1.39429	1.1373578302712162	-1.33182	-1.52667	1.2845849802371543	-1.005	-1.76154	-1.65714	2.5735294117647056
Fold_Change_POS_P8	2.6620370370370368	-100.101	-100.101	2.9387417218543046	-100.101	-100.101	-100.101	-100.101	-100.101	3.632760898282695	3.7846481876332625	-100.101	-100.101	-100.101	-100.101	-100.101	-100.101	1.1790393013100435	9.827586206896552	-100.101
Fold_Change_POS_P9	1.6975308641975309	1.03203	-1.53182	-1.09818	1.1440677966101693	1.0859728506787332	1.5350877192982457	-1.36467	1.1363636363636362	-1.8925	1.3326226012793179	-1.77455	1.3998250218722659	1.228668941979522	1.0917030567685588	-1.44571	1.0572139303482586	-2.54444	-2.32	2.5735294117647056
Fold_Change_POS_P10	-1.08	-1.22174	-2.10625	-1.09818	1.1864406779661016	1.2217194570135745	1.4254385964912282	-1.0235	-1.02667	1.453104359313078	1.9189765458422177	-3.904	1.2248468941382327	1.5358361774744027	1.2008733624454149	-3.37333	1.181592039800995	-1.90833	-1.45	1.2867647058823528
Fold_Change_POS_P11	-1.23429	-1.00357	-1.02121	-1.27158	1.1440677966101693	1.402714932126697	-1.14	1.0014655593551538	-1.232	-1.00933	1.279317697228145	-1.50154	1.7935258092738406	1.5699658703071673	-1.30857	-1.12444	-1.46182	-1.63571	-2.9	-100.101
Fold_Change_POS_P12	1.2731481481481481	1.6014234875444842	-1.348	-1.51	1.0169491525423728	-1.22778	-1.01333	-1.16971	1.2987012987012987	-1.00933	1.279317697228145	-1.77455	1.531058617672791	-1.465	-1.145	1.2845849802371543	-1.46182	-1.09048	1.0344827586206897	1.4705882352941175
Fold_Change_POS_P13	1.0030864197530864	1.2811387900355873	-1.60476	-1.09818	1.0593220338983051	1.0859728506787332	1.0964912280701753	-1.20412	-1.02667	-1.68222	1.119402985074627	-1.50154	1.7935258092738406	1.4675767918088738	-1.145	-1.68667	1.3059701492537312	-1.52667	-1.05455	-1.81333
Fold_Change_POS_P14	1.0802469135802468	1.4234875444839858	-1.46522	-1.42118	-1.18	-1.84167	-1.52	1.0014655593551538	-1.02667	1.1889	1.1727078891257998	-1.50154	2.099737532808399	1.1945392491467577	-1.832	1.0869565217391306	-2.01	1.222707423580786	1.0344827586206897	-2.72
Fold_Change_POS_P15	1.9675925925925928	-1.22174	-1.16207	-2.416	1.1016949152542372	-1.22778	-2.28	-1.13722	-1.232	1.1228533685601056	1.1727078891257998	1.0245901639344261	2.012248468941382	1.2969283276450512	1.0917030567685588	-2.53	-1.78667	-1.34706	-1.16	-2.72
Z-score_POS_P1	-0.561386	-0.695849	-0.58147	0.19420435866912075	-0.680166	-0.230649	-0.389438	-2.08207	-0.346011	-0.0347785	1.7905556329629566	-1.17227	2.3266741053739786	3.2804650743607895	-1.00264	-1.1781	-1.50691	0.021933984051179366	0.7410162335372682	1.367
Z-score_POS_P2	0.20763589936929833	0.4264880195835862	-2.5197	-0.961774	1.6742546077643359	-0.440329	-1.08486	-1.51112	0.3553622781637708	0.7104742664463903	-0.435273	-1.17227	1.7517134533046261	2.1684430152554373	-0.68535	1.1094682376666472	-1.25906	1.995992548657317	-2.34655	0.9830141418521745
Z-score_POS_P3	2.3224459855380832	0.4264880195835862	-2.73506	-1.42417	0.6278454779116261	-0.440329	-1.43258	0.5823706223335946	2.6932720029254233	0.7104742664463903	1.0486126911274778	-2.46903	1.368406351925058	0.12973590689562428	-0.0507666	0.2516319714295491	-1.50691	-1.29411	-0.494011	0.5990242426911688
Z-score_POS_P4	0.3998913617482792	-0.246914	-0.796829	-1.88656	2.197459172690691	-0.020968	-2.128	-1.70144	0.589153	-0.531614	2.0378699469081156	-1.95033	1.9433670039944106	3.2804650743607895	-1.95452	-1.46404	0.47586626402128696	-0.197406	-1.11152	0.9830141418521745
Z-score_POS_P5	0.9766577488852209	0.4264880195835862	-1.65827	-2.11775	0.6278454779116261	-1.27905	-0.389438	-2.08207	0.3553622781637708	-0.531614	2.7798128887435953	-2.20968	4.051556061582035	3.095128064509898	-0.368058	-0.320259	-1.50691	-0.197406	-2.03779	0.5990242426911688
Z-score_POS_P6	3.668234222190946	3.1200965643220218	-1.01219	-3.27373	1.151050042837981	-0.020968	-0.737151	-0.74985	1.5243171405445974	-0.780031	0.5539840632371578	-1.95033	0.41013859847613787	-0.0556011	-1.31993	-0.606204	-1.25906	-1.51344	0.43225946956340655	1.7509939401741859
Z-score_POS_P7	0.015380436990318474	1.773292291952804	-0.58147	-1.19297	0.3662431954484487	0.8177538747880204	1.0014123464997167	-0.74985	0.8229442231161018	1.4557269934880588	0.5539840632371578	-1.43162	0.6017921491659219	-1.35296	-1.00264	0.8235228155876144	-0.0198278	-2.17146	-1.42028	3.286953536818209
Z-score_POS_P8	8.282365319286475	-6.30753	-7.2576	10.829204952454278	-6.17381	-4.63394	-3.17114	-7.79159	-4.32046	9.90192	12.919699760495142	-5.06255	-4.3812	-5.43037	-2.90639	-2.89377	-3.98538	0.899293	31.61669263092343	-2.08891
Z-score_POS_P9	3.4759787598119662	0.20202064085538388	-2.5197	-0.499383	0.8894477603748029	0.3983929133582666	1.6968375871245198	-2.08207	0.589153	-1.7737	1.543241319017797	-2.20968	1.7517134533046261	1.2417579660009765	0.2665248636780062	-0.89215	0.22801925151019997	-3.04882	-2.03779	3.286953536818209
Z-score_POS_P10	-0.36913	-1.14478	-3.81186	-0.499383	1.151050042837981	1.0274343555028966	1.3491249668121184	-0.178898	-0.11222	1.7041445691686155	4.2636987724145525	-3.76579	0.985099	2.9097910546590056	0.5838163680565855	-2.03593	0.7237132765323739	-2.3908	-1.11152	0.5990242426911688
Z-score_POS_P11	-0.945897	-0.0224467	-0.150751	-1.19297	0.8894477603748029	1.8661562783624053	-0.389438	0.011419031810462133	-0.813593	-0.0347785	1.2959270050726373	-1.69097	3.476595409512683	3.095128064509898	-0.68535	-0.320259	-1.25906	-1.95212	-2.34655	-2.08891
Z-score_POS_P12	1.3611686736431816	3.7934987005066314	-1.87362	-1.88656	0.10464091298527127	-0.85969	-0.0417255	-1.13048	1.2905261680684323	-0.0347785	1.2959270050726373	-2.20968	2.3266741053739786	-1.72363	-0.368058	0.8235228155876144	-1.25906	-0.416746	0.12350270558954499	0.9830141418521745
Z-score_POS_P13	0.015380436990318474	1.773292291952804	-2.73506	-0.499383	0.3662431954484487	0.3983929133582666	0.30598710587491323	-1.3208	-0.11222	-1.52528	0.5539840632371578	-1.69097	3.476595409512683	2.539117034957221	-0.368058	-1.1781	1.219407301554548	-1.73278	-0.185254	-0.936935
Z-score_POS_P14	0.3998913617482792	2.6711618068656158	-2.30434	-1.65536	-0.941768	-2.11777	-1.08486	0.011419031810462133	-0.11222	0.7104742664463903	0.8012983771823181	-1.69097	4.8181702643411715	1.056420956150085	-1.31993	0.2516319714295491	-2.0026	1.1186331866101447	0.12350270558954499	-1.32093
Z-score_POS_P15	4.82177	-1.14478	-1.01219	-3.27373	0.6278454779116261	-0.85969	-1.78029	-0.940167	-0.813593	0.4620566907658343	0.8012983771823181	0.12448885168094287	4.434863162961603	1.6124319857027607	0.2665248636780062	-1.74999	-1.75476	-1.29411	-0.494011	-1.32093
FREQ_POS_P1	0.056511056511056514	0.0614251	0.0761671	0.0614251	0.051597051597051594	0.051597051597051594	0.019656019656019656	0.0737101	0.041769	0.036855036855036855	0.0638821	0.036855036855036855	0.0859951	0.11547911547911548	0.014742014742014743	0.014742014742014743	0.02457	0.056511056511056514	0.034398	0.022113022113022112
FREQ_POS_P2	0.0663391	0.0737101	0.0540541	0.04914	0.0737101	0.04914	0.014742014742014743	0.0810811	0.04914	0.044226044226044224	0.041769	0.036855036855036855	0.0786241	0.10073710073710074	0.017199	0.034398	0.027027	0.0786241	0.00982801	0.019656019656019656
FREQ_POS_P3	0.0933661	0.0737101	0.051597051597051594	0.044226044226044224	0.0638821	0.04914	0.012285012285012284	0.10810810810810811	0.0737101	0.044226044226044224	0.056511056511056514	0.02457	0.0737101	0.0737101	0.022113022113022112	0.027027	0.02457	0.041769	0.02457	0.017199
FREQ_POS_P4	0.0687961	0.0663391	0.0737101	0.039312	0.0786241	0.0540541	0.00737101	0.0786241	0.051597051597051594	0.031941	0.0663391	0.029484029484029485	0.0810811	0.11547911547911548	0.00737101	0.012285012285012284	0.044226044226044224	0.0540541	0.019656019656019656	0.019656019656019656
FREQ_POS_P5	0.0761671	0.0737101	0.0638821	0.036855036855036855	0.0638821	0.039312	0.019656019656019656	0.0737101	0.04914	0.031941	0.0737101	0.027027	0.10810810810810811	0.11302211302211303	0.019656019656019656	0.022113022113022112	0.02457	0.0540541	0.012285012285012284	0.017199
FREQ_POS_P6	0.11056511056511056	0.10319410319410319	0.0712531	0.02457	0.0687961	0.0540541	0.017199	0.0909091	0.0614251	0.029484029484029485	0.051597051597051594	0.029484029484029485	0.0614251	0.0712531	0.012285012285012284	0.019656019656019656	0.027027	0.039312	0.031941	0.02457
FREQ_POS_P7	0.0638821	0.0884521	0.0761671	0.046683	0.0614251	0.0638821	0.029484029484029485	0.0909091	0.0540541	0.051597051597051594	0.051597051597051594	0.034398	0.0638821	0.0540541	0.014742014742014743	0.031941	0.039312	0.031941	0.017199	0.034398
FREQ_POS_P8	0.16953316953316952	0	0	0.17444717444717445	0	0	0	0	0	0.13513513513513514	0.17444717444717445	0	0	0	0	0	0	0.0663391	0.2800982800982801	0
FREQ_POS_P9	0.10810810810810811	0.0712531	0.0540541	0.0540541	0.0663391	0.0589681	0.034398	0.0737101	0.051597051597051594	0.019656019656019656	0.0614251	0.027027	0.0786241	0.0884521	0.02457	0.017199	0.041769	0.022113022113022112	0.012285012285012284	0.034398
FREQ_POS_P10	0.0589681	0.056511056511056514	0.039312	0.0540541	0.0687961	0.0663391	0.031941	0.0982801	0.044226044226044224	0.0540541	0.0884521	0.012285012285012284	0.0687961	0.11056511056511056	0.027027	0.00737101	0.046683	0.029484029484029485	0.019656019656019656	0.017199
FREQ_POS_P11	0.051597051597051594	0.0687961	0.0810811	0.046683	0.0663391	0.0761671	0.019656019656019656	0.10073710073710074	0.036855036855036855	0.036855036855036855	0.0589681	0.031941	0.10073710073710074	0.11302211302211303	0.017199	0.022113022113022112	0.027027	0.034398	0.00982801	0
FREQ_POS_P12	0.0810811	0.11056511056511056	0.0614251	0.039312	0.0589681	0.044226044226044224	0.022113022113022112	0.0859951	0.0589681	0.036855036855036855	0.0589681	0.027027	0.0859951	0.04914	0.019656019656019656	0.031941	0.027027	0.051597051597051594	0.029484029484029485	0.019656019656019656
FREQ_POS_P13	0.0638821	0.0884521	0.051597051597051594	0.0540541	0.0614251	0.0589681	0.02457	0.0835381	0.044226044226044224	0.022113022113022112	0.051597051597051594	0.031941	0.10073710073710074	0.10565110565110565	0.019656019656019656	0.014742014742014743	0.051597051597051594	0.036855036855036855	0.027027	0.00737101
FREQ_POS_P14	0.0687961	0.0982801	0.056511056511056514	0.041769	0.04914	0.029484029484029485	0.014742014742014743	0.10073710073710074	0.044226044226044224	0.044226044226044224	0.0540541	0.031941	0.11793611793611794	0.0859951	0.012285012285012284	0.027027	0.019656019656019656	0.0687961	0.029484029484029485	0.004914
FREQ_POS_P15	0.12530712530712532	0.056511056511056514	0.0712531	0.02457	0.0638821	0.044226044226044224	0.00982801	0.0884521	0.036855036855036855	0.041769	0.0540541	0.04914	0.11302211302211303	0.0933661	0.02457	0.00982801	0.022113022113022112	0.041769	0.02457	0.004914
FREQ_REF	0.0636855	0.0690418	0.082801	0.0593612	0.057985257985257985	0.054299754299754296	0.022407862407862408	0.1005896805896806	0.0454054	0.037199	0.0460934	0.0479607	0.0561671	0.0719902	0.022506142506142506	0.024864864864864864	0.0395086	0.0562654	0.0285012	0.013366093366093366	0
SD_REF	0.012779883736978725	0.010945922168840069	0.011408861328989125	0.010627372516383354	0.00939213	0.011717840633642403	0.00706619	0.012910039123025678	0.010509398335527886	0.00989061	0.00993474	0.00947363	0.012820020543107139	0.013256944519495445	0.00774368	0.00859256	0.00991338	0.011201806526664056	0.00795773	0.00639861
PHOSPHORYLATION
Parameter	G	A	S	P	V	T	C	L	I	N	D	Q	K	E	M	H	F	R	Y	W	X
Fold_Change_POS_P1	-1.304	1.2295081967213115	-1.0425	-1.675	1.41643	-2.72	-100.101	-1.16889	-2.12	1.4204545454545454	1.5695067264573992	1.502145922746781	-1.232	1.8895348837209303	-2.24	-2.6	1.3736263736263736	1.0135135135135136	1.3157894736842106	-100.101
Fold_Change_POS_P2	1.2269938650306749	1.5027322404371584	-1.19143	-1.11667	-1.17667	1.1029411764705883	-2.52	-1.50286	2.5943396226415096	-1.76	-1.115	-4.66	1.1363636363636365	1.1627906976744184	-1.12	1.153846153846154	-1.21333	1.1824324324324325	-1.52	-1.22
Fold_Change_POS_P3	1.5337423312883436	-2.44	-2.085	1.1940298507462686	1.13314	1.286764705882353	-100.101	1.140684410646388	1.4150943396226416	1.1363636363636362	-2.23	-1.55333	1.7857142857142858	1.4534883720930232	1.7857142857142856	-2.6	-1.82	-1.48	-1.52	1.6393442622950818
Fold_Change_POS_P4	1.0736196319018405	1.639344262295082	-4.17	1.1940298507462686	-1.765	-1.36	-100.101	-1.50286	1.8867924528301887	1.4204545454545454	1.345291479820628	1.2875536480686696	1.1363636363636365	1.744186046511628	-2.24	-1.3	1.3736263736263736	1.0135135135135136	-3.04	-100.101
Fold_Change_POS_P5	-1.63	1.366120218579235	-2.78	-3.35	1.41643	1.1029411764705883	-100.101	1.0456273764258555	-4.24	1.7045454545454546	1.345291479820628	1.502145922746781	-1.02667	1.308139534883721	-2.24	1.5384615384615383	1.0989010989010988	2.027027027027027	-100.101	-1.22
Fold_Change_POS_P6	-2.17333	1.2295081967213115	-1.19143	-1.34	-1.412	-1.36	1.5873015873015872	-1.052	1.4150943396226416	1.4204545454545454	1.7937219730941703	-1.165	1.1363636363636365	1.4534883720930232	1.7857142857142856	-1.3	1.0989010989010988	-1.48	-3.04	-1.22
Fold_Change_POS_P7	1.0736196319018405	1.0928961748633879	-1.0425	-1.11667	1.274787535410765	-2.72	1.1904761904761907	-1.75333	-1.41333	1.4204545454545454	1.345291479820628	-1.55333	-1.02667	1.308139534883721	1.7857142857142856	-1.3	1.0989010989010988	1.351351351351351	-3.04	2.459016393442623
Fold_Change_POS_P8	-100.101	-100.101	6.834532374100719	-100.101	-100.101	6.0661764705882355	-100.101	-100.101	-100.101	-100.101	-100.101	-100.101	-100.101	-100.101	-100.101	-100.101	-100.101	-100.101	4.276315789473685	-100.101
Fold_Change_POS_P9	-1.304	-1.83	-1.19143	1.9402985074626864	-1.17667	1.286764705882353	-100.101	1.140684410646388	1.4150943396226416	3.1249999999999996	-1.48667	-1.55333	-3.08	1.308139534883721	-1.12	-1.3	1.3736263736263736	-2.96	-1.01333	-1.22
Fold_Change_POS_P10	-1.304	1.366120218579235	-1.19143	-1.11667	1.274787535410765	-1.088	-2.52	1.4258555133079849	1.179245283018868	-3.52	1.7937219730941703	-4.66	-1.232	1.5988372093023255	2.678571428571429	-100.101	-1.82	-1.184	-100.101	-1.22
Fold_Change_POS_P11	1.2269938650306749	1.366120218579235	1.079136690647482	-1.11667	-2.35333	1.286764705882353	-1.26	-1.50286	1.179245283018868	1.4204545454545454	1.345291479820628	-100.101	1.7857142857142858	1.5988372093023255	1.3392857142857144	-2.6	-1.82	-1.184	-1.52	-100.101
Fold_Change_POS_P12	-3.26	-1.04571	-1.19143	1.044776119402985	-1.00857	-1.81333	-1.26	-1.16889	1.179245283018868	-1.17333	1.1210762331838566	-1.165	2.435064935064935	1.4534883720930232	1.3392857142857144	1.153846153846154	-1.82	1.0135135135135136	-1.52	-1.22
Fold_Change_POS_P13	-1.63	2.0491803278688523	-4.17	1.044776119402985	-1.765	-2.72	-100.101	1.4258555133079849	-1.06	1.1363636363636362	1.5695067264573992	-4.66	1.9480519480519483	2.0348837209302326	1.3392857142857144	1.153846153846154	-1.82	-1.97333	-3.04	-100.101
Fold_Change_POS_P14	-1.08667	-1.464	1.4388489208633093	1.1940298507462686	-7.06	1.1029411764705883	-100.101	-2.63	1.179245283018868	1.1363636363636362	2.2421524663677133	1.0729613733905579	2.1103896103896105	1.8895348837209303	-1.12	-2.6	-1.82	-1.48	-1.52	-100.101
Fold_Change_POS_P15	-1.304	-1.464	-1.39	-2.23333	-3.53	-1.088	-100.101	1.2357414448669202	-1.06	-1.17333	2.0179372197309418	1.2875536480686696	2.435064935064935	1.1627906976744184	-100.101	-100.101	1.0989010989010988	1.351351351351351	1.3157894736842106	2.459016393442623
Z-score_POS_P1	-0.609765	0.5918	-0.12254	-1.17552	1.1349226355674265	-1.63722	-1.60709	-0.467278	-1.2277	0.8618980317034398	1.4126245583704293	1.378369941764651	-0.625133	2.2664446077225464	-0.909312	-1.00579	0.7269081939200163	0.0327895	0.6136538497922992	-1.13534
Z-score_POS_P2	0.5937182106986331	1.2963231883878439	-0.482954	-0.304766	-0.40919	0.2665248636780065	-0.969358	-1.08212	3.7050248874171663	-0.885193	-0.25583	-2.15591	0.4526828513088742	0.41477417657667487	-0.175996	0.251447	-0.342074	0.4426581553043923	-0.664792	-0.204734
Z-score_POS_P3	1.3960401170481376	-1.52177	-1.56419	0.5659930763497214	0.36286642089570764	0.7424621202458748	-1.60709	0.45498151363582634	0.9646218641796174	0.27953449676868297	-1.36813	-0.977818	2.608315476589227	1.1554423490350236	1.290636230252773	-1.00579	-0.876566	-0.786948	-0.664792	0.7258738836849736
Z-score_POS_P4	0.19255725752388114	1.6485849243628017	-2.28502	0.5659930763497214	-1.18125	-0.68535	-1.60709	-1.08212	2.0607830734746364	0.8618980317034398	0.8564731574371897	0.7893229581045439	0.4526828513088742	1.8961105214933722	-0.909312	-0.377171	0.7269081939200163	0.0327895	-1.30401	-1.13534
Z-score_POS_P5	-1.01093	0.9440614524128863	-1.92461	-2.04628	1.1349226355674265	0.2665248636780065	-1.60709	0.1475615719899977	-1.77578	1.4442615666381966	0.8564731574371897	1.378369941764651	-0.0862253	0.7851082628058494	-0.909312	0.880066	0.1924168748611807	2.492001466898802	-1.94324	-0.204734
Z-score_POS_P6	-1.41209	0.5918	-0.482954	-0.740145	-0.795218	-0.68535	0.9438484696173096	-0.159858	0.9646218641796174	0.8618980317034398	1.9687759593036689	-0.388771	0.4526828513088742	1.1554423490350236	1.290636230252773	-0.377171	0.1924168748611807	-0.786948	-1.30401	-0.204734
Z-score_POS_P7	0.19255725752388114	0.23953798046297095	-0.12254	-0.304766	0.7488945282315673	-1.63722	0.30611301717318173	-1.38954	-0.67962	0.8618980317034398	0.8564731574371897	-0.977818	-0.0862253	0.7851082628058494	1.290636230252773	-0.377171	0.1924168748611807	0.852527	-1.30401	1.6564814268708374
Z-score_POS_P8	-2.61557	-2.57856	17.537706157516077	-2.91704	-2.72536	13.116830791010456	-1.60709	-3.23406	-2.32386	-2.04992	-2.48044	-2.74496	-3.31967	-2.5479	-1.64263	-1.63441	-1.94555	-2.42642	6.366658691595105	-1.13534
Z-score_POS_P9	-0.609765	-1.16951	-0.482954	2.742889523848652	-0.40919	0.7424621202458748	-1.60709	0.45498151363582634	0.9646218641796174	4.356079241311979	-0.811981	-0.977818	-2.24186	0.7851082628058494	-0.175996	-0.377171	0.7269081939200163	-1.60669	-0.0255689	-0.204734
Z-score_POS_P10	-0.609765	0.9440614524128863	-0.482954	-0.304766	0.7488945282315673	-0.209412	-0.969358	1.3772413385733109	0.4165412595321075	-1.46756	1.9687759593036689	-2.15591	-0.625133	1.5257764352641976	2.75727	-1.63441	-0.876566	-0.377079	-1.94324	-0.204734
Z-score_POS_P11	0.5937182106986331	0.9440614524128863	0.23787270990465698	-0.304766	-1.56727	0.7424621202458748	-0.331622	-1.08212	0.4165412595321075	0.8618980317034398	0.8564731574371897	-2.74496	2.608315476589227	1.5257764352641976	0.5573201903364249	-1.00579	-0.876566	-0.377079	-0.664792	-1.13534
Z-score_POS_P12	-1.81325	-0.112724	-0.482954	0.13061378684993552	-0.0231617	-1.16129	-0.331622	-0.467278	0.4165412595321075	-0.302829	0.30032175650394966	-0.388771	4.76395	1.1554423490350236	0.5573201903364249	0.251447	-0.876566	0.0327895	-0.664792	-0.204734
Z-score_POS_P13	-1.01093	2.705370132287674	-2.28502	0.13061378684993552	-1.18125	-1.63722	-1.60709	1.3772413385733109	-0.131539	0.27953449676868297	1.4126245583704293	-2.15591	3.1472236329093155	2.6367786939517206	0.5573201903364249	0.251447	-0.876566	-1.19682	-1.30401	-1.13534
Z-score_POS_P14	-0.208604	-0.817247	1.3191123003803706	0.5659930763497214	-2.33933	0.2665248636780065	-1.60709	-2.00438	0.4165412595321075	0.27953449676868297	3.081078761170149	0.20027597444443634	3.686131789229404	2.2664446077225464	-0.175996	-1.00579	-0.876566	-0.786948	-0.664792	-1.13534
Z-score_POS_P15	-0.609765	-0.817247	-0.843367	-1.6109	-1.9533	-0.209412	-1.60709	0.7624014552816545	-0.131539	-0.302829	2.5249273602369096	0.7893229581045439	4.76395	0.41477417657667487	-1.64263	-1.63441	0.1924168748611807	0.852527	0.6136538497922992	1.6564814268708374
FREQ_POS_P1	0.0485437	0.0873786	0.0776699	0.038834951456310676	0.0970874	0.019417475728155338	0	0.0873786	0.019417475728155338	0.0485437	0.0679612	0.0679612	0.0485437	0.1262135922330097	0.00970874	0.00970874	0.0485437	0.0582524	0.038834951456310676	0
FREQ_POS_P2	0.0776699	0.10679611650485436	0.0679612	0.0582524	0.0582524	0.0582524	0.00970874	0.0679612	0.10679611650485436	0.019417475728155338	0.038834951456310676	0.00970874	0.0679612	0.0776699	0.019417475728155338	0.0291262	0.0291262	0.0679612	0.019417475728155338	0.00970874
FREQ_POS_P3	0.0970874	0.0291262	0.038834951456310676	0.0776699	0.0776699	0.0679612	0	0.11650485436893204	0.0582524	0.038834951456310676	0.019417475728155338	0.0291262	0.10679611650485436	0.0970874	0.038834951456310676	0.00970874	0.019417475728155338	0.038834951456310676	0.019417475728155338	0.019417475728155338
FREQ_POS_P4	0.0679612	0.11650485436893204	0.019417475728155338	0.0776699	0.038834951456310676	0.038834951456310676	0	0.0679612	0.0776699	0.0485437	0.0582524	0.0582524	0.0679612	0.11650485436893204	0.00970874	0.019417475728155338	0.0485437	0.0582524	0.00970874	0
FREQ_POS_P5	0.038834951456310676	0.0970874	0.0291262	0.019417475728155338	0.0970874	0.0582524	0	0.10679611650485436	0.00970874	0.0582524	0.0582524	0.0679612	0.0582524	0.0873786	0.00970874	0.038834951456310676	0.038834951456310676	0.11650485436893204	0	0.00970874
FREQ_POS_P6	0.0291262	0.0873786	0.0679612	0.0485437	0.0485437	0.038834951456310676	0.038834951456310676	0.0970874	0.0582524	0.0485437	0.0776699	0.038834951456310676	0.0679612	0.0970874	0.038834951456310676	0.019417475728155338	0.038834951456310676	0.038834951456310676	0.00970874	0.00970874
FREQ_POS_P7	0.0679612	0.0776699	0.0776699	0.0582524	0.0873786	0.019417475728155338	0.0291262	0.0582524	0.0291262	0.0485437	0.0582524	0.0291262	0.0582524	0.0873786	0.038834951456310676	0.019417475728155338	0.038834951456310676	0.0776699	0.00970874	0.0291262
FREQ_POS_P8	0	0	0.5533980582524272	0	0	0.32038834951456313	0	0	0	0	0	0	0	0	0	0	0	0	0.1262135922330097	0
FREQ_POS_P9	0.0485437	0.038834951456310676	0.0679612	0.1262135922330097	0.0582524	0.0679612	0	0.11650485436893204	0.0582524	0.10679611650485436	0.0291262	0.0291262	0.019417475728155338	0.0873786	0.019417475728155338	0.019417475728155338	0.0485437	0.019417475728155338	0.0291262	0.00970874
FREQ_POS_P10	0.0485437	0.0970874	0.0679612	0.0582524	0.0873786	0.0485437	0.00970874	0.14563106796116504	0.0485437	0.00970874	0.0776699	0.00970874	0.0485437	0.10679611650485436	0.0582524	0	0.019417475728155338	0.0485437	0	0.00970874
FREQ_POS_P11	0.0776699	0.0970874	0.0873786	0.0582524	0.0291262	0.0679612	0.019417475728155338	0.0679612	0.0485437	0.0485437	0.0582524	0	0.10679611650485436	0.10679611650485436	0.0291262	0.00970874	0.019417475728155338	0.0485437	0.019417475728155338	0
FREQ_POS_P12	0.019417475728155338	0.0679612	0.0679612	0.0679612	0.0679612	0.0291262	0.019417475728155338	0.0873786	0.0485437	0.0291262	0.0485437	0.038834951456310676	0.14563106796116504	0.0970874	0.0291262	0.0291262	0.019417475728155338	0.0582524	0.019417475728155338	0.00970874
FREQ_POS_P13	0.038834951456310676	0.14563106796116504	0.019417475728155338	0.0679612	0.038834951456310676	0.019417475728155338	0	0.14563106796116504	0.038834951456310676	0.038834951456310676	0.0679612	0.00970874	0.11650485436893204	0.13592233009708737	0.0291262	0.0291262	0.019417475728155338	0.0291262	0.00970874	0
FREQ_POS_P14	0.0582524	0.0485437	0.11650485436893204	0.0776699	0.00970874	0.0582524	0	0.038834951456310676	0.0485437	0.038834951456310676	0.0970874	0.0485437	0.1262135922330097	0.1262135922330097	0.019417475728155338	0.00970874	0.019417475728155338	0.038834951456310676	0.019417475728155338	0
FREQ_POS_P15	0.0485437	0.0485437	0.0582524	0.0291262	0.019417475728155338	0.0485437	0	0.1262135922330097	0.038834951456310676	0.0291262	0.0873786	0.0582524	0.14563106796116504	0.0776699	0	0	0.038834951456310676	0.0776699	0.038834951456310676	0.0291262
FREQ_REF	0.063301	0.071068	0.0809709	0.0650485	0.0685437	0.0528155	0.024466019417475726	0.10213592233009708	0.041165	0.0341748	0.043300970873786405	0.045242718446601944	0.0598058	0.0667961	0.0217476	0.0252427	0.035339805825242716	0.0574757	0.029514563106796114	0.011844660194174758	0
SD_REF	0.0242016	0.027561148068514223	0.026937797920827455	0.0222995	0.025150339261774776	0.020399197016199987	0.0152238	0.031581353545577374	0.0177141	0.016671266797577494	0.017457	0.016482111161577252	0.018015570464498774	0.026216160556362077	0.013239500209466543	0.015444561339334318	0.0181644	0.0236874	0.0151883	0.010432687694364208
UBIQUITINATION
Parameter	G	A	S	P	V	T	C	L	I	N	D	Q	K	E	M	H	F	R	Y	W	X
Fold_Change_POS_P1	1.818181818181818	1.6666666666666665	-1.61	-2.02	1	1.7241379310344829	-100.101	-1.20667	3.2608695652173916	-1.26	1.829268292682927	-1.64	-100.101	1.6666666666666665	-100.101	-100.101	-100.101	-1.8	-100.101	-100.101
Fold_Change_POS_P2	-1.1	-1.2	-1.61	-100.101	1.5	3.4482758620689657	-100.101	-1.20667	-1.84	-1.26	-1.64	-100.101	2.8735632183908044	1.25	2.3255813953488373	-100.101	-100.101	1.6666666666666667	-100.101	2.9411764705882355
Fold_Change_POS_P3	-2.2	1.6666666666666665	-100.101	-1.01	-2	-1.74	1.0638297872340425	-1.20667	-100.101	4.761904761904763	-1.64	1.829268292682927	1.7241379310344829	1.6666666666666665	1.1627906976744187	1.0869565217391304	-1.4	-1.8	-100.101	2.9411764705882355
Fold_Change_POS_P4	1.818181818181818	-1.2	-3.22	-100.101	1	-1.74	-100.101	2.2099447513812156	-1.84	-1.26	-1.64	1.2195121951219512	1.7241379310344829	-100.101	-100.101	1.0869565217391304	1.4285714285714286	1.1111111111111112	3.9215686274509807	-100.101
Fold_Change_POS_P5	-100.101	1.25	-1.07333	-100.101	1	-1.74	-100.101	1.6574585635359116	3.2608695652173916	1.5873015873015874	-1.64	1.2195121951219512	-1.74	1.25	3.488372093023256	-100.101	-100.101	1.1111111111111112	-100.101	-100.101
Fold_Change_POS_P6	1.3636363636363635	1.6666666666666665	-3.22	-2.02	3	1.149425287356322	-100.101	1.1049723756906078	-1.84	1.5873015873015874	1.2195121951219512	2.4390243902439024	-1.74	-1.2	-100.101	-100.101	-1.4	-100.101	-1.02	-100.101
Fold_Change_POS_P7	1.3636363636363635	-2.4	-100.101	-1.01	1.5	2.298850574712644	-100.101	-1.20667	-1.84	-1.26	2.4390243902439024	1.829268292682927	1.7241379310344829	2.083333333333333	-100.101	1.0869565217391304	-100.101	-100.101	-1.02	-100.101
Fold_Change_POS_P8	-100.101	-100.101	-100.101	-100.101	-100.101	-100.101	-100.101	-100.101	-100.101	-100.101	-100.101	-100.101	20.114942528735632	-100.101	-100.101	-100.101	-100.101	-100.101	-100.101	-100.101
Fold_Change_POS_P9	-1.1	-2.4	-3.22	-1.01	1	-1.74	-100.101	-1.20667	-1.84	2.3809523809523814	4.2682926829268295	1.829268292682927	1.7241379310344829	-100.101	1.1627906976744187	-100.101	-1.4	2.2222222222222223	-100.101	-100.101
Fold_Change_POS_P10	-1.1	1.25	-3.22	2.4752475247524752	1.5	-100.101	1.0638297872340425	-3.62	2.717391304347826	-100.101	1.829268292682927	1.829268292682927	-100.101	2.9166666666666665	-100.101	-100.101	-100.101	-1.8	-100.101	-100.101
Fold_Change_POS_P11	-100.101	-2.4	1.5527950310559007	-100.101	1.5	1.149425287356322	1.0638297872340425	-1.20667	1.0869565217391304	-1.26	1.2195121951219512	1.2195121951219512	1.7241379310344829	-2.4	1.1627906976744187	1.0869565217391304	2.142857142857143	1.1111111111111112	1.9607843137254903	-100.101
Fold_Change_POS_P12	-1.1	-1.2	-1.61	-1.01	2	1.7241379310344829	-100.101	-3.62	-1.84	2.3809523809523814	1.2195121951219512	1.829268292682927	2.298850574712644	1.25	-100.101	-100.101	1.4285714285714286	-1.8	-100.101	-100.101
Fold_Change_POS_P13	1.3636363636363635	-100.101	1.2422360248447204	-2.02	1.5	1.149425287356322	1.0638297872340425	1.1049723756906078	-1.84	-100.101	-100.101	-1.64	1.149425287356322	1.6666666666666665	-100.101	-100.101	1.4285714285714286	2.7777777777777777	1.9607843137254903	-100.101
Fold_Change_POS_P14	-2.2	-1.2	-1.07333	-1.01	-2	1.149425287356322	1.0638297872340425	1.3812154696132597	-100.101	-1.26	1.829268292682927	2.4390243902439024	2.8735632183908044	-2.4	-100.101	1.0869565217391304	-1.4	-1.8	-1.02	-100.101
Fold_Change_POS_P15	-2.2	2.083333333333333	-1.61	-2.02	-100.101	1.7241379310344829	-100.101	-1.20667	2.1739130434782608	-100.101	1.2195121951219512	-1.64	1.149425287356322	1.6666666666666665	1.1627906976744187	2.1739130434782608	1.4285714285714286	1.1111111111111112	-100.101	-100.101
Z-score_POS_P1	1.2475859041506094	1.1313708498984758	-0.642669	-0.703593	0	0.8836805912045553	-0.923015	-0.349977	3.057312626119084	-0.231852	1.141779041056582	-0.537308	-1.36501	1.0583005244258359	-0.928685	-1.02235	-1.26517	-0.571548	-0.98094	-0.654578
Z-score_POS_P2	-0.138621	-0.282843	-0.642669	-1.39339	0.8890008890013336	2.9876819988344487	-0.923015	-0.349977	-0.617342	-0.231852	-0.537308	-1.37685	2.5574346996854067	0.39686269665968843	1.2310476609968772	-1.02235	-1.26517	0.8573214099741124	-0.98094	1.270650898754372
Z-score_POS_P3	-0.831724	1.1313708498984758	-1.69622	-0.0137959	-0.889001	-0.518987	0.0589158	-0.349977	-1.35227	4.226837333770234	-0.537308	1.1417790410565818	0.9884563563201266	1.0583005244258359	0.15118129170137087	0.0889001	-0.361478	-0.571548	-0.98094	1.270650898754372
Z-score_POS_P4	1.2475859041506094	-0.282843	-1.16945	-1.39339	0	-0.518987	-0.923015	2.4724198530528345	-0.617342	-0.231852	-0.537308	0.30223562851497754	0.9884563563201266	-1.58745	-0.928685	0.0889001	0.5422176684690385	0.14288690166235204	2.865882147472434	-0.654578
Z-score_POS_P5	-1.52483	0.4242640687119284	-0.115891	-1.39339	0	-0.518987	-0.923015	1.3434610160424079	3.057312626119084	0.6598859972552688	-0.537308	0.30223562851497754	-0.580522	0.39686269665968843	2.3109140302923836	-1.02235	-1.26517	0.14288690166235204	-0.98094	-0.654578
Z-score_POS_P6	0.5544826240669376	1.1313708498984758	-1.16945	-0.703593	3.5560035560053342	0.18234678866125748	-0.923015	0.21450217903198107	-0.617342	0.6598859972552688	0.3022356285149776	1.9813224535981855	-0.580522	-0.264575	-0.928685	-1.02235	-0.361478	-1.28598	-0.0192341	-0.654578
Z-score_POS_P7	0.5544826240669376	-0.989949	-1.69622	-0.0137959	0.8890008890013336	1.585014393747853	-0.923015	-0.349977	-0.617342	-0.231852	1.981322453598186	1.1417790410565818	0.9884563563201266	1.7197383521919831	-0.928685	0.0889001	-1.26517	-1.28598	-0.0192341	-0.654578
Z-score_POS_P8	-1.52483	-1.69706	-1.69622	-1.39339	-1.778	-1.22032	-0.923015	-2.04342	-1.35227	-1.12359	-1.37685	-1.37685	26.09210985016461	-1.58745	-0.928685	-1.02235	-1.26517	-1.28598	-0.98094	-0.654578
Z-score_POS_P9	-0.138621	-0.989949	-1.16945	-0.0137959	0	-0.518987	-0.923015	-0.349977	-0.617342	1.5516238313840103	4.49995	1.1417790410565818	0.9884563563201266	-1.58745	0.15118129170137087	-1.02235	-0.361478	1.571755918285873	-0.98094	-0.654578
Z-score_POS_P10	-0.138621	0.4242640687119284	-1.16945	2.0555964564111364	0.8890008890013336	-1.22032	0.0589158	-1.47894	2.3223817063789194	-1.12359	1.141779041056582	1.1417790410565818	-1.36501	3.042614007724279	-0.928685	-1.02235	-1.26517	-0.571548	-0.98094	-0.654578
Z-score_POS_P11	-1.52483	-0.989949	0.9376640944470346	-1.39339	0.8890008890013336	0.18234678866125748	0.0589158	-0.349977	0.11758894715842637	-0.231852	0.3022356285149776	0.30223562851497754	0.9884563563201266	-0.926013	0.15118129170137087	0.0889001	1.4459137825841029	0.14288690166235204	0.9424713102426125	-0.654578
Z-score_POS_P12	-0.138621	-0.282843	-0.642669	-0.0137959	1.778001778002667	0.8836805912045553	-0.923015	-1.47894	-0.617342	1.5516238313840103	0.3022356285149776	1.1417790410565818	1.7729455280027666	0.39686269665968843	-0.928685	-1.02235	0.5422176684690385	-0.571548	-0.98094	-0.654578
Z-score_POS_P13	0.5544826240669376	-1.69706	0.41088651329701514	-0.703593	0.8890008890013336	0.18234678866125748	0.0589158	0.21450217903198107	-0.617342	-1.12359	-1.37685	-0.537308	0.20396718463748648	1.0583005244258359	-0.928685	-1.02235	0.5422176684690385	2.2861904265976327	0.9424713102426125	-0.654578
Z-score_POS_P14	-0.831724	-0.282843	-0.115891	-0.0137959	-0.889001	0.18234678866125748	0.0589158	0.7789815975371943	-1.35227	-0.231852	1.141779041056582	1.9813224535981855	2.5574346996854067	-0.926013	-0.928685	0.0889001	-0.361478	-0.571548	-0.0192341	-0.654578
Z-score_POS_P15	-0.831724	1.838477631085023	-0.642669	-0.703593	-1.778	0.8836805912045553	-0.923015	-0.349977	1.5874507866387553	-1.12359	0.3022356285149776	-0.537308	0.20396718463748648	1.0583005244258359	0.15118129170137087	1.2001512001518004	0.5422176684690385	0.14288690166235204	-0.98094	-0.654578
FREQ_POS_P1	0.11428571428571428	0.11428571428571428	0.0571429	0.0285714	0.0571429	0.0857143	0	0.0857143	0.17142857142857143	0.0285714	0.0857143	0.0285714	0	0.11428571428571428	0	0	0	0.0285714	0	0
FREQ_POS_P2	0.0571429	0.0571429	0.0571429	0	0.0857143	0.17142857142857143	0	0.0857143	0.0285714	0.0285714	0.0285714	0	0.14285714285714285	0.0857143	0.0571429	0	0	0.0857143	0	0.0285714
FREQ_POS_P3	0.0285714	0.11428571428571428	0	0.0571429	0.0285714	0.0285714	0.0285714	0.0857143	0	0.17142857142857143	0.0285714	0.0857143	0.0857143	0.11428571428571428	0.0285714	0.0285714	0.0285714	0.0285714	0	0.0285714
FREQ_POS_P4	0.11428571428571428	0.0571429	0.0285714	0	0.0571429	0.0285714	0	0.22857142857142856	0.0285714	0.0285714	0.0285714	0.0571429	0.0857143	0	0	0.0285714	0.0571429	0.0571429	0.11428571428571428	0
FREQ_POS_P5	0	0.0857143	0.0857143	0	0.0571429	0.0285714	0	0.17142857142857143	0.17142857142857143	0.0571429	0.0285714	0.0571429	0.0285714	0.0857143	0.0857143	0	0	0.0571429	0	0
FREQ_POS_P6	0.0857143	0.11428571428571428	0.0285714	0.0285714	0.17142857142857143	0.0571429	0	0.11428571428571428	0.0285714	0.0571429	0.0571429	0.11428571428571428	0.0285714	0.0571429	0	0	0.0285714	0	0.0285714	0
FREQ_POS_P7	0.0857143	0.0285714	0	0.0571429	0.0857143	0.11428571428571428	0	0.0857143	0.0285714	0.0285714	0.11428571428571428	0.0857143	0.0857143	0.14285714285714285	0	0.0285714	0	0	0.0285714	0
FREQ_POS_P8	0	0	0	0	0	0	0	0	0	0	0	0	1	0	0	0	0	0	0	0
FREQ_POS_P9	0.0571429	0.0285714	0.0285714	0.0571429	0.0571429	0.0285714	0	0.0857143	0.0285714	0.0857143	0.2	0.0857143	0.0857143	0	0.0285714	0	0.0285714	0.11428571428571428	0	0
FREQ_POS_P10	0.0571429	0.0857143	0.0285714	0.14285714285714285	0.0857143	0	0.0285714	0.0285714	0.14285714285714285	0	0.0857143	0.0857143	0	0.2	0	0	0	0.0285714	0	0
FREQ_POS_P11	0	0.0285714	0.14285714285714285	0	0.0857143	0.0571429	0.0285714	0.0857143	0.0571429	0.0285714	0.0571429	0.0571429	0.0857143	0.0285714	0.0285714	0.0285714	0.0857143	0.0571429	0.0571429	0
FREQ_POS_P12	0.0571429	0.0571429	0.0571429	0.0571429	0.11428571428571428	0.0857143	0	0.0285714	0.0285714	0.0857143	0.0571429	0.0857143	0.11428571428571428	0.0857143	0	0	0.0571429	0.0285714	0	0
FREQ_POS_P13	0.0857143	0	0.11428571428571428	0.0285714	0.0857143	0.0571429	0.0285714	0.11428571428571428	0.0285714	0	0	0.0285714	0.0571429	0.11428571428571428	0	0	0.0571429	0.14285714285714285	0.0571429	0
FREQ_POS_P14	0.0285714	0.0571429	0.0857143	0.0571429	0.0285714	0.0571429	0.0285714	0.14285714285714285	0	0.0285714	0.0857143	0.11428571428571428	0.14285714285714285	0.0285714	0	0.0285714	0.0285714	0.0285714	0.0285714	0
FREQ_POS_P15	0.0285714	0.14285714285714285	0.0571429	0.0285714	0	0.0857143	0	0.0857143	0.11428571428571428	0	0.0571429	0.0285714	0.0571429	0.11428571428571428	0.0285714	0.0571429	0.0571429	0.0571429	0	0
FREQ_REF	0.0628571	0.0685714	0.092	0.0577143	0.0571429	0.0497143	0.026857142857142857	0.10342857142857143	0.0525714	0.036	0.046857142857142854	0.046857142857142854	0.0497143	0.0685714	0.0245714	0.026285714285714287	0.04	0.0514286	0.0291429	0.00971429	0
SD_REF	0.041222469136171745	0.040406101782088436	0.0542381	0.04142	0.0321388	0.0407387	0.029097203135708773	0.050615536430164275	0.0388763	0.0320402	0.0340321	0.0340321	0.036420424401966064	0.0431959	0.026458300196966295	0.025711046119222234	0.0316162	0.039991669269929433	0.029709127159310764	0.014840537928732939
