# Supplementary material for: Largely Distinct Post‐Translational Modifications Differentiate Skeletal Muscle Wasting Caused by Cancer, Dexamethasone and Aging
Source: J Cachexia Sarcopenia Muscle. 2026 Feb 4;17(1):e70220. doi: 10.1002/jcsm.70220 (PMC12872332; doi:10.1002/jcsm.70220)
Supplement: Supplementary file 4 — Dataset: S4. RNA‐seq analysis of LrpprcP27A vs. LrpprcWT. [file JCSM-17-e70220-s001.xlsx]

## Sheet: comparison
Symbol	p-value(P27A vs. WT)	log2R(P27A vs. WT)	sig(P27A vs. WT)			log2R(P27A vs. WT)	-log10Pvalue		log2R(P27A vs. WT)	-log10Pvalue
St6galnac6	1.74e-06	-0.224703	0			-0.224703	5.75945		-4.28165	2.97483
A630019I02Rik	3.29e-05	0.611068	0			0.611068	4.4828		-4.27055	2.47957
B3galnt1	6.66e-05	-0.842348	0			-0.842348	4.17653		-3.72978	3.03942
Gm15816	7.37e-05	-0.473601	0			-0.473601	4.13253		-3.10693	1.78778
Gm40477	7.53e-05	-0.494294	0			-0.494294	4.12321		-3.0598	3.3537
Adipor1	0.000114908	0.238616	0			0.238616	3.93965		-3.00356	1.93676
Denr	0.000156329	-0.272547	0			-0.272547	3.80596		-2.98752	2.2205
Zbtb8a	0.000159394	-0.731273	0			-0.731273	3.79753		-2.89852	2.05736
Atp1b2	0.000174728	-0.644438	0			-0.644438	3.75764		-2.77224	1.42485
Pak1	0.000197056	-0.90874	0			-0.90874	3.70541		-2.70391	1.91335
Gcdh	0.000212206	-0.212335	0			-0.212335	3.67324		-2.6827	1.98349
Tmem50b	0.000221952	-0.37009	0			-0.37009	3.65374		-2.67025	1.8561
Tlcd2	0.000234329	-1.49625	1			-1.49625	3.63017		-2.63521	2.01048
Ppp1r3d	0.000261968	-0.673412	0			-0.673412	3.58175		-2.63035	1.26593
Tspyl3	0.000263298	-0.513174	0			-0.513174	3.57955		-2.6151	1.53716
Rmi2	0.000284132	-0.260776	0			-0.260776	3.54648		-2.59965	2.11942
Rad9a	0.00028513	-0.501212	0			-0.501212	3.54496		-2.49929	2.23219
Gabrd	0.000299656	-0.997887	0			-0.997887	3.52338		-2.47726	2.41935
Lrrn1	0.000349401	-1.65791	1			-1.65791	3.45668		-2.45309	1.83232
Arl3	0.000353655	-0.295843	0			-0.295843	3.45142		-2.44413	2.18031
Ift43	0.000355761	-0.647291	0			-0.647291	3.44884		-2.42466	2.02005
Amz2	0.000370662	0.106214	0			0.106214	3.43102		-2.39053	1.37555
Afap1l2	0.000371133	-0.592053	0			-0.592053	3.43047		-2.38418	1.79536
Zfp28	0.000372278	-0.285423	0			-0.285423	3.42913		-2.36739	1.19207
Cnrip1	0.000376377	-0.82066	0			-0.82066	3.42438		-2.35452	2.05498
Mmp11	0.000399845	-0.757074	0			-0.757074	3.39811		-2.35288	2.92235
Nqo1	0.000400173	0.772815	0			0.772815	3.39775		-2.31069	2.73578
Gm12185	0.00041258	-1.75492	1			-1.75492	3.38449		-2.30927	2.25144
Gldn	0.000425096	-0.851019	0			-0.851019	3.37151		-2.28136	2.84174
Exoc3l4	0.000429583	-0.959991	0			-0.959991	3.36695		-2.27313	3.01912
Tmem132a	0.000433855	-1.32242	1			-1.32242	3.36266		-2.26487	2.10023
Srrm4os	0.000438093	-0.889805	0			-0.889805	3.35843		-2.25231	1.76902
Rrad	0.000442894	-3.0598	1			-3.0598	3.3537		-2.21916	1.63907
Crybb1	0.000461224	-1.03789	1			-1.03789	3.33609		-2.21743	1.99267
Acbd7	0.000479019	-0.443034	0			-0.443034	3.31965		-2.21466	1.768
Pick1	0.000485133	-0.274196	0			-0.274196	3.31414		-2.16316	1.81098
Jmjd8	0.000485423	-0.528696	0			-0.528696	3.31388		-2.14391	2.36132
Cpne2	0.000485803	-1.96777	1			-1.96777	3.31354		-2.14153	1.97429
Caap1	0.000486077	-0.4852	0			-0.4852	3.31329		-2.13528	2.04265
Zfp414	0.00048916	-0.735737	0			-0.735737	3.31055		-2.109	1.20368
Zcchc10	0.00052992	-0.542187	0			-0.542187	3.27579		-2.10658	1.09116
Ccr1	0.000553404	-0.535932	0			-0.535932	3.25696		-2.08499	1.97078
Fkbp11	0.0005889	-0.681904	0			-0.681904	3.22996		-2.0789	1.54772
Dtd2	0.000595641	-0.349638	0			-0.349638	3.22502		-2.07564	1.98814
Gm15860	0.000599569	-0.404588	0			-0.404588	3.22216		-2.06043	1.75215
4833439L19Rik	0.000609494	0.172654	0			0.172654	3.21503		-2.06007	2.00129
Hbegf	0.000621488	-1.14438	1			-1.14438	3.20657		-2.04534	2.10429
Mpdu1	0.00062366	-0.509631	0			-0.509631	3.20505		-2.04112	1.89608
Hspb3	0.000655224	-0.794217	0			-0.794217	3.18361		-2.03028	1.74249
Zfp267	0.000660953	-0.268196	0			-0.268196	3.17983		-2.00784	1.59144
Spry1	0.000664321	-0.76557	0			-0.76557	3.17762		-1.96777	3.31354
Dcun1d2	0.000677415	0.138421	0			0.138421	3.16915		-1.9221	1.63336
B230206L02Rik	0.000679477	-0.226893	0			-0.226893	3.16783		-1.91897	1.60121
Nt5dc2	0.000690602	-0.861345	0			-0.861345	3.16077		-1.9131	1.39277
Rorc	0.000690697	0.80221	0			0.80221	3.16071		-1.88304	1.8383
Lrfn4	0.00069833	-0.843609	0			-0.843609	3.15594		-1.8814	2.18948
Tmem158	0.000739344	-1.66686	1			-1.66686	3.13115		-1.85122	2.45139
Gdnf	0.000758008	-1.20992	1			-1.20992	3.12033		-1.84878	1.4333
Bex3	0.000776216	-1.37693	1			-1.37693	3.11002		-1.84834	2.81208
2900076A07Rik	0.000784181	-0.312886	0			-0.312886	3.10558		-1.83559	1.71757
Foxo6os	0.000790767	-1.18756	1			-1.18756	3.10195		-1.83513	1.69738
Mylk2	0.000822846	0.651481	0			0.651481	3.08468		-1.8241	1.54836
Stab2	0.000865899	0.611503	0			0.611503	3.06253		-1.81937	2.36072
Tctn1	0.000879378	-0.379851	0			-0.379851	3.05582		-1.80999	2.78107
Wdsub1	0.000880886	-0.478628	0			-0.478628	3.05508		-1.80247	1.72708
Tspan8	0.000886801	1.33236	1			1.33236	3.05217		-1.80173	2.05471
Gatm	0.000892265	-1.28015	1			-1.28015	3.04951		-1.79356	2.12253
Ephx4	0.000897667	-0.468829	0			-0.468829	3.04688		-1.79327	2.23328
Slc17a5	0.000909198	-0.478829	0			-0.478829	3.04134		-1.78522	1.86858
Krt8	0.000913235	-3.72978	1			-3.72978	3.03942		-1.77021	1.87544
Chst12	0.000925366	-0.50426	0			-0.50426	3.03369		-1.76807	1.66575
Cacnb3	0.000937713	-1.12663	1			-1.12663	3.02793		-1.76685	1.77998
Foxp4	0.000942251	-0.598461	0			-0.598461	3.02583		-1.76617	0.739502
Atf3	0.000956938	-2.27313	1			-2.27313	3.01912		-1.75727	2.34414
Ttc30b	0.000965278	-0.391355	0			-0.391355	3.01535		-1.75682	1.81613
Iglon5	0.000969935	-0.383093	0			-0.383093	3.01326		-1.75492	3.38449
Lars2	0.000996355	1.24816	1			1.24816	3.00159		-1.75261	1.96025
Sgpp1	0.00101026	-0.370208	0			-0.370208	2.99557		-1.73762	2.42023
Malsu1	0.00103309	0.28948	0			0.28948	2.98586		-1.73604	1.56498
Serpinb9	0.00104362	-0.876066	0			-0.876066	2.98146		-1.73273	1.41499
Tmem268	0.00104715	0.208942	0			0.208942	2.97999		-1.73024	1.79879
Krt18	0.00105967	-4.28165	1			-4.28165	2.97483		-1.72882	1.59761
Dym	0.00106509	0.517759	0			0.517759	2.97261		-1.72606	1.24427
Ttc7	0.00107412	-0.360375	0			-0.360375	2.96895		-1.72586	1.12989
Gng10	0.00107619	-1.04813	1			-1.04813	2.96811		-1.71699	1.2883
Ccr5	0.00107703	-0.620144	0			-0.620144	2.96777		-1.7154	1.61898
Commd6	0.00110525	-0.49952	0			-0.49952	2.95654		-1.71463	1.67307
Cacna2d4	0.00110697	1.07457	1			1.07457	2.95586		-1.71453	1.73226
Zfp580	0.00111481	-0.652908	0			-0.652908	2.9528		-1.7098	1.54871
Parp6	0.00111887	0.223991	0			0.223991	2.95122		-1.70611	2.0853
Fbxl4	0.00111888	0.6426	0			0.6426	2.95122		-1.70195	2.09445
Kif1c	0.00114841	0.407418	0			0.407418	2.9399		-1.70183	2.42279
Gm12224	0.00115526	0.957952	0			0.957952	2.93732		-1.70155	1.32944
Alg14	0.00115701	-0.769145	0			-0.769145	2.93666		-1.69964	1.93513
Sfr1	0.00116997	-0.488662	0			-0.488662	2.93183		-1.6919	1.80987
Mir6236	0.00117365	1.62378	1			1.62378	2.93046		-1.68874	1.28077
N4bp2l1	0.00118184	-0.262543	0			-0.262543	2.92744		-1.68381	1.17127
Socs3	0.00119577	-2.35288	1			-2.35288	2.92235		-1.68133	1.85109
Mt3	0.00121842	-1.49791	1			-1.49791	2.9142		-1.67475	1.07456
Heyl	0.00124482	-0.792322	0			-0.792322	2.90489		-1.67121	1.549
Casp6	0.00126099	-0.466961	0			-0.466961	2.89929		-1.66686	3.13115
Lsp1	0.00127294	-1.27465	1			-1.27465	2.89519		-1.65984	1.90516
Eif2ak3	0.00128336	-0.531267	0			-0.531267	2.89165		-1.65896	1.64097
Prr13	0.00129557	-0.38582	0			-0.38582	2.88754		-1.65791	3.45668
AW112010	0.00129974	-0.516923	0			-0.516923	2.88614		-1.65662	1.45884
Serpinb6b	0.00130949	-0.997619	0			-0.997619	2.8829		-1.65207	2.09672
Ube2n	0.0013147	-0.575207	0			-0.575207	2.88117		-1.65036	2.32124
Smim5	0.0013271	-0.396481	0			-0.396481	2.8771		-1.65	2.18931
Klhl17	0.00133165	-0.590108	0			-0.590108	2.87561		-1.64165	1.36331
Gprc5c	0.00133698	-0.646069	0			-0.646069	2.87388		-1.62924	1.70294
Dvl2	0.00133844	-0.358754	0			-0.358754	2.8734		-1.62871	1.94683
Efna1	0.00135402	-0.632535	0			-0.632535	2.86837		-1.62575	2.2063
Taf13	0.00135517	-0.349577	0			-0.349577	2.86801		-1.62394	2.13694
Mreg	0.00135729	0.360679	0			0.360679	2.86733		-1.62244	1.66399
Pik3r1	0.00137593	-0.663449	0			-0.663449	2.8614		-1.62228	2.28046
Ggta1	0.00137944	-0.673212	0			-0.673212	2.8603		-1.62219	2.13716
Dmpk	0.00141109	-0.372016	0			-0.372016	2.85045		-1.62145	2.24991
Sorl1	0.00143003	0.634324	0			0.634324	2.84465		-1.61811	1.29639
Tnnt1	0.00143966	-2.28136	1			-2.28136	2.84174		-1.61802	1.40642
Asb2	0.00144138	0.823603	0			0.823603	2.84122		-1.61607	1.69338
Gm36371	0.00145027	-0.538536	0			-0.538536	2.83855		-1.615	1.6861
Anp32a	0.00145637	-0.370273	0			-0.370273	2.83673		-1.6107	2.791
Exo5	0.00150048	-0.596416	0			-0.596416	2.82377		-1.60615	1.96777
Pigh	0.001528	-0.598088	0			-0.598088	2.81588		-1.60271	2.59977
Casq2	0.00154143	-1.84834	1			-1.84834	2.81208		-1.59774	1.70325
Tnfrsf22	0.00154392	-1.20225	1			-1.20225	2.81138		-1.5976	2.092
Fam110a	0.00155736	-0.712317	0			-0.712317	2.80761		-1.58915	1.7924
Tnfaip2	0.00157062	-0.876903	0			-0.876903	2.80393		-1.58852	1.5993
Adamts20	0.00158151	-1.36292	1			-1.36292	2.80093		-1.58189	2.01976
Trim55	0.00158399	-0.331667	0			-0.331667	2.80025		-1.57578	0.882669
Cobl	0.0015963	-0.375937	0			-0.375937	2.79689		-1.57179	1.72517
Gm45234	0.00160599	1.58469	1			1.58469	2.79426		-1.57051	1.02317
Asb10	0.00161118	0.522417	0			0.522417	2.79286		-1.56251	1.43946
Gpx8	0.00161807	-1.6107	1			-1.6107	2.791		-1.55605	1.52368
Praf2	0.00162081	-0.546081	0			-0.546081	2.79027		-1.55269	1.52315
Ttc9	0.0016555	-1.80999	1			-1.80999	2.78107		-1.55201	1.90902
Kmt5a	0.00165694	0.187603	0			0.187603	2.78069		-1.54505	1.50434
Tcf7	0.00166431	-0.704399	0			-0.704399	2.77877		-1.54238	1.89884
Trnau1ap	0.00168465	-0.333465	0			-0.333465	2.77349		-1.52809	1.83895
Ccs	0.0016949	-0.620721	0			-0.620721	2.77086		-1.52775	1.70981
Msh2	0.00177641	0.176565	0			0.176565	2.75046		-1.52487	1.30931
Nicn1	0.00178387	-0.50513	0			-0.50513	2.74864		-1.52418	2.11184
Pnma8b	0.00179844	-1.30983	1			-1.30983	2.7451		-1.5214	1.55675
Riox2	0.00179901	-0.307364	0			-0.307364	2.74497		-1.51958	2.02586
Csdc2	0.00180371	-0.816901	0			-0.816901	2.74383		-1.5188	2.09338
Pfkfb1	0.00181386	0.256081	0			0.256081	2.7414		-1.51501	1.73931
Rassf3	0.00181396	-0.62421	0			-0.62421	2.74137		-1.51494	2.14812
Unc5a	0.00182418	0.640269	0			0.640269	2.73893		-1.50906	1.88296
Tmem229b	0.00183027	-1.28373	1			-1.28373	2.73748		-1.50502	0.743431
A930003A15Rik	0.00183745	-2.31069	1			-2.31069	2.73578		-1.50227	1.33685
Hdac2	0.00185873	-0.454057	0			-0.454057	2.73078		-1.49999	1.58599
Cep76	0.00186297	-0.526537	0			-0.526537	2.72979		-1.49791	2.9142
Mvk	0.00187673	-0.34219	0			-0.34219	2.7266		-1.49625	3.63017
Ulk3	0.00187851	-0.562612	0			-0.562612	2.72619		-1.49095	2.48645
Hras	0.00188889	-0.624819	0			-0.624819	2.72379		-1.48541	0.621088
Dhrs13	0.00189722	-0.551059	0			-0.551059	2.72188		-1.4838	1.82061
Rpap2	0.00189729	-0.249339	0			-0.249339	2.72187		-1.4798	1.50347
Psmb9	0.00191913	-0.641583	0			-0.641583	2.7169		-1.47976	1.84718
9130221H12Rik	0.0019639	-0.3585	0			-0.3585	2.70688		-1.47919	1.62785
Hyal1	0.00197882	-0.564802	0			-0.564802	2.70359		-1.47833	1.6647
Taf15	0.00198479	-0.437993	0			-0.437993	2.70229		-1.46091	1.14873
Pcx	0.00199022	0.508875	0			0.508875	2.7011		-1.45829	1.69197
Hmgn5	0.00200338	-0.498682	0			-0.498682	2.69824		-1.45763	1.24464
Cenpx	0.00202165	-0.46958	0			-0.46958	2.69429		-1.45565	1.84541
Zkscan6	0.00202239	-0.477113	0			-0.477113	2.69414		-1.45406	1.73807
Zmat2	0.00202861	-0.459247	0			-0.459247	2.6928		-1.45276	1.7556
Slc9a3r1	0.00204617	-0.764006	0			-0.764006	2.68906		-1.45275	1.31464
5930438M14Rik	0.00205741	-0.632425	0			-0.632425	2.68668		-1.44826	1.82809
Mettl21a	0.00206844	-0.742876	0			-0.742876	2.68436		-1.44798	2.25165
Gm3646	0.00206882	-0.812025	0			-0.812025	2.68428		-1.44735	2.24693
Mdp1	0.00207178	-0.439385	0			-0.439385	2.68366		-1.44611	2.34186
Selenom	0.00207957	-0.942157	0			-0.942157	2.68203		-1.44526	1.60109
Calhm5	0.00211907	-0.386591	0			-0.386591	2.67385		-1.44177	1.34366
Kyat3	0.00215494	-0.188637	0			-0.188637	2.66656		-1.44064	1.47499
Runx1t1	0.0021681	-0.219796	0			-0.219796	2.66392		-1.43026	1.49428
Sat1	0.00218328	-1.2863	1			-1.2863	2.66089		-1.42913	1.7611
Gid4	0.00218589	0.62813	0			0.62813	2.66037		-1.42706	2.0045
Slc8b1	0.00221484	-0.696613	0			-0.696613	2.65466		-1.42526	1.55888
Sppl2b	0.00222072	-0.602412	0			-0.602412	2.65351		-1.42479	1.29456
H1f10	0.00222231	-0.841774	0			-0.841774	2.6532		-1.42098	2.35639
Ubqln4	0.00223288	0.232943	0			0.232943	2.65113		-1.42087	1.87429
Tbx4	0.00224022	-1.00164	1			-1.00164	2.64971		-1.41583	1.8839
Ctsc	0.00225769	-0.786353	0			-0.786353	2.64634		-1.41261	2.28454
Rbak	0.00228587	-0.491048	0			-0.491048	2.64095		-1.41185	2.20709
Fgf11	0.00228969	-0.889567	0			-0.889567	2.64022		-1.40964	1.6341
2310022B05Rik	0.00229267	-0.683722	0			-0.683722	2.63966		-1.40728	1.58435
En1	0.00229291	-1.14101	1			-1.14101	2.63961		-1.40664	1.76818
Gas6	0.00229753	-0.562988	0			-0.562988	2.63874		-1.40194	1.24912
Phka1	0.00229852	0.549373	0			0.549373	2.63855		-1.4017	1.71385
Cdon	0.00231151	-0.47497	0			-0.47497	2.6361		-1.40034	1.82274
Gm49654	0.00231389	-0.76888	0			-0.76888	2.63566		-1.39922	1.90963
mt-Tm	0.00232797	1.35622	1			1.35622	2.63302		-1.39813	2.05416
Dennd4b	0.00233885	0.261808	0			0.261808	2.631		-1.39802	2.18402
Lair1	0.00235506	-0.539798	0			-0.539798	2.628		-1.39715	2.05503
Casq1	0.00235775	-0.681629	0			-0.681629	2.6275		-1.39447	1.17619
Ddah1	0.00236071	-0.85009	0			-0.85009	2.62696		-1.39388	1.76625
Galnt17	0.00236264	-0.844862	0			-0.844862	2.6266		-1.39275	1.64576
Iah1	0.00237942	-0.86242	0			-0.86242	2.62353		-1.39152	2.0057
Zscan18	0.0023913	-0.555015	0			-0.555015	2.62137		-1.39072	1.64795
Spop	0.0023973	-0.180399	0			-0.180399	2.62028		-1.38938	1.64101
Armcx6	0.00239931	-0.847432	0			-0.847432	2.61991		-1.38907	1.72542
Thrsp	0.00242566	-1.13161	1			-1.13161	2.61517		-1.38898	1.77689
Slc46a1	0.00242865	-0.407901	0			-0.407901	2.61464		-1.3831	1.6398
Plcd3	0.00242992	-0.202452	0			-0.202452	2.61441		-1.38063	1.85559
Naaa	0.00244621	-0.661933	0			-0.661933	2.61151		-1.38017	1.8005
Ccnk	0.0024516	0.807264	0			0.807264	2.61055		-1.37832	1.27914
Vangl2	0.00245816	-0.566865	0			-0.566865	2.60939		-1.37814	1.46739
Tmcc3	0.00246818	-0.249253	0			-0.249253	2.60762		-1.37803	2.13151
Setdb2	0.00248486	-0.325057	0			-0.325057	2.6047		-1.37693	3.11002
Sox9	0.00248537	-1.20476	1			-1.20476	2.60461		-1.37558	1.80352
Ssbp3	0.00249462	-0.500353	0			-0.500353	2.603		-1.37373	1.73679
Gpsm2	0.00249616	-1.24774	1			-1.24774	2.60273		-1.37227	1.83283
Gm17066	0.00249893	-0.587279	0			-0.587279	2.60225		-1.37124	1.49376
Casp2	0.00250871	-0.427339	0			-0.427339	2.60055		-1.3704	2.13528
Dcp1b	0.00250956	-0.338741	0			-0.338741	2.6004		-1.36898	1.90299
Arl16	0.00251274	-0.459981	0			-0.459981	2.59985		-1.36843	1.10481
Tnfrsf23	0.00251321	-1.60271	1			-1.60271	2.59977		-1.36704	1.87579
4732491K20Rik	0.00253289	-0.224906	0			-0.224906	2.59638		-1.36456	2.001
Zfta	0.00256223	-0.719711	0			-0.719711	2.59138		-1.36419	1.64038
Apbb1ip	0.00257499	-0.806102	0			-0.806102	2.58922		-1.36292	2.80093
2610008E11Rik	0.0026044	-0.319854	0			-0.319854	2.58429		-1.36184	1.92996
Gabra3	0.00261961	-0.483162	0			-0.483162	2.58176		-1.36039	1.59085
Cdk20	0.00265726	-0.331	0			-0.331	2.57557		-1.3602	1.50197
Atpif1	0.00266187	-0.961114	0			-0.961114	2.57481		-1.36014	1.86479
Cyp4f16	0.00266726	-0.67512	0			-0.67512	2.57393		-1.35832	2.13832
Zfp692	0.00269932	-0.618351	0			-0.618351	2.56875		-1.35743	1.8711
Mylpf	0.00270738	-0.589891	0			-0.589891	2.56745		-1.3572	1.6924
Vkorc1	0.00272156	-1.01835	1			-1.01835	2.56518		-1.35606	1.43873
Zfp513	0.00274276	-0.583484	0			-0.583484	2.56181		-1.35456	1.46213
Cdk11b	0.00274782	-0.376139	0			-0.376139	2.56101		-1.35103	1.7627
Smg5	0.00275377	-0.300608	0			-0.300608	2.56007		-1.35053	2.09651
n-R5s115	0.00275746	1.53772	1			1.53772	2.55949		-1.34895	1.71213
Cavin4	0.00279911	-0.553314	0			-0.553314	2.55298		-1.34829	1.99243
Idi1	0.00280453	-0.479701	0			-0.479701	2.55214		-1.34737	2.08591
Magee1	0.00281558	-0.674093	0			-0.674093	2.55043		-1.34706	1.37371
Grb2	0.00282568	-0.43719	0			-0.43719	2.54888		-1.34658	2.29184
Prss12	0.00282868	-0.601396	0			-0.601396	2.54842		-1.34527	1.65991
Myl6b	0.00283787	-0.846177	0			-0.846177	2.54701		-1.34213	1.65848
1110038F14Rik	0.0028545	-0.558782	0			-0.558782	2.54447		-1.34205	1.56457
Chic2	0.00285996	-0.555496	0			-0.555496	2.54364		-1.34002	0.878713
0610040B10Rik	0.00286589	-0.639137	0			-0.639137	2.54274		-1.33837	1.88671
Eid1	0.00286748	-0.979621	0			-0.979621	2.5425		-1.33419	2.17787
Card6	0.00287111	-0.427912	0			-0.427912	2.54195		-1.33254	1.87018
Naprt	0.00289904	-0.622985	0			-0.622985	2.53775		-1.33169	1.72237
Acacb	0.0028992	0.433953	0			0.433953	2.53772		-1.32986	2.21744
Cda	0.0029253	-0.683314	0			-0.683314	2.53383		-1.32944	1.74483
Btg1	0.00292777	-1.0919	1			-1.0919	2.53346		-1.32242	3.36266
Cdk5	0.00294779	-0.542194	0			-0.542194	2.5305		-1.32205	2.02749
Ctif	0.00298952	-0.779598	0			-0.779598	2.5244		-1.3198	1.72082
Nos1	0.00300012	0.590779	0			0.590779	2.52286		-1.30983	2.7451
Acp2	0.00304907	-0.296469	0			-0.296469	2.51583		-1.30802	1.88762
Capn5	0.00305068	-0.402826	0			-0.402826	2.5156		-1.30629	0.913398
Tmem30b	0.00306265	-0.764739	0			-0.764739	2.5139		-1.30282	1.58572
Susd2	0.00306561	-0.4316	0			-0.4316	2.51348		-1.30127	1.71833
Zfp870	0.00307722	-0.265844	0			-0.265844	2.51184		-1.30046	1.17204
Mras	0.00309243	-0.377122	0			-0.377122	2.5097		-1.2957	1.96112
Ramp1	0.00310028	-0.63036	0			-0.63036	2.5086		-1.29253	2.42463
Npepl1	0.00311205	0.16696	0			0.16696	2.50695		-1.2922	1.19021
Myf5	0.00313032	-0.865871	0			-0.865871	2.50441		-1.2911	1.59516
Sarnp	0.00316871	-0.472017	0			-0.472017	2.49912		-1.2906	1.83438
Ankmy2	0.00317291	-0.355173	0			-0.355173	2.49854		-1.28779	2.04179
Ift27	0.00319745	-1.03838	1			-1.03838	2.4952		-1.28767	1.84372
Pthlh	0.00320456	-0.440545	0			-0.440545	2.49423		-1.28712	1.78844
Zfp628	0.00320648	-0.2163	0			-0.2163	2.49397		-1.2868	1.59308
Ptges	0.00322685	-0.380307	0			-0.380307	2.49122		-1.2863	2.66089
Gm830	0.0032625	-1.49095	1			-1.49095	2.48645		-1.28594	1.46069
Hps1	0.00326889	-0.504982	0			-0.504982	2.4856		-1.28474	2.36878
Itgb7	0.00329025	-0.437451	0			-0.437451	2.48277		-1.28431	1.28097
Pogz	0.00329688	-0.357221	0			-0.357221	2.4819		-1.28373	2.73748
Trim34a	0.00329819	-0.56489	0			-0.56489	2.48172		-1.28015	3.04951
Acat2	0.00330181	-0.517263	0			-0.517263	2.48125		-1.27997	1.34566
Sln	0.00331458	-4.27055	1			-4.27055	2.47957		-1.27921	2.14822
Mnd1	0.00332169	-0.772836	0			-0.772836	2.47864		-1.27628	1.25582
Zc4h2	0.00333061	-0.360312	0			-0.360312	2.47748		-1.27465	2.89519
Zfp142	0.00333087	-0.4327	0			-0.4327	2.47744		-1.27454	1.99907
Mxd1	0.00333975	-0.429164	0			-0.429164	2.47629		-1.27059	1.33363
Fkbp7	0.00335023	-1.02735	1			-1.02735	2.47493		-1.26972	1.35849
Inha	0.00335235	-1.09015	1			-1.09015	2.47465		-1.2697	1.11922
Tcp11l1	0.00336032	0.235801	0			0.235801	2.47362		-1.26741	2.42326
Kdm1a	0.00336461	-0.420051	0			-0.420051	2.47307		-1.26618	2.29208
Pcgf2	0.00338174	-1.06178	1			-1.06178	2.47086		-1.26581	1.52245
Plek	0.00338208	-1.2381	1			-1.2381	2.47082		-1.26558	2.04744
Cmbl	0.0033908	0.822118	0			0.822118	2.4697		-1.26491	1.46064
Klf2	0.00339586	-1.0274	1			-1.0274	2.46905		-1.25919	1.49864
Gm16758	0.00340998	-0.613268	0			-0.613268	2.46725		-1.25905	2.14511
Stard8	0.00341213	-0.56319	0			-0.56319	2.46697		-1.25779	1.83545
Aldh3a1	0.0034128	-1.21829	1			-1.21829	2.46689		-1.25692	1.01462
Trappc6a	0.00343319	-1.20215	1			-1.20215	2.4643		-1.25646	1.84456
Slc9a1	0.00343928	-0.521556	0			-0.521556	2.46353		-1.25338	1.45694
Wnk2	0.00344577	0.723908	0			0.723908	2.46271		-1.25011	1.95504
Tap2	0.00344596	-0.676104	0			-0.676104	2.46269		-1.24974	1.39484
Nfatc2ip	0.00345197	-0.455766	0			-0.455766	2.46193		-1.24869	1.93271
Stk40	0.00347865	0.666838	0			0.666838	2.45859		-1.24774	2.60273
Eef2k	0.0034818	0.352126	0			0.352126	2.4582		-1.24709	2.06954
1700029J07Rik	0.00351113	-0.607069	0			-0.607069	2.45455		-1.24707	1.46079
Adssl1	0.00352713	0.482384	0			0.482384	2.45258		-1.24665	1.26398
Rab3d	0.00352823	-0.573501	0			-0.573501	2.45244		-1.2448	1.43211
Cdkn1a	0.00353676	-1.85122	1			-1.85122	2.45139		-1.23883	1.67782
Aldh2	0.00353988	-0.916641	0			-0.916641	2.45101		-1.2381	2.47082
Ptpdc1	0.00358005	-0.478573	0			-0.478573	2.44611		-1.23793	1.92572
Nit2	0.00358134	-0.330429	0			-0.330429	2.44595		-1.23722	1.86204
Gcc1	0.00362551	-0.373753	0			-0.373753	2.44063		-1.23629	2.42302
Ywhae	0.00364637	-0.338955	0			-0.338955	2.43814		-1.23625	1.59337
Sall2	0.00365564	-0.302409	0			-0.302409	2.43704		-1.23607	1.21599
Zfp36l1	0.00365605	-1.1937	1			-1.1937	2.43699		-1.23362	2.24894
Tmem143	0.0036921	-0.159749	0			-0.159749	2.43273		-1.23182	1.62133
2210039B01Rik	0.00369433	-0.704423	0			-0.704423	2.43246		-1.22944	1.62206
Gm46404	0.00370039	-0.318781	0			-0.318781	2.43175		-1.22873	2.037
Sh2b1	0.00370168	-0.385776	0			-0.385776	2.4316		-1.22535	1.75624
Prrx2	0.00371115	-0.931274	0			-0.931274	2.43049		-1.22506	1.66444
Pknox2	0.00372586	-0.327077	0			-0.327077	2.42877		-1.22504	1.33635
Klhl6	0.00374165	-0.381243	0			-0.381243	2.42694		-1.22269	1.21707
Chrnb1	0.00374199	-1.1446	1			-1.1446	2.4269		-1.22173	1.49762
5730419F03Rik	0.00375422	-1.04429	1			-1.04429	2.42548		-1.21855	1.26816
Trir	0.00375555	-0.519685	0			-0.519685	2.42533		-1.21854	1.87986
Eno1	0.00376159	-1.29253	1			-1.29253	2.42463		-1.21829	2.46689
Arl6ip5	0.00376406	-0.961421	0			-0.961421	2.42434		-1.21747	1.77032
Zfp703	0.0037735	-1.26741	1			-1.26741	2.42326		-1.21344	1.98206
Pcbd1	0.00377559	-1.23629	1			-1.23629	2.42302		-1.21309	2.01613
Ces2c	0.00377759	-1.70183	1			-1.70183	2.42279		-1.21309	1.67101
Mdfi	0.00379989	-1.73762	1			-1.73762	2.42023		-1.2123	1.89579
Cog6	0.00380158	0.329204	0			0.329204	2.42004		-1.20992	3.12033
Bbs2	0.00380232	-0.475836	0			-0.475836	2.41995		-1.20895	2.22105
C230035I16Rik	0.00380704	-0.823085	0			-0.823085	2.41941		-1.20868	1.73253
Aif1l	0.00380755	-2.47726	1			-2.47726	2.41935		-1.20775	1.42737
Slc44a2	0.00382137	-0.38936	0			-0.38936	2.41778		-1.20702	1.04044
Impdh1	0.00384117	-0.789953	0			-0.789953	2.41554		-1.20626	1.77781
Angptl2	0.00386992	-1.03385	1			-1.03385	2.4123		-1.20581	1.79714
Tbx6	0.00387279	-0.697787	0			-0.697787	2.41198		-1.2048	1.62932
Scn4b	0.00387486	0.19016	0			0.19016	2.41174		-1.20476	2.60461
Mkrn2	0.00390444	0.240559	0			0.240559	2.40844		-1.2045	1.20338
Dynlt1f	0.0039163	-0.551304	0			-0.551304	2.40712		-1.20235	1.46588
Rxra	0.00391661	0.344624	0			0.344624	2.40709		-1.20225	2.81138
Tril	0.00392982	-0.78341	0			-0.78341	2.40563		-1.20215	2.4643
Bin2	0.00393437	-0.679347	0			-0.679347	2.40512		-1.19877	1.39083
Ptgr1	0.00394501	-0.96403	0			-0.96403	2.40395		-1.19843	0.882136
Grem2	0.00395617	-1.04079	1			-1.04079	2.40273		-1.19701	1.62113
Dtx3	0.00395942	-0.661533	0			-0.661533	2.40237		-1.1937	2.43699
Gm41717	0.00397123	-0.611458	0			-0.611458	2.40107		-1.19201	1.76426
Stard5	0.00398463	-0.432945	0			-0.432945	2.39961		-1.19142	1.97642
Sorcs2	0.00399905	-1.00136	1			-1.00136	2.39804		-1.18856	1.52109
Ccdc134	0.00400939	-0.838502	0			-0.838502	2.39692		-1.18803	1.61842
5031439G07Rik	0.00401544	0.349728	0			0.349728	2.39627		-1.18758	2.0107
Erg28	0.00403004	-0.466566	0			-0.466566	2.39469		-1.18756	3.10195
Clec11a	0.00403038	-1.08339	1			-1.08339	2.39465		-1.18568	0.445013
Atmin	0.00403953	0.43127	0			0.43127	2.39367		-1.18557	1.25597
Sh3bgr	0.00403968	-0.164647	0			-0.164647	2.39365		-1.18445	1.4173
Igsf8	0.00405506	-0.530193	0			-0.530193	2.392		-1.18445	1.7907
Ier3ip1	0.00408176	-0.325265	0			-0.325265	2.38915		-1.18384	0.71246
Pdgfc	0.00409058	-0.326941	0			-0.326941	2.38822		-1.18382	1.8086
Zmynd8	0.00409976	-0.514445	0			-0.514445	2.38724		-1.18344	1.56649
Slc12a9	0.00412799	-0.591301	0			-0.591301	2.38426		-1.18259	2.04612
Preb	0.00413401	-0.491285	0			-0.491285	2.38363		-1.18023	1.12504
Srek1ip1	0.00414603	-0.471927	0			-0.471927	2.38237		-1.17881	1.57655
Cyp51	0.00414758	-0.369854	0			-0.369854	2.38221		-1.17615	1.6124
Atxn7l3	0.0041627	-0.4177	0			-0.4177	2.38062		-1.17528	2.00834
Wnt11	0.00416641	-0.865569	0			-0.865569	2.38024		-1.17517	1.72047
Phf21b	0.0041688	-0.516594	0			-0.516594	2.37999		-1.17506	1.10287
Arl14ep	0.00420183	-0.438714	0			-0.438714	2.37656		-1.17407	1.74102
Pkp2	0.0042241	-0.816403	0			-0.816403	2.37427		-1.17365	1.40417
Slc4a3	0.00423108	-0.911096	0			-0.911096	2.37355		-1.17346	0.838351
Tmem9	0.00423397	-0.775253	0			-0.775253	2.37325		-1.17226	1.57097
9430073C21Rik	0.00423609	-0.52054	0			-0.52054	2.37303		-1.1712	1.88171
Mmp15	0.00424399	-0.492365	0			-0.492365	2.37223		-1.17066	1.48247
Cxcr4	0.00427777	-1.28474	1			-1.28474	2.36878		-1.17034	2.13514
Slc35a1	0.00431226	-0.435392	0			-0.435392	2.3653		-1.16962	1.57854
Nrbp2	0.00431811	-1.05626	1			-1.05626	2.36471		-1.16793	1.89088
Klhl13	0.00432966	-1.07451	1			-1.07451	2.36355		-1.16742	2.19213
Lpcat1	0.00433812	-0.467683	0			-0.467683	2.3627		-1.16679	1.51188
Chrna1	0.00435191	-2.14391	1			-2.14391	2.36132		-1.16601	1.56101
Tceal7	0.00435788	-1.81937	1			-1.81937	2.36072		-1.16556	1.7379
Eid2	0.00435836	-0.654165	0			-0.654165	2.36068		-1.16492	1.45553
Jund	0.00437864	-1.14144	1			-1.14144	2.35866		-1.16426	1.71544
Rnf138	0.00438706	-0.46654	0			-0.46654	2.35783		-1.16191	1.26379
Lyplal1	0.00439495	-0.903614	0			-0.903614	2.35705		-1.1618	1.14596
Pdap1	0.00440109	-0.362145	0			-0.362145	2.35644		-1.1604	1.34466
Hpgd	0.00440155	-1.42098	1			-1.42098	2.35639		-1.1601	1.49979
Mast3	0.0044112	-0.54909	0			-0.54909	2.35544		-1.1599	2.3243
Khdrbs3	0.00444472	-0.799355	0			-0.799355	2.35216		-1.15816	1.21828
Masp1	0.00447011	-0.610482	0			-0.610482	2.34968		-1.15759	2.26568
1110004F10Rik	0.00451217	-0.251338	0			-0.251338	2.34561		-1.15637	1.57236
Cd48	0.00451406	-1.00539	1			-1.00539	2.34543		-1.15588	1.60413
Klhl23	0.0045172	-0.822416	0			-0.822416	2.34513		-1.15531	1.39786
Brms1l	0.00451785	-0.401656	0			-0.401656	2.34507		-1.1543	1.39372
C030037D09Rik	0.00452333	-0.495284	0			-0.495284	2.34454		-1.15317	1.59736
Fgfrl1	0.00452747	-1.75727	1			-1.75727	2.34414		-1.15236	1.26175
Tec	0.00453854	-0.388016	0			-0.388016	2.34308		-1.15231	1.69158
Spon2	0.0045513	-1.44611	1			-1.44611	2.34186		-1.15056	1.51444
Cyp2j6	0.00456306	-0.864294	0			-0.864294	2.34074		-1.14964	1.15399
Rab4b	0.00456518	-0.935456	0			-0.935456	2.34054		-1.14791	1.14732
Prkar2a	0.00456695	0.380286	0			0.380286	2.34037		-1.14623	0.826313
Epm2a	0.0045676	0.262674	0			0.262674	2.34031		-1.14517	1.55838
Hspb8	0.00458923	-0.622838	0			-0.622838	2.33826		-1.1446	2.4269
Itga7	0.00459913	-0.628747	0			-0.628747	2.33732		-1.14438	3.20657
Faap20	0.0046024	-0.827062	0			-0.827062	2.33702		-1.1435	1.78438
Rogdi	0.00461791	-0.804534	0			-0.804534	2.33555		-1.14144	2.35866
Narf	0.00462029	0.237662	0			0.237662	2.33533		-1.14101	2.63961
Cox15	0.00463019	-0.591782	0			-0.591782	2.3344		-1.14086	1.03818
Epb41	0.00463035	0.256407	0			0.256407	2.33439		-1.14064	1.52175
Rpl23a	0.00466078	-0.422716	0			-0.422716	2.33154		-1.14001	1.36933
Lmbr1	0.00466302	-0.322686	0			-0.322686	2.33133		-1.13942	1.03656
Poldip2	0.00467855	-0.350478	0			-0.350478	2.32989		-1.13847	1.38747
Car13	0.00468032	-0.673196	0			-0.673196	2.32972		-1.13689	1.77368
Cars2	0.00472568	-0.227391	0			-0.227391	2.32554		-1.13635	1.16792
Cdkn2a	0.00473916	-1.1599	1			-1.1599	2.3243		-1.13552	1.55022
Wbp1	0.00474043	-0.491951	0			-0.491951	2.32418		-1.13449	0.628657
Srsf4	0.00474995	-0.420627	0			-0.420627	2.32331		-1.13407	1.85463
Hrc	0.00476367	-0.38412	0			-0.38412	2.32206		-1.13347	1.61911
Fam167b	0.00477261	-1.65036	1			-1.65036	2.32124		-1.13314	1.29078
Ppox	0.00478666	-0.543127	0			-0.543127	2.31997		-1.13311	1.39758
Rab40b	0.00478695	-0.706269	0			-0.706269	2.31994		-1.13262	1.64316
Fkbp3	0.00479337	-0.396428	0			-0.396428	2.31936		-1.13161	2.61517
Cnnm4	0.00479683	-0.477651	0			-0.477651	2.31905		-1.12984	1.92661
Nsrp1	0.00480829	-0.34161	0			-0.34161	2.31801		-1.12962	2.04841
Usb1	0.00483284	-0.47639	0			-0.47639	2.3158		-1.12957	1.70124
Yipf2	0.0048466	-0.468182	0			-0.468182	2.31456		-1.12858	1.74008
Orai2	0.00487428	-0.731867	0			-0.731867	2.31209		-1.12824	1.84613
Avpr1a	0.0048821	-0.644591	0			-0.644591	2.31139		-1.12676	1.80715
H2-Q4	0.00489003	-0.720175	0			-0.720175	2.31069		-1.12663	3.02793
Ccdc71l	0.00489602	-0.342823	0			-0.342823	2.31016		-1.12631	1.84888
Rpl36a	0.0049031	-0.56913	0			-0.56913	2.30953		-1.12616	1.23864
Cnksr1	0.00493739	0.652601	0			0.652601	2.3065		-1.12571	2.26547
Slc18b1	0.00494685	-0.60352	0			-0.60352	2.30567		-1.12499	1.98583
Rab9	0.0049673	-0.425693	0			-0.425693	2.30388		-1.12388	1.55886
R3hcc1	0.00496997	-0.353255	0			-0.353255	2.30365		-1.12207	0.922625
Mpp1	0.0049732	-1.02189	1			-1.02189	2.30336		-1.12136	2.02814
Hcfc1r1	0.00500295	-0.715619	0			-0.715619	2.30077		-1.12047	2.10547
Bhlhb9	0.0050172	-0.839609	0			-0.839609	2.29954		-1.12005	0.748883
Mlf2	0.00502097	-0.331754	0			-0.331754	2.29921		-1.11902	1.56772
Rpa1	0.00502551	-0.490065	0			-0.490065	2.29882		-1.1187	1.96218
Kcnn4	0.00502715	-0.260008	0			-0.260008	2.29868		-1.11749	1.42999
Hnrnph3	0.00503283	-0.286063	0			-0.286063	2.29819		-1.11639	1.39383
Wdyhv1	0.00503488	-0.882036	0			-0.882036	2.29801		-1.11502	1.52783
Swsap1	0.00504883	-0.59298	0			-0.59298	2.29681		-1.11416	1.4784
Neurl2	0.00505594	-0.1711	0			-0.1711	2.2962		-1.1126	1.70023
H2-T24	0.00505741	-0.404384	0			-0.404384	2.29607		-1.11174	1.8126
Naga	0.00506721	-0.746408	0			-0.746408	2.29523		-1.11079	1.50417
Adamts15	0.00508503	-0.555816	0			-0.555816	2.29371		-1.11059	1.92422
Napsa	0.00509349	-0.453344	0			-0.453344	2.29298		-1.10984	1.49342
E2f2	0.00510409	-1.26618	1			-1.26618	2.29208		-1.10953	1.35332
Fst	0.00510693	-1.34658	1			-1.34658	2.29184		-1.10865	1.9581
Asph	0.00511707	-0.401458	0			-0.401458	2.29098		-1.10844	1.5535
Anapc5	0.00511944	0.434722	0			0.434722	2.29078		-1.10774	1.83022
H3f3b	0.00512128	-0.986696	0			-0.986696	2.29062		-1.10657	1.35603
Insyn1	0.00513442	-0.177017	0			-0.177017	2.28951		-1.10522	2.23367
Trub2	0.00513472	-0.393707	0			-0.393707	2.28948		-1.10491	1.2548
Zfp652	0.00514891	0.70146	0			0.70146	2.28828		-1.10483	1.68403
Zfp938	0.00515774	-0.442775	0			-0.442775	2.28754		-1.10477	0.810072
Ptprs	0.005176	-0.536149	0			-0.536149	2.28601		-1.10393	1.90921
Atxn7l2	0.00517808	-0.65199	0			-0.65199	2.28583		-1.10357	1.3317
Gpd2	0.00518344	0.382844	0			0.382844	2.28538		-1.1035	2.02012
Rhod	0.0051844	-0.749448	0			-0.749448	2.2853		-1.10337	1.91492
Zbtb5	0.00518717	-0.453563	0			-0.453563	2.28507		-1.10322	1.44792
Gga2	0.00518949	-0.816583	0			-0.816583	2.28488		-1.10298	1.70745
Btg2	0.00519346	-1.41261	1			-1.41261	2.28454		-1.09733	1.61266
Mdm2	0.00522015	-0.293831	0			-0.293831	2.28232		-1.09595	1.70815
Gm20604	0.00522133	-0.502951	0			-0.502951	2.28222		-1.09578	0.917139
Pkig	0.00522406	-0.506013	0			-0.506013	2.28199		-1.09576	2.05828
Dleu2	0.00522664	-0.553339	0			-0.553339	2.28178		-1.09572	1.45688
Stat5a	0.00523318	-0.549358	0			-0.549358	2.28123		-1.09553	2.14356
Pcbd2	0.00523931	-0.516398	0			-0.516398	2.28073		-1.09526	2.19584
Tnnt2	0.0052425	-1.62228	1			-1.62228	2.28046		-1.09352	0.627132
Ttc5	0.0052434	-0.571553	0			-0.571553	2.28039		-1.09217	0.995296
Aff3	0.00524349	-0.299814	0			-0.299814	2.28038		-1.0919	2.53346
Cep250	0.00525189	-0.423319	0			-0.423319	2.27968		-1.09144	1.46415
Tspan7	0.00530461	-0.484243	0			-0.484243	2.27535		-1.09118	2.269
Morc4	0.00530627	-0.934326	0			-0.934326	2.27521		-1.09115	1.57044
Ppil1	0.00531851	-0.462078	0			-0.462078	2.27421		-1.09088	1.33415
Fcgrt	0.00532912	-0.539471	0			-0.539471	2.27334		-1.09084	1.87311
Tpst1	0.00534002	-0.816517	0			-0.816517	2.27246		-1.09078	1.00463
Osbpl7	0.00537594	-0.223439	0			-0.223439	2.26955		-1.09036	1.58585
Dact1	0.00538271	-1.09118	1			-1.09118	2.269		-1.09015	2.47465
Tas1r1	0.00539618	-0.467067	0			-0.467067	2.26791		-1.08936	2.1166
Smco4	0.00539837	-0.635096	0			-0.635096	2.26774		-1.08814	1.27741
Gm32352	0.00540495	0.423245	0			0.423245	2.26721		-1.08789	1.90151
Cmtm8	0.00541101	-0.305216	0			-0.305216	2.26672		-1.08788	1.32958
AI837181	0.00541271	-0.590547	0			-0.590547	2.26659		-1.08755	2.12197
Nt5c	0.00542399	-1.15759	1			-1.15759	2.26568		-1.08732	1.56095
Sh2d4a	0.00542667	-1.12571	1			-1.12571	2.26547		-1.08563	1.45317
Zfyve21	0.00542684	-0.235616	0			-0.235616	2.26545		-1.08537	1.27611
Ldhb	0.00543322	-0.905307	0			-0.905307	2.26494		-1.08506	1.91378
Arap1	0.00543863	-0.805295	0			-0.805295	2.26451		-1.08496	1.87325
Gm42047	0.00544164	-0.717015	0			-0.717015	2.26427		-1.08339	2.39465
Foxo4	0.00545093	0.278603	0			0.278603	2.26353		-1.08327	1.56316
Gm16118	0.00546774	0.669108	0			0.669108	2.26219		-1.08303	1.07232
Lrrn2	0.00548277	-0.610332	0			-0.610332	2.261		-1.08286	1.61601
Golga4	0.00549192	0.431751	0			0.431751	2.26028		-1.0825	1.56828
Hacd1	0.00550523	-0.923186	0			-0.923186	2.25922		-1.08189	1.66678
Hhatl	0.00551658	-0.443352	0			-0.443352	2.25833		-1.08045	1.55699
Gmcl1	0.00552591	-0.37694	0			-0.37694	2.2576		-1.07939	1.69606
Hpgds	0.00554431	-0.625209	0			-0.625209	2.25615		-1.07918	1.39073
Rpl5	0.00555743	-0.465829	0			-0.465829	2.25513		-1.07873	1.91396
Aktip	0.00557617	0.1182	0			0.1182	2.25366		-1.07813	1.47186
Ift46	0.00557635	-0.475533	0			-0.475533	2.25365		-1.07796	2.02784
Cyp27a1	0.00558345	0.602884	0			0.602884	2.2531		-1.07781	2.19174
Rab15	0.00558632	-0.949617	0			-0.949617	2.25287		-1.07727	1.81386
Fra10ac1	0.00560002	-0.336723	0			-0.336723	2.25181		-1.0772	1.80344
Tceal8	0.0056021	-1.44798	1			-1.44798	2.25165		-1.07696	1.53043
Myom3	0.0056048	-2.30927	1			-2.30927	2.25144		-1.07599	1.08071
B4galnt3	0.00560776	-0.65576	0			-0.65576	2.25121		-1.07451	2.36355
Sh3d19	0.00562457	-1.62145	1			-1.62145	2.24991		-1.07206	2.00307
Gm20708	0.005632	-1.00862	1			-1.00862	2.24934		-1.07113	1.46093
Gm34006	0.00563718	-1.23362	1			-1.23362	2.24894		-1.07095	1.44596
Lpar6	0.00563833	-0.582536	0			-0.582536	2.24885		-1.07031	1.85161
Cdkn1c	0.00566335	-1.44735	1			-1.44735	2.24693		-1.06779	2.07047
Tead3	0.00566662	-0.76903	0			-0.76903	2.24668		-1.06649	1.27652
Sypl2	0.00566824	-0.873852	0			-0.873852	2.24655		-1.06557	1.62032
Snx17	0.00566829	-0.403347	0			-0.403347	2.24655		-1.06446	1.33197
Smim11	0.00567849	-0.314428	0			-0.314428	2.24577		-1.06388	2.05999
Clec4a2	0.00569395	-0.537799	0			-0.537799	2.24459		-1.06368	1.37051
Fxyd1	0.00572151	-0.405954	0			-0.405954	2.24249		-1.0631	1.73752
Gm15491	0.0057237	-0.948803	0			-0.948803	2.24232		-1.06206	2.13339
Casp9	0.00572686	-0.465697	0			-0.465697	2.24208		-1.06178	2.47086
Rilpl1	0.00573814	0.354305	0			0.354305	2.24123		-1.0614	1.07936
Mdfic	0.00573914	-0.574029	0			-0.574029	2.24115		-1.06108	1.58937
Rtn4	0.0057727	-0.438542	0			-0.438542	2.23862		-1.05996	1.786
Rn18s-rs5	0.00577965	1.6236	1			1.6236	2.2381		-1.05844	1.96421
Slc25a17	0.00578048	-0.558017	0			-0.558017	2.23804		-1.05832	1.32814
Baiap2l1	0.00579228	-0.917853	0			-0.917853	2.23715		-1.05715	1.45286
Dapk1	0.00579874	-0.981847	0			-0.981847	2.23667		-1.05652	1.80308
Cryzl2	0.00583107	-0.789988	0			-0.789988	2.23425		-1.05626	2.36471
Lbh	0.00583893	-1.10522	1			-1.10522	2.23367		-1.05592	1.5219
Mymx	0.00584419	-1.79327	1			-1.79327	2.23328		-1.05558	1.24029
Atg4d	0.00584441	0.127792	0			0.127792	2.23326		-1.05557	2.2033
Mllt11	0.00584622	0.397277	0			0.397277	2.23312		-1.05475	1.16912
Cilp	0.00585879	-2.49929	1			-2.49929	2.23219		-1.0547	2.22177
Eml2	0.00587959	-0.427227	0			-0.427227	2.23065		-1.0544	1.16272
Ctsz	0.00590225	-0.862879	0			-0.862879	2.22898		-1.05417	1.24375
Tipin	0.0059324	-0.415684	0			-0.415684	2.22677		-1.05403	1.55802
Nt5c3b	0.00593529	-0.689802	0			-0.689802	2.22656		-1.05296	1.26273
Myo5c	0.00593819	0.358486	0			0.358486	2.22635		-1.05291	1.97817
Cfap418	0.00596259	-0.614836	0			-0.614836	2.22457		-1.05283	1.53043
Elk1	0.00597042	-0.44908	0			-0.44908	2.224		-1.0524	1.48712
Igsf9b	0.00599824	-0.735466	0			-0.735466	2.22198		-1.05221	1.57279
Tceal5	0.00600114	-1.0547	1			-1.0547	2.22177		-1.05211	1.4892
Bcl7c	0.00600186	-0.371172	0			-0.371172	2.22171		-1.05205	0.610777
Psmb8	0.00600431	-0.670732	0			-0.670732	2.22154		-1.04951	1.22965
Abhd14a	0.00600609	-0.31852	0			-0.31852	2.22141		-1.04922	1.13593
Cd276	0.00601103	-1.20895	1			-1.20895	2.22105		-1.04864	1.76983
Mfap4	0.00601871	-2.98752	1			-2.98752	2.2205		-1.04813	2.96811
Tmem205	0.0060197	-0.60406	0			-0.60406	2.22043		-1.04787	1.45072
Kcmf1	0.00603504	0.491556	0			0.491556	2.21932		-1.04773	1.76154
Txnl4a	0.00603559	-0.575353	0			-0.575353	2.21928		-1.04765	1.8077
Echs1	0.00604146	-0.208119	0			-0.208119	2.21886		-1.04737	2.15123
Itm2a	0.00606118	-1.32986	1			-1.32986	2.21744		-1.04473	1.94878
Lypd6	0.00606889	-0.584421	0			-0.584421	2.21689		-1.04443	1.22221
Ing1	0.00607393	-0.340876	0			-0.340876	2.21653		-1.04429	2.42548
Pax7	0.00607844	-0.603597	0			-0.603597	2.21621		-1.04242	1.92317
Pth1r	0.00610282	-0.486685	0			-0.486685	2.21447		-1.04229	1.87901
Igfbp2	0.00611292	-1.01512	1			-1.01512	2.21375		-1.04225	1.3632
Dse	0.00612184	-0.955147	0			-0.955147	2.21312		-1.04083	2.10636
Tigar	0.00613119	0.797934	0			0.797934	2.21246		-1.04079	2.40273
Arhgef25	0.00613799	-0.678695	0			-0.678695	2.21197		-1.03983	2.1028
Mylk4	0.00615698	1.05417	1			1.05417	2.21063		-1.0395	1.25386
Ssbp4	0.00616834	-0.591888	0			-0.591888	2.20983		-1.03941	1.51522
Dnase2a	0.00617712	-0.661768	0			-0.661768	2.20921		-1.03913	1.87024
Ttll12	0.00618188	-0.808043	0			-0.808043	2.20888		-1.03879	1.91376
Bbs12	0.00618706	-0.503673	0			-0.503673	2.20852		-1.03838	2.4952
Serf1	0.00619736	-0.788886	0			-0.788886	2.20779		-1.03806	1.95973
Armc10	0.00620253	-0.647088	0			-0.647088	2.20743		-1.03789	3.33609
Rcn3	0.00620745	-1.41185	1			-1.41185	2.20709		-1.03767	1.85009
Hltf	0.00621273	-0.497085	0			-0.497085	2.20672		-1.03725	1.3298
Pdgfrl	0.00621871	-1.62575	1			-1.62575	2.2063		-1.03698	1.42484
Btbd1	0.00621901	-0.430017	0			-0.430017	2.20628		-1.03651	1.72305
Adcy3	0.00622349	-0.514419	0			-0.514419	2.20597		-1.036	1.117
Lrp12	0.00624008	-0.563393	0			-0.563393	2.20481		-1.0354	1.23525
Mppe1	0.0062474	-1.00754	1			-1.00754	2.2043		-1.03485	1.26884
Hvcn1	0.00625781	-0.820614	0			-0.820614	2.20358		-1.03456	1.415
Rbpms2	0.00626182	-1.05557	1			-1.05557	2.2033		-1.03385	2.4123
Sfxn4	0.00626849	-0.381938	0			-0.381938	2.20284		-1.03182	1.91463
Islr2	0.00627162	-0.428244	0			-0.428244	2.20262		-1.03159	0.908389
Slc35e3	0.00628302	-0.617539	0			-0.617539	2.20183		-1.03157	1.47834
Smarcd1	0.00628855	-0.626593	0			-0.626593	2.20145		-1.0306	1.70842
Zfp991	0.00630296	-0.689423	0			-0.689423	2.20046		-1.03054	1.71445
Snrnp27	0.00632739	-0.404193	0			-0.404193	2.19878		-1.03045	1.57251
Ttc4	0.00634961	-0.204285	0			-0.204285	2.19725		-1.03008	1.28666
Pnck	0.0063625	-0.629916	0			-0.629916	2.19637		-1.02953	1.69868
Ephb3	0.00637035	-1.09526	1			-1.09526	2.19584		-1.02901	1.97455
Decr2	0.00638855	-0.797714	0			-0.797714	2.1946		-1.0274	2.46905
Fis1	0.00638866	-0.276924	0			-0.276924	2.19459		-1.02735	2.47493
Trim7	0.00642498	-1.16742	1			-1.16742	2.19213		-1.02649	1.85235
Ankrd10	0.0064307	-1.07781	1			-1.07781	2.19174		-1.0259	1.45102
Lrig3	0.00644147	-0.393037	0			-0.393037	2.19102		-1.02556	1.37202
Trp63	0.00644576	-0.657475	0			-0.657475	2.19073		-1.0245	1.46178
Stac3	0.00644735	-0.161647	0			-0.161647	2.19062		-1.02418	1.98729
Col8a1	0.00646435	-1.8814	1			-1.8814	2.18948		-1.02402	1.46568
Mgp	0.00646688	-1.65	1			-1.65	2.18931		-1.02356	1.99907
Dnajc21	0.00647212	0.334568	0			0.334568	2.18895		-1.02321	1.41138
Mdga1	0.00648562	-0.922782	0			-0.922782	2.18805		-1.02238	1.41524
Rpl17	0.00649552	-0.588891	0			-0.588891	2.18739		-1.02189	2.30336
Xrcc1	0.0065044	-0.361415	0			-0.361415	2.18679		-1.02124	1.72538
Mboat2	0.00650828	-0.539647	0			-0.539647	2.18653		-1.02073	1.73725
Lin37	0.00650918	-0.743854	0			-0.743854	2.18647		-1.02055	1.58012
Arpp21	0.006546	-1.39802	1			-1.39802	2.18402		-1.02014	1.0737
Camk2b	0.00654648	-0.459639	0			-0.459639	2.18399		-1.02008	1.06833
Cnpy4	0.00656073	-0.585289	0			-0.585289	2.18305		-1.01992	1.79884
Nme1	0.00658123	-0.753285	0			-0.753285	2.18169		-1.01835	2.56518
Zfp438	0.00659428	-0.419445	0			-0.419445	2.18083		-1.01782	0.560132
Dlk1	0.0066022	-2.44413	1			-2.44413	2.18031		-1.01739	1.34535
Gimap3	0.00662161	-0.838708	0			-0.838708	2.17904		-1.01682	1.52196
Cyria	0.00663526	-0.662152	0			-0.662152	2.17814		-1.01636	1.17292
Cog7	0.00663886	-0.282879	0			-0.282879	2.17791		-1.01543	1.49644
Maged1	0.0066394	-1.33419	1			-1.33419	2.17787		-1.01512	2.21375
Smo	0.00664431	-0.843899	0			-0.843899	2.17755		-1.01347	2.03745
Dag1	0.00664544	-0.502879	0			-0.502879	2.17748		-1.01324	1.16261
Ppp1r11	0.00666674	-0.623747	0			-0.623747	2.17609		-1.01305	1.85618
Cnot3	0.0066683	-0.470205	0			-0.470205	2.17598		-1.01097	1.73247
Slc66a2	0.00668509	-0.869264	0			-0.869264	2.17489		-1.0109	1.3475
Gm2a	0.00669343	-0.585782	0			-0.585782	2.17435		-1.01079	1.20998
Iqsec3	0.0066936	-0.354732	0			-0.354732	2.17434		-1.01056	1.64377
Spring1	0.00669641	-0.332871	0			-0.332871	2.17416		-1.01023	1.49502
Zfp958	0.00670657	-0.264854	0			-0.264854	2.1735		-1.00948	1.17726
Rngtt	0.00673698	-0.357005	0			-0.357005	2.17153		-1.00862	2.24934
BC034090	0.0067519	-0.447393	0			-0.447393	2.17057		-1.00858	2.06227
Stx4a	0.00676105	-0.446557	0			-0.446557	2.16999		-1.00846	2.01294
Bambi	0.00676724	-0.601323	0			-0.601323	2.16959		-1.00754	2.2043
Hes6	0.00677225	-0.955337	0			-0.955337	2.16927		-1.00652	2.05695
Ddr1	0.00677324	-0.836713	0			-0.836713	2.1692		-1.00638	1.62065
Bloc1s1	0.00677947	-0.499365	0			-0.499365	2.1688		-1.00539	2.34543
Abcb4	0.00678708	0.39928	0			0.39928	2.16832		-1.00527	1.41859
Josd2	0.00680358	-0.443829	0			-0.443829	2.16726		-1.00339	2.02111
Gm17491	0.00681955	-0.557075	0			-0.557075	2.16624		-1.00248	1.27492
Trim54	0.00689572	0.475956	0			0.475956	2.16142		-1.00229	2.09098
Cc2d1a	0.00696209	-0.233624	0			-0.233624	2.15726		-1.00169	1.66305
Gas5	0.00696219	-0.499914	0			-0.499914	2.15725		-1.00164	2.64971
Kctd3	0.00698336	-0.760846	0			-0.760846	2.15594		-1.00136	2.39804
Trp53rkb	0.00699883	-0.213052	0			-0.213052	2.15497		-1.00105	1.43613
Atp6v0e2	0.00700295	-0.139646	0			-0.139646	2.15472		-1.00098	1.94297
Gm4861	0.00700698	0.747817	0			0.747817	2.15447		0.585213	1.02988
Rab31	0.00705939	-1.04737	1			-1.04737	2.15123		0.586808	1.22062
Rrp1	0.00706857	-0.533911	0			-0.533911	2.15067		0.589207	0.558812
Plxna1	0.0070743	-0.696356	0			-0.696356	2.15032		0.589706	1.15756
Paqr7	0.00709894	-0.599882	0			-0.599882	2.14881		0.590779	2.52286
Eid2b	0.00710131	-0.267703	0			-0.267703	2.14866		0.593708	1.85078
5430431A17Rik	0.00710857	-1.27921	1			-1.27921	2.14822		0.600184	1.11809
Ncam1	0.00711019	-1.51494	1			-1.51494	2.14812		0.600803	1.42676
Slc29a1	0.00711145	-0.81732	0			-0.81732	2.14804		0.602761	1.8858
Gm53058	0.00711897	-0.252558	0			-0.252558	2.14758		0.602884	2.2531
Pdzrn3	0.00714067	0.272214	0			0.272214	2.14626		0.604603	1.12792
Ring1	0.00714378	-0.597186	0			-0.597186	2.14607		0.604992	1.6187
Steep1	0.00714387	-0.385957	0			-0.385957	2.14607		0.606651	0.936378
Bc1	0.00715959	-1.25905	1			-1.25905	2.14511		0.611068	4.4828
Nosip	0.00716797	-0.416918	0			-0.416918	2.1446		0.611503	3.06253
Adi1	0.00716896	0.545632	0			0.545632	2.14454		0.615736	1.04954
Snai1	0.00718521	-1.09553	1			-1.09553	2.14356		0.626579	0.772833
Ift20	0.00718526	-0.521345	0			-0.521345	2.14356		0.62813	2.66037
Plppr2	0.00718673	-0.766554	0			-0.766554	2.14347		0.6284	0.342719
Rnasel	0.00718702	-0.560911	0			-0.560911	2.14345		0.630452	1.23644
Zcchc17	0.00724513	-0.392771	0			-0.392771	2.13995		0.63143	0.803926
Entpd2	0.00725729	-0.936025	0			-0.936025	2.13923		0.632985	1.83
Dap	0.00727249	-1.35832	1			-1.35832	2.13832		0.634324	2.84465
Snrnp70	0.00728545	-0.826995	0			-0.826995	2.13754		0.63684	0.406758
Ypel4	0.00728873	-0.76649	0			-0.76649	2.13735		0.638417	1.02197
Chrng	0.00729197	-1.62219	1			-1.62219	2.13716		0.640269	2.73893
Akr1b8	0.00729564	-1.62394	1			-1.62394	2.13694		0.641537	0.776496
Zfp41	0.00729666	-0.20073	0			-0.20073	2.13688		0.6426	2.95122
Hotair	0.0072977	-0.987786	0			-0.987786	2.13681		0.642794	1.57478
Gm48604	0.00730587	-0.45977	0			-0.45977	2.13633		0.648401	0.789096
Lhfpl2	0.00732353	-1.3704	1			-1.3704	2.13528		0.651481	3.08468
Mfsd7a	0.00732584	-1.17034	1			-1.17034	2.13514		0.651481	1.46864
Clcf1	0.00735553	-1.06206	1			-1.06206	2.13339		0.652601	2.3065
Rps23	0.00735604	-0.523629	0			-0.523629	2.13336		0.655489	1.92606
Pdlim7	0.00735646	-0.285124	0			-0.285124	2.13333		0.659705	1.64935
AI854703	0.00735987	0.252416	0			0.252416	2.13313		0.660427	1.55463
Mdm4	0.00737046	-0.757887	0			-0.757887	2.13251		0.664055	0.537831
Fbln7	0.00738729	-1.37803	1			-1.37803	2.13151		0.664801	1.13271
Pycr1	0.0074201	-0.474647	0			-0.474647	2.12959		0.666838	2.45859
Osr1	0.00744606	-0.764302	0			-0.764302	2.12807		0.668627	2.11505
Lpcat4	0.00745988	-0.578015	0			-0.578015	2.12727		0.669108	2.26219
Klhl25	0.00746609	-0.158637	0			-0.158637	2.12691		0.671402	0.775669
Prpsap1	0.00747106	-0.711845	0			-0.711845	2.12662		0.671819	0.503563
Rab40c	0.00749081	-0.495742	0			-0.495742	2.12547		0.672552	1.88012
Sugp1	0.00751191	-0.283164	0			-0.283164	2.12425		0.673674	0.87356
Tceal3	0.00751756	-0.801267	0			-0.801267	2.12392		0.675789	1.60671
Ddb2	0.00753403	-0.460346	0			-0.460346	2.12297		0.678586	1.34551
Naa80	0.00754035	-0.467871	0			-0.467871	2.12261		0.679766	0.941305
Mitd1	0.00754119	-0.524961	0			-0.524961	2.12256		0.68313	0.99163
Chrnd	0.00754173	-1.79356	1			-1.79356	2.12253		0.691793	1.56087
Myorg	0.00754199	-0.268579	0			-0.268579	2.12251		0.696715	2.0072
Il11ra1	0.00754926	-0.737134	0			-0.737134	2.1221		0.700147	1.18493
Plxnb2	0.0075514	-1.08755	1			-1.08755	2.12197		0.700786	1.97663
Rgmb	0.00758485	-0.374896	0			-0.374896	2.12005		0.70146	2.28828
Rpl31	0.00758585	-0.511783	0			-0.511783	2.12		0.709688	1.71953
Tnni1	0.0075959	-2.59965	1			-2.59965	2.11942		0.720664	1.97707
Btk	0.00760616	-0.536223	0			-0.536223	2.11883		0.723908	2.46271
Bcl2a1d	0.0076307	-0.971915	0			-0.971915	2.11744		0.724807	1.84415
Idh2	0.00763746	-0.917469	0			-0.917469	2.11705		0.727755	1.60911
Gm12688	0.00764546	-1.08936	1			-1.08936	2.1166		0.728008	1.36588
Agtrap	0.007659	-0.856936	0			-0.856936	2.11583		0.728147	0.458618
Dcaf4	0.0076601	-0.497494	0			-0.497494	2.11577		0.730357	2.04428
Fbxo31	0.00766705	0.488515	0			0.488515	2.11537		0.744497	1.0973
Gck	0.00767279	0.668627	0			0.668627	2.11505		0.747817	2.15447
Pole3	0.00767557	-0.372711	0			-0.372711	2.11489		0.748281	1.45819
Sfi1	0.00767862	-0.527512	0			-0.527512	2.11472		0.751729	1.67482
Sccpdh	0.00768859	-0.534686	0			-0.534686	2.11415		0.756656	1.90889
Ank	0.0076916	0.408897	0			0.408897	2.11398		0.760153	1.14371
Blmh	0.00769732	-0.520995	0			-0.520995	2.11366		0.765416	1.21819
Rab13	0.00771023	-0.512571	0			-0.512571	2.11293		0.770888	1.41631
Bmf	0.00772177	-0.829944	0			-0.829944	2.11228		0.771286	0.98142
Tmem183a	0.00772299	-0.536941	0			-0.536941	2.11221		0.772815	3.39775
Klf5	0.00772973	-1.52418	1			-1.52418	2.11184		0.77762	1.77651
Rnaseh2b	0.00774299	-0.429205	0			-0.429205	2.11109		0.7782	2.00357
Cycs	0.00777304	-0.456278	0			-0.456278	2.10941		0.785266	1.24807
Cfap20	0.00778959	-0.87087	0			-0.87087	2.10849		0.7876	1.53604
Trib2	0.00781116	-0.654669	0			-0.654669	2.10728		0.793513	1.72786
Rarg	0.00782582	-0.633573	0			-0.633573	2.10647		0.796407	0.38921
Gm13889	0.00782779	-1.04083	1			-1.04083	2.10636		0.797934	2.21246
Mlh1	0.00783264	-0.382886	0			-0.382886	2.10609		0.798523	1.97054
Hlx	0.00784386	-1.12047	1			-1.12047	2.10547		0.80221	3.16071
Foxo6	0.00784919	-0.750732	0			-0.750732	2.10518		0.803012	1.76604
Osgin1	0.00786206	-0.83902	0			-0.83902	2.10446		0.805829	1.68318
Nfkbiz	0.00786513	-2.04534	1			-2.04534	2.10429		0.807264	2.61055
Tmem88b	0.00788956	-0.612796	0			-0.612796	2.10295		0.807891	1.32842
Ptpn6	0.00789217	-1.03983	1			-1.03983	2.1028		0.822118	2.4697
Cdk9	0.00793606	-0.608866	0			-0.608866	2.1004		0.823603	2.84122
Cthrc1	0.00793907	-2.26487	1			-2.26487	2.10023		0.824369	0.871572
Ckb	0.00794351	-0.856878	0			-0.856878	2.09999		0.824776	1.13949
Tiam2	0.00794377	-0.901446	0			-0.901446	2.09997		0.824923	1.03206
C1galt1c1	0.00796097	-0.508481	0			-0.508481	2.09903		0.824988	1.45396
Alkbh5	0.0079866	0.203502	0			0.203502	2.09764		0.82799	0.533928
Mirg	0.00800349	-1.65207	1			-1.65207	2.09672		0.841104	1.33943
Tm6sf1	0.00800732	-1.35053	1			-1.35053	2.09651		0.847901	1.00511
Rnf150	0.00802321	0.581766	0			0.581766	2.09565		0.858403	1.02065
Grcc10	0.00804373	-0.483343	0			-0.483343	2.09454		0.862106	1.9428
Sele	0.0080454	-1.70195	1			-1.70195	2.09445		0.86811	1.96649
Atg16l2	0.00805946	-0.433101	0			-0.433101	2.09369		0.93163	1.55414
Lrrc17	0.00806533	-1.5188	1			-1.5188	2.09338		0.952408	1.25585
Iqce	0.00806886	-0.385371	0			-0.385371	2.09319		0.957766	1.51324
Rpl28	0.00807164	-0.47701	0			-0.47701	2.09304		0.957952	2.93732
Gm38250	0.0080839	-0.453164	0			-0.453164	2.09238		0.96229	0.870513
Acsf2	0.00808443	-0.773242	0			-0.773242	2.09235		0.964391	1.6464
Kifc2	0.00808536	-0.501304	0			-0.501304	2.0923		0.997097	1.21012
Cxcl9	0.00808794	-0.810098	0			-0.810098	2.09216		1.00037	0.914934
Tmem119	0.00809104	-1.5976	1			-1.5976	2.092		1.01077	1.56498
Ly86	0.00811002	-1.00229	1			-1.00229	2.09098		1.01386	1.4572
Pla2g15	0.00813659	-0.512767	0			-0.512767	2.08956		1.02085	1.2005
Stx16	0.00814757	-0.653734	0			-0.653734	2.08897		1.05417	2.21063
Itm2b	0.00818483	-0.701827	0			-0.701827	2.08699		1.07457	2.95586
Smarcd2	0.00819154	-0.715112	0			-0.715112	2.08663		1.08023	1.0698
Trappc14	0.00819568	-0.483214	0			-0.483214	2.08642		1.08801	1.18436
Ckap4	0.00820517	-1.34737	1			-1.34737	2.08591		1.09302	0.966749
Tnfaip3	0.00821684	-1.70611	1			-1.70611	2.0853		1.09398	1.48536
Armcx3	0.00822039	-0.965497	0			-0.965497	2.08511		1.09727	1.40754
Rbfa	0.00824085	-0.190062	0			-0.190062	2.08403		1.14338	1.96923
Tceal9	0.00824674	-0.945182	0			-0.945182	2.08372		1.20539	1.10869
Fgf16	0.0082499	-0.537721	0			-0.537721	2.08355		1.21059	2.07501
Slc25a45	0.00826048	-0.652874	0			-0.652874	2.08299		1.24816	3.00159
Arfip1	0.0082611	-0.89474	0			-0.89474	2.08296		1.2718	1.3682
Pyurf	0.00826157	-0.435124	0			-0.435124	2.08294		1.33236	3.05217
Syngap1	0.00827018	-0.479685	0			-0.479685	2.08249		1.35622	2.63302
Plscr4	0.00828294	-0.51911	0			-0.51911	2.08182		1.38022	0.934211
Tmem69	0.00829623	-0.355147	0			-0.355147	2.08112		1.38599	1.57975
Pdlim2	0.0083107	-0.494928	0			-0.494928	2.08036		1.40966	0.794815
Sgsm2	0.00831416	-0.694639	0			-0.694639	2.08018		1.46563	1.6942
Lmf1	0.00831679	-0.170162	0			-0.170162	2.08004		1.48971	1.03682
Ppcdc	0.00834232	-0.30226	0			-0.30226	2.07871		1.53567	0.907781
Fkbp8	0.00835584	-0.378031	0			-0.378031	2.07801		1.53772	2.55949
Nsa2	0.0083809	-0.473016	0			-0.473016	2.07671		1.58469	2.79426
Ccdc85c	0.00841369	1.21059	1			1.21059	2.07501		1.6236	2.2381
Rasd2	0.00841755	2.02417	1			2.02417	2.07481		1.62378	2.93046
Arf5	0.00843966	-0.705777	0			-0.705777	2.07368		1.62413	1.39163
Sfxn1	0.00844974	-0.432788	0			-0.432788	2.07316		1.69159	1.09889
Hmg20b	0.00845539	-0.613796	0			-0.613796	2.07287		1.92836	1.41684
Rbm5	0.00845549	-0.506461	0			-0.506461	2.07286		1.93261	1.75297
Fgfr4	0.00846995	-0.928965	0			-0.928965	2.07212		2.02417	2.07481
Cpe	0.0084806	-0.347155	0			-0.347155	2.07157		2.06172	1.77867
Nfxl1	0.00848853	-0.331565	0			-0.331565	2.07117
Usp1	0.00849735	-0.426046	0			-0.426046	2.07072
Tsc22d4	0.00850219	-1.06779	1			-1.06779	2.07047
Cpt1c	0.00852033	-0.444981	0			-0.444981	2.06954
Mxra8	0.00852042	-1.24709	1			-1.24709	2.06954
Dynlt1b	0.00852142	-0.497765	0			-0.497765	2.06949
H3f3a	0.00852813	-0.635049	0			-0.635049	2.06915
AU020206	0.00855907	-0.706469	0			-0.706469	2.06757
Copz2	0.00857502	-0.616463	0			-0.616463	2.06676
Fam189b	0.00857697	0.227581	0			0.227581	2.06667
Abcd4	0.00859034	-0.439565	0			-0.439565	2.06599
Pheta1	0.00861246	-0.441981	0			-0.441981	2.06487
Cbx4	0.0086156	-0.771269	0			-0.771269	2.06471
Cox5b	0.00861745	-0.273598	0			-0.273598	2.06462
Uros	0.00862536	-0.435842	0			-0.435842	2.06422
2310022A10Rik	0.00863064	-0.321311	0			-0.321311	2.06396
Trim35	0.00864099	-0.75234	0			-0.75234	2.06344
Zfyve9	0.00864155	0.347734	0			0.347734	2.06341
Ccl24	0.00864573	0.398963	0			0.398963	2.0632
Ly6e	0.0086643	-1.00858	1			-1.00858	2.06227
Fam149a	0.0086837	-0.614211	0			-0.614211	2.0613
Zdbf2	0.00870978	-1.06388	1			-1.06388	2.05999
Klhdc4	0.00872112	-0.503249	0			-0.503249	2.05943
Fhit	0.00873663	-0.509962	0			-0.509962	2.05866
Cers6	0.00874429	-1.09576	1			-1.09576	2.05828
Myh8	0.00876278	-2.89852	1			-2.89852	2.05736
Vps45	0.00876498	-0.487567	0			-0.487567	2.05725
Nabp1	0.00877092	-1.00652	1			-1.00652	2.05695
Wdr45b	0.00877492	-0.538538	0			-0.538538	2.05676
Pla2g6	0.0087752	0.211685	0			0.211685	2.05674
Fn3krp	0.00879757	-0.472429	0			-0.472429	2.05564
Mageh1	0.00880043	-0.722982	0			-0.722982	2.0555
Aplnr	0.00880998	-1.39715	1			-1.39715	2.05503
Myog	0.00881084	-2.35452	1			-2.35452	2.05498
Six2	0.00881615	0.444519	0			0.444519	2.05472
Lox	0.00881641	-1.80173	1			-1.80173	2.05471
Sppl3	0.00881759	-0.451871	0			-0.451871	2.05465
Loxl1	0.0088276	-1.39813	1			-1.39813	2.05416
Cnih1	0.00883422	-0.322965	0			-0.322965	2.05383
Upf3b	0.00883992	-0.466028	0			-0.466028	2.05355
Mrgbp	0.0088555	-0.537278	0			-0.537278	2.05279
Os9	0.00886635	-0.954778	0			-0.954778	2.05226
Rbm43	0.00886905	-0.420816	0			-0.420816	2.05212
Ccp110	0.00887196	-0.495931	0			-0.495931	2.05198
Tlr13	0.0088782	-0.84812	0			-0.84812	2.05168
Smim3	0.00888249	-0.739584	0			-0.739584	2.05147
Tmem101	0.00890267	-0.41372	0			-0.41372	2.05048
1700094D03Rik	0.00890452	-0.502139	0			-0.502139	2.05039
Sumo1	0.00890707	-0.316976	0			-0.316976	2.05027
Dtx4	0.00890756	-0.765077	0			-0.765077	2.05024
Myef2	0.00892059	-0.644163	0			-0.644163	2.04961
Adamts2	0.00894523	-1.12962	1			-1.12962	2.04841
Sytl2	0.00894748	-0.631969	0			-0.631969	2.0483
Tram1	0.00895025	-0.887529	0			-0.887529	2.04816
2900079G21Rik	0.00895259	-0.772082	0			-0.772082	2.04805
Dzip1l	0.00895887	-0.483077	0			-0.483077	2.04775
Sertad4	0.00896518	-1.26558	1			-1.26558	2.04744
Nlrp3	0.00897606	-0.596721	0			-0.596721	2.04691
Sirpa	0.00899251	-1.18259	1			-1.18259	2.04612
Megf10	0.00901832	-0.761071	0			-0.761071	2.04487
Synm	0.00903067	0.730357	0			0.730357	2.04428
Col3a1	0.0090646	-2.13528	1			-2.13528	2.04265
Fbln1	0.00908269	-1.28779	1			-1.28779	2.04179
Efnb1	0.00908721	-0.500908	0			-0.500908	2.04157
Tbx18	0.00910107	-0.623165	0			-0.623165	2.04091
Ppp1r14c	0.00910907	-0.693008	0			-0.693008	2.04053
Dbi	0.00913076	-0.475026	0			-0.475026	2.03949
Vps26c	0.0091696	-0.478674	0			-0.478674	2.03765
Il17d	0.0091739	-1.01347	1			-1.01347	2.03745
Ppfia4	0.00918335	-1.22873	1			-1.22873	2.037
Aplp2	0.00918528	-0.473711	0			-0.473711	2.03691
Prelid3b	0.0091997	-0.493406	0			-0.493406	2.03623
Ppm1d	0.00923119	-0.546368	0			-0.546368	2.03474
Exoc3l	0.00924297	-0.691933	0			-0.691933	2.03419
Ube3b	0.00924749	0.12544	0			0.12544	2.03398
Calhm6	0.00927525	-0.704785	0			-0.704785	2.03267
Src	0.00932896	-0.716088	0			-0.716088	2.03017
Nfkbid	0.00933451	-0.909661	0			-0.909661	2.02991
Zfand1	0.00933763	-0.571015	0			-0.571015	2.02976
Mydgf	0.0093684	-0.690363	0			-0.690363	2.02833
P3h3	0.0093726	-1.12136	1			-1.12136	2.02814
Sertad3	0.00937917	-1.07796	1			-1.07796	2.02784
St3gal6	0.00938663	0.213938	0			0.213938	2.02749
Mrc2	0.00938668	-1.32205	1			-1.32205	2.02749
Myd88	0.00940691	-0.864079	0			-0.864079	2.02655
Mybph	0.00942184	-1.51958	1			-1.51958	2.02586
Homer3	0.00943746	-0.767433	0			-0.767433	2.02514
Bcap29	0.00943754	-0.271378	0			-0.271378	2.02514
Atat1	0.00944395	-0.469761	0			-0.469761	2.02485
Rpl7l1	0.00944906	-0.484863	0			-0.484863	2.02461
Klhdc8b	0.00945362	-0.465785	0			-0.465785	2.0244
Slc22a17	0.00945518	-0.824546	0			-0.824546	2.02433
H2-T10	0.00946458	-0.299319	0			-0.299319	2.0239
Il10	0.00946597	-0.707084	0			-0.707084	2.02383
A930006K02Rik	0.00948386	-0.597407	0			-0.597407	2.02301
Nfix	0.00950229	-0.318202	0			-0.318202	2.02217
1810009A15Rik	0.00950973	-0.732292	0			-0.732292	2.02183
Yeats2	0.00951345	-0.446958	0			-0.446958	2.02166
Ccr7	0.00952426	-0.782596	0			-0.782596	2.02117
Fzd2	0.00952546	-1.00339	1			-1.00339	2.02111
Clmp	0.00953858	-0.734205	0			-0.734205	2.02052
Dipk1a	0.00954142	-0.348289	0			-0.348289	2.02039
Pld3	0.00954732	-1.1035	1			-1.1035	2.02012
Rian	0.00954889	-2.42466	1			-2.42466	2.02005
Cops7a	0.00955122	-0.217009	0			-0.217009	2.01994
Zim1	0.00955513	-1.58189	1			-1.58189	2.01976
Tmod4	0.00957528	-0.190457	0			-0.190457	2.01885
Pcnx4	0.00958495	-0.354996	0			-0.354996	2.01841
Ranbp9	0.00960622	-0.484871	0			-0.484871	2.01745
Parvg	0.00961186	-0.718999	0			-0.718999	2.01719
Caprin2	0.0096151	-0.369926	0			-0.369926	2.01705
9030025P20Rik	0.00962501	-0.45225	0			-0.45225	2.0166
Ccnl1	0.00963531	-1.21309	1			-1.21309	2.01613
Slc26a10	0.00964278	-0.413792	0			-0.413792	2.0158
Manbal	0.00966533	-0.64595	0			-0.64595	2.01478
Adk	0.00968091	-0.421817	0			-0.421817	2.01408
Mrc1	0.00970633	-1.00846	1			-1.00846	2.01294
Rpsa	0.00970976	-0.57278	0			-0.57278	2.01279
Sap30	0.00975665	-1.18758	1			-1.18758	2.0107
C1qtnf3	0.00976156	-2.63521	1			-2.63521	2.01048
Dph1	0.00976178	-0.333249	0			-0.333249	2.01047
Cetn3	0.00976287	-0.697909	0			-0.697909	2.01042
Hs3st5	0.00977547	0.57089	0			0.57089	2.00986
Rpl21	0.00980039	-0.559426	0			-0.559426	2.00876
Rpl10	0.00980676	-0.596532	0			-0.596532	2.00847
Ccdc141	0.00980985	-1.17528	1			-1.17528	2.00834
Col26a1	0.00981402	-0.547234	0			-0.547234	2.00815
Tada1	0.00981685	-0.576321	0			-0.576321	2.00803
Plekhb1	0.00983552	0.696715	0			0.696715	2.0072
Prepl	0.00984709	-0.965677	0			-0.965677	2.00669
Acp5	0.00986956	-1.39152	1			-1.39152	2.0057
Hdgfl2	0.00987015	-0.343566	0			-0.343566	2.00568
Ikbip	0.00987434	-0.541691	0			-0.541691	2.00549
Prickle1	0.00989202	-0.542465	0			-0.542465	2.00472
Crtap	0.00989695	-1.42706	1			-1.42706	2.0045
Yap1	0.00989926	-0.422435	0			-0.422435	2.0044
Hmgcl	0.00989979	-0.556451	0			-0.556451	2.00437
Srebf2	0.00990776	-0.689113	0			-0.689113	2.00402
Grb14	0.00990906	-0.78772	0			-0.78772	2.00397
Gm11967	0.00991818	0.7782	0			0.7782	2.00357
C130080G10Rik	0.00992958	-1.07206	1			-1.07206	2.00307
Cidea	0.00994115	-0.915947	0			-0.915947	2.00256
Pilra	0.00994324	-0.461406	0			-0.461406	2.00247
Ssb	0.00995467	-0.570419	0			-0.570419	2.00197
Fads1	0.00995983	-0.680939	0			-0.680939	2.00175
Ptk2b	0.00996101	-0.505974	0			-0.505974	2.0017
Mxra7	0.00996985	-0.944382	0			-0.944382	2.00131
Mfap2	0.00997044	-2.06007	1			-2.06007	2.00129
Anpep	0.00997699	-1.36456	1			-1.36456	2.001
Gadl1	0.00998134	-0.678912	0			-0.678912	2.00081
Rdh5	0.0100106	-0.506822	0			-0.506822	1.99954
4931428F04Rik	0.0100109	-0.519898	0			-0.519898	1.99953
Fbxl12	0.0100174	-0.48918	0			-0.48918	1.99924
Aamdc	0.0100192	-0.36735	0			-0.36735	1.99917
Mir22hg	0.0100214	-1.27454	1			-1.27454	1.99907
Rhob	0.0100214	-1.02356	1			-1.02356	1.99907
1110051M20Rik	0.0100296	-0.400082	0			-0.400082	1.99872
Ctnnal1	0.0100321	-0.553784	0			-0.553784	1.99861
Cmya5	0.0100349	0.423761	0			0.423761	1.99849
Plekha2	0.0100449	-0.426567	0			-0.426567	1.99805
Alg6	0.0100525	-0.323783	0			-0.323783	1.99773
Dnal1	0.0100553	-0.389566	0			-0.389566	1.9976
Arhgef3	0.0100561	-0.694751	0			-0.694751	1.99757
BC037704	0.0101301	-0.323142	0			-0.323142	1.99439
Pgghg	0.0101339	-0.705175	0			-0.705175	1.99422
Dhdh	0.0101369	0.538737	0			0.538737	1.99409
Palm3	0.0101469	-0.481042	0			-0.481042	1.99367
Igfbp5	0.0101586	-0.591719	0			-0.591719	1.99317
Leprot	0.0101663	-0.872108	0			-0.872108	1.99284
Col1a1	0.0101703	-2.21743	1			-2.21743	1.99267
Ezr	0.0101759	-1.34829	1			-1.34829	1.99243
Zfp385b	0.0102088	-0.914222	0			-0.914222	1.99103
Tm7sf3	0.0102189	-0.613725	0			-0.613725	1.9906
Brd2	0.0102264	-0.415318	0			-0.415318	1.99028
Ncstn	0.0102397	-0.561024	0			-0.561024	1.98971
Kri1	0.0102686	-0.561379	0			-0.561379	1.98849
Ccdc25	0.0102759	-0.265688	0			-0.265688	1.98818
Ankrd1	0.0102768	-2.07564	1			-2.07564	1.98814
Eapp	0.010289	-0.337773	0			-0.337773	1.98763
Emilin1	0.0102969	-1.02418	1			-1.02418	1.98729
Brf2	0.01032	-0.361175	0			-0.361175	1.98632
Gamt	0.0103317	-1.12499	1			-1.12499	1.98583
Ctsa	0.0103373	-0.495976	0			-0.495976	1.98559
Frrs1	0.0103474	-0.823292	0			-0.823292	1.98517
Zrsr2	0.0103483	-0.282007	0			-0.282007	1.98513
Tesk1	0.010362	0.215455	0			0.215455	1.98456
Ablim2	0.0103652	-0.469178	0			-0.469178	1.98442
Ccdc97	0.0103743	-0.413244	0			-0.413244	1.98404
Mymk	0.0103875	-2.6827	1			-2.6827	1.98349
Sptlc1	0.0104023	-0.325467	0			-0.325467	1.98287
Emb	0.0104218	-1.21344	1			-1.21344	1.98206
Miip	0.0104377	-0.219057	0			-0.219057	1.9814
Mfsd12	0.0104395	-0.665699	0			-0.665699	1.98132
Sowahc	0.0104557	-0.674807	0			-0.674807	1.98065
Zswim9	0.0104611	0.239752	0			0.239752	1.98042
Babam1	0.010467	-0.390801	0			-0.390801	1.98018
Armh4	0.0105154	-1.05291	1			-1.05291	1.97817
Ccdc91	0.0105192	0.342907	0			0.342907	1.97802
Smtnl2	0.0105421	0.720664	0			0.720664	1.97707
Cd84	0.0105508	-0.783345	0			-0.783345	1.97671
Gm49417	0.0105529	0.700786	0			0.700786	1.97663
Gm17396	0.0105579	-1.19142	1			-1.19142	1.97642
Pygo2	0.0105602	-0.701823	0			-0.701823	1.97633
Srpx	0.0106035	-1.02901	1			-1.02901	1.97455
Cxcl2	0.0106099	-2.14153	1			-2.14153	1.97429
Smarce1	0.0106129	-0.513376	0			-0.513376	1.97417
Trim27	0.010618	-0.355368	0			-0.355368	1.97396
Ccdc107	0.0106281	-0.351235	0			-0.351235	1.97354
Cnot8	0.0106289	-0.387887	0			-0.387887	1.97351
Ldhd	0.0106359	-0.37372	0			-0.37372	1.97323
Ltbp3	0.010647	-0.472547	0			-0.472547	1.97277
Ephb2	0.0106849	-0.593146	0			-0.593146	1.97123
Plekhh1	0.0106959	-2.08499	1			-2.08499	1.97078
Smyd2	0.0107018	0.798523	0			0.798523	1.97054
Gpsm3	0.010703	-0.712098	0			-0.712098	1.97049
Cmas	0.010713	-0.43505	0			-0.43505	1.97009
Cacng1	0.0107289	-0.639445	0			-0.639445	1.96944
Dhrs7	0.0107323	-0.688713	0			-0.688713	1.96931
C030006K11Rik	0.0107328	-0.255186	0			-0.255186	1.96929
Spag7	0.0107333	-0.335998	0			-0.335998	1.96927
Htra4	0.0107343	1.14338	1			1.14338	1.96923
Vav2	0.0107366	-0.546897	0			-0.546897	1.96913
Kiz	0.0107461	0.165558	0			0.165558	1.96875
Scrn1	0.0107504	-0.398248	0			-0.398248	1.96858
Shf	0.0107514	-0.641624	0			-0.641624	1.96853
N4bp2os	0.0107557	-0.406805	0			-0.406805	1.96836
Get4	0.0107573	-0.359177	0			-0.359177	1.9683
Rab27b	0.010763	-0.579148	0			-0.579148	1.96807
Nrn1	0.0107704	-1.60615	1			-1.60615	1.96777
Lamtor1	0.010783	-0.452179	0			-0.452179	1.96726
C430049B03Rik	0.0107887	-0.530766	0			-0.530766	1.96703
Foxp1	0.0107979	-0.515157	0			-0.515157	1.96666
Plscr1	0.0107988	-0.44025	0			-0.44025	1.96662
Il12a	0.0108022	0.86811	0			0.86811	1.96649
Szrd1	0.0108033	-0.254928	0			-0.254928	1.96644
Arhgap30	0.0108108	-0.610365	0			-0.610365	1.96614
Vstm4	0.0108232	-0.926772	0			-0.926772	1.96564
Psme3ip1	0.0108349	-0.325151	0			-0.325151	1.96518
Acsl6	0.0108558	-0.675841	0			-0.675841	1.96434
Plac8	0.010859	-1.05844	1			-1.05844	1.96421
Trim26	0.0108769	-0.377883	0			-0.377883	1.96349
Rcn2	0.0108854	-0.447493	0			-0.447493	1.96316
Gin1	0.0108863	-0.39407	0			-0.39407	1.96312
Pitpna	0.0108864	-0.325798	0			-0.325798	1.96312
Rfxank	0.0108893	-0.521875	0			-0.521875	1.963
Cibar1	0.0108919	-0.525293	0			-0.525293	1.9629
Gmppa	0.0108965	-0.366156	0			-0.366156	1.96271
Commd5	0.0108989	-0.320911	0			-0.320911	1.96262
Uqcrb	0.0108997	-0.304924	0			-0.304924	1.96259
Hspa2	0.0109099	-1.1187	1			-1.1187	1.96218
Btbd8	0.0109144	-0.715863	0			-0.715863	1.962
Fbxo10	0.0109147	-0.423818	0			-0.423818	1.96199
Mpv17	0.0109254	-0.697174	0			-0.697174	1.96156
Prss36	0.0109256	-0.484839	0			-0.484839	1.96155
Hspa12a	0.0109288	-0.72031	0			-0.72031	1.96143
Myo7a	0.0109311	-0.325127	0			-0.325127	1.96134
Gxylt2	0.0109365	-1.2957	1			-1.2957	1.96112
Mdk	0.0109584	-1.75261	1			-1.75261	1.96025
Rpl23	0.0109603	-0.531175	0			-0.531175	1.96018
Anp32b	0.0109709	-0.290561	0			-0.290561	1.95976
Cstb	0.0109715	-1.03806	1			-1.03806	1.95973
Rps7	0.0109873	-0.492639	0			-0.492639	1.95911
Mturn	0.0109874	-0.670594	0			-0.670594	1.95911
Rpl41	0.0109961	-0.720705	0			-0.720705	1.95876
Cfap36	0.0110083	-0.637266	0			-0.637266	1.95828
Sh3bp2	0.0110111	-0.729344	0			-0.729344	1.95817
Sox4	0.0110128	-1.10865	1			-1.10865	1.9581
H2-M3	0.0110155	-0.858243	0			-0.858243	1.958
H2-Ke6	0.0110281	-0.418294	0			-0.418294	1.9575
Zbed3	0.0110286	-0.639847	0			-0.639847	1.95748
Cd302	0.0110345	-0.806725	0			-0.806725	1.95725
Serp1	0.0110443	-0.932832	0			-0.932832	1.95686
H2-Q6	0.0110646	-0.738493	0			-0.738493	1.95606
Poc1b	0.0110834	-0.363969	0			-0.363969	1.95533
Marcks	0.0110908	-1.25011	1			-1.25011	1.95504
Tlr7	0.0111072	-0.616193	0			-0.616193	1.9544
Mamstr	0.0111217	-0.756943	0			-0.756943	1.95383
Dnajc8	0.0111793	-0.437754	0			-0.437754	1.95159
Scaf8	0.0111947	-0.293391	0			-0.293391	1.95099
Rbck1	0.0112223	-0.621424	0			-0.621424	1.94992
Chac2	0.0112287	-0.328553	0			-0.328553	1.94967
Galnt15	0.0112359	-0.377667	0			-0.377667	1.94939
Klf6	0.0112517	-1.04473	1			-1.04473	1.94878
Crip1	0.0112711	-0.82274	0			-0.82274	1.94803
Rps27a	0.0112762	-0.638474	0			-0.638474	1.94784
Map1lc3a	0.0112785	-0.771845	0			-0.771845	1.94775
Emp2	0.0112814	-0.745909	0			-0.745909	1.94764
Stx7	0.0112999	-0.519888	0			-0.519888	1.94693
Otud1	0.0113025	-1.62871	1			-1.62871	1.94683
Brk1	0.0113457	-0.637457	0			-0.637457	1.94517
H2-K1	0.011346	-0.926767	0			-0.926767	1.94516
Chkb	0.0113521	-0.583061	0			-0.583061	1.94492
Ift57	0.0113536	-0.312574	0			-0.312574	1.94487
Cbx6	0.0113609	-0.663881	0			-0.663881	1.94459
Gpt	0.0113695	-0.528174	0			-0.528174	1.94426
Eef1b2	0.0113775	-0.554258	0			-0.554258	1.94395
Sox11	0.0114034	-1.00098	1			-1.00098	1.94297
Efcab6	0.0114077	0.862106	0			0.862106	1.9428
Msln	0.0114417	-0.828283	0			-0.828283	1.94151
Prdm9	0.0114739	-0.356295	0			-0.356295	1.94029
Zc3h7b	0.011492	-0.239239	0			-0.239239	1.9396
Lamb2	0.0115032	-0.266956	0			-0.266956	1.93918
Gm50012	0.0115058	-0.781139	0			-0.781139	1.93908
Srsf6	0.0115263	-0.582754	0			-0.582754	1.93831
Clta	0.0115386	-0.811855	0			-0.811855	1.93785
Pdzd11	0.0115638	-0.927329	0			-0.927329	1.9369
Postn	0.0115674	-3.00356	1			-3.00356	1.93676
Rassf7	0.0115936	-0.983729	0			-0.983729	1.93578
Tmsb10	0.011611	-1.69964	1			-1.69964	1.93513
Bex1	0.0116194	-0.842126	0			-0.842126	1.93482
Rgs3	0.0116337	-0.531805	0			-0.531805	1.93428
Jrk	0.0116465	-0.218253	0			-0.218253	1.9338
Fdxr	0.0116612	-0.903126	0			-0.903126	1.93326
Eda2r	0.0116759	-1.24869	1			-1.24869	1.93271
Sh3bp1	0.0116855	-0.38409	0			-0.38409	1.93235
Cfdp1	0.0116869	-0.6054	0			-0.6054	1.9323
Thyn1	0.0117037	-0.548227	0			-0.548227	1.93168
Slc22a23	0.0117073	-0.298941	0			-0.298941	1.93154
Mgl2	0.0117112	-0.325091	0			-0.325091	1.9314
Rab3il1	0.0117172	-0.79221	0			-0.79221	1.93118
Srsf5	0.0117203	-0.688144	0			-0.688144	1.93106
Grap	0.0117226	-0.531634	0			-0.531634	1.93098
Akap7	0.0117265	-0.67489	0			-0.67489	1.93083
Prr29	0.0117281	-0.558398	0			-0.558398	1.93077
Clec7a	0.0117501	-1.36184	1			-1.36184	1.92996
Blvrb	0.0117609	-0.924057	0			-0.924057	1.92956
Tbx2	0.0117623	-0.383915	0			-0.383915	1.92951
Renbp	0.0117665	-0.747107	0			-0.747107	1.92935
Prpf19	0.0117953	-0.26204	0			-0.26204	1.92829
Cd55	0.0118085	-0.82794	0			-0.82794	1.92781
Idh1	0.0118134	-0.740276	0			-0.740276	1.92763
Ptms	0.011841	-1.12984	1			-1.12984	1.92661
Flot2	0.0118527	-0.451926	0			-0.451926	1.92618
Aurka	0.011856	0.655489	0			0.655489	1.92606
Clec4a3	0.0118654	-1.23793	1			-1.23793	1.92572
Slc29a3	0.0118663	-0.455881	0			-0.455881	1.92568
R3hdm4	0.0118882	-0.223717	0			-0.223717	1.92488
Haus7	0.0118963	-0.538511	0			-0.538511	1.92459
Gas1	0.0119064	-1.11059	1			-1.11059	1.92422
Helb	0.0119313	-0.606252	0			-0.606252	1.92331
Cdh11	0.0119352	-1.04242	1			-1.04242	1.92317
Tmem141	0.0119648	-0.280864	0			-0.280864	1.92209
Sipa1l2	0.0119716	-0.74369	0			-0.74369	1.92185
Tbc1d14	0.0119739	-0.201372	0			-0.201372	1.92176
Otud3	0.0119846	0.215641	0			0.215641	1.92138
Ccdc8	0.0119997	-0.66943	0			-0.66943	1.92083
Slc37a2	0.0120061	-0.730256	0			-0.730256	1.9206
Mkrn1	0.0120308	-0.382391	0			-0.382391	1.91971
Tchp	0.012043	-0.35058	0			-0.35058	1.91927
Nedd8	0.0120545	-0.514318	0			-0.514318	1.91885
Foxc1	0.0120678	-0.332293	0			-0.332293	1.91837
Mrps31	0.0120885	-0.359403	0			-0.359403	1.91763
Commd3	0.0121006	-0.39301	0			-0.39301	1.91719
Siah1b	0.0121137	-0.679522	0			-0.679522	1.91672
Uqcr11	0.0121471	-0.357021	0			-0.357021	1.91553
Septin5	0.0121546	-0.925212	0			-0.925212	1.91526
Fgf7	0.0121634	-0.778536	0			-0.778536	1.91495
Mndal	0.0121642	-1.10337	1			-1.10337	1.91492
Inka2	0.0121685	-0.41393	0			-0.41393	1.91476
Cygb	0.0121721	-1.03182	1			-1.03182	1.91463
Uchl5	0.0121752	-0.292035	0			-0.292035	1.91452
Zfp606	0.0121813	-0.285537	0			-0.285537	1.91431
Capn6	0.0121911	-1.07873	1			-1.07873	1.91396
Nipsnap2	0.0121946	-0.251882	0			-0.251882	1.91383
Gdf15	0.0121961	-1.08506	1			-1.08506	1.91378
Ptma	0.0121965	-1.03879	1			-1.03879	1.91376
Mest	0.0122082	-2.70391	1			-2.70391	1.91335
Pet100	0.0122199	-0.381675	0			-0.381675	1.91293
Arrdc1	0.0122243	-0.559441	0			-0.559441	1.91278
Ddt	0.0122316	-0.836898	0			-0.836898	1.91252
Fgd1	0.0122387	-0.306366	0			-0.306366	1.91226
Palld	0.0122431	-0.609348	0			-0.609348	1.91211
Phkg1	0.0122538	0.0867294	0			0.0867294	1.91173
Selenop	0.0122625	-0.753672	0			-0.753672	1.91142
Srp9	0.0122718	-0.410979	0			-0.410979	1.91109
Map3k12	0.0122731	-0.364946	0			-0.364946	1.91105
Gm32688	0.0122814	-0.42131	0			-0.42131	1.91075
Deaf1	0.0122899	-0.308889	0			-0.308889	1.91045
Tmem164	0.0123029	-0.8119	0			-0.8119	1.90999
Rpusd3	0.0123086	-0.465942	0			-0.465942	1.90979
Fkrp	0.0123087	0.183836	0			0.183836	1.90979
Lrrfip1	0.012312	-0.551258	0			-0.551258	1.90967
Ier5	0.0123132	-1.39922	1			-1.39922	1.90963
Paxx	0.0123154	-0.493132	0			-0.493132	1.90955
Sdc2	0.012325	-1.10393	1			-1.10393	1.90921
Mospd3	0.012328	-0.77219	0			-0.77219	1.90911
Eef1a1	0.0123305	-1.55201	1			-1.55201	1.90902
Eloc	0.0123336	-0.222651	0			-0.222651	1.90891
Crip3	0.0123343	0.756656	0			0.756656	1.90889
Xkr8	0.0123418	-0.413482	0			-0.413482	1.90862
Rpl26	0.0123567	-0.417899	0			-0.417899	1.9081
Lyrm7	0.01236	-0.40239	0			-0.40239	1.90798
Srrt	0.0123844	-0.531917	0			-0.531917	1.90713
Klf11	0.012397	-0.520792	0			-0.520792	1.90668
Ust	0.0124002	-0.513236	0			-0.513236	1.90657
Tbc1d8	0.0124116	-0.451198	0			-0.451198	1.90617
Abr	0.0124133	-0.690046	0			-0.690046	1.90611
Trim11	0.0124133	-0.646573	0			-0.646573	1.90611
Rwdd1	0.0124376	0.170181	0			0.170181	1.90526
Peg3	0.0124406	-1.65984	1			-1.65984	1.90516
Slc39a1	0.012457	-0.619029	0			-0.619029	1.90459
Arhgap33	0.0124582	-0.394602	0			-0.394602	1.90454
Mrpl46	0.0124645	-0.512067	0			-0.512067	1.90433
Ago1	0.0124814	-0.287022	0			-0.287022	1.90374
Clcn5	0.0124938	-0.811227	0			-0.811227	1.90331
Six5	0.0124975	-0.467444	0			-0.467444	1.90318
Serinc5	0.0125029	-1.36898	1			-1.36898	1.90299
Ccdc88b	0.0125117	-0.572177	0			-0.572177	1.90268
Slc25a37	0.0125134	-0.526849	0			-0.526849	1.90262
Gm15675	0.0125457	-1.08789	1			-1.08789	1.90151
Tbc1d25	0.0125558	-0.499534	0			-0.499534	1.90116
Pja1	0.0125572	-0.511822	0			-0.511822	1.90111
Katna1	0.0125577	-0.291574	0			-0.291574	1.90109
Cdk5r1	0.0125827	-0.7493	0			-0.7493	1.90023
Kmt5c	0.0125841	-0.876336	0			-0.876336	1.90018
Mlec	0.012591	-0.374101	0			-0.374101	1.89994
Myo1g	0.0125957	-0.522857	0			-0.522857	1.89978
Lyz2	0.0126229	-1.54238	1			-1.54238	1.89884
Rcbtb2	0.0126431	-0.512732	0			-0.512732	1.89815
Il16	0.0126559	-0.455752	0			-0.455752	1.89771
Rps24	0.0126562	-0.380899	0			-0.380899	1.8977
Mthfsd	0.0126642	-0.429922	0			-0.429922	1.89742
Oxnad1	0.0126749	-0.453087	0			-0.453087	1.89706
Hnrnpa2b1	0.0126796	-0.408941	0			-0.408941	1.89689
Sgcg	0.0126807	-0.45404	0			-0.45404	1.89686
Lgals3	0.0127034	-2.04112	1			-2.04112	1.89608
Shisal1	0.0127119	-1.2123	1			-1.2123	1.89579
Laptm4a	0.0127242	-0.516718	0			-0.516718	1.89537
Sting1	0.0127499	-0.972551	0			-0.972551	1.89449
Zfp52	0.0127521	-0.507394	0			-0.507394	1.89442
Tex2	0.012753	0.498537	0			0.498537	1.89439
Kdelr1	0.0127585	-0.51581	0			-0.51581	1.8942
Myl1	0.0127806	-0.373512	0			-0.373512	1.89345
Mapk8ip1	0.0128069	-0.78589	0			-0.78589	1.89256
Cdk16	0.0128161	-0.349434	0			-0.349434	1.89224
Thap3	0.012818	-0.440283	0			-0.440283	1.89218
Coq6	0.0128194	-0.449072	0			-0.449072	1.89213
Pdcl	0.0128241	-0.668588	0			-0.668588	1.89197
Gm43305	0.0128419	-0.581067	0			-0.581067	1.89137
Selp	0.0128563	-1.16793	1			-1.16793	1.89088
B4galnt1	0.0128711	-0.893362	0			-0.893362	1.89038
Dynlrb1	0.0129103	-0.548155	0			-0.548155	1.88906
Ric8b	0.0129267	-0.209068	0			-0.209068	1.88851
Cisd3	0.0129411	-0.445221	0			-0.445221	1.88803
Slc26a11	0.0129507	-0.379076	0			-0.379076	1.88771
Pnp	0.0129508	-0.970659	0			-0.970659	1.8877
Bcl2a1b	0.0129532	-1.30802	1			-1.30802	1.88762
Armcx2	0.0129806	-1.33837	1			-1.33837	1.88671
Naa10	0.0129943	-0.266483	0			-0.266483	1.88625
Uaca	0.0130077	0.602761	0			0.602761	1.8858
Cracr2b	0.0130367	-0.481004	0			-0.481004	1.88483
Porcn	0.0130442	-0.485146	0			-0.485146	1.88458
Osgepl1	0.0130584	-0.207983	0			-0.207983	1.88411
Galnt5	0.0130648	-1.41583	1			-1.41583	1.8839
Map3k7cl	0.013093	-1.50906	1			-1.50906	1.88296
Rassf5	0.0130939	-0.796268	0			-0.796268	1.88293
Rpl7a	0.0131138	-0.44932	0			-0.44932	1.88227
Unc93b1	0.0131307	-1.1712	1			-1.1712	1.88171
L3hypdh	0.0131388	-0.567265	0			-0.567265	1.88144
Zfp106	0.0131393	0.429964	0			0.429964	1.88143
Mthfsl	0.0131399	-0.305501	0			-0.305501	1.88141
Pip4k2a	0.0131548	-0.828406	0			-0.828406	1.88092
Asb14	0.013159	0.324258	0			0.324258	1.88078
Rnf26	0.0131592	-0.696199	0			-0.696199	1.88077
Rps15	0.013179	-0.418583	0			-0.418583	1.88012
Fscn2	0.013179	0.672552	0			0.672552	1.88012
Rap1gap2	0.0131867	-1.21854	1			-1.21854	1.87986
Crls1	0.0131876	-0.258931	0			-0.258931	1.87983
Kcnn3	0.0132126	-1.04229	1			-1.04229	1.87901
Hps5	0.0132142	-0.317858	0			-0.317858	1.87896
2310039H08Rik	0.0132171	-0.274255	0			-0.274255	1.87886
Lrp5	0.0132233	-0.351682	0			-0.351682	1.87866
Mrpl32	0.0132279	-0.303931	0			-0.303931	1.87851
Fam181b	0.0132296	-0.390667	0			-0.390667	1.87845
H2-Q7	0.0132419	-0.807942	0			-0.807942	1.87805
Scn4a	0.0132684	0.418633	0			0.418633	1.87718
Akap8l	0.0132835	-0.361911	0			-0.361911	1.87669
Col6a2	0.0133109	-1.36704	1			-1.36704	1.87579
Col5a2	0.0133216	-1.77021	1			-1.77021	1.87544
Cyp2j9	0.0133361	-0.367268	0			-0.367268	1.87497
Ndufab1	0.0133381	-0.443872	0			-0.443872	1.87491
Camk2d	0.0133389	-0.572473	0			-0.572473	1.87488
Kctd2	0.0133435	-0.347324	0			-0.347324	1.87473
Plekha5	0.0133462	-0.763298	0			-0.763298	1.87464
Ssc5d	0.0133569	-1.42087	1			-1.42087	1.87429
Rps6	0.0133603	-0.438853	0			-0.438853	1.87418
Rpl35	0.0133671	-0.406099	0			-0.406099	1.87396
Ankrd35	0.0133682	-0.401641	0			-0.401641	1.87393
Chfr	0.0133847	-0.389631	0			-0.389631	1.87339
Gramd1b	0.0133891	-1.08496	1			-1.08496	1.87325
Grb10	0.0133934	-1.09084	1			-1.09084	1.87311
Nck2	0.0133958	-0.572641	0			-0.572641	1.87303
Gm48529	0.0134175	-0.575016	0			-0.575016	1.87233
Gm28036	0.0134192	-0.541694	0			-0.541694	1.87227
Gm41757	0.0134556	-1.35743	1			-1.35743	1.8711
Phf7	0.0134644	0.219314	0			0.219314	1.87081
Rsrc2	0.0134691	-0.394633	0			-0.394633	1.87066
Gtpbp1	0.0134773	-0.347039	0			-0.347039	1.8704
Prdx4	0.0134823	-1.03913	1			-1.03913	1.87024
Col6a1	0.013484	-1.33254	1			-1.33254	1.87018
Serbp1	0.013498	-0.304061	0			-0.304061	1.86973
Fam161a	0.0135037	-0.218056	0			-0.218056	1.86955
Akr1a1	0.0135206	-0.581603	0			-0.581603	1.869
S100a16	0.0135311	-0.723842	0			-0.723842	1.86867
Actc1	0.0135338	-1.78522	1			-1.78522	1.86858
Bicc1	0.0135367	-0.96354	0			-0.96354	1.86849
Pygl	0.0135606	-0.370881	0			-0.370881	1.86772
St8sia2	0.0135647	-0.779487	0			-0.779487	1.86759
Psip1	0.0135665	-0.506262	0			-0.506262	1.86753
Ccdc127	0.0135711	-0.348579	0			-0.348579	1.86738
Acy3	0.0135844	-0.461961	0			-0.461961	1.86696
Epb41l3	0.0135985	-0.521086	0			-0.521086	1.86651
Evi2b	0.0136242	-0.888848	0			-0.888848	1.86569
Tsnax	0.0136383	-0.184677	0			-0.184677	1.86524
Basp1	0.0136524	-1.36014	1			-1.36014	1.86479
Slc66a1	0.0136586	-0.321676	0			-0.321676	1.86459
Eif4e3	0.0136703	0.274864	0			0.274864	1.86422
Rps3a1	0.0136827	-0.474091	0			-0.474091	1.86383
Bcr	0.0136926	-0.864284	0			-0.864284	1.86351
Pirb	0.0137089	-0.93808	0			-0.93808	1.863
Fam219a	0.0137135	-0.336592	0			-0.336592	1.86285
Ssh1	0.0137194	-0.25103	0			-0.25103	1.86266
Fgd3	0.0137237	-0.686434	0			-0.686434	1.86253
Ugcg	0.013739	-1.23722	1			-1.23722	1.86204
Ddit3_1	0.0137398	-0.937668	0			-0.937668	1.86202
Commd1b	0.0137466	-0.710619	0			-0.710619	1.8618
Tmem50a	0.0137536	-0.634113	0			-0.634113	1.86158
Pcid2	0.0137601	-0.323873	0			-0.323873	1.86138
Sumo2	0.0137842	-0.340479	0			-0.340479	1.86062
Ncf4	0.0137867	-0.748379	0			-0.748379	1.86054
Cuedc2	0.0138117	-0.361333	0			-0.361333	1.85975
Lacc1	0.0138224	-0.630381	0			-0.630381	1.85942
H1f0	0.0138363	-0.570524	0			-0.570524	1.85898
Inafm1	0.0138445	-0.355062	0			-0.355062	1.85872
Plpp6	0.0138477	-0.197544	0			-0.197544	1.85862
Ap3m2	0.0138603	-0.488581	0			-0.488581	1.85823
Tmem176a	0.0138801	-0.912124	0			-0.912124	1.85761
Pym1	0.0138941	-0.317901	0			-0.317901	1.85717
Atp5h	0.0138962	-0.381609	0			-0.381609	1.8571
Sav1	0.0139201	-0.35393	0			-0.35393	1.85636
Plat	0.0139259	-1.01305	1			-1.01305	1.85618
Myl4	0.0139285	-2.67025	1			-2.67025	1.8561
Rpl3	0.0139447	-1.38063	1			-1.38063	1.85559
Xpo6	0.0139735	-0.751764	0			-0.751764	1.85469
Klf4	0.0139755	-1.13407	1			-1.13407	1.85463
Tspan11	0.0139812	-0.717522	0			-0.717522	1.85446
Tmed9	0.0139855	-0.845489	0			-0.845489	1.85432
Fip1l1	0.0140013	-0.362497	0			-0.362497	1.85383
Stk17b	0.014002	-0.806746	0			-0.806746	1.85381
Hsbp1	0.0140038	-0.315025	0			-0.315025	1.85375
Rab8a	0.0140106	-0.629479	0			-0.629479	1.85354
1700120C14Rik	0.0140131	-0.579844	0			-0.579844	1.85347
Pfdn2	0.0140186	-0.266168	0			-0.266168	1.8533
Bcorl1	0.0140231	-0.566387	0			-0.566387	1.85316
Carmn	0.0140328	0.550044	0			0.550044	1.85286
Atp6v1f	0.0140441	-0.380072	0			-0.380072	1.85251
Kctd12	0.0140493	-1.02649	1			-1.02649	1.85235
Itgb1bp2	0.0140674	-0.800651	0			-0.800651	1.85179
Tmem98	0.0140732	-1.07031	1			-1.07031	1.85161
Vsir	0.0140764	-0.972744	0			-0.972744	1.85151
Tmem168	0.014079	-0.433095	0			-0.433095	1.85143
Col5a1	0.01409	-1.68133	1			-1.68133	1.85109
Zfp74	0.0140927	-0.255727	0			-0.255727	1.85101
Zfp651	0.0140999	0.593708	0			0.593708	1.85078
Ttc12	0.0141066	-0.560105	0			-0.560105	1.85058
Crocc	0.0141147	-0.353813	0			-0.353813	1.85033
Impa2	0.0141225	-1.03767	1			-1.03767	1.85009
Rps16	0.0141387	-0.526745	0			-0.526745	1.84959
Gm16867	0.0141435	-0.225671	0			-0.225671	1.84944
Mmp23	0.0141618	-1.12631	1			-1.12631	1.84888
Ccdc66	0.0141619	-0.324916	0			-0.324916	1.84888
Fzd1	0.0141641	-0.769627	0			-0.769627	1.84881
Ube2e2	0.0141882	-0.354914	0			-0.354914	1.84807
Fbxo33	0.0141925	-0.633513	0			-0.633513	1.84794
Ggcx	0.0141966	-0.287167	0			-0.287167	1.84782
Rnpep	0.0141996	-0.297775	0			-0.297775	1.84772
Cacna1a	0.0142086	-0.548324	0			-0.548324	1.84745
Mmp2	0.0142173	-1.47976	1			-1.47976	1.84718
Pms2	0.0142213	-0.236145	0			-0.236145	1.84706
Eif5b	0.0142344	-0.203369	0			-0.203369	1.84666
Serpina3n	0.0142518	-1.12824	1			-1.12824	1.84613
Irak4	0.014252	-0.597531	0			-0.597531	1.84612
Scoc	0.0142527	-0.510371	0			-0.510371	1.8461
Rusf1	0.014257	-0.420026	0			-0.420026	1.84597
Rpl19	0.0142722	-0.553759	0			-0.553759	1.84551
Fcer1g	0.0142756	-1.45565	1			-1.45565	1.84541
Fubp3	0.014296	-0.484905	0			-0.484905	1.84479
Actb	0.0142973	-0.725129	0			-0.725129	1.84475
Pnn	0.0142992	-0.66424	0			-0.66424	1.84469
Pcolce	0.0143033	-1.25646	1			-1.25646	1.84456
Kdm4a	0.0143081	-0.398992	0			-0.398992	1.84442
Tpmt	0.0143103	-0.485804	0			-0.485804	1.84435
Rbis	0.0143109	-0.439199	0			-0.439199	1.84433
Fbxo32	0.0143169	0.724807	0			0.724807	1.84415
H2-T23	0.0143196	-0.718312	0			-0.718312	1.84407
Copz1	0.0143258	-0.375424	0			-0.375424	1.84388
Resf1	0.0143312	-1.28767	1			-1.28767	1.84372
Gcfc2	0.0143416	-0.230179	0			-0.230179	1.8434
Wwox	0.0143489	-0.278913	0			-0.278913	1.84318
Lrp11	0.0143578	-0.886873	0			-0.886873	1.84291
Qsox1	0.014363	-0.925664	0			-0.925664	1.84275
Rps19	0.0143645	-0.590252	0			-0.590252	1.84271
Spats2l	0.0143655	-0.773778	0			-0.773778	1.84268
Zhx2	0.0143706	-0.605284	0			-0.605284	1.84253
Slc4a4	0.0143714	0.40881	0			0.40881	1.8425
Prpf31	0.0143835	-0.237719	0			-0.237719	1.84214
Adamts17	0.0143996	-0.636735	0			-0.636735	1.84165
Hoxa7	0.0144049	-0.608092	0			-0.608092	1.84149
2810002D19Rik	0.0144191	-0.531488	0			-0.531488	1.84106
Vgll3	0.0144192	-0.69287	0			-0.69287	1.84106
Gemin6	0.0144292	-0.341175	0			-0.341175	1.84076
Ap1g2	0.0144381	-0.661061	0			-0.661061	1.84049
Acsf3	0.0144429	-0.463686	0			-0.463686	1.84035
Fam151b	0.0144486	-0.42917	0			-0.42917	1.84017
Tstd3	0.0144523	-0.521051	0			-0.521051	1.84006
Tmem198b	0.0144682	-0.787797	0			-0.787797	1.83959
Mrps9	0.0144705	-0.382775	0			-0.382775	1.83952
Smarcd3	0.0144803	0.210563	0			0.210563	1.83922
Angptl1	0.0144894	-1.52809	1			-1.52809	1.83895
Tmem38b	0.014491	-0.347428	0			-0.347428	1.8389
Rap2b	0.0145011	-0.71132	0			-0.71132	1.8386
Col1a2	0.014511	-1.88304	1			-1.88304	1.8383
Rps6kb2	0.0145158	-0.483926	0			-0.483926	1.83816
Rras	0.0145494	-0.973599	0			-0.973599	1.83715
Sfxn3	0.0145746	-0.673679	0			-0.673679	1.8364
Galnt4	0.0145767	-0.492188	0			-0.492188	1.83634
Aebp2	0.0145805	-0.434625	0			-0.434625	1.83623
Mrpl40	0.0145931	-0.355405	0			-0.355405	1.83585
Tmx2	0.0146059	-0.435158	0			-0.435158	1.83547
Mtrfr	0.0146064	-0.412047	0			-0.412047	1.83546
Slc25a24	0.0146065	-1.25779	1			-1.25779	1.83545
Slc4a1ap	0.0146121	-0.364561	0			-0.364561	1.83529
Atp5k	0.014631	-0.411067	0			-0.411067	1.83473
Fbxw7	0.0146352	-0.580515	0			-0.580515	1.8346
Pdpn	0.0146425	-1.2906	1			-1.2906	1.83438
Itgal	0.0146434	-0.588383	0			-0.588383	1.83436
Rtl3	0.0146535	-0.971185	0			-0.971185	1.83406
Ptch2	0.014654	-0.746016	0			-0.746016	1.83404
Klhl5	0.0146564	-0.577293	0			-0.577293	1.83397
H2-DMa	0.0146647	-0.621182	0			-0.621182	1.83373
Spinkl	0.0146892	0.506013	0			0.506013	1.833
Igfbp4	0.0146951	-1.37227	1			-1.37227	1.83283
Srp14	0.0146974	-0.433984	0			-0.433984	1.83276
Ptpn18	0.0147013	-0.417168	0			-0.417168	1.83264
Vamp2	0.0147111	-0.776877	0			-0.776877	1.83235
Meg3	0.0147124	-2.45309	1			-2.45309	1.83232
Ak2	0.0147223	-0.65225	0			-0.65225	1.83202
Xpnpep1	0.0147303	-0.553227	0			-0.553227	1.83179
Myo1f	0.0147643	-0.813302	0			-0.813302	1.83079
Pabpn1	0.0147651	-0.659953	0			-0.659953	1.83076
Atg12	0.0147755	-0.375429	0			-0.375429	1.83046
Matn2	0.0147837	-1.10774	1			-1.10774	1.83022
Pbx2	0.0147872	-0.492742	0			-0.492742	1.83011
Klc1	0.0147877	-0.590578	0			-0.590578	1.8301
Dusp13	0.014791	0.632985	0			0.632985	1.83
Jup	0.0148011	-0.349329	0			-0.349329	1.82971
Capns1	0.0148233	-0.588131	0			-0.588131	1.82906
Saal1	0.0148267	-0.269107	0			-0.269107	1.82896
Eva1b	0.0148327	-0.984642	0			-0.984642	1.82878
Dsel	0.014851	-0.676895	0			-0.676895	1.82824
Islr	0.0148563	-1.44826	1			-1.44826	1.82809
Pard6g	0.0148748	-0.75667	0			-0.75667	1.82755
Ndufa4l2	0.0148803	-0.637742	0			-0.637742	1.82739
Cacnb1	0.0148876	-0.580135	0			-0.580135	1.82718
Klhl42	0.0148908	-0.300957	0			-0.300957	1.82708
Rftn2	0.0149028	-0.957409	0			-0.957409	1.82673
Capzb	0.0149062	-0.320038	0			-0.320038	1.82663
Fut11	0.0149103	-0.838043	0			-0.838043	1.82651
Slc7a7	0.0149153	-0.863197	0			-0.863197	1.82637
Lgi2	0.0149168	-0.616806	0			-0.616806	1.82632
B4gat1	0.0149192	-0.337352	0			-0.337352	1.82625
Aig1	0.0149257	-0.533034	0			-0.533034	1.82607
Kif26a	0.0149307	-0.553208	0			-0.553208	1.82592
Pqbp1	0.0149518	-0.664796	0			-0.664796	1.82531
Ptprj	0.0149816	-0.611076	0			-0.611076	1.82444
C1qtnf7	0.0149867	-0.310644	0			-0.310644	1.82429
Gm42715	0.0149971	-0.419758	0			-0.419758	1.82399
Ccnh	0.0150272	-0.295833	0			-0.295833	1.82312
Btg3	0.0150347	-0.908415	0			-0.908415	1.82291
Gm26532	0.0150404	-1.40034	1			-1.40034	1.82274
Hexim1	0.0151041	-0.568679	0			-0.568679	1.82091
Runx1	0.0151142	-1.4838	1			-1.4838	1.82061
Glrx2	0.0151174	-0.112001	0			-0.112001	1.82052
Nfam1	0.0151309	-0.413092	0			-0.413092	1.82014
Clec1a	0.0151454	-0.532597	0			-0.532597	1.81972
Rnf126	0.015157	0.442248	0			0.442248	1.81939
Gm12682	0.0151594	-0.759434	0			-0.759434	1.81932
Themis2	0.0151833	-0.634558	0			-0.634558	1.81863
Ak3	0.0151932	-0.336384	0			-0.336384	1.81835
Ufsp1	0.0151981	-0.423853	0			-0.423853	1.81821
Wtip	0.0151985	-0.685749	0			-0.685749	1.8182
H2-D1	0.015236	-0.992718	0			-0.992718	1.81713
Twist1	0.0152575	-0.563147	0			-0.563147	1.81652
Gem	0.015271	-1.75682	1			-1.75682	1.81613
Atp6ap1	0.0152715	-0.524537	0			-0.524537	1.81612
Golph3l	0.0152804	-0.42077	0			-0.42077	1.81587
Polg2	0.0153058	-0.318279	0			-0.318279	1.81514
Plvap	0.0153188	-0.861125	0			-0.861125	1.81478
Cers5	0.0153333	-0.871303	0			-0.871303	1.81436
Loxl3	0.0153511	-1.07727	1			-1.07727	1.81386
Rhno1	0.0153526	-0.531429	0			-0.531429	1.81382
Zdhhc1	0.0153536	-0.301694	0			-0.301694	1.81379
Armcx4	0.0153838	-0.730735	0			-0.730735	1.81294
Chpf	0.0153957	-1.11174	1			-1.11174	1.8126
Tmbim1	0.015427	-0.619189	0			-0.619189	1.81172
Kin	0.0154313	-0.617421	0			-0.617421	1.8116
Spp1	0.0154532	-2.16316	1			-2.16316	1.81098
Tk2	0.0154592	-0.34053	0			-0.34053	1.81081
9030612E09Rik	0.0154634	-0.38422	0			-0.38422	1.8107
Ssr4	0.0154835	-0.309815	0			-0.309815	1.81013
Cd68	0.0154929	-1.6919	1			-1.6919	1.80987
Galns	0.0155203	-0.86631	0			-0.86631	1.8091
Cirbp	0.0155288	-0.422116	0			-0.422116	1.80886
Igf1	0.0155382	-1.18382	1			-1.18382	1.8086
Appbp2	0.0155421	-0.702694	0			-0.702694	1.80849
Gpr108	0.0155427	-0.364788	0			-0.364788	1.80847
Dyrk1b	0.0155468	-0.447387	0			-0.447387	1.80836
Gm33195	0.015562	-0.919149	0			-0.919149	1.80793
2610507B11Rik	0.015567	0.203289	0			0.203289	1.8078
Ttll1	0.0155684	-0.626865	0			-0.626865	1.80776
P3h4	0.0155686	-0.673875	0			-0.673875	1.80775
Clec3b	0.0155703	-1.04765	1			-1.04765	1.8077
Rab4a	0.0155746	-0.280783	0			-0.280783	1.80758
Mfap1b	0.0155821	-0.434713	0			-0.434713	1.80737
Hars	0.0155866	-0.407052	0			-0.407052	1.80725
Slc16a2	0.0155901	-1.12676	1			-1.12676	1.80715
AB124611	0.0156006	-0.844261	0			-0.844261	1.80686
Cdc42ep5	0.0156015	-0.98706	0			-0.98706	1.80683
Rcn1	0.015604	-0.9023	0			-0.9023	1.80676
9330020H09Rik	0.0156053	-0.571813	0			-0.571813	1.80673
H4c9	0.015628	0.542426	0			0.542426	1.8061
1500011B03Rik	0.0156352	-0.548122	0			-0.548122	1.8059
Mindy1	0.0156605	-0.305615	0			-0.305615	1.80519
Txndc17	0.0156619	-0.417128	0			-0.417128	1.80516
Mcu	0.0156641	-0.654556	0			-0.654556	1.80509
Pgpep1	0.0156704	-0.57651	0			-0.57651	1.80492
Cxcr3	0.0156731	-0.49377	0			-0.49377	1.80485
Leng1	0.015679	-0.274863	0			-0.274863	1.80468
Dll1	0.0157111	-0.781559	0			-0.781559	1.80379
AI662270	0.0157192	-0.549255	0			-0.549255	1.80357
Adam19	0.0157211	-1.37558	1			-1.37558	1.80352
Pfn1	0.0157211	-0.538415	0			-0.538415	1.80352
Ccdc69	0.015724	-1.0772	1			-1.0772	1.80344
Pdcd4	0.0157263	-0.454751	0			-0.454751	1.80337
Plp2	0.0157371	-1.05652	1			-1.05652	1.80308
Lsm11	0.0157402	-0.338405	0			-0.338405	1.80299
Mcrip1	0.0157426	-0.62936	0			-0.62936	1.80292
Slc38a6	0.0157446	-0.515829	0			-0.515829	1.80287
Tmem255b	0.0157614	-0.469092	0			-0.469092	1.80241
Nudt3	0.0157678	-0.0939976	0			-0.0939976	1.80223
Layn	0.0157727	-0.76503	0			-0.76503	1.80209
Ppp1r27	0.0157763	-0.655535	0			-0.655535	1.80199
Arhgdig	0.0158044	-0.727735	0			-0.727735	1.80122
Med23	0.0158146	-0.430011	0			-0.430011	1.80094
Gabarap	0.015826	-0.4336	0			-0.4336	1.80063
Ssr2	0.0158288	-0.69739	0			-0.69739	1.80055
Fkbp10	0.0158308	-1.38017	1			-1.38017	1.8005
Rpl10a	0.0158341	-0.491008	0			-0.491008	1.80041
Irf2bpl	0.0158342	-0.707532	0			-0.707532	1.8004
Hjurp	0.0158465	-0.906443	0			-0.906443	1.80007
Enah	0.0158657	-0.999841	0			-0.999841	1.79954
Uba3	0.0158733	-0.660689	0			-0.660689	1.79933
2310015A16Rik	0.0158752	0.462513	0			0.462513	1.79928
Epsti1	0.015887	-0.914265	0			-0.914265	1.79896
Fus	0.0158872	-0.549004	0			-0.549004	1.79895
Lipa	0.0158896	-0.907979	0			-0.907979	1.79889
Fap	0.0158914	-1.01992	1			-1.01992	1.79884
Myc	0.015893	-1.73024	1			-1.73024	1.79879
Cnnm3	0.0159021	-0.363887	0			-0.363887	1.79855
Atf6b	0.0159322	-0.684807	0			-0.684807	1.79772
Sf3a2	0.0159442	-0.325923	0			-0.325923	1.7974
Gm49339	0.0159536	-1.20581	1			-1.20581	1.79714
Antxr2	0.0159568	-0.887674	0			-0.887674	1.79705
Prkci	0.0159597	-0.517371	0			-0.517371	1.79698
Micu1	0.0159819	-0.626204	0			-0.626204	1.79637
2210016F16Rik	0.0159862	-0.568405	0			-0.568405	1.79625
Oaz2	0.0159908	-0.413503	0			-0.413503	1.79613
Ift122	0.0159977	-0.899601	0			-0.899601	1.79594
Tnfaip6	0.0160192	-2.38418	1			-2.38418	1.79536
Camkk2	0.0160371	-0.491906	0			-0.491906	1.79487
Tmem86a	0.0160421	-0.973537	0			-0.973537	1.79474
Vrk2	0.016057	-0.17892	0			-0.17892	1.79434
Ift81	0.0160631	-0.704992	0			-0.704992	1.79417
Plcb3	0.0160674	-0.50384	0			-0.50384	1.79405
Mbd6	0.0160694	-0.628834	0			-0.628834	1.794
Dnajc14	0.0160694	-0.363258	0			-0.363258	1.794
Ifnar2	0.0160737	-0.991137	0			-0.991137	1.79388
Myl12a	0.0160895	-0.81974	0			-0.81974	1.79346
Pex19	0.0160905	-0.346159	0			-0.346159	1.79343
St6galnac4	0.0161256	-0.623372	0			-0.623372	1.79248
Csrnp1	0.0161287	-1.58915	1			-1.58915	1.7924
Foxs1	0.0161332	-0.636571	0			-0.636571	1.79228
Atxn2	0.0161341	-0.23865	0			-0.23865	1.79226
Spsb2	0.016156	-0.985199	0			-0.985199	1.79167
Aim2	0.0161713	-0.375585	0			-0.375585	1.79126
Anxa5	0.0161921	-1.18445	1			-1.18445	1.7907
Clns1a	0.0161932	-0.259356	0			-0.259356	1.79067
Rasl12	0.0162007	-0.23215	0			-0.23215	1.79047
Atf7ip	0.0162053	-0.400147	0			-0.400147	1.79034
Pigc	0.0162057	-0.401829	0			-0.401829	1.79033
Uckl1	0.0162214	-0.48804	0			-0.48804	1.78991
Map3k10	0.0162244	0.342486	0			0.342486	1.78983
Apeh	0.0162281	-0.538526	0			-0.538526	1.78973
Mrps23	0.016232	-0.485372	0			-0.485372	1.78963
Cnpy3	0.0162622	-0.660256	0			-0.660256	1.78882
Gadd45a	0.0162766	-1.28712	1			-1.28712	1.78844
Pccb	0.0162785	-0.130424	0			-0.130424	1.78839
Cxcl1	0.0163011	-3.10693	1			-3.10693	1.78778
Acads	0.0163073	-0.312101	0			-0.312101	1.78762
Fem1a	0.0163101	0.174445	0			0.174445	1.78754
Trim68	0.0163123	-0.267337	0			-0.267337	1.78748
Iqcb1	0.0163123	-0.169005	0			-0.169005	1.78748
Lbhd1	0.0163192	-0.253605	0			-0.253605	1.7873
Snx2	0.0163197	-0.547765	0			-0.547765	1.78729
Srpk3	0.0163229	-0.500216	0			-0.500216	1.7872
Bcap31	0.0163523	-0.559362	0			-0.559362	1.78642
Atcayos	0.0163614	-0.445356	0			-0.445356	1.78618
Tpm3	0.0163681	-1.05996	1			-1.05996	1.786
Ptpa	0.016369	-0.457744	0			-0.457744	1.78598
Ggt5	0.0163792	-0.461351	0			-0.461351	1.78571
Gpc4	0.016411	-0.637098	0			-0.637098	1.78486
Haus3	0.0164273	-0.496226	0			-0.496226	1.78443
Fech	0.0164288	-0.215803	0			-0.215803	1.78439
Id2	0.0164292	-1.1435	1			-1.1435	1.78438
Tbxa2r	0.0164488	-0.473058	0			-0.473058	1.78387
Daam2	0.0164606	-0.642248	0			-0.642248	1.78355
C2cd5	0.0164629	-0.641838	0			-0.641838	1.78349
Tmem250-ps	0.0164654	-0.701513	0			-0.701513	1.78343
Mia3	0.0164916	0.352216	0			0.352216	1.78274
Prkaa1	0.0165167	-0.601788	0			-0.601788	1.78208
Tbca	0.0165367	-0.571911	0			-0.571911	1.78155
Rgs10	0.0165388	-0.933733	0			-0.933733	1.7815
E230016M11Rik	0.0165453	-0.490456	0			-0.490456	1.78133
Cir1	0.0165507	-0.54649	0			-0.54649	1.78118
Eif4ebp2	0.0165585	0.389336	0			0.389336	1.78098
P3h1	0.0165657	-0.797917	0			-0.797917	1.78079
Slc35b2	0.016595	-0.578708	0			-0.578708	1.78002
Thbs3	0.0165967	-1.76685	1			-1.76685	1.77998
Htra3	0.0166193	-0.541074	0			-0.541074	1.77939
Hoxc6	0.0166212	-0.43587	0			-0.43587	1.77934
Plscr3	0.0166378	-0.739984	0			-0.739984	1.7789
Amd1	0.0166466	2.06172	1			2.06172	1.77867
Ccnc	0.0166475	-0.602287	0			-0.602287	1.77865
Slbp	0.0166549	-0.621102	0			-0.621102	1.77846
Gab1	0.0166693	-0.426401	0			-0.426401	1.77808
Cd300c2	0.0166796	-1.20626	1			-1.20626	1.77781
Exoc7	0.0166867	0.462482	0			0.462482	1.77763
Eme2	0.0167098	-0.694711	0			-0.694711	1.77703
Ergic3	0.0167101	-0.535572	0			-0.535572	1.77702
Limd2	0.0167138	-0.722294	0			-0.722294	1.77692
Tuba1b	0.0167153	-1.38898	1			-1.38898	1.77689
Usp11	0.0167275	-0.874418	0			-0.874418	1.77657
Syt3	0.0167296	0.77762	0			0.77762	1.77651
9330151L19Rik	0.0167359	-0.55693	0			-0.55693	1.77635
Cspg4b	0.0167504	-0.726167	0			-0.726167	1.77597
Fzd8	0.0167676	-0.484193	0			-0.484193	1.77553
Arsk	0.016795	-0.30805	0			-0.30805	1.77482
Ppp1r35	0.0168126	-0.536091	0			-0.536091	1.77437
Cdk14	0.0168351	-0.628823	0			-0.628823	1.77378
Ppic	0.0168391	-1.13689	1			-1.13689	1.77368
Dnajc17	0.0168615	-0.174949	0			-0.174949	1.7731
Gm49890	0.0168773	-0.963613	0			-0.963613	1.7727
Gm45871	0.0169041	-0.227369	0			-0.227369	1.77201
Tmem135	0.0169185	-0.355738	0			-0.355738	1.77164
Acad8	0.0169387	-0.197605	0			-0.197605	1.77112
Prpf38b	0.0169391	-0.771316	0			-0.771316	1.77111
Cers2	0.0169453	-0.781774	0			-0.781774	1.77095
Vwa7	0.0169583	0.306612	0			0.306612	1.77062
Hk1	0.0169651	-0.981537	0			-0.981537	1.77044
Pigbos1	0.0169669	-0.305043	0			-0.305043	1.7704
Fam171a2	0.0169698	-1.21747	1			-1.21747	1.77032
Etv5	0.0169858	-0.574249	0			-0.574249	1.76991
Fibin	0.0169889	-1.04864	1			-1.04864	1.76983
Erh	0.016993	-0.503581	0			-0.503581	1.76973
Asl	0.016997	-0.565569	0			-0.565569	1.76963
Pik3ap1	0.0170205	-0.796904	0			-0.796904	1.76903
Cyfip2	0.0170209	-2.25231	1			-2.25231	1.76902
Cwc22	0.01703	-0.322016	0			-0.322016	1.76879
Tor2a	0.0170389	-0.457986	0			-0.457986	1.76856
Ccl5	0.0170537	-1.40664	1			-1.40664	1.76818
Igf2	0.0170607	-2.21466	1			-2.21466	1.768
Dalrd3	0.0170684	-0.41846	0			-0.41846	1.76781
Sin3b	0.0170826	-0.574498	0			-0.574498	1.76745
Hacl1	0.0170872	-0.25536	0			-0.25536	1.76733
Acot7	0.0170879	-0.276319	0			-0.276319	1.76731
Egln1	0.0170894	0.321155	0			0.321155	1.76727
Hadh	0.0170915	-0.380486	0			-0.380486	1.76722
Thap1	0.017107	-0.33223	0			-0.33223	1.76683
Txn1	0.0171259	-0.582244	0			-0.582244	1.76635
Ms4a7	0.0171298	-1.39388	1			-1.39388	1.76625
Osbpl6	0.0171379	0.803012	0			0.803012	1.76604
Pfkm	0.0171403	0.279008	0			0.279008	1.76598
Atg10	0.0171459	-0.329827	0			-0.329827	1.76584
Ctsh	0.0171501	-0.935084	0			-0.935084	1.76573
Rpl7	0.0171508	-0.478439	0			-0.478439	1.76572
Dynlt3	0.0171515	-0.465827	0			-0.465827	1.7657
Diablo	0.017156	-0.439735	0			-0.439735	1.76558
Cog1	0.0171919	-0.351205	0			-0.351205	1.76468
Tmem263	0.0171954	-0.651362	0			-0.651362	1.76459
Lgmn	0.0172085	-1.19201	1			-1.19201	1.76426
Shb	0.0172181	-0.56224	0			-0.56224	1.76401
Spats2	0.0172227	-0.496452	0			-0.496452	1.7639
Med16	0.0172549	-0.395999	0			-0.395999	1.76309
Fkbp2	0.0172558	-0.726701	0			-0.726701	1.76306
Ripply1	0.0172704	-1.35103	1			-1.35103	1.7627
Ccl4	0.0172731	-0.90237	0			-0.90237	1.76263
Wrnip1	0.0172859	-0.639251	0			-0.639251	1.76231
Ctsl	0.0172903	-0.654447	0			-0.654447	1.7622
Nav2	0.017298	-0.505077	0			-0.505077	1.762
Crtc2	0.017307	-0.346821	0			-0.346821	1.76178
Tssc4	0.0173165	-1.04773	1			-1.04773	1.76154
Lrig2	0.0173171	-0.431199	0			-0.431199	1.76152
Gpc3	0.0173339	-1.42913	1			-1.42913	1.7611
Il17ra	0.0173401	-0.639825	0			-0.639825	1.76095
Slc22a5	0.0173477	-0.261962	0			-0.261962	1.76076
Aga	0.01735	-0.381555	0			-0.381555	1.7607
Nanp	0.0173585	-0.504233	0			-0.504233	1.76049
Stam2	0.0173616	-0.548596	0			-0.548596	1.76041
Rnf167	0.017376	-0.174442	0			-0.174442	1.76005
Pcyt2	0.0173824	-0.66448	0			-0.66448	1.75989
Yipf5	0.0174066	-0.692334	0			-0.692334	1.75929
Znrf1	0.0174142	-0.359357	0			-0.359357	1.7591
Yipf3	0.0174151	-0.428447	0			-0.428447	1.75907
Erbb2	0.0174245	-0.75522	0			-0.75522	1.75884
Tedc2	0.0174276	-0.478443	0			-0.478443	1.75876
Zc3h11a_1	0.0174322	-0.369518	0			-0.369518	1.75865
Pibf1	0.0174575	-0.396348	0			-0.396348	1.75802
Cav3	0.0174642	-0.690845	0			-0.690845	1.75785
Nudt22	0.017472	-0.65061	0			-0.65061	1.75766
Cntnap1	0.0174775	-0.506365	0			-0.506365	1.75752
Runx2	0.0174834	-0.539809	0			-0.539809	1.75737
Pstpip1	0.0175066	-0.647709	0			-0.647709	1.7568
Iffo1	0.0175069	-0.874243	0			-0.874243	1.75679
Pomk	0.017525	-0.293375	0			-0.293375	1.75634
Snx16	0.0175262	-0.322534	0			-0.322534	1.75631
Ifitm3	0.017529	-1.22535	1			-1.22535	1.75624
Smagp	0.0175313	-0.705945	0			-0.705945	1.75619
Lysmd2	0.017534	-0.593126	0			-0.593126	1.75612
Tars2	0.0175448	-0.348855	0			-0.348855	1.75585
Col6a3	0.0175551	-1.45276	1			-1.45276	1.7556
Mtrf1l	0.0175641	-0.275133	0			-0.275133	1.75537
Cinp	0.0175666	-0.469622	0			-0.469622	1.75531
Surf2	0.0175742	-0.477125	0			-0.477125	1.75512
Sh2b2	0.0175811	-0.669465	0			-0.669465	1.75495
Galc	0.0175841	-0.157219	0			-0.157219	1.75488
Mettl3	0.0175937	-0.375916	0			-0.375916	1.75464
Leo1	0.0176469	-0.182554	0			-0.182554	1.75333
1700001O22Rik	0.0176614	1.93261	1			1.93261	1.75297
Trim8	0.0176638	-0.631764	0			-0.631764	1.75292
Nxn	0.0176924	-0.470293	0			-0.470293	1.75221
Col14a1	0.0176951	-2.06043	1			-2.06043	1.75215
Mcrs1	0.0176986	-0.402847	0			-0.402847	1.75206
Prr12	0.0177229	-0.432151	0			-0.432151	1.75147
Mrpl39	0.0177358	-0.548428	0			-0.548428	1.75115
Bin1	0.017738	-0.310393	0			-0.310393	1.7511
Irak1	0.0177474	-0.571	0			-0.571	1.75087
Lgals3bp	0.0177697	-0.86409	0			-0.86409	1.75032
0610038B21Rik	0.0177771	0.344726	0			0.344726	1.75014
Tmem138	0.0177831	-0.285727	0			-0.285727	1.74999
Ergic1	0.0177846	-0.333111	0			-0.333111	1.74996
Wdr91	0.017785	-0.489686	0			-0.489686	1.74995
Rtn4rl1	0.0177928	-0.311949	0			-0.311949	1.74976
Ltbp2	0.0178179	-0.890792	0			-0.890792	1.74914
Ralgds	0.0178469	-0.808266	0			-0.808266	1.74844
Svbp	0.0178726	-0.534049	0			-0.534049	1.74781
Rhog	0.0178914	-0.827016	0			-0.827016	1.74736
Cox14	0.0178974	-0.470399	0			-0.470399	1.74721
Snx7	0.0179022	-0.589422	0			-0.589422	1.74709
Cog3	0.0179061	-0.484594	0			-0.484594	1.747
Anapc11	0.0179425	-0.421175	0			-0.421175	1.74612
Ndrg2	0.0179484	0.0884537	0			0.0884537	1.74597
Sp3os	0.0179503	-0.939811	0			-0.939811	1.74593
Mrpl22	0.0179561	-0.270285	0			-0.270285	1.74579
Ttc21b	0.0179599	-0.226876	0			-0.226876	1.7457
Pnisr	0.017967	-0.689323	0			-0.689323	1.74552
Agtr2	0.0179959	-1.32944	1			-1.32944	1.74483
Tfcp2l1	0.018003	0.528081	0			0.528081	1.74466
Gm41760	0.0180103	0.411296	0			0.411296	1.74448
Rinl	0.0180331	-0.534976	0			-0.534976	1.74393
Mat2a	0.0180676	-0.653873	0			-0.653873	1.7431
Scpep1	0.0180694	-0.891664	0			-0.891664	1.74306
Tnfrsf13b	0.0180757	-0.199159	0			-0.199159	1.7429
Fkbp14	0.0180836	-0.745716	0			-0.745716	1.74272
Dtna	0.0180893	-0.453627	0			-0.453627	1.74258
Gm34804	0.0180897	-0.726783	0			-0.726783	1.74257
Ppp1r15a	0.018091	-0.562721	0			-0.562721	1.74254
Tnnc1	0.018093	-2.03028	1			-2.03028	1.74249
1810058I24Rik	0.0181058	-0.621258	0			-0.621258	1.74218
Hotairm1	0.0181063	-0.475816	0			-0.475816	1.74217
Sgcb	0.0181207	-0.486352	0			-0.486352	1.74183
2310020H05Rik	0.0181225	-0.914078	0			-0.914078	1.74178
Ptpn2	0.0181371	-0.40509	0			-0.40509	1.74143
Pa2g4	0.0181515	-0.564126	0			-0.564126	1.74109
Dnttip1	0.0181516	-0.479573	0			-0.479573	1.74109
Rilpl2	0.0181531	-0.41348	0			-0.41348	1.74105
Anxa4	0.0181543	-1.17407	1			-1.17407	1.74102
Bst1	0.0181578	-0.594557	0			-0.594557	1.74094
Sap30l	0.0181683	0.276937	0			0.276937	1.74069
Oxsr1	0.0181733	0.149663	0			0.149663	1.74057
Zfp579	0.0181789	-0.870862	0			-0.870862	1.74043
Rpl12	0.0181818	-0.545519	0			-0.545519	1.74036
Slc50a1	0.0181822	-0.680329	0			-0.680329	1.74035
Zfp182	0.0181831	-0.472149	0			-0.472149	1.74033
Rbp1	0.0181936	-1.12858	1			-1.12858	1.74008
Il10rb	0.0181955	-0.688085	0			-0.688085	1.74004
Ccar2	0.0182025	-0.413058	0			-0.413058	1.73987
Gm49083	0.0182052	-0.471907	0			-0.471907	1.7398
C1qtnf6	0.0182259	-1.51501	1			-1.51501	1.73931
Bcs1l	0.0182482	-0.243901	0			-0.243901	1.73878
Sirt6	0.0182683	-0.508824	0			-0.508824	1.7383
Atp2a2	0.0182781	-1.45406	1			-1.45406	1.73807
Pdk3	0.0182853	-1.16556	1			-1.16556	1.7379
Ppib	0.0183014	-1.0631	1			-1.0631	1.73752
Arl6ip4	0.0183124	-0.395957	0			-0.395957	1.73725
Cdr2l	0.0183125	-1.02073	1			-1.02073	1.73725
Aifm1	0.0183129	-0.41625	0			-0.41625	1.73724
Ccl21a	0.0183318	-1.37373	1			-1.37373	1.73679
Etaa1	0.0183625	-0.341863	0			-0.341863	1.73607
Rps4x	0.0183705	-0.551814	0			-0.551814	1.73588
Tceal1	0.0183731	-0.636726	0			-0.636726	1.73582
Fem1c	0.0183747	-0.654431	0			-0.654431	1.73578
Slit1	0.0183748	-0.417868	0			-0.417868	1.73578
Neu2	0.0183752	-0.826683	0			-0.826683	1.73577
Gm43062	0.0184248	-0.499938	0			-0.499938	1.7346
Rmc1	0.01843	-0.396299	0			-0.396299	1.73447
Clip1	0.0184329	0.348856	0			0.348856	1.73441
Frmd4b	0.0184417	-0.606568	0			-0.606568	1.7342
Npm3	0.0184565	-0.432552	0			-0.432552	1.73385
Zfp319	0.0184759	-0.459229	0			-0.459229	1.73339
Rnd3	0.0184848	-0.869038	0			-0.869038	1.73319
Trappc3	0.0185111	-0.451577	0			-0.451577	1.73257
Adamts1	0.0185129	-1.20868	1			-1.20868	1.73253
C1qtnf5	0.0185152	-1.01097	1			-1.01097	1.73247
Rgs2	0.0185167	-0.967922	0			-0.967922	1.73244
Tppp3	0.0185186	-0.90595	0			-0.90595	1.73239
Rpusd4	0.0185201	-0.265052	0			-0.265052	1.73236
Aspn	0.0185243	-1.71453	1			-1.71453	1.73226
Ptges3l	0.0185408	-0.436467	0			-0.436467	1.73187
Lrrc51	0.018559	-0.516611	0			-0.516611	1.73145
Ccdc22	0.0185672	-0.348258	0			-0.348258	1.73125
A130010J15Rik	0.0185771	-0.310195	0			-0.310195	1.73102
Gripap1	0.0185999	-0.433615	0			-0.433615	1.73049
Nelfcd	0.0186072	-0.584434	0			-0.584434	1.73032
Wdfy4	0.0186261	-0.409884	0			-0.409884	1.72988
Zfp799	0.0186634	-0.238085	0			-0.238085	1.72901
Xxylt1	0.018677	-0.662876	0			-0.662876	1.72869
Cyp4v3	0.0186805	-0.697385	0			-0.697385	1.72861
Letmd1	0.0186904	-0.626651	0			-0.626651	1.72838
Ebi3	0.0186921	-0.869865	0			-0.869865	1.72834
Sp100	0.0187006	-0.797639	0			-0.797639	1.72814
Cs	0.018702	-0.301163	0			-0.301163	1.72811
Hlf	0.0187128	0.793513	0			0.793513	1.72786
Plekhn1	0.0187375	-0.416664	0			-0.416664	1.72729
Def6	0.0187391	-0.517556	0			-0.517556	1.72725
Sfrp4	0.0187465	-1.80247	1			-1.80247	1.72708
Sf3b2	0.0187656	-0.464427	0			-0.464427	1.72664
Pex3	0.0187698	-0.518806	0			-0.518806	1.72654
Lypla2	0.0187791	-0.454318	0			-0.454318	1.72633
Pycard	0.0187871	-0.732452	0			-0.732452	1.72614
Fat1	0.0188022	-0.940238	0			-0.940238	1.72579
Rnf149	0.0188091	-0.42115	0			-0.42115	1.72563
Scara5	0.0188103	-0.743076	0			-0.743076	1.7256
Thbs2	0.0188182	-1.38907	1			-1.38907	1.72542
Arfgef1	0.0188196	0.39424	0			0.39424	1.72539
Sgpl1	0.0188201	-1.02124	1			-1.02124	1.72538
Stk16	0.0188216	-0.440173	0			-0.440173	1.72534
Mpeg1	0.018829	-1.57179	1			-1.57179	1.72517
Mblac1	0.0188302	-0.523566	0			-0.523566	1.72515
U2af1	0.0188505	-0.484881	0			-0.484881	1.72468
Fam171a1	0.0188694	-0.896952	0			-0.896952	1.72424
Kank2	0.018881	-0.573211	0			-0.573211	1.72398
Kbtbd4	0.0188995	-0.250852	0			-0.250852	1.72355
Gdf10	0.0189214	-1.03651	1			-1.03651	1.72305
Zbtb7c	0.0189358	-0.304681	0			-0.304681	1.72272
Grn	0.018951	-1.33169	1			-1.33169	1.72237
Nsun4	0.0189571	-0.305571	0			-0.305571	1.72223
BC029722	0.018964	-0.328466	0			-0.328466	1.72207
Ldb1	0.0189677	-0.796721	0			-0.796721	1.72199
Sh3bgrl3	0.0189687	-0.966692	0			-0.966692	1.72196
Mycl	0.0190105	-0.799265	0			-0.799265	1.72101
Msx1	0.0190151	-0.590137	0			-0.590137	1.7209
B3galt2	0.0190185	-1.3198	1			-1.3198	1.72082
Tcaf1	0.0190342	-1.17517	1			-1.17517	1.72047
Plcg1	0.0190394	-0.612785	0			-0.612785	1.72035
Rpl14	0.0190405	-0.448257	0			-0.448257	1.72032
Stom	0.0190467	-0.469342	0			-0.469342	1.72018
Ammecr1	0.019069	-0.813446	0			-0.813446	1.71967
Coro1a	0.019074	-0.718258	0			-0.718258	1.71956
Kif3c	0.0190753	0.709688	0			0.709688	1.71953
Tfpi	0.0190767	-0.758802	0			-0.758802	1.7195
Map10	0.0190839	-0.129377	0			-0.129377	1.71933
Cpsf7	0.0191051	-0.601468	0			-0.601468	1.71885
Fcgr4	0.0191278	-1.30127	1			-1.30127	1.71833
Tubb6	0.0191617	-1.83559	1			-1.83559	1.71757
Brsk1	0.0191656	-0.417378	0			-0.417378	1.71748
Smap2	0.0191674	-0.550725	0			-0.550725	1.71744
C3ar1	0.019173	-0.954224	0			-0.954224	1.71731
Eef1d	0.0191759	-0.285388	0			-0.285388	1.71724
Ppm1a	0.0191778	0.256359	0			0.256359	1.7172
Strip1	0.0191855	-0.343542	0			-0.343542	1.71703
Tmed10	0.0191869	-0.401742	0			-0.401742	1.717
Cd81	0.0191905	-0.682381	0			-0.682381	1.71691
Rap2a	0.0192003	-0.836133	0			-0.836133	1.71669
Slc39a13	0.019203	-0.417097	0			-0.417097	1.71663
Igsf3	0.0192044	-0.627144	0			-0.627144	1.7166
Marchf9	0.0192165	-0.568172	0			-0.568172	1.71633
Plce1	0.01925	-0.629952	0			-0.629952	1.71557
Pltp	0.0192534	-0.701398	0			-0.701398	1.71549
Adgra2	0.0192556	-1.16426	1			-1.16426	1.71544
Ccdc189	0.0192593	-0.495093	0			-0.495093	1.71536
Cd47	0.0192741	-0.75216	0			-0.75216	1.71503
Sh3glb2	0.0192761	-0.576521	0			-0.576521	1.71498
3110040N11Rik	0.0192883	-0.452404	0			-0.452404	1.71471
Pabpc1	0.0192982	-0.591912	0			-0.591912	1.71448
Col8a2	0.0192997	-1.03054	1			-1.03054	1.71445
Ppp4c	0.0193003	-0.726773	0			-0.726773	1.71444
Tbpl1	0.0193118	-0.484084	0			-0.484084	1.71418
Tyrobp	0.0193265	-1.4017	1			-1.4017	1.71385
F11r	0.0193298	-0.844362	0			-0.844362	1.71377
Hnrnpdl	0.0193503	-0.292924	0			-0.292924	1.71331
Jrkl	0.0193881	-0.363746	0			-0.363746	1.71246
Tmeff1	0.0193928	-0.700999	0			-0.700999	1.71236
Chmp3	0.019394	-0.453468	0			-0.453468	1.71233
Ptgfrn	0.0194032	-1.34895	1			-1.34895	1.71213
Gm49785	0.0194111	-0.708019	0			-0.708019	1.71195
Borcs8	0.0194438	-0.456401	0			-0.456401	1.71122
Kif3b	0.0194476	-0.39888	0			-0.39888	1.71113
Arntl2	0.019462	-0.282974	0			-0.282974	1.71081
Apool	0.019465	-0.464692	0			-0.464692	1.71075
Ramac	0.0194729	-0.479191	0			-0.479191	1.71057
4833438C02Rik	0.0194782	-0.499569	0			-0.499569	1.71045
Shox2	0.019484	-0.812364	0			-0.812364	1.71032
Cdca3	0.0194889	-0.498955	0			-0.498955	1.71021
4933434E20Rik	0.0194897	0.336135	0			0.336135	1.71019
Trmt2b	0.019503	-0.544971	0			-0.544971	1.7099
Gng5	0.0195032	-0.0822734	0			-0.0822734	1.70989
Ints7	0.0195048	-0.532295	0			-0.532295	1.70986
Bgn	0.0195069	-1.52775	1			-1.52775	1.70981
Glmn	0.0195243	-0.437731	0			-0.437731	1.70942
Nqo2	0.0195465	-0.656513	0			-0.656513	1.70893
Arl2bp	0.0195513	-0.57485	0			-0.57485	1.70882
Abhd14b	0.0195549	-0.440009	0			-0.440009	1.70874
Zcchc3	0.0195561	-0.652207	0			-0.652207	1.70872
Col5a3	0.0195696	-1.0306	1			-1.0306	1.70842
Smc1a	0.0195727	-0.745404	0			-0.745404	1.70835
Hmgn2	0.0195815	-1.09595	1			-1.09595	1.70815
Tigd2	0.0195993	-0.28565	0			-0.28565	1.70776
Atp13a3	0.0196131	-1.10298	1			-1.10298	1.70745
Pcgf3	0.0196365	-0.48966	0			-0.48966	1.70694
Snapc5	0.0196443	-0.278104	0			-0.278104	1.70676
2210016L21Rik	0.019645	-0.398642	0			-0.398642	1.70675
Snn	0.0196465	-0.828588	0			-0.828588	1.70671
Cdc37	0.0196519	-0.396815	0			-0.396815	1.7066
Bak1	0.0197079	-0.817567	0			-0.817567	1.70536
Tbc1d2b	0.0197092	-0.717482	0			-0.717482	1.70533
Itm2c	0.0197257	-0.775868	0			-0.775868	1.70497
A230065N10Rik	0.019737	-0.44388	0			-0.44388	1.70472
Ndufs8	0.0197405	-0.26493	0			-0.26493	1.70464
Igfbp6	0.0197684	-0.895097	0			-0.895097	1.70403
Hdac7	0.0197724	-0.756426	0			-0.756426	1.70394
Vps37c	0.019787	-0.266104	0			-0.266104	1.70362
Rcan3	0.0197881	-0.381647	0			-0.381647	1.7036
Col16a1	0.0198038	-1.59774	1			-1.59774	1.70325
Acer3	0.019807	-0.293645	0			-0.293645	1.70318
Tra2a	0.0198159	-0.735596	0			-0.735596	1.70299
Marcksl1	0.0198182	-1.62924	1			-1.62924	1.70294
Arhgef1	0.0198216	-0.752041	0			-0.752041	1.70286
Hs6st1	0.0198332	-0.287304	0			-0.287304	1.70261
Msantd3	0.0198452	-0.382465	0			-0.382465	1.70234
Micos13	0.0198685	-0.516178	0			-0.516178	1.70183
Slc25a27	0.0198727	-0.21964	0			-0.21964	1.70174
Entr1	0.0198805	-0.589105	0			-0.589105	1.70157
Pgm5	0.0198958	-1.12957	1			-1.12957	1.70124
Dap3	0.0198976	-0.23818	0			-0.23818	1.7012
Gsdmd	0.0198992	-0.748321	0			-0.748321	1.70116
Safb	0.0199029	-0.412414	0			-0.412414	1.70108
Lrrc45	0.0199119	-0.664992	0			-0.664992	1.70089
Ifi27	0.0199164	-0.705232	0			-0.705232	1.70079
Tmem117	0.019941	-0.22229	0			-0.22229	1.70025
Cercam	0.0199421	-1.1126	1			-1.1126	1.70023
Rbm18	0.0199489	-0.38703	0			-0.38703	1.70008
Txn2	0.0199612	-0.492468	0			-0.492468	1.69981
Ankrd54	0.0199756	-0.389759	0			-0.389759	1.6995
Calml4	0.0199787	-0.476085	0			-0.476085	1.69943
Llgl1	0.0199789	-0.43715	0			-0.43715	1.69943
Vamp8	0.0199795	-0.582372	0			-0.582372	1.69942
Bbs1	0.0199923	-0.337547	0			-0.337547	1.69914
Creb3l1	0.0200132	-1.02953	1			-1.02953	1.69868
Fgd2	0.0200242	-0.591253	0			-0.591253	1.69844
Paqr8	0.0200372	-0.59323	0			-0.59323	1.69816
Golim4	0.0200386	-0.856897	0			-0.856897	1.69813
Cpeb1	0.0200427	0.431388	0			0.431388	1.69804
Qprt	0.0200524	-0.528821	0			-0.528821	1.69783
Prpf40b	0.0200583	-0.246683	0			-0.246683	1.69771
Pcdhb22	0.0200659	-0.559554	0			-0.559554	1.69754
Rab2b	0.0200708	-0.398047	0			-0.398047	1.69744
Eln	0.0200732	-1.83513	1			-1.83513	1.69738
Dnajc25	0.0200765	-0.237484	0			-0.237484	1.69731
Zfp428	0.0200825	-0.873788	0			-0.873788	1.69718
Memo1	0.0200839	-0.340711	0			-0.340711	1.69715
Frzb	0.0200864	-0.847637	0			-0.847637	1.6971
Plaat3	0.0200936	0.2669	0			0.2669	1.69694
Pus3	0.0200994	-0.406786	0			-0.406786	1.69682
St3gal4	0.0201147	-0.815666	0			-0.815666	1.69649
Tbl1xr1	0.0201161	-0.368322	0			-0.368322	1.69646
Arf4	0.0201343	-1.07939	1			-1.07939	1.69606
Btf3	0.0201688	-0.383642	0			-0.383642	1.69532
Btf3l4	0.0201735	-0.527882	0			-0.527882	1.69522
Whrn	0.0201744	-0.447562	0			-0.447562	1.6952
Pmm2	0.0201841	-0.474526	0			-0.474526	1.69499
Pgrmc2	0.0201886	-0.366991	0			-0.366991	1.69489
Rasgrp4	0.0202119	-0.325373	0			-0.325373	1.69439
Amd2	0.0202207	1.46563	1			1.46563	1.6942
Ik	0.020258	-0.560553	0			-0.560553	1.6934
Ccdc80	0.0202589	-1.61607	1			-1.61607	1.69338
Rdh10	0.0202589	-0.543015	0			-0.543015	1.69338
Prkaca	0.0202678	-0.52843	0			-0.52843	1.69319
Gm17251	0.0202696	-0.48516	0			-0.48516	1.69315
Coq5	0.020271	-0.410204	0			-0.410204	1.69312
Rnf135	0.0202771	-0.499437	0			-0.499437	1.69299
Zfp143	0.0203014	-0.142473	0			-0.142473	1.69247
Tuba1a	0.0203049	-1.3572	1			-1.3572	1.6924
Smpdl3b	0.0203244	-0.656212	0			-0.656212	1.69198
Cd14	0.0203251	-1.45829	1			-1.45829	1.69197
Zfand6	0.0203254	-0.452919	0			-0.452919	1.69196
2410006H16Rik	0.0203255	-0.726486	0			-0.726486	1.69196
Atp5pb	0.0203271	-0.270398	0			-0.270398	1.69192
Bcdin3d	0.0203293	-0.428745	0			-0.428745	1.69188
Ola1	0.0203326	-0.472295	0			-0.472295	1.69181
B130034C11Rik	0.0203328	-0.339068	0			-0.339068	1.6918
Ampd3	0.0203432	-1.15231	1			-1.15231	1.69158
Gng2	0.0203465	-0.880307	0			-0.880307	1.69151
Spg21	0.0203468	-0.784582	0			-0.784582	1.6915
[truncated: 10,783 more rows]

## Sheet: P<0.05
Symbol	p-value(P27A vs. WT)	log2R(P27A vs. WT)	sig(P27A vs. WT)
Krt18	0.00105967	-4.28165	1			529 IDs - DOWNREGULATED (P<0.05 & log2FC<-1)
Sln	0.00331458	-4.27055	1
Krt8	0.000913235	-3.72978	1			Annotation Cluster 1 Enrichment Score: 32.61735656277061
Cxcl1	0.0163011	-3.10693	1			Category Term Count % PValue Genes List Total Pop Hits Pop Total Fold Enrichment Bonferroni Benjamini FDR
Rrad	0.000442894	-3.0598	1			GOTERM_CC_DIRECT GO:0005615~extracellular space 149 28.166351606805296 1.8529025353326738E-59 SPON2, COL16A1, OLFML2B, SPARC, LOXL3, TNC, PLAT, METRNL, OLFML2A, LOXL1, ICAM1, LOXL2, LGALS3, ISLR, C1S1, ANPEP, DPYSL3, CCN4, CCN3, HMGN2, B2M, PDIA3, POSTN, IGFBP4, SERPINF1, FST, CLEC11A, IGFBP2, PCOLCE, SFRP4, SFRP1, SFRP2, LOX, FCGR4, COL8A2, COL4A5, COL8A1, S100A4, FBLN7, NRN1, LXN, LYZ2, FBLN1, …
Postn	0.0115674	-3.00356	1			GOTERM_CC_DIRECT GO:0005576~extracellular region 126 23.81852551984877 1.9326495524664594E-42 SPON2, COL16A1, OLFML2B, LOXL3, TNC, METRNL, OLFML2A, LGALS3, C1S1, CFL1, CCN4, CCN3, PAMR1, B2M, PDIA3, POSTN, IGFBP4, SERPINF1, FST, CLEC11A, IGFBP2, VASH2, PCOLCE, NPNT, PDGFRL, SFRP4, CCDC80, SFRP2, LOX, COL8A2, COL4A5, S100A4, FBLN7, LYZ2, DPT, FBLN1, NID1, MUSTN1, PENK, ARSI, IGFBP7, APOE, CD14, VC…
Mfap4	0.00601871	-2.98752	1			UP_KW_CELLULAR_COMPONENT KW-0964~Secreted 151 28.544423440453688 2.531606794085689E-41 SPON2, COL16A1, OLFML2B, SPARC, LOXL3, TNC, PLAT, METRNL, OLFML2A, LOXL1, LOXL2, LGALS3, ISLR, CCN4, CCN3, PAMR1, B2M, POSTN, IGFBP4, SERPINF1, FST, CLEC11A, IGFBP2, VASH2, PCOLCE, NPNT, PDGFRL, SFRP4, SFRP1, CCDC80, SFRP2, LOX, COL8A2, COL4A5, COL8A1, S100A4, FBLN7, LYZ2, DPT, FBLN1, NID1, MUSTN1, PENK, ARSI, …
Myh8	0.00876278	-2.89852	1			UP_SEQ_FEATURE CARBOHYD:N-linked (GlcNAc...) asparagine 189 35.72778827977316 1.4861110717689854E-29 COL16A1, OLFML2B, SPARC, CD83, CHPF, CD82, CLEC4N, LOXL3, TNC, PLAT, GXYLT2, METRNL, ANTXR1, FGFRL1, ICAM1, LOXL2, ISLR, C1S1, ADGRA2, CREB3L1, ANPEP, SIRPA, CCN4, CCN3, PTGFRN, PAMR1, EPHB3, IER3, CHRNB1, POSTN, IGFBP4, SERPINF1, FST, SLC11A1, PCOLCE, P3H3, MPEG1, PDGFRL, ADAM19, SELENON, SFRP4, …
Ccl7	0.0375969	-2.77224	1			UP_KW_DOMAIN KW-0732~Signal 226 42.722117202268436 2.4247738711666121E-26 SPON2, SPARC, ANTXR1, FGFRL1, ICAM1, LGALS3, ISLR, ADGRA2, CCN4, CCN3, PTGFRN, B2M, EPHB3, SERPINF1, CLEC11A, P3H3, SFRP4, SFRP1, CCDC80, SFRP2, FNDC1, MXRA8, COL8A2, COL8A1, NRN1, SDC2, THY1, FAM171A2, PRDX4, PENK, SERPINH1, ARSI, APOE, CD14, CCL21A, H2-EB1, FZD2, COL24A1, IGF2, FN1, IGF1, COL1A1, CD300C2, COL1A2, MYMX, CI…
Mest	0.0122082	-2.70391	1			UP_KW_PTM KW-1015~Disulfide bond 195 36.86200378071834 1.3068088996763412E-19 SPON2, SPARC, ANTXR1, FGFRL1, ICAM1, LGALS3, ISLR, ADGRA2, ANPEP, CCN4, CCN3, PTGFRN, B2M, EPHB3, CLEC11A, SFRP4, SFRP1, SFRP2, MXRA8, AGTR2, LPAR1, THY1, PRDX4, PENK, CD14, S100A11, CCL21A, H2-EB1, JUND, FZD2, IGF2, FN1, IGF1, COL1A1, BST2, CD300C2, COL1A2, CILP, ITGBL1, LRRN1, ITM2A, LGMN, COL18A1, SRPX, ELN, CTSS, ED…
Mymk	0.0103875	-2.6827	1			UP_KW_PTM KW-0325~Glycoprotein 210 39.69754253308129 1.1172941510518275E-14 SPON2, SPARC, ANTXR1, FGFRL1, ICAM1, ISLR, ADGRA2, CREB3L1, ANPEP, MYC, CCN4, CCN3, PTGFRN, EPHB3, IER3, SLC11A1, SERPINF1, CLEC11A, KRT8, P3H3, SFRP4, SFRP1, CCDC80, MXRA8, AGTR2, NRN1, SDC2, LPAR1, THY1, FAM171A2, SERPINH1, ARSI, APOE, CD14, H2-EB1, FZD2, COL24A1, FN1, COL1A1, BST2, CD300C2, COL1A2, CILP, SNAI1, ITGBL1,…
Myl4	0.0139285	-2.67025	1
C1qtnf3	0.00976156	-2.63521	1			Annotation Cluster 2 Enrichment Score: 12.753003667565453
Myh3	0.0290293	-2.6151	1			Category Term Count % PValue Genes List Total Pop Hits Pop Total Fold Enrichment Bonferroni Benjamini FDR
Tnni1	0.0075959	-2.59965	1			GOTERM_CC_DIRECT GO:0005581~collagen trimer 25 4.725897920604915 4.261601481283535E-23 COL18A1, COL15A1, COL16A1, COL14A1, C1QTNF3, C1QTNF2, C1QTNF6, C1QTNF5, EMILIN1, CTHRC1, COL24A1, COL1A1, COL3A1, COL1A2, COL5A1, LOX, COL6A2, COL5A2, COL6A1, COL8A2, COL4A5, COL6A3, COL8A1, COL6A6, C1QC 518 82 29722 17.49340804218853 1.943290275465292E-20 3.8865805509305845E-21 3.4774668087273644E-21
Cilp	0.00585879	-2.49929	1			INTERPRO IPR008160:Collagen 25 4.725897920604915 2.6269684309496692E-21 COL18A1, COL15A1, COL16A1, COL14A1, C1QTNF3, C1QTNF2, C1QTNF6, C1QTNF5, EMILIN1, CTHRC1, COL24A1, COL1A1, COL3A1, COL1A2, COL5A1, COL6A2, COL5A3, COL5A2, COL6A1, COL8A2, COL4A5, COL6A3, COL8A1, COL6A6, C1QC 508 76 22271 14.421233941152094 3.3099802229965834E-18 3.3099802229965834E-18 3.154989085570553E-18
Aif1l	0.00380755	-2.47726	1			UP_KW_DOMAIN KW-0176~Collagen 25 4.725897920604915 6.29877964509734E-19 COL18A1, COL15A1, COL16A1, COL14A1, C1QTNF3, C1QTNF2, C1QTNF6, C1QTNF5, EMILIN1, CTHRC1, COL24A1, COL1A1, COL3A1, COL1A2, COL5A1, COL6A2, COL5A3, COL5A2, COL6A1, COL8A2, COL4A5, COL6A3, COL8A1, COL6A6, C1QC 393 83 14896 11.416659002421902 1.7006705041762817E-17 8.503352520881408E-18 8.503352520881408E-18
Meg3	0.0147124	-2.45309	1			GOTERM_MF_DIRECT GO:0030020~extracellular matrix structural constituent conferring tensile strength 18 3.402646502835539 9.001870728817023E-19 COL18A1, COL15A1, COL16A1, COL24A1, COL14A1, COL1A1, COL3A1, COL1A2, COL5A1, COL6A2, COL5A3, COL5A2, COL6A1, COL8A2, COL6A3, COL8A1, COL4A5, COL6A6 501 46 28924 22.59099192918511 6.184285190697295E-16 1.5460712976743238E-16 1.4538021227039493E-16
Dlk1	0.0066022	-2.44413	1			INTERPRO IPR050149:Collagen_superfamily 13 2.4574669187145557 8.829990245823136E-12 COL18A1, COL15A1, COL16A1, COL24A1, COL1A1, COL3A1, COL1A2, COL5A1, COL6A2, COL5A3, COL5A2, COL8A2, COL4A5 508 35 22271 16.28363329583802 1.1125720233984282E-8 5.562893854868576E-9 5.302409142616793E-9
Rian	0.00954889	-2.42466	1			KEGG_PATHWAY mmu04974:Protein digestion and absorption 20 3.780718336483932 5.0087371666470166E-11 COL18A1, COL15A1, COL16A1, COL24A1, COL14A1, ELN, ATP1B4, COL1A1, COL3A1, COL1A2, COL5A1, COL6A2, COL5A3, COL5A2, COL6A1, COL8A2, COL6A3, COL8A1, COL4A5, COL6A6 256 108 9565 6.919126157407407 1.2872456212065231E-8 6.436227259141416E-9 5.5847419408114235E-9
Il6	0.042116	-2.39053	1			UP_SEQ_FEATURE DOMAIN:Fibrillar collagen NC1 7 1.3232514177693762 5.369495496510093E-8 COL1A1, COL3A1, COL1A2, COL24A1, COL5A1, COL5A3, COL5A2 503 11 22253 28.1530815109344 8.021704725491574E-5 2.00550656794652E-5 1.9316760048695062E-5
Tnfaip6	0.0160192	-2.38418	1			INTERPRO IPR000885:Fib_collagen_C 7 1.3232514177693762 5.667472034329985E-8 COL1A1, COL3A1, COL1A2, COL24A1, COL5A1, COL5A3, COL5A2 508 11 22271 27.898532569792415 7.14076000346564E-5 1.7852536908139453E-5 1.7016584783075782E-5
Myog	0.00881084	-2.35452	1			SMART SM00038:COLFI 7 1.3232514177693762 2.622500230399823E-7 COL1A1, COL3A1, COL1A2, COL24A1, COL5A1, COL5A3, COL5A2 325 11 10943 21.426853146853144 5.192416326282867E-5 2.596275228095825E-5 2.3864752096638393E-5
Socs3	0.00119577	-2.35288	1			UP_KW_PTM KW-0379~Hydroxylation 21 3.9697542533081283 1.3171025139170114E-6 COL18A1, COL15A1, CRTAP, C1RA, COL16A1, COL14A1, ELN, ENO1, COL1A1, NFKBIA, COL3A1, COL1A2, C1S1, COL5A1, COL6A2, COL5A2, COL6A1, COL8A2, COL8A1, COL6A6, C1QC 420 182 13214 3.6302197802197806 3.8195268600493826E-5 9.878268854377586E-6 6.91478819806431E-6
A930003A15Rik	0.00183745	-2.31069	1
Myom3	0.0056048	-2.30927	1			Annotation Cluster 3 Enrichment Score: 5.495889917805251
Tnnt1	0.00143966	-2.28136	1			Category Term Count % PValue Genes List Total Pop Hits Pop Total Fold Enrichment Bonferroni Benjamini FDR
Atf3	0.000956938	-2.27313	1			GOTERM_BP_DIRECT GO:0045087~innate immune response 32 6.049149338374291 1.384301609302393E-9 SPON2, CLEC4N, UNC93B1, HMGB2, HMGB3, TREM2, PLD3, GM12185, LGALS3, SERTAD3, TRIM7, C1S1, CLEC7A, CD14, B2M, OASL2, C1RA, FCER1G, ANXA1, MMP3, LY86, CYBA, ISG15, SSC5D, MPEG1, FOSL2, BST2, NEURL3, AXL, PTX3, SERINC5, C1QC 509 509 29712 3.6698329865949257 4.406222168351626E-6 4.005665474917743E-7 3.7363558…
Cthrc1	0.00793907	-2.26487	1			UP_KW_BIOLOGICAL_PROCESS KW-0399~Innate immunity 25 4.725897920604915 8.650774930135854E-6 IFITM3, SPON2, CLEC4N, UNC93B1, HMGB2, HMGB3, PLD3, LGALS3, SERTAD3, C1S1, CLEC7A, CD14, OASL2, C1RA, FCER1G, ANXA1, MMP3, LY86, SSC5D, MPEG1, BST2, NEURL3, AXL, SERINC5, C1QC 259 393 11473 2.8178942301079704 6.831807012410707E-4 2.983162699043546E-4 2.7565933801288465E-4
Cyfip2	0.0170209	-2.25231	1			UP_KW_BIOLOGICAL_PROCESS KW-0391~Immunity 37 6.994328922495274 0.002716717684528124 IFITM3, SPON2, CLEC4N, UNC93B1, HMGB2, HMGB3, PLD3, PTMS, ADGRE1, LGALS3, SERTAD3, C1S1, CLEC7A, CD14, B2M, OASL2, PDIA3, CD74, C1RA, H2-EB1, FCER1G, ANXA1, MMP3, LY86, SSC5D, LILRB4A, LILRB4B, MPEG1, BST2, CD300C2, TYROBP, NEURL3, FCGR4, AXL, SERINC5, C1QC, H2-AB1 259 991 11473 1.653884964682139 0.193388192532753…
Sfrp2	0.0229579	-2.21916	1
Col1a1	0.0101703	-2.21743	1			Annotation Cluster 4 Enrichment Score: 4.551472904066554
Igf2	0.0170607	-2.21466	1			Category Term Count % PValue Genes List Total Pop Hits Pop Total Fold Enrichment Bonferroni Benjamini FDR
Spp1	0.0154532	-2.16316	1			UP_SEQ_FEATURE DOMAIN:C1q 8 1.5122873345935728 5.8847027095498075E-6 C1QTNF3, C1QTNF2, C1QTNF6, C1QTNF5, COL8A2, COL8A1, EMILIN1, C1QC 503 32 22253 11.06013916500994 0.008753237103506728 7.910270014515305E-4 7.619061948385224E-4
Chrna1	0.00435191	-2.14391	1			INTERPRO IPR001073:C1q_dom 8 1.5122873345935728 6.245828540752892E-6 C1QTNF3, C1QTNF2, C1QTNF6, C1QTNF5, COL8A2, COL8A1, EMILIN1, C1QC 508 32 22271 10.96013779527559 0.00783888298346258 8.744159957054049E-4 8.334711197160249E-4
Cxcl2	0.0106099	-2.14153	1			SMART SM00110:C1Q 8 1.5122873345935728 2.1157406842432835E-5 C1QTNF3, C1QTNF2, C1QTNF6, C1QTNF5, COL8A2, COL8A1, EMILIN1, C1QC 325 30 10943 8.978871794871795 0.004180448367768097 8.378333109603403E-4 7.701296090645551E-4
Col3a1	0.0090646	-2.13528	1			INTERPRO IPR050392:Collagen/C1q_domain 6 1.1342155009451798 5.3520660922622874E-5 C1QTNF3, C1QTNF2, C1QTNF6, C1QTNF5, EMILIN1, C1QC 508 19 22271 13.84438458350601 0.06521417250746087 0.005619669396875401 0.0053565261473391725
Plekhh1	0.0106959	-2.08499	1			UP_SEQ_FEATURE DOMAIN:Collagen-like 7 1.3232514177693762 7.039612734346453E-5 C1QTNF3, C1QTNF2, C1QTNF6, C1QTNF5, EMILIN1, C1QC, CTHRC1 503 32 22253 9.677621769383698 0.09983348514808332 0.006186577308890353 0.005958825132190909
Cxcl10	0.028332	-2.0789	1			INTERPRO IPR008983:Tumour_necrosis_fac-like_dom 8 1.5122873345935728 1.6761593992736928E-4 C1QTNF3, C1QTNF2, C1QTNF6, C1QTNF5, COL8A2, COL8A1, EMILIN1, C1QC 508 52 22271 6.744700181708056 0.19039903313690176 0.010559804215424264 0.010065337192638526
Ankrd1	0.0102768	-2.07564	1
Col14a1	0.0176951	-2.06043	1			Annotation Cluster 5 Enrichment Score: 4.4494755966049135
Mfap2	0.00997044	-2.06007	1			Category Term Count % PValue Genes List Total Pop Hits Pop Total Fold Enrichment Bonferroni Benjamini FDR
Nfkbiz	0.00786513	-2.04534	1			KEGG_PATHWAY mmu04512:ECM-receptor interaction 16 3.0245746691871456 1.061157148308921E-8 TNC, FN1, LAMB1, THBS2, NPNT, THBS3, COL1A1, COL1A2, COL6A2, COL6A1, SPP1, COL6A3, COL4A5, COL6A6, CD44, ITGA9 256 89 9565 6.716994382022473 2.7271701739106646E-6 8.244543359664244E-7 7.153825561109442E-7
Lgals3	0.0127034	-2.04112	1			KEGG_PATHWAY mmu04151:PI3K-Akt signaling pathway 23 4.3478260869565215 3.1716176052000054E-4 CDKN1A, IGF2, TNC, LPAR1, FN1, LAMB1, IGF1, THBS2, THBS3, COL1A1, IL6, GNG10, COL1A2, GDNF, COL6A2, MYC, CREB3L1, COL6A1, SPP1, COL6A3, COL4A5, COL6A6, ITGA9 256 367 9565 2.3415680347411447 0.07828895172159966 0.003953970194447073 0.0034308768613295617
Tnnc1	0.018093	-2.03028	1			KEGG_PATHWAY mmu04510:Focal adhesion 16 3.0245746691871456 3.230870586902278E-4 TNC, FN1, EMP1, LAMB1, IGF1, THBS2, THBS3, COL1A1, COL1A2, COL6A2, COL6A1, SPP1, COL6A3, COL4A5, COL6A6, ITGA9 256 202 9565 2.9594678217821784 0.07969191544209142 0.003953970194447073 0.0034308768613295617
Timp1	0.0256186	-2.00784	1			KEGG_PATHWAY mmu05165:Human papillomavirus infection 21 3.9697542533081283 0.0014645949323416727 CDKN1A, FZD2, TNC, FN1, LAMB1, ISG15, TCIRG1, THBS2, THBS3, COL1A1, COL1A2, COL6A2, CASP3, CREB3L1, COL6A1, SPP1, COL6A3, COL4A5, COL6A6, ITGA9, OASL2 256 359 9565 2.1855958391364902 0.3138622052623451 0.015056035904472393 0.01306418679648772
Cpne2	0.000485803	-1.96777	1
Maged2	0.0232616	-1.9221	1			Annotation Cluster 6 Enrichment Score: 3.8037418845361604
Plagl1	0.0250487	-1.91897	1			Category Term Count % PValue Genes List Total Pop Hits Pop Total Fold Enrichment Bonferroni Benjamini FDR
S100a4	0.0404786	-1.9131	1			UP_SEQ_FEATURE DOMAIN:VWFC 8 1.5122873345935728 5.8847027095498075E-6 COL1A1, COL3A1, COL5A2, PXDN, CCN4, CCN3, THBS2, FSTL1 503 32 22253 11.06013916500994 0.008753237103506728 7.910270014515305E-4 7.619061948385224E-4
Col1a2	0.014511	-1.88304	1			UP_SEQ_FEATURE PROPEP:C-terminal propeptide 4 0.7561436672967864 3.7329611201367265E-4 COL1A1, COL3A1, COL1A2, COL5A2 503 7 22253 25.280318091451292 0.42753776551890355 0.02243232031722004 0.02160649861879494
Col8a1	0.00646435	-1.8814	1			INTERPRO IPR001007:VWF_dom 7 1.3232514177693762 4.030394410943307E-4 COL1A1, COL3A1, COL5A2, PXDN, CCN4, CCN3, THBS2 508 43 22271 7.13683391320271 0.3982613480940581 0.01953191137610987 0.018617321875165047
Cdkn1a	0.00353676	-1.85122	1			SMART SM00214:VWC 7 1.3232514177693762 6.885047166614595E-4 COL1A1, COL3A1, COL5A2, PXDN, CCN4, CCN3, THBS2 325 37 10943 6.37014553014553 0.12748103197644756 0.017040491737371124 0.015663482304048203
Lmod2	0.0368727	-1.84878	1
Casq2	0.00154143	-1.84834	1			Annotation Cluster 7 Enrichment Score: 3.75144910475202
Tubb6	0.0191617	-1.83559	1			Category Term Count % PValue Genes List Total Pop Hits Pop Total Fold Enrichment Bonferroni Benjamini FDR
Eln	0.0200732	-1.83513	1			GOTERM_BP_DIRECT GO:0050860~negative regulation of T cell receptor signaling pathway 7 1.3232514177693762 8.248319065467934E-6 LGALS3, LAPTM5, PTPN6, THY1, LILRB4A, EZR, LILRB4B 509 29 29712 14.090102296592372 0.0259128547797004 4.3757332642307387E-4 4.081543217562383E-4
Fhl2	0.0282902	-1.8241	1			GOTERM_BP_DIRECT GO:0032703~negative regulation of interleukin-2 production 7 1.3232514177693762 8.248319065467934E-6 ZFP36, LAPTM5, TNFAIP3, LILRB4A, EZR, LILRB4B, CD276 509 29 29712 14.090102296592372 0.0259128547797004 4.3757332642307387E-4 4.081543217562383E-4
Tceal7	0.00435788	-1.81937	1			GOTERM_BP_DIRECT GO:0046007~negative regulation of activated T cell proliferation 4 0.7561436672967864 0.0023571535216272603 CASP3, LAPTM5, LILRB4A, LILRB4B 509 16 29712 14.593320235756384 0.9994533360134599 0.04336889976496861 0.04045311448388055
Ttc9	0.0016555	-1.80999	1			GOTERM_BP_DIRECT GO:0032689~negative regulation of type II interferon production 5 0.945179584120983 0.006152970140561459 AXL, LAPTM5, LILRB4A, LILRB4B, CD276 509 43 29712 6.7875908073285505 0.9999999970616127 0.0836961707581501 0.07806909550139732
Sfrp4	0.0187465	-1.80247	1
Lox	0.00881641	-1.80173	1			Annotation Cluster 8 Enrichment Score: 3.7065458684641728
Chrnd	0.00754173	-1.79356	1			Category Term Count % PValue Genes List Total Pop Hits Pop Total Fold Enrichment Bonferroni Benjamini FDR
Mymx	0.00584419	-1.79327	1			GOTERM_MF_DIRECT GO:0051015~actin filament binding 16 3.0245746691871456 1.0380975425442472E-5 MARCKSL1, TPM3, TNNC1, ANTXR1, AIF1L, MYL4, MYH2, MARCKS, MYH3, CFL1, FSCN1, COTL1, MYH8, LCP1, EZR, DBN1 501 226 28924 4.087259110098388 0.007106396431972195 4.7544867448526517E-4 4.4707400832238916E-4
Actc1	0.0135338	-1.78522	1			GOTERM_MF_DIRECT GO:0003779~actin binding 18 3.402646502835539 2.2836928290847645E-4 MARCKSL1, TPM3, VASH2, CXCR4, LSP1, LMOD2, MARCKS, TNNT2, MAP1B, CFL1, TNNI1, FSCN1, COTL1, MYH8, S100A4, EZR, MYOZ2, DBN1 501 364 28924 2.8549055734684474 0.14521697525565358 0.007470937969434445 0.007025074131375038
Col5a2	0.0133216	-1.77021	1			UP_KW_MOLECULAR_FUNCTION KW-0009~Actin-binding 15 2.835538752362949 0.0032024808648245303 MARCKSL1, TPM3, AIF1L, LMOD2, MYH2, MARCKS, MYH3, CFL1, TNNI1, FSCN1, COTL1, MYH8, LCP1, TMSB10, DBN1 280 271 12454 2.4619135477069056 0.23619294048753614 0.038429770377894364 0.03431229498026282
Fn1	0.0215901	-1.76807	1
Thbs3	0.0165967	-1.76685	1			Annotation Cluster 9 Enrichment Score: 3.569688842611665
Fgfrl1	0.00452747	-1.75727	1			Category Term Count % PValue Genes List Total Pop Hits Pop Total Fold Enrichment Bonferroni Benjamini FDR
Gem	0.015271	-1.75682	1			GOTERM_BP_DIRECT GO:0006937~regulation of muscle contraction 5 0.945179584120983 1.3054091640272295E-4 TNNT1, TNNC1, TNNT2, CASQ2, ATP2A2 509 16 29712 18.241650294695482 0.34001545434618596 0.004616797076776301 0.00430639978666316
Gm12185	0.00041258	-1.75492	1			GOTERM_CC_DIRECT GO:0005861~troponin complex 4 0.7561436672967864 2.7456320733064036E-4 TNNT1, TNNC1, TNNT2, TNNI1 518 8 29722 28.68918918918919 0.11769547264692504 0.007323055232812076 0.0065522073135687
Mdk	0.0109584	-1.75261	1			GOTERM_BP_DIRECT GO:0014883~transition between fast and slow fiber 4 0.7561436672967864 5.451857246590231E-4 TNNT1, TNNC1, TNNI1, ATP2A2 509 10 29712 23.349312377210214 0.8237407525939844 0.014706153911776869 0.013717427258581692
Mdfi	0.00379989	-1.73762	1
Fstl1	0.0272285	-1.73604	1			Annotation Cluster 10 Enrichment Score: 3.4086650019887195
Lincmd1	0.0384597	-1.73273	1			Category Term Count % PValue Genes List Total Pop Hits Pop Total Fold Enrichment Bonferroni Benjamini FDR
Myc	0.015893	-1.73024	1			UP_SEQ_FEATURE REGION:Triple-helical region 6 1.1342155009451798 3.847769252125865E-5 COL1A1, COL3A1, COL5A1, COL6A2, COL6A1, COL6A6 503 18 22253 14.746852220013254 0.055865626930368784 0.0038323781751173616 0.0036912933025394137
Apoe	0.0252574	-1.72882	1			INTERPRO IPR002035:VWF_A 10 1.890359168241966 9.327817949724539E-5 ITIH5, COL14A1, COL6A2, COL6A1, AW551984, COL6A3, COL6A6, CPNE2, ANTXR1, MATN2 508 81 22271 5.41241372606202 0.11089148608716437 0.008926418207229373 0.00850843513244641
Nr4a2	0.0240449	-1.7154	1			UP_SEQ_FEATURE DOMAIN:VWFA 10 1.890359168241966 1.970830775847353E-4 ITIH5, COL14A1, COL6A2, COL6A1, AW551984, COL6A3, COL6A6, CPNE2, ANTXR1, MATN2 503 90 22253 4.9156174066710845 0.2550745528158107 0.013383732632345205 0.012891024938383367
Ctss	0.0212289	-1.71463	1			SMART SM00327:VWA 10 1.890359168241966 3.1798004309912945E-4 ITIH5, COL14A1, COL6A2, COL6A1, AW551984, COL6A3, COL6A6, CPNE2, ANTXR1, MATN2 325 74 10943 4.55010395010395 0.061028414556791644 0.010493341422271272 0.009645394640673592
Aspn	0.0185243	-1.71453	1			UP_SEQ_FEATURE DOMAIN:VWFA 1 5 0.945179584120983 3.753734992841372E-4 COL14A1, COL6A2, COL6A1, COL6A6, MATN2 503 16 22253 13.825173956262427 0.42931237781856424 0.02243232031722004 0.02160649861879494
Mfap5	0.0282675	-1.7098	1			UP_SEQ_FEATURE DOMAIN:VWFA 2 5 0.945179584120983 4.821612649851129E-4 COL14A1, COL6A2, COL6A1, COL6A6, MATN2 503 17 22253 13.01192842942346 0.5135020776179655 0.026679589995842915 0.02569740964124361
Tnfaip3	0.00821684	-1.70611	1			INTERPRO IPR036465:vWFA_dom_sf 10 1.890359168241966 6.648543046549093E-4 ITIH5, COL14A1, COL6A2, COL6A1, AW551984, COL6A3, COL6A6, CPNE2, ANTXR1, MATN2 508 105 22271 4.175290588676415 0.5674230403463977 0.028886773236730542 0.02753413861691538
Sele	0.0080454	-1.70195	1			INTERPRO IPR050525:ECM_Assembly_Org 5 0.945179584120983 7.838690347940996E-4 COL14A1, COL6A1, COL6A3, COL6A6, MATN2 508 19 22271 11.536987152921673 0.6277026031373548 0.03186048334969566 0.030368603573797216
Ces2c	0.00377759	-1.70183	1			UP_SEQ_FEATURE DOMAIN:VWFA 3 3 0.5671077504725899 0.009893518744403265 COL6A2, COL6A1, COL6A6 503 7 22253 18.96023856858847 0.9999996461952081 0.20247831512518463 0.19502429415337397
Adamts4	0.0468334	-1.70155	1
Tmsb10	0.011611	-1.69964	1			Annotation Cluster 11 Enrichment Score: 3.3005232176868247
Cd68	0.0154929	-1.6919	1			Category Term Count % PValue Genes List Total Pop Hits Pop Total Fold Enrichment Bonferroni Benjamini FDR
Col5a1	0.01409	-1.68133	1			GOTERM_MF_DIRECT GO:0004720~protein-lysine 6-oxidase activity 4 0.7561436672967864 5.003881678505248E-5 LOX, LOXL3, LOXL1, LOXL2 501 5 28924 46.18602794411177 0.033793333566122574 0.0018092982700700553 0.0017013197706917842
Tnc	0.0282487	-1.67121	1			UP_SEQ_FEATURE REGION:Lysyl-oxidase like 4 0.7561436672967864 1.103261276751958E-4 LOX, LOXL3, LOXL1, LOXL2 503 5 22253 35.392445328031805 0.15196750791876057 0.008636230697396465 0.008318297171053222
Tmem158	0.000739344	-1.66686	1			UP_SEQ_FEATURE CROSSLNK:Lysine tyrosylquinone (Lys-Tyr) 4 0.7561436672967864 1.103261276751958E-4 LOX, LOXL3, LOXL1, LOXL2 503 5 22253 35.392445328031805 0.15196750791876057 0.008636230697396465 0.008318297171053222
Peg3	0.0124406	-1.65984	1			INTERPRO IPR050912:LOX-like_protein 4 0.7561436672967864 1.1335134231402377E-4 LOX, LOXL3, LOXL1, LOXL2 508 5 22271 35.07244094488189 0.13309925220461694 0.008926418207229373 0.00850843513244641
Serpinb1a	0.0228575	-1.65896	1			INTERPRO IPR001695:Lysyl_oxidase 4 0.7561436672967864 1.1335134231402377E-4 LOX, LOXL3, LOXL1, LOXL2 508 5 22271 35.07244094488189 0.13309925220461694 0.008926418207229373 0.00850843513244641
Lrrn1	0.000349401	-1.65791	1			INTERPRO IPR019828:Lysyl_oxidase_CS 4 0.7561436672967864 1.1335134231402377E-4 LOX, LOXL3, LOXL1, LOXL2 508 5 22271 35.07244094488189 0.13309925220461694 0.008926418207229373 0.00850843513244641
Tubb2b	0.0347667	-1.65662	1			UP_KW_PTM KW-0886~LTQ 4 0.7561436672967864 3.0184157989150966E-4 LOX, LOXL3, LOXL1, LOXL2 420 5 13214 25.16952380952381 0.008716516120266471 0.0013128473077249723 9.189931154074807E-4
Mirg	0.00800349	-1.65207	1			GOTERM_BP_DIRECT GO:0018057~peptidyl-lysine oxidation 3 0.5671077504725899 8.653354496044122E-4 LOX, LOXL3, LOXL2 509 3 29712 58.373280943025534 0.9364262829442671 0.020252667177138563 0.018891036396143382
Fam167b	0.00477261	-1.65036	1			UP_KW_PTM KW-0801~TPQ 4 0.7561436672967864 0.004319472364661108 LOX, LOXL3, LOXL1, LOXL2 420 11 13214 11.440692640692642 0.11797600564913191 0.012958417093983324 0.009070891965788327
Mgp	0.00646688	-1.65	1			UP_KW_LIGAND KW-0186~Copper 6 1.1342155009451798 0.016375364701126854 SPARC, LOX, LOXL3, MT3, LOXL1, LOXL2 157 65 6792 3.993336599706026 0.35968492449139156 0.1473782823101417 0.1473782823101417
Emp1	0.0433204	-1.64165	1			GOTERM_MF_DIRECT GO:0005507~copper ion binding 5 0.945179584120983 0.03017974591678862 LOX, LOXL3, MT3, LOXL1, LOXL2 501 68 28924 4.245039333098509 0.9999999992807355 0.2693577677164554 0.25328255887165974
Marcksl1	0.0198182	-1.62924	1
Otud1	0.0113025	-1.62871	1			Annotation Cluster 12 Enrichment Score: 3.297439236426933
Pdgfrl	0.00621871	-1.62575	1			Category Term Count % PValue Genes List Total Pop Hits Pop Total Fold Enrichment Bonferroni Benjamini FDR
Akr1b8	0.00729564	-1.62394	1			INTERPRO IPR001881:EGF-like_Ca-bd_dom 16 3.0245746691871456 1.8872238811338885E-7 FBLN7, C1RA, FBLN1, THBS2, NPNT, NID1, SELE, DLK1, THBS3, ADGRE1, SELP, VCAN, BMP1, C1S1, PAMR1, MATN2 508 126 22271 5.5670541182352205 2.3776196166525043E-4 4.755804180457399E-5 4.5331117624836E-5
Cd83	0.0216774	-1.62244	1			INTERPRO IPR000742:EGF-like_dom 22 4.158790170132325 2.4545507918570654E-7 FBLN7, C1RA, TNC, FBLN1, PLAT, LAMB1, THBS2, NPNT, NID1, SELE, DLK1, THBS3, ADAM19, ADGRE1, SELP, VCAN, BMP1, ADAM12, ITGBL1, PAMR1, HBEGF, MATN2 508 246 22271 3.9206996991229754 3.0922561758672806E-4 5.1545566628998376E-5 4.913192501700559E-5
Tnnt2	0.0052425	-1.62228	1			UP_KW_DOMAIN KW-0245~EGF-like domain 22 4.158790170132325 3.7860551544462612E-6 FBLN7, C1RA, TNC, FBLN1, PLAT, THBS2, NPNT, NID1, SELE, DLK1, THBS3, ADAM19, ADGRE1, SELP, VCAN, BMP1, C1S1, ADAM12, ITGBL1, PAMR1, HBEGF, MATN2 393 254 14896 3.282963675342109 1.022184580211638E-4 2.5555872292512265E-5 2.5555872292512265E-5
Chrng	0.00729197	-1.62219	1			SMART SM00179:EGF_CA 16 3.0245746691871456 4.489247266626311E-6 FBLN7, C1RA, FBLN1, THBS2, NPNT, NID1, SELE, DLK1, THBS3, ADGRE1, SELP, VCAN, BMP1, C1S1, PAMR1, MATN2 325 126 10943 4.275653235653236 8.884780234309497E-4 2.962903195973365E-4 2.7234766750866286E-4
Sh3d19	0.00562457	-1.62145	1			UP_SEQ_FEATURE DOMAIN:EGF-like 18 3.402646502835539 5.4092200622871975E-6 FBLN7, TNC, FBLN1, PLAT, THBS2, NPNT, SELE, DLK1, THBS3, ADAM19, ADGRE1, SELP, VCAN, BMP1, ADAM12, ITGBL1, PAMR1, HBEGF 503 208 22253 3.8285097109649793 0.008048829931580292 7.910270014515305E-4 7.619061948385224E-4
Gpnmb	0.0392263	-1.61802	1			SMART SM00181:EGF 19 3.5916824196597354 7.912015560669057E-6 FBLN7, C1RA, TNC, FBLN1, PLAT, LAMB1, THBS2, NPNT, NID1, SELE, DLK1, THBS3, ADGRE1, SELP, VCAN, BMP1, ITGBL1, PAMR1, MATN2 325 183 10943 3.4958722152164774 0.001565358824268559 3.9164477025311836E-4 3.599967080104421E-4
Ccdc80	0.0202589	-1.61607	1			INTERPRO IPR018097:EGF_Ca-bd_CS 10 1.890359168241966 3.709383443122565E-4 FBLN7, ADGRE1, VCAN, C1RA, BMP1, C1S1, FBLN1, NPNT, NID1, THBS3 508 97 22271 4.519644451660038 0.373413860127605 0.01869529255333773 0.017819878060760803
Mmp14	0.0206017	-1.615	1			INTERPRO IPR049883:NOTCH1_EGF-like 8 1.5122873345935728 8.12963385522478E-4 FBLN7, ADGRE1, BMP1, FBLN1, NPNT, NID1, THBS3, MATN2 508 67 22271 5.23469267834058 0.6411139909754772 0.03201043330494757 0.030511532062890503
Gpx8	0.00161807	-1.6107	1			INTERPRO IPR000152:EGF-type_Asp/Asn_hydroxyl_site 9 1.7013232514177694 0.001033474101041465 FBLN7, ADGRE1, VCAN, BMP1, C1S1, FBLN1, NPNT, NID1, DLK1 508 90 22271 4.384055118110236 0.7282440109955739 0.036171593536451274 0.03447784431529999
Nrn1	0.0107704	-1.60615	1			UP_SEQ_FEATURE DOMAIN:EGF-like 2; calcium-binding 6 1.1342155009451798 0.007302211326810782 FBLN7, VCAN, BMP1, FBLN1, NPNT, THBS3 503 54 22253 4.9156174066710845 0.9999824337383593 0.1604338782684604 0.15452767793059874
Tnfrsf23	0.00251321	-1.60271	1			INTERPRO IPR052235:Nephronectin_domain 3 0.5671077504725899 0.010068494462939228 ADGRE1, FBLN1, NPNT 508 7 22271 18.788807649043868 0.9999970994232522 0.1605861142190307 0.1530666056960761
Col16a1	0.0198038	-1.59774	1			UP_SEQ_FEATURE DOMAIN:EGF-like 1 8 1.5122873345935728 0.01357666077982127 ADGRE1, VCAN, FBLN1, THBS2, NPNT, NID1, DLK1, MATN2 503 112 22253 3.1600397614314115 0.9999999986490822 0.25041396549448114 0.2411952452118865
Tmem119	0.00809104	-1.5976	1			INTERPRO IPR050751:ECM_structural_protein 3 0.5671077504725899 0.029353106129341708 FBLN7, ADGRE1, FBLN1 508 12 22271 10.960137795275589 1.0 0.3489142804053826 0.33257623076735277
Csrnp1	0.0161287	-1.58915	1			UP_SEQ_FEATURE DOMAIN:EGF-like 5; calcium-binding 4 0.7561436672967864 0.03775483158730561 ADGRE1, FBLN1, NPNT, NID1 503 33 22253 5.362491716368455 1.0 0.5044625530902915 0.4858913078292702
Il1b	0.0251594	-1.58852	1			UP_SEQ_FEATURE DOMAIN:EGF-like 3; calcium-binding 4 0.7561436672967864 0.050367362697204855 FBLN7, ADGRE1, FBLN1, NID1 503 37 22253 4.78276288216646 1.0 0.5452814483306091 0.5252074994295493
Zim1	0.00955513	-1.58189	1			UP_SEQ_FEATURE DOMAIN:EGF-like 1; calcium-binding 3 0.5671077504725899 0.08046376336403618 FBLN7, BMP1, THBS3 503 21 22253 6.320079522862823 1.0 0.7160773326687783 0.6897157173429532
Mpeg1	0.018829	-1.57179	1			UP_SEQ_FEATURE DOMAIN:EGF-like 4; calcium-binding 3 0.5671077504725899 0.18650690722448077 ADGRE1, FBLN1, NPNT 503 35 22253 3.7920477137176936 1.0 1.0 0.9638312123241795
Isg15	0.0363531	-1.56251	1
Ctsk	0.0299447	-1.55605	1			Annotation Cluster 13 Enrichment Score: 3.274471754123902
Clec4n	0.0299814	-1.55269	1			Category Term Count % PValue Genes List Total Pop Hits Pop Total Fold Enrichment Bonferroni Benjamini FDR
Eef1a1	0.0123305	-1.55201	1			GOTERM_BP_DIRECT GO:0060070~canonical Wnt signaling pathway 12 2.2684310018903595 3.3292585181438043E-6 SFRP4, SFRP1, FZD2, TGFB1, SFRP2, TMEM98, ADGRA2, COL6A1, SNAI1, GPC3, SOX9, KLF4 509 111 29712 6.310624966813571 0.010541096607866507 2.1194059726503458E-4 1.976913708073791E-4
Rgs16	0.0313085	-1.54505	1			GOTERM_BP_DIRECT GO:0090263~positive regulation of canonical Wnt signaling pathway 10 1.890359168241966 1.7595279467814246E-4 COL1A1, SFRP4, SFRP1, TGFB1, SFRP2, ADGRA2, GPC3, SOX4, SULF2, DACT1 509 116 29712 5.032179391640133 0.42885206544697774 0.005773791190314717 0.00538560667422067
Lyz2	0.0126229	-1.54238	1			UP_KW_BIOLOGICAL_PROCESS KW-0879~Wnt signaling pathway 7 1.3232514177693762 0.25635456108965404 SFRP4, SFRP1, FZD2, SFRP2, ADGRA2, CCN4, DACT1 259 190 11473 1.6320056899004267 0.9999999999311494 1.0 0.9358974358974359
Angptl1	0.0144894	-1.52809	1
Bgn	0.0195069	-1.52775	1			Annotation Cluster 14 Enrichment Score: 3.211606370244516
Prune2	0.0490552	-1.52487	1			Category Term Count % PValue Genes List Total Pop Hits Pop Total Fold Enrichment Bonferroni Benjamini FDR
Klf5	0.00772973	-1.52418	1			KEGG_PATHWAY mmu05410:Hypertrophic cardiomyopathy 12 2.2684310018903595 6.778164500502443E-5 IL6, CACNB3, ACTC1, TGFB1, TPM3, TNNC1, TNNT2, MYL3, LMNA, ATP2A2, IGF1, ITGA9 256 100 9565 4.48359375 0.01726961400731364 0.001244277340449377 0.0010796647740086034
Anxa1	0.0277494	-1.5214	1			KEGG_PATHWAY mmu05414:Dilated cardiomyopathy 11 2.0793950850661624 4.06252422803788E-4 CACNB3, ACTC1, TGFB1, TPM3, TNNC1, TNNT2, MYL3, LMNA, ATP2A2, IGF1, ITGA9 256 103 9565 3.990253337378641 0.09916042210595233 0.004745766939116978 0.004117922285692942
Mybph	0.00942184	-1.51958	1			KEGG_PATHWAY mmu04260:Cardiac muscle contraction 10 1.890359168241966 5.843607612589569E-4 MYL4, CACNB3, ACTC1, TPM3, TNNC1, TNNT2, MYL3, CASQ2, ATP2A2, ATP1B4 256 89 9565 4.198121488764046 0.13948532772486577 0.006529596332328346 0.005665758685249886
Lrrc17	0.00806533	-1.5188	1			KEGG_PATHWAY mmu04261:Adrenergic signaling in cardiomyocytes 11 2.0793950850661624 0.00885085863329113 MYL4, CACNB3, ACTC1, TPM3, TNNC1, TNNT2, CREB3L1, MYL3, ATP2A2, ATP1B4, AGTR2 256 156 9565 2.634590344551282 0.8982052611673197 0.05985975444094264 0.051940565137471625
C1qtnf6	0.0182259	-1.51501	1
Ncam1	0.00711019	-1.51494	1			Annotation Cluster 15 Enrichment Score: 3.1566940331948867
Map3k7cl	0.013093	-1.50906	1			Category Term Count % PValue Genes List Total Pop Hits Pop Total Fold Enrichment Bonferroni Benjamini FDR
Ptx3	0.0460412	-1.50227	1			INTERPRO IPR048287:TSPN-like_N 9 1.7013232514177694 1.6490752824889288E-8 COL18A1, COL15A1, COL16A1, COL24A1, COL5A1, COL14A1, COL5A3, THBS2, THBS3 508 22 22271 17.934770937723695 2.0778132924670345E-5 6.926116186453501E-6 6.6017980475640116E-6
Phlda1	0.0259422	-1.49999	1			SMART SM00210:TSPN 9 1.7013232514177694 1.206245912845981E-7 COL18A1, COL15A1, COL16A1, COL24A1, COL5A1, COL14A1, COL5A3, THBS2, THBS3 325 22 10943 13.774405594405595 2.3883385308343108E-5 2.3883669074350423E-5 2.1953675613796853E-5
Mt3	0.00121842	-1.49791	1			UP_SEQ_FEATURE DOMAIN:Laminin G-like 8 1.5122873345935728 2.2383502403790307E-6 COL18A1, COL15A1, COL16A1, COL24A1, COL5A1, COL14A1, THBS2, THBS3 503 28 22253 12.640159045725646 0.003338513730329562 4.7772789416089594E-4 4.601408565579179E-4
Tlcd2	0.000234329	-1.49625	1			UP_SEQ_FEATURE DOMAIN:Thrombospondin-like N-terminal 5 0.945179584120983 2.946912034705177E-5 COL15A1, COL16A1, COL24A1, COL14A1, THBS3 503 9 22253 24.578087033355423 0.04307237230096417 0.003144776128463953 0.003029004584243393
Gm830	0.0032625	-1.49095	1			UP_SEQ_FEATURE DOMAIN:Collagen-like 4 5 0.945179584120983 2.866208137210383E-4 COL18A1, COL15A1, COL16A1, COL24A1, COL14A1 503 15 22253 14.746852220013254 0.3483664237098615 0.01861789111735788 0.017932493519329313
Runx1	0.0151142	-1.4838	1			UP_SEQ_FEATURE DOMAIN:Collagen-like 3 5 0.945179584120983 6.089279999902984E-4 COL18A1, COL15A1, COL16A1, COL24A1, COL14A1 503 18 22253 12.289043516677712 0.5974820259438927 0.03137029075812089 0.030215427309863426
Pamr1	0.031371	-1.4798	1			UP_SEQ_FEATURE REGION:Nonhelical region 5 (NC5) 3 0.5671077504725899 0.0015008934506852538 COL18A1, COL15A1, COL16A1 503 3 22253 44.240556660039765 0.8939685206327607 0.05338892417437545 0.05142346846514476
Mmp2	0.0142173	-1.47976	1			UP_SEQ_FEATURE REGION:Nonhelical region 6 (NC6) 3 0.5671077504725899 0.0015008934506852538 COL18A1, COL15A1, COL16A1 503 3 22253 44.240556660039765 0.8939685206327607 0.05338892417437545 0.05142346846514476
Rrm2	0.0235586	-1.47919	1			UP_SEQ_FEATURE REGION:Nonhelical region 7 (NC7) 3 0.5671077504725899 0.0015008934506852538 COL18A1, COL15A1, COL16A1 503 3 22253 44.240556660039765 0.8939685206327607 0.05338892417437545 0.05142346846514476
Glipr2	0.0216423	-1.47833	1			UP_SEQ_FEATURE REGION:Nonhelical region 8 (NC8) 3 0.5671077504725899 0.0015008934506852538 COL18A1, COL15A1, COL16A1 503 3 22253 44.240556660039765 0.8939685206327607 0.05338892417437545 0.05142346846514476
Cd14	0.0203251	-1.45829	1			UP_SEQ_FEATURE DOMAIN:Collagen-like 1 5 0.945179584120983 0.0018998400760051645 COL18A1, COL15A1, COL16A1, COL24A1, COL14A1 503 24 22253 9.216782637508285 0.941636273832918 0.06170350159895034 0.05943195368198765
Fcer1g	0.0142756	-1.45565	1			UP_SEQ_FEATURE DOMAIN:Collagen-like 2 5 0.945179584120983 0.0018998400760051645 COL18A1, COL15A1, COL16A1, COL24A1, COL14A1 503 24 22253 9.216782637508285 0.941636273832918 0.06170350159895034 0.05943195368198765
Atp2a2	0.0182781	-1.45406	1			UP_SEQ_FEATURE DOMAIN:Collagen-like 5 4 0.7561436672967864 0.002757230394875664 COL18A1, COL16A1, COL24A1, COL14A1 503 13 22253 13.612478972319925 0.9838363696857271 0.0840673920396784 0.08097254159645063
Col6a3	0.0175551	-1.45276	1			INTERPRO IPR013320:ConA-like_dom_sf 13 2.4574669187145557 0.003564132581077082 COL18A1, COL15A1, COL16A1, COL24A1, COL14A1, THBS2, NPNT, THBS3, LGALS3, TRIM7, COL5A1, COL5A3, PTX3 508 212 22271 2.688335685633635 0.9888779875924776 0.07878608863433549 0.07509689876971185
Vim	0.0484569	-1.45275	1			UP_SEQ_FEATURE REGION:Nonhelical region 4 (NC4) 3 0.5671077504725899 0.004854619774135697 COL18A1, COL15A1, COL16A1 503 5 22253 26.544333996023855 0.9993042108751538 0.12504830935446087 0.1204447906031253
Islr	0.0148563	-1.44826	1			UP_SEQ_FEATURE REGION:Nonhelical region 1 (NC1) 3 0.5671077504725899 0.004854619774135697 COL18A1, COL15A1, COL16A1 503 5 22253 26.544333996023855 0.9993042108751538 0.12504830935446087 0.1204447906031253
Tceal8	0.0056021	-1.44798	1			UP_SEQ_FEATURE REGION:Nonhelical region 2 (NC2) 3 0.5671077504725899 0.004854619774135697 COL18A1, COL15A1, COL16A1 503 5 22253 26.544333996023855 0.9993042108751538 0.12504830935446087 0.1204447906031253
Cdkn1c	0.00566335	-1.44735	1			UP_SEQ_FEATURE REGION:Nonhelical region 3 (NC3) 3 0.5671077504725899 0.004854619774135697 COL18A1, COL15A1, COL16A1 503 5 22253 26.544333996023855 0.9993042108751538 0.12504830935446087 0.1204447906031253
Spon2	0.0045513	-1.44611	1			UP_SEQ_FEATURE REGION:Triple-helical region 3 (COL3) 3 0.5671077504725899 0.007173455135221283 COL18A1, COL15A1, COL16A1 503 6 22253 22.120278330019882 0.9999786778957367 0.1604338782684604 0.15452767793059874
Col18a1	0.0250559	-1.44526	1			UP_SEQ_FEATURE DOMAIN:Collagen-like 7 3 0.5671077504725899 0.012995600936601426 COL18A1, COL16A1, COL24A1 503 8 22253 16.59020874751491 0.9999999967437485 0.24269284749103165 0.23375837184711817
Icam1	0.045325	-1.44177	1			UP_SEQ_FEATURE DOMAIN:Collagen-like 6 3 0.5671077504725899 0.020272260182863145 COL18A1, COL16A1, COL24A1 503 10 22253 13.272166998011928 0.9999999999999485 0.34030063722693865 0.32777283599033785
Cd44	0.0334971	-1.44064	1			INTERPRO IPR001791:Laminin_G 4 0.7561436672967864 0.08252352946385556 COL18A1, COL15A1, COL5A1, COL5A3 508 45 22271 3.8969378827646546 1.0 0.6263834164123977 0.5970527643740393
Sfrp1	0.0320422	-1.43026	1
Gpc3	0.0173339	-1.42913	1			Annotation Cluster 16 Enrichment Score: 3.145806906058737
Crtap	0.00989695	-1.42706	1			Category Term Count % PValue Genes List Total Pop Hits Pop Total Fold Enrichment Bonferroni Benjamini FDR
Pcdhgc4	0.0276131	-1.42526	1			UP_SEQ_FEATURE DOMAIN:Fibrillar collagen NC1 7 1.3232514177693762 5.369495496510093E-8 COL1A1, COL3A1, COL1A2, COL24A1, COL5A1, COL5A3, COL5A2 503 11 22253 28.1530815109344 8.021704725491574E-5 2.00550656794652E-5 1.9316760048695062E-5
Hpgd	0.00440155	-1.42098	1			INTERPRO IPR000885:Fib_collagen_C 7 1.3232514177693762 5.667472034329985E-8 COL1A1, COL3A1, COL1A2, COL24A1, COL5A1, COL5A3, COL5A2 508 11 22271 27.898532569792415 7.14076000346564E-5 1.7852536908139453E-5 1.7016584783075782E-5
Ssc5d	0.0133569	-1.42087	1			SMART SM00038:COLFI 7 1.3232514177693762 2.622500230399823E-7 COL1A1, COL3A1, COL1A2, COL24A1, COL5A1, COL5A3, COL5A2 325 11 10943 21.426853146853144 5.192416326282867E-5 2.596275228095825E-5 2.3864752096638393E-5
Galnt5	0.0130648	-1.41583	1			GOTERM_MF_DIRECT GO:0048407~platelet-derived growth factor binding 5 0.945179584120983 3.912115243232894E-5 COL1A1, COL3A1, COL1A2, COL5A1, COL6A1 501 12 28924 24.055222887558216 0.026518791561137123 0.0014931239845005545 0.0014040146928491384
Btg2	0.00519346	-1.41261	1			UP_SEQ_FEATURE PROPEP:C-terminal propeptide 4 0.7561436672967864 3.7329611201367265E-4 COL1A1, COL3A1, COL1A2, COL5A2 503 7 22253 25.280318091451292 0.42753776551890355 0.02243232031722004 0.02160649861879494
Rcn3	0.00620745	-1.41185	1			GOTERM_CC_DIRECT GO:0005588~collagen type V trimer 3 0.5671077504725899 8.955168505566405E-4 COL5A1, COL5A3, COL5A2 518 3 29722 57.37837837837838 0.335379207480229 0.01633422735415312 0.014614835001084374
Ptn	0.0232222	-1.40964	1			GOTERM_BP_DIRECT GO:0043588~skin development 7 1.3232514177693762 0.001261402090028778 COL1A1, ADAMTS2, COL3A1, COL5A1, COL5A2, COL6A1, NFKBIZ 509 70 29712 5.837328094302554 0.982003487246884 0.027313216684092523 0.025476889831941785
Trib1	0.0260407	-1.40728	1			GOTERM_BP_DIRECT GO:0001568~blood vessel development 7 1.3232514177693762 0.002668442471247498 COL1A1, COL3A1, COL1A2, LOX, COL5A1, APLNR, ANTXR1 509 81 29712 5.044604525940478 0.9997975474455173 0.04825938855670901 0.045014805097351264
Ccl5	0.0170537	-1.40664	1			UP_SEQ_FEATURE CARBOHYD:O-linked (Gal...) hydroxylysine; alternate 3 0.5671077504725899 0.004854619774135697 COL1A1, COL3A1, COL1A2 503 5 22253 26.544333996023855 0.9993042108751538 0.12504830935446087 0.1204447906031253
Tyrobp	0.0193265	-1.4017	1			UP_SEQ_FEATURE PROPEP:N-terminal propeptide 3 0.5671077504725899 0.007173455135221283 COL1A1, COL3A1, COL1A2 503 6 22253 22.120278330019882 0.9999786778957367 0.1604338782684604 0.15452767793059874
Gm26532	0.0150404	-1.40034	1			GOTERM_BP_DIRECT GO:0071230~cellular response to amino acid stimulus 8 1.5122873345935728 0.013028866694646117 COL1A1, COL3A1, COL1A2, COL16A1, MMP2, COL5A2, MMP3, COL6A1 509 146 29712 3.1985359420835913 1.0 0.14426522282585597 0.13456595870875473
Ier5	0.0123132	-1.39922	1			KEGG_PATHWAY mmu04926:Relaxin signaling pathway 9 1.7013232514177694 0.022829938018547193 NFKBIA, COL1A1, COL3A1, GNG10, TGFB1, COL1A2, CREB3L1, MMP2, COL4A5 256 130 9565 2.586688701923077 0.9973555870517206 0.12754987110362237 0.11067556908991356
Loxl1	0.0088276	-1.39813	1			GOTERM_MF_DIRECT GO:0046332~SMAD binding 4 0.7561436672967864 0.07582744263935107 COL3A1, COL1A2, CREB3L1, COL5A2 501 57 28924 4.051405960009805 1.0 0.4961281246974684 0.46651931376210276
Arpp21	0.006546	-1.39802	1			KEGG_PATHWAY mmu05415:Diabetic cardiomyopathy 8 1.5122873345935728 0.35816439283678575 COL1A1, COL3A1, TGFB1, COL1A2, MMP2, ATP2A2, PDK3, CYBA 256 217 9565 1.3774481566820276 1.0 0.9689289364110941 0.8407437852905603
Aplnr	0.00880998	-1.39715	1			KEGG_PATHWAY mmu04611:Platelet activation 4 0.7561436672967864 0.6576638180967801 COL1A1, COL3A1, COL1A2, FCER1G 256 126 9565 1.1861359126984126 1.0 1.0 0.87109375
Ms4a7	0.0171298	-1.39388	1
Dpt	0.0226068	-1.39275	1			Annotation Cluster 17 Enrichment Score: 3.022773289459395
Acp5	0.00986956	-1.39152	1			Category Term Count % PValue Genes List Total Pop Hits Pop Total Fold Enrichment Bonferroni Benjamini FDR
Lum	0.022493	-1.39072	1			INTERPRO IPR016187:CTDL_fold 16 3.0245746691871456 1.1755322339190555E-6 CLEC4A1, COL18A1, COL15A1, CLEC4A3, TNFAIP6, CLEC4N, CLEC11A, SELE, SELP, MRC2, CLEC3B, VCAN, CLEC7A, MRC1, COL4A5, CD44 508 145 22271 4.837578061363019 0.0014800750921792893 2.1159580210542998E-4 2.016877447052551E-4
Junb	0.0228555	-1.38938	1			INTERPRO IPR016186:C-type_lectin-like/link_sf 15 2.835538752362949 3.079651732672067E-6 CLEC4A1, COL18A1, COL15A1, CLEC4A3, TNFAIP6, CLEC4N, CLEC11A, SELE, SELP, MRC2, CLEC3B, VCAN, CLEC7A, MRC1, CD44 508 137 22271 4.8000603482958795 0.003872848262067685 4.8504514789585054E-4 4.6233271636739404E-4
Thbs2	0.0188182	-1.38907	1			INTERPRO IPR018378:C-type_lectin_CS 9 1.7013232514177694 1.8388615817262737E-5 SELP, MRC2, CLEC3B, VCAN, CLEC4A3, CLEC4N, CLEC11A, MRC1, SELE 508 51 22271 7.736567855488652 0.022903508690893637 0.002106332357250095 0.002007702508775686
Tuba1b	0.0167153	-1.38898	1			UP_SEQ_FEATURE DOMAIN:C-type lectin 11 2.0793950850661624 5.47080276655952E-4 CLEC4A1, SELP, MRC2, CLEC3B, VCAN, CLEC4A3, CLEC7A, CLEC4N, CLEC11A, MRC1, SELE 503 125 22253 3.893168986083499 0.5584930819467167 0.029190640475856865 0.028116018503854104
Myl3	0.0229191	-1.3831	1			INTERPRO IPR001304:C-type_lectin-like 11 2.0793950850661624 5.509613832171143E-4 CLEC4A1, SELP, MRC2, CLEC3B, VCAN, CLEC4A3, CLEC7A, CLEC4N, CLEC11A, MRC1, SELE 508 124 22271 3.889081153162306 0.5006273433048947 0.02479326224477014 0.023632307901562653
Rpl3	0.0139447	-1.38063	1			UP_KW_LIGAND KW-0430~Lectin 13 2.4574669187145557 0.002464501624740419 CLEC4A1, GALNT5, CLEC4A3, CLEC4N, CLEC11A, SELE, SELP, MRC2, LGALS3, CLEC3B, VCAN, CLEC7A, MRC1 157 204 6792 2.7568377669539155 0.0644527948264546 0.033270771933995656 0.033270771933995656
Fkbp10	0.0158308	-1.38017	1			GOTERM_BP_DIRECT GO:0061760~antifungal innate immune response 4 0.7561436672967864 0.002826170863109487 CLEC4A1, CLEC4A3, CLEC7A, CLEC4N 509 17 29712 13.734889633653067 0.9998776270921745 0.049156840750150255 0.04585191963154135
Ahnak2	0.0340884	-1.37814	1			SMART SM00034:CLECT 11 2.0793950850661624 0.0037256825598970776 CLEC4A1, SELP, MRC2, CLEC3B, VCAN, CLEC4A3, CLEC7A, CLEC4N, CLEC11A, MRC1, SELE 325 124 10943 2.986923076923077 0.5224387045984611 0.04610532167872634 0.042379639118829256
Fbln7	0.00738729	-1.37803	1			GOTERM_MF_DIRECT GO:0030246~carbohydrate binding 12 2.2684310018903595 0.004671217965713558 CLEC4A1, MRC2, LGALS3, CLEC3B, VCAN, CLEC4A3, GALNT5, CLEC7A, CLEC4N, CLEC11A, MRC1, PTN 501 252 28924 2.749168330006653 0.959910684682867 0.06976362483576552 0.0656001479532817
Bex3	0.000776216	-1.37693	1			INTERPRO IPR050111:C-type_lectin/snaclec_domain 5 0.945179584120983 0.008785453225847156 MRC2, VCAN, CLEC4A3, CLEC4N, MRC1 508 36 22271 6.088965441819772 0.9999851659270115 0.14629769465560316 0.1394472470487138
Adam19	0.0157211	-1.37558	1			INTERPRO IPR033989:CD209-like_CTLD 4 0.7561436672967864 0.018596115736988703 CLEC4A1, MRC2, CLEC4A3, CLEC4N 508 25 22271 7.014488188976378 0.9999999999465198 0.2603456203178418 0.2481548333347048
Ccl21a	0.0183318	-1.37373	1			GOTERM_MF_DIRECT GO:0005537~D-mannose binding 4 0.7561436672967864 0.01907960298585367 CLEC4A1, CLEC4A3, CLEC4N, MRC1 501 33 28924 6.997883021835118 0.9999982118797592 0.204807613301273 0.19258474263846048
Igfbp4	0.0146951	-1.37227	1			GOTERM_MF_DIRECT GO:0038187~pattern recognition receptor activity 4 0.7561436672967864 0.06670687272312684 CLEC4A1, CLEC4A3, CLEC7A, CLEC4N 501 54 28924 4.276484068899238 1.0 0.46288500694506113 0.4352601375349483
Col15a1	0.0320803	-1.37124	1
Lhfpl2	0.00732353	-1.3704	1			Annotation Cluster 18 Enrichment Score: 2.698185329826626
Serinc5	0.0125029	-1.36898	1			Category Term Count % PValue Genes List Total Pop Hits Pop Total Fold Enrichment Bonferroni Benjamini FDR
Col6a2	0.0133109	-1.36704	1			UP_KW_BIOLOGICAL_PROCESS KW-0395~Inflammatory response 17 3.213610586011342 1.1328465945734985E-5 CERS6, LXN, ANXA1, HMGB2, LY86, TNFAIP3, CXCL1, CXCL2, PLD3, CX3CL1, CXCL10, CCL7, CLEC7A, IL1B, CCL5, CD14, CCL21A 259 200 11473 3.7652702702702703 8.94553527170161E-4 2.983162699043546E-4 2.7565933801288465E-4
Anpep	0.00997699	-1.36456	1			UP_KW_MOLECULAR_FUNCTION KW-0202~Cytokine 17 3.213610586011342 1.2456593054085382E-5 GDF10, GRN, GDF15, CXCL1, CXCL2, CX3CL1, CXCL10, GREM2, IL6, BMP1, CCL7, CLCF1, IL1B, CCL5, SPP1, IL17D, CCL21A 280 202 12454 3.743246110325318 0.001045813089510017 2.6158845413579303E-4 2.3356111976410092E-4
Tmem176b	0.0228887	-1.36419	1			INTERPRO IPR039809:Chemokine_b/g/d 7 1.3232514177693762 1.4731166874221938E-4 CXCL10, CCL7, CCL5, CXCL1, CXCL2, CX3CL1, CCL21A 508 36 22271 8.524551618547681 0.16941613643359965 0.009769089611326127 0.00931164811365292
Adamts20	0.00158151	-1.36292	1			GOTERM_MF_DIRECT GO:0008009~chemokine activity 7 1.3232514177693762 2.4127538116762998E-4 CXCL10, CCL7, CCL5, CXCL1, CXCL2, CX3CL1, CCL21A 501 51 28924 7.924073421783883 0.1527641642306129 0.007534372130098263 0.007084722556104044
Clec7a	0.0117501	-1.36184	1			GOTERM_BP_DIRECT GO:0050918~positive chemotaxis 6 1.1342155009451798 2.646597792078615E-4 LGALS3, CXCL10, CCL5, HMGB2, S100A4, CX3CL1 509 34 29712 10.301167225239801 0.5693775561713752 0.008340713635827952 0.007779949351169712
Sparc	0.0256537	-1.36039	1			GOTERM_MF_DIRECT GO:0005125~cytokine activity 13 2.4574669187145557 3.045007620504105E-4 GDF10, GRN, TGFB1, GDF15, GREM2, IL6, BMP1, CLCF1, IL1B, SPP1, TIMP1, INHA, IL17D 501 209 28924 3.5910189190996 0.18878639883278925 0.008716334313693 0.008196145511856883
Fosl2	0.0314796	-1.3602	1			GOTERM_BP_DIRECT GO:0048245~eosinophil chemotaxis 5 0.945179584120983 3.2916223121530496E-4 LGALS3, CCL7, CCL5, CX3CL1, CCL21A 509 20 29712 14.593320235756385 0.649325156020068 0.009977497322260496 0.009306688517056681
Basp1	0.0136524	-1.36014	1			INTERPRO IPR036048:Interleukin_8-like_sf 7 1.3232514177693762 3.5352182883786567E-4 CXCL10, CCL7, CCL5, CXCL1, CXCL2, CX3CL1, CCL21A 508 42 22271 7.3067585301837275 0.3595064697810789 0.01855989601398795 0.01769082151809486
Dap	0.00727249	-1.35832	1			INTERPRO IPR001811:Chemokine_IL8-like_dom 7 1.3232514177693762 3.5352182883786567E-4 CXCL10, CCL7, CCL5, CXCL1, CXCL2, CX3CL1, CCL21A 508 42 22271 7.3067585301837275 0.3595064697810789 0.01855989601398795 0.01769082151809486
Gm41757	0.0134556	-1.35743	1			UP_SEQ_FEATURE DOMAIN:Chemokine interleukin-8-like 6 1.1342155009451798 6.970496932751228E-4 CXCL10, CCL7, CCL5, CXCL1, CXCL2, CX3CL1 503 32 22253 8.295104373757455 0.6471652145782878 0.034713074725101115 0.033435150287430056
Tuba1a	0.0203049	-1.3572	1			GOTERM_MF_DIRECT GO:0042056~chemoattractant activity 6 1.1342155009451798 8.474400596932535E-4 LGALS3, CXCL10, CCL5, HMGB2, S100A4, CX3CL1 501 43 28924 8.05570254839159 0.4414650849048828 0.020792547178902325 0.019551652805780063
C1qc	0.0364145	-1.35606	1			SMART SM00199:SCY 7 1.3232514177693762 0.0010551642859329626 CXCL10, CCL7, CCL5, CXCL1, CXCL2, CX3CL1, CCL21A 325 40 10943 5.892384615384615 0.18863140203111983 0.02215429725655698 0.02036405101360288
Gm3667	0.0345039	-1.35456	1			KEGG_PATHWAY mmu04061:Viral protein interaction with cytokine and cytokine receptor 9 1.7013232514177694 0.003764255460505219 CXCL10, IL6, CCL7, CCL5, CXCR4, CXCL1, CXCL2, CX3CL1, CCL21A 256 95 9565 3.53967927631579 0.6206283819151558 0.033359091494822114 0.02894582647216082
Ripply1	0.0172704	-1.35103	1			UP_KW_BIOLOGICAL_PROCESS KW-0145~Chemotaxis 8 1.5122873345935728 0.004357572597823236 CXCL10, CCL7, CCL5, HMGB2, CXCL1, CXCL2, CX3CL1, CCL21A 259 91 11473 3.8942678942678945 0.29177997558869584 0.04303102940350446 0.03976284995513703
Tm6sf1	0.00800732	-1.35053	1			KEGG_PATHWAY mmu04060:Cytokine-cytokine receptor interaction 17 3.213610586011342 0.005383323804296578 GDF10, TGFB1, GDF15, CXCR4, CXCL1, CXCL2, EDA2R, CX3CL1, CXCL10, IL6, CCL7, CLCF1, IL1B, CCL5, INHA, IL17D, CCL21A 256 294 9565 2.1604618409863945 0.7502391925301242 0.041924673263764256 0.03637821843509506
Ptgfrn	0.0194032	-1.34895	1			GOTERM_BP_DIRECT GO:0010759~positive regulation of macrophage chemotaxis 4 0.7561436672967864 0.008639944317779102 MDK, CCL5, CX3CL1, CCL21A 509 25 29712 9.339724950884085 0.9999999999989894 0.10913072525194795 0.10179362968050061
Ezr	0.0101759	-1.34829	1			GOTERM_MF_DIRECT GO:0048020~CCR chemokine receptor binding 4 0.7561436672967864 0.009935759857664199 CCL7, CCL5, CX3CL1, CCL21A 501 26 28924 8.881928450790726 0.9989510896464601 0.12410667313118735 0.11670001578274677
Ckap4	0.00820517	-1.34737	1			GOTERM_BP_DIRECT GO:0061844~antimicrobial humoral immune response mediated by antimicrobial peptide 8 1.5122873345935728 0.013485676488842708 LGALS3, CXCL10, CCL7, CCL5, HMGN2, B2M, CX3CL1, CCL21A 509 147 29712 3.17677719417826 1.0 0.1475082758212589 0.1375909742109072
Dnm3os	0.0422953	-1.34706	1			GOTERM_BP_DIRECT GO:0070098~chemokine-mediated signaling pathway 5 0.945179584120983 0.01449469416040132 CXCL10, CCL7, CCL5, CX3CL1, CCL21A 509 55 29712 5.3066619039114125 1.0 0.14979419322258897 0.1397232044228296
Fst	0.00510693	-1.34658	1			INTERPRO IPR018048:Chemokine_CXC_CS 3 0.5671077504725899 0.020622351812384823 CXCL10, CXCL1, CXCL2 508 10 22271 13.152165354330709 0.9999999999960442 0.276535405368364 0.26358652527571835
Ccn3	0.0218821	-1.34527	1			INTERPRO IPR001089:Chemokine_CXC 3 0.5671077504725899 0.024829853162467816 CXCL10, CXCL1, CXCL2 508 11 22271 11.956513958482462 0.9999999999999826 0.3160163129768631 0.3012187237184227
Arsi	0.0219545	-1.34213	1			INTERPRO IPR033899:CXC_Chemokine_domain 3 0.5671077504725899 0.029353106129341708 CXCL10, CXCL1, CXCL2 508 12 22271 10.960137795275589 1.0 0.3489142804053826 0.33257623076735277
Antxr1	0.027254	-1.34205	1			GOTERM_BP_DIRECT GO:0006955~immune response 15 2.835538752362949 0.03300842156148789 CD74, H2-EB1, LY86, CXCR4, CXCL1, CXCL2, CX3CL1, CXCL10, IL6, CCL7, IL1B, CD48, B2M, CCL21A, H2-AB1 509 471 29712 1.8590216860836162 1.0 0.2587861455948038 0.24138739122556474
Armcx2	0.0129806	-1.33837	1			GOTERM_BP_DIRECT GO:2000406~positive regulation of T cell migration 3 0.5671077504725899 0.06287502746052145 CXCL10, CCL5, CCL21A 509 24 29712 7.296660117878192 1.0 0.39946349781804347 0.37260669966125387
Maged1	0.0066394	-1.33419	1			KEGG_PATHWAY mmu04062:Chemokine signaling pathway 10 1.890359168241966 0.0732819815568334 NFKBIA, CXCL10, GNG10, CCL7, CCL5, CXCR4, CXCL1, CXCL2, CX3CL1, CCL21A 256 193 9565 1.9359213082901556 0.9999999967971615 0.30611925826670106 0.2656209906360869
Col6a1	0.013484	-1.33254	1
Grn	0.018951	-1.33169	1			Annotation Cluster 19 Enrichment Score: 2.6839189811126514
Itm2a	0.00606118	-1.32986	1			Category Term Count % PValue Genes List Total Pop Hits Pop Total Fold Enrichment Bonferroni Benjamini FDR
Agtr2	0.0179959	-1.32944	1			GOTERM_BP_DIRECT GO:0032691~negative regulation of interleukin-1 beta production 7 1.3232514177693762 1.814917976523567E-5 SERPINB1A, ACP5, TNFAIP3, TREM2, IGF1, LILRB4A, LILRB4B 509 33 29712 12.38221110912663 0.05613238727410352 8.622214804887335E-4 8.042524585520106E-4
Tmem132a	0.000433855	-1.32242	1			GOTERM_BP_DIRECT GO:0043124~negative regulation of canonical NF-kappaB signal transduction 7 1.3232514177693762 0.0016831556533807002 NFKBIA, TNFAIP3, SIRPA, TREM2, KLF4, LILRB4A, LILRB4B 509 74 29712 5.521796845961875 0.9953084781012549 0.034788860030589404 0.03244992944732012
Mrc2	0.00938668	-1.32205	1			GOTERM_BP_DIRECT GO:1900016~negative regulation of cytokine production involved in inflammatory response 4 0.7561436672967864 0.01432283567598088 SIRPA, TREM2, LILRB4A, LILRB4B 509 30 29712 7.783104125736738 1.0 0.14979419322258897 0.1397232044228296
B3galt2	0.0190185	-1.3198	1			GOTERM_MF_DIRECT GO:0034185~apolipoprotein binding 3 0.5671077504725899 0.04200623752550876 TREM2, LILRB4A, LILRB4B 501 19 28924 9.115663410022062 0.9999999999998429 0.3476901828918617 0.32694011375275495
Pnma8b	0.00179844	-1.30983	1
Bcl2a1b	0.0129532	-1.30802	1			Annotation Cluster 20 Enrichment Score: 2.6115179784562996
Atp1b4	0.0259583	-1.30282	1			Category Term Count % PValue Genes List Total Pop Hits Pop Total Fold Enrichment Bonferroni Benjamini FDR
Fcgr4	0.0191278	-1.30127	1			GOTERM_CC_DIRECT GO:0005861~troponin complex 4 0.7561436672967864 2.7456320733064036E-4 TNNT1, TNNC1, TNNT2, TNNI1 518 8 29722 28.68918918918919 0.11769547264692504 0.007323055232812076 0.0065522073135687
Gxylt2	0.0109365	-1.2957	1			INTERPRO IPR001978:Troponin 3 0.5671077504725899 0.007301328063202531 TNNT1, TNNT2, TNNI1 508 6 22271 21.920275590551178 0.9999022817923133 0.13142390513764557 0.12526992862723202
Eno1	0.00376159	-1.29253	1			INTERPRO IPR038077:Troponin_sf 3 0.5671077504725899 0.007301328063202531 TNNT1, TNNT2, TNNI1 508 6 22271 21.920275590551178 0.9999022817923133 0.13142390513764557 0.12526992862723202
Cx3cl1	0.0254005	-1.2911	1
Pdpn	0.0146425	-1.2906	1			Annotation Cluster 21 Enrichment Score: 2.5562692980321655
Fbln1	0.00908269	-1.28779	1			Category Term Count % PValue Genes List Total Pop Hits Pop Total Fold Enrichment Bonferroni Benjamini FDR
Resf1	0.0143312	-1.28767	1			KEGG_PATHWAY mmu04668:TNF signaling pathway 18 3.402646502835539 1.2831974100644738E-8 VCAM1, MMP3, TNFAIP3, CXCL1, SELE, CXCL2, CX3CL1, ICAM1, NFKBIA, CXCL10, SOCS3, IL6, MMP14, CASP3, IL1B, CCL5, CREB3L1, JUNB 256 118 9565 5.699483580508474 3.2978119398618944E-6 8.244543359664244E-7 7.153825561109442E-7
Gadd45a	0.0162766	-1.28712	1			KEGG_PATHWAY mmu05146:Amoebiasis 13 2.4574669187145557 2.8633789819299608E-5 TGFB1, FN1, LAMB1, CXCL1, CXCL2, COL1A1, IL6, COL3A1, COL1A2, CASP3, IL1B, COL4A5, CD14 256 108 9565 4.497432002314815 0.007331978278533269 6.573714812222774E-4 5.704040479088243E-4
Niban2	0.0255225	-1.2868	1			KEGG_PATHWAY mmu04657:IL-17 signaling pathway 12 2.2684310018903595 3.4389342096272424E-5 NFKBIA, CXCL10, IL6, JUND, CCL7, IL1B, CASP3, MMP3, TNFAIP3, CXCL1, IL17D, CXCL2 256 93 9565 4.821068548387097 0.008799270697157024 6.798508399032318E-4 5.899094836514424E-4
Sat1	0.00218328	-1.2863	1			KEGG_PATHWAY mmu05134:Legionellosis 9 1.7013232514177694 1.7623604469634862E-4 NFKBIA, EEF1A1, IL6, IL1B, CASP3, CXCL1, CD14, CXCL2, NFKB2 256 60 9565 5.6044921875 0.04428607759152836 0.002664274322762447 0.0023118022333697493
Gm3636	0.0346183	-1.28594	1			KEGG_PATHWAY mmu05417:Lipid and atherosclerosis 15 2.835538752362949 0.001990501695553127 VCAM1, MMP3, CYBA, CXCL1, HSPA2, SELE, CXCL2, ICAM1, NFKBIA, SELP, IL6, CASP3, IL1B, CCL5, CD14 256 217 9565 2.582715293778802 0.4007454074380329 0.019675343682967448 0.017072379927244124
Cxcr4	0.00427777	-1.28474	1			KEGG_PATHWAY mmu04623:Cytosolic DNA-sensing pathway 6 1.1342155009451798 0.06754133481306385 NFKBIA, CXCL10, IL6, IL1B, CCL5, CASP3 256 82 9565 2.733898628048781 0.9999999843395438 0.30611925826670106 0.2656209906360869
Tmem229b	0.00183027	-1.28373	1			KEGG_PATHWAY mmu04936:Alcoholic liver disease 8 1.5122873345935728 0.0828139794958403 NFKBIA, IL6, IL1B, CASP3, CXCL1, CD14, CXCL2, C1QC 256 141 9565 2.1199024822695036 0.999999999775323 0.3231725606766573 0.28041821412799445
Gatm	0.000892265	-1.28015	1			KEGG_PATHWAY mmu05142:Chagas disease 6 1.1342155009451798 0.14034803451273548 NFKBIA, IL6, TGFB1, IL1B, CCL5, C1QC 256 103 9565 2.1765018203883497 1.0 0.5009645120801808 0.43468905133805574
Loxl2	0.0451173	-1.27997	1			BIOCARTA M_il1rPathway:Signal transduction through IL1R 4 0.7561436672967864 0.1833306413799335 NFKBIA, IL6, TGFB1, IL1B 59 33 1286 2.6420133538777604 0.9999999999372857 1.0 1.0
5430431A17Rik	0.00710857	-1.27921	1			KEGG_PATHWAY mmu04621:NOD-like receptor signaling pathway 9 1.7013232514177694 0.21930551981735597 NFKBIA, IL6, IL1B, CCL5, TNFAIP3, CYBA, CXCL1, ANTXR1, CXCL2 256 216 9565 1.5568033854166667 1.0 0.6553664952681452 0.5686643130147719
Lsp1	0.00127294	-1.27465	1			KEGG_PATHWAY mmu05162:Measles 5 0.945179584120983 0.5435256055143063 NFKBIA, IL6, IL1B, CASP3, TNFAIP3 256 145 9565 1.2883890086206897 1.0 1.0 0.87109375
Mir22hg	0.0100214	-1.27454	1
Fscn1	0.046384	-1.27059	1			Annotation Cluster 22 Enrichment Score: 2.5262151038130805
Myoz2	0.0438037	-1.26972	1			Category Term Count % PValue Genes List Total Pop Hits Pop Total Fold Enrichment Bonferroni Benjamini FDR
Zfp703	0.0037735	-1.26741	1			UP_SEQ_FEATURE DOMAIN:Fibronectin type-II 4 0.7561436672967864 0.0021568587061773976 MRC2, MMP2, MRC1, FN1 503 12 22253 14.746852220013253 0.9602770822856508 0.0685605724899794 0.06603658889764415
E2f2	0.00510409	-1.26618	1			INTERPRO IPR013806:Kringle-like 5 0.945179584120983 0.0022964858204899104 MRC2, MMP2, MRC1, FN1, PLAT 508 25 22271 8.768110236220473 0.9448059296704299 0.05358466914476458 0.05107554574830338
Lamb1	0.0300297	-1.26581	1			INTERPRO IPR036943:FN_type2_sf 4 0.7561436672967864 0.002829314838046625 MRC2, MMP2, MRC1, FN1 508 13 22271 13.489400363416111 0.9718438476628153 0.06365958385604906 0.06067869858024994
Sertad4	0.00896518	-1.26558	1			INTERPRO IPR000562:FN_type2_dom 4 0.7561436672967864 0.002829314838046625 MRC2, MMP2, MRC1, FN1 508 13 22271 13.489400363416111 0.9718438476628153 0.06365958385604906 0.06067869858024994
Dbn1	0.0346226	-1.26491	1			SMART SM00059:FN2 4 0.7561436672967864 0.005897615602737285 MRC2, MMP2, MRC1, FN1 325 13 10943 10.360236686390532 0.6900005926274996 0.06868987584364603 0.06313917880577563
Mmp19	0.0317221	-1.25919	1
Bc1	0.00715959	-1.25905	1			Annotation Cluster 23 Enrichment Score: 2.5076106702421357
Slc25a24	0.0146065	-1.25779	1			Category Term Count % PValue Genes List Total Pop Hits Pop Total Fold Enrichment Bonferroni Benjamini FDR
Pcolce	0.0143033	-1.25646	1			GOTERM_BP_DIRECT GO:0007159~leukocyte cell-cell adhesion 6 1.1342155009451798 1.4338436287220492E-4 SELP, VCAM1, CCL5, EZR, SELE, ICAM1 509 30 29712 11.674656188605107 0.36645557152930797 0.004960787250241612 0.004627262753995396
Fabp5	0.034919	-1.25338	1			GOTERM_BP_DIRECT GO:0050900~leukocyte migration 4 0.7561436672967864 0.010714746149747902 SELP, IL1B, SELE, ICAM1 509 27 29712 8.64789347304082 0.9999999999999987 0.12463913889223402 0.11625937900441183
Marcks	0.0110908	-1.25011	1			KEGG_PATHWAY mmu05143:African trypanosomiasis 5 0.945179584120983 0.01952919365831037 IL6, VCAM1, IL1B, SELE, ICAM1 256 39 9565 4.790164262820513 0.9937091486498525 0.11950006595680392 0.10369071870960028
Serpinh1	0.0402869	-1.24974	1
Eda2r	0.0116759	-1.24869	1			Annotation Cluster 24 Enrichment Score: 2.5007590929655583
Gpsm2	0.00249616	-1.24774	1			Category Term Count % PValue Genes List Total Pop Hits Pop Total Fold Enrichment Bonferroni Benjamini FDR
Mxra8	0.00852042	-1.24709	1			UP_SEQ_FEATURE DOMAIN:IGFBP N-terminal 5 0.945179584120983 9.302823169453123E-4 IGFBP4, IGFBP2, CCN4, CCN3, IGFBP7 503 20 22253 11.060139165009941 0.7510463776150743 0.0397097651861799 0.038247892973837266
Olfml2b	0.034611	-1.24707	1			INTERPRO IPR009030:Growth_fac_rcpt_cys_sf 11 2.0793950850661624 9.5081161806642E-4 ADGRE1, IGFBP4, IGFBP2, CCN4, FBLN1, CCN3, IGFBP7, NPNT, NID1, EPHB3, MATN2 508 133 22271 3.6259102480610976 0.6983815729184962 0.034643836800779766 0.03302162539502897
Pxdn	0.0369735	-1.2448	1			INTERPRO IPR000867:IGFBP-like 5 0.945179584120983 9.623288000216602E-4 IGFBP4, IGFBP2, CCN4, CCN3, IGFBP7 508 20 22271 10.96013779527559 0.7027310786979944 0.034643836800779766 0.03302162539502897
Dusp5	0.0209981	-1.23883	1			SMART SM00121:IB 5 0.945179584120983 0.002055669018918695 IGFBP4, IGFBP2, CCN4, CCN3, IGFBP7 325 19 10943 8.860728744939273 0.33464955468362345 0.03391853881215847 0.031177646786933542
Plek	0.00338208	-1.2381	1			INTERPRO IPR017891:Insulin_GF-bd_Cys-rich_CS 4 0.7561436672967864 0.0022135883232584077 IGFBP4, IGFBP2, CCN4, CCN3 508 12 22271 14.613517060367453 0.938714550741906 0.052624929949162146 0.050160746721383924
Clec4a3	0.0118654	-1.23793	1			GOTERM_MF_DIRECT GO:0005520~insulin-like growth factor binding 3 0.5671077504725899 0.014793276375204119 IGFBP4, IGFBP2, IGFBP7 501 11 28924 15.745236799129016 0.999964247932028 0.1722539130468683 0.16197383963359085
Ugcg	0.013739	-1.23722	1			UP_KW_MOLECULAR_FUNCTION KW-0340~Growth factor binding 3 0.5671077504725899 0.05451791063286661 IGFBP4, IGFBP2, IGFBP7 280 17 12454 7.849159663865546 0.9909868266263419 0.27953276456237325 0.249582825502119
Pcbd1	0.00377559	-1.23629	1
Egr2	0.0255053	-1.23625	1			Annotation Cluster 25 Enrichment Score: 2.487456449770535
Gm34006	0.00563718	-1.23362	1			Category Term Count % PValue Genes List Total Pop Hits Pop Total Fold Enrichment Bonferroni Benjamini FDR
Kdelr3	0.023915	-1.23182	1			GOTERM_BP_DIRECT GO:0030574~collagen catabolic process 9 1.7013232514177694 1.3733094267140488E-7 MMP23, MRC2, ADAMTS2, MMP14, CTSK, MMP2, MMP3, MMP19, CTSS 509 36 29712 14.593320235756385 4.370288954076429E-4 1.618979224159562E-5 1.5101317362644483E-5
Laptm5	0.023875	-1.22944	1			GOTERM_MF_DIRECT GO:0004222~metalloendopeptidase activity 12 2.2684310018903595 7.872817988316476E-6 MMP23, ADAMTS4, ADAM19, ADAMTS2, MMP14, BMP1, ADAMTS1, MMP2, MMP3, ADAM12, MMP19, ADAMTS20 501 120 28924 5.773253493013972 0.005394046850773715 3.863304255695299E-4 3.6327431574660314E-4
Ppfia4	0.00918335	-1.22873	1			INTERPRO IPR024079:MetalloPept_cat_dom_sf 12 2.2684310018903595 1.742828044077304E-5 MMP23, ADAMTS4, ADAM19, ADAMTS2, MMP14, BMP1, ADAMTS1, MMP2, MMP3, ADAM12, MMP19, ADAMTS20 508 100 22271 5.260866141732284 0.021720463081013497 0.002106332357250095 0.002007702508775686
Ifitm3	0.017529	-1.22535	1			GOTERM_BP_DIRECT GO:0006508~proteolysis 27 5.103969754253308 1.9677233174441918E-5 CLEC4A3, TNFAIP3, PLAT, CTSS, MMP23, ADAMTS4, ADAMTS2, C1S1, CAPN6, ADAMTS1, CASP3, ANPEP, CTSK, C1RA, MMP2, MMP3, VASH2, PCOLCE, ADAMTS20, ADAM19, MMP14, BMP1, FAP, ADAM12, MMP19, OTUD1, LGMN 509 605 29712 2.6050885710110574 0.06071210509350611 9.051092422179861E-4 8.442567829548228E-4
Igsf10	0.0216551	-1.22506	1			UP_SEQ_FEATURE MOTIF:Cysteine switch 8 1.5122873345935728 2.7888098455389743E-5 ADAMTS4, ADAM19, MMP14, ADAMTS1, MMP2, MMP3, ADAM12, MMP19 503 40 22253 8.848111332007951 0.040809327993055367 0.003144776128463953 0.003029004584243393
S100a10	0.0460941	-1.22504	1			UP_SEQ_FEATURE BINDING:in inhibited form 8 1.5122873345935728 5.302944900951378E-5 ADAMTS4, ADAM19, MMP14, ADAMTS1, MMP2, MMP3, ADAM12, MMP19 503 44 22253 8.043737574552685 0.07617082276139797 0.004951624801263349 0.004769336070293145
Ier3	0.0317965	-1.22173	1			INTERPRO IPR006026:Peptidase_Metallo 6 1.1342155009451798 4.530126434632962E-4 MMP23, MMP14, BMP1, MMP2, MMP3, MMP19 508 29 22271 9.07045886505566 0.4349975766388501 0.021140590028287155 0.02015067351108958
Rap1gap2	0.0131867	-1.21854	1			UP_KW_BIOLOGICAL_PROCESS KW-0177~Collagen degradation 5 0.945179584120983 4.7198205465897523E-4 ADAMTS2, MMP14, MMP2, MMP3, MMP19 259 17 11473 13.028616852146264 0.03660847749794427 0.007457316463611809 0.006890937998021038
Aldh3a1	0.0034128	-1.21829	1			UP_KW_MOLECULAR_FUNCTION KW-0482~Metalloprotease 12 2.2684310018903595 7.716734571444796E-4 ADAMTS4, ADAM19, ADAMTS2, MMP14, BMP1, ADAMTS1, ANPEP, MMP2, MMP3, ADAM12, MMP19, ADAMTS20 280 156 12454 3.4214285714285713 0.0627878360794566 0.012964114080027258 0.011575101857167194
Fam171a2	0.0169698	-1.21747	1			SMART SM00235:ZnMc 6 1.1342155009451798 0.0014593338270720293 MMP23, MMP14, BMP1, MMP2, MMP3, MMP19 325 29 10943 6.966366047745359 0.25110698214550475 0.026268008887296527 0.024145341502464487
Emb	0.0104218	-1.21344	1			GOTERM_MF_DIRECT GO:0008233~peptidase activity 10 1.890359168241966 0.0015590052830613832 ADAMTS4, PDIA3, ADAMTS2, BMP1, FAP, MMP2, CASP3, MMP3, CTSS, LGMN 501 155 28924 3.72467967291224 0.6576331219559737 0.032455655438277886 0.030518709480534954
Ccnl1	0.00963531	-1.21309	1			INTERPRO IPR021190:Pept_M10A 5 0.945179584120983 0.0016663473724626019 MMP23, MMP14, MMP2, MMP3, MMP19 508 23 22271 9.53055460458747 0.877708649767563 0.04284893243475262 0.04084251416995072
Evi2a	0.0213301	-1.21309	1			INTERPRO IPR033739:M10A_MMP 5 0.945179584120983 0.0016663473724626019 MMP23, MMP14, MMP2, MMP3, MMP19 508 23 22271 9.53055460458747 0.877708649767563 0.04284893243475262 0.04084251416995072
Shisal1	0.0127119	-1.2123	1			INTERPRO IPR001818:Pept_M10_metallopeptidase 5 0.945179584120983 0.0016663473724626019 MMP23, MMP14, MMP2, MMP3, MMP19 508 23 22271 9.53055460458747 0.877708649767563 0.04284893243475262 0.04084251416995072
Gdnf	0.000758008	-1.20992	1			UP_KW_MOLECULAR_FUNCTION KW-0645~Protease 25 4.725897920604915 0.0021095592644822013 TNFAIP3, PLAT, CTSS, MMP23, ADAMTS4, UCHL1, ADAMTS2, C1S1, ADAMTS1, CASP3, ANPEP, CTSK, C1RA, MMP2, MMP3, VASH2, ADAMTS20, ADAM19, MMP14, BMP1, FAP, ADAM12, MMP19, OTUD1, LGMN 280 567 12454 1.9611363063744016 0.16254701283809148 0.02953382970275082 0.026369490806027518
Cd276	0.00601103	-1.20895	1			UP_KW_PTM KW-0865~Zymogen 17 3.213610586011342 0.004008754659144769 MMP2, MMP3, PLAT, CTSS, ADAMTS20, MMP23, ADAM19, ADAMTS4, MMP14, ADAMTS2, BMP1, ADAMTS1, CTSK, CASP3, ADAM12, MMP19, LGMN 420 239 13214 2.2378760709304646 0.10995880105957767 0.012958417093983324 0.009070891965788327
Adamts1	0.0185129	-1.20868	1			UP_SEQ_FEATURE DOMAIN:Disintegrin 6 1.1342155009451798 0.0057299969077230705 ADAMTS4, ADAM19, ADAMTS2, ADAMTS1, ADAM12, ADAMTS20 503 51 22253 5.204771371769383 0.9998131558337885 0.13807444161513335 0.1329913798421532
Tmem254	0.0373789	-1.20775	1			UP_SEQ_FEATURE REPEAT:Hemopexin 4 0.7561436672967864 0.007235449487493499 MMP14, MMP2, MMP3, MMP19 503 18 22253 9.831234813342169 0.9999805771032361 0.1604338782684604 0.15452767793059874
Cd300c2	0.0166796	-1.20626	1			UP_SEQ_FEATURE DOMAIN:Peptidase M12B 6 1.1342155009451798 0.00850351244940125 ADAMTS4, ADAM19, ADAMTS2, ADAMTS1, ADAM12, ADAMTS20 503 56 22253 4.740059642147117 0.99999712244949 0.18173220467214832 0.1750419293997466
Gm49339	0.0159536	-1.20581	1			INTERPRO IPR018486:Hemopexin_CS 4 0.7561436672967864 0.008663009304521808 MMP14, MMP2, MMP3, MMP19 508 19 22271 9.229589722337339 0.9999826678368118 0.14629769465560316 0.1394472470487138
Axl	0.0234791	-1.2048	1			INTERPRO IPR001590:Peptidase_M12B 6 1.1342155009451798 0.008824305391925271 ADAMTS4, ADAM19, ADAMTS2, ADAMTS1, ADAM12, ADAMTS20 508 56 22271 4.697201912260967 0.9999858807632818 0.14629769465560316 0.1394472470487138
Sox9	0.00248537	-1.20476	1			UP_SEQ_FEATURE REPEAT:Hemopexin 3 4 0.7561436672967864 0.01121842339988908 MMP14, MMP2, MMP3, MMP19 503 21 22253 8.42677269715043 0.9999999521428761 0.2234709941257905 0.21524415029920516
Uchl1	0.0342076	-1.20235	1			UP_SEQ_FEATURE REPEAT:Hemopexin 4 4 0.7561436672967864 0.01121842339988908 MMP14, MMP2, MMP3, MMP19 503 21 22253 8.42677269715043 0.9999999521428761 0.2234709941257905 0.21524415029920516
Tnfrsf22	0.00154392	-1.20225	1			INTERPRO IPR036365:PGBD-like_sf 4 0.7561436672967864 0.01149768918768503 MMP14, MMP2, MMP3, MMP19 508 21 22271 8.350581177352831 0.9999995302270456 0.1810886047060392 0.1726090589301215
Trappc6a	0.00343319	-1.20215	1			UP_SEQ_FEATURE REPEAT:Hemopexin 1 4 0.7561436672967864 0.012775758321985742 MMP14, MMP2, MMP3, MMP19 503 22 22253 8.043737574552685 0.9999999954582652 0.24269284749103165 0.23375837184711817
Casp3	0.0406601	-1.19877	1			UP_SEQ_FEATURE REPEAT:Hemopexin 2 4 0.7561436672967864 0.012775758321985742 MMP14, MMP2, MMP3, MMP19 503 22 22253 8.043737574552685 0.9999999954582652 0.24269284749103165 0.23375837184711817
Col24a1	0.0239259	-1.19701	1			INTERPRO IPR018487:Hemopexin-like_repeat 4 0.7561436672967864 0.016640160146595334 MMP14, MMP2, MMP3, MMP19 508 24 22271 7.306758530183727 0.9999999993427819 0.24099542281276 0.22971071650644825
Zfp36l1	0.00365605	-1.1937	1			INTERPRO IPR000585:Hemopexin-like_dom 4 0.7561436672967864 0.016640160146595334 MMP14, MMP2, MMP3, MMP19 508 24 22271 7.306758530183727 0.9999999993427819 0.24099542281276 0.22971071650644825
Lgmn	0.0172085	-1.19201	1			INTERPRO IPR036375:Hemopexin-like_dom_sf 4 0.7561436672967864 0.016640160146595334 MMP14, MMP2, MMP3, MMP19 508 24 22271 7.306758530183727 0.9999999993427819 0.24099542281276 0.22971071650644825
Gm17396	0.0105579	-1.19142	1			GOTERM_BP_DIRECT GO:0001542~ovulation from ovarian follicle 3 0.5671077504725899 0.020088836794151504 ADAMTS1, MMP2, MMP19 509 13 29712 13.4707571406982 1.0 0.1891797855496575 0.1764608178752539
Map1b	0.0301237	-1.18856	1			PIR_SUPERFAMILY PIRSF001191:Peptidase_M10A_matrix 4 0.7561436672967864 0.020609211918491976 MMP14, MMP2, MMP3, MMP19 62 20 2024 6.5290322580645155 0.668358564740063 0.9302505938813277 0.9302505938813277
Hmgn3	0.0240759	-1.18803	1			SMART SM00120:HX 4 0.7561436672967864 0.03285582602490338 MMP14, MMP2, MMP3, MMP19 325 24 10943 5.611794871794872 0.9986595162348222 0.266197274691339 0.24468638380719046
Sap30	0.00975665	-1.18758	1			UP_SEQ_FEATURE DOMAIN:Peptidase metallopeptidase 3 0.5671077504725899 0.03863538503545655 MMP14, MMP3, MMP19 503 14 22253 9.480119284294235 1.0 0.5044625530902915 0.4858913078292702
Foxo6os	0.000790767	-1.18756	1			INTERPRO IPR021158:Pept_M10A_Zn_BS 3 0.5671077504725899 0.04465531044399973 MMP14, MMP2, MMP3 508 15 22271 8.768110236220473 1.0 0.4264371838142924 0.40646909346108345
Dpysl3	0.0382559	-1.18445	1			GOTERM_MF_DIRECT GO:0004175~endopeptidase activity 6 1.1342155009451798 0.04667149403773293 MMP14, FAP, MMP2, CASP3, MMP3, ADAMTS20 501 113 28924 3.065444332573791 0.9999999999999946 0.372829260510727 0.3505788970741334
Anxa5	0.0161921	-1.18445	1			INTERPRO IPR002477:Peptidoglycan-bd-like 3 0.5671077504725899 0.06854263979322947 MMP14, MMP3, MMP19 508 19 22271 6.922192291753005 1.0 0.5419294968329935 0.5165534330924009
Igf1	0.0155382	-1.18382	1			GOTERM_BP_DIRECT GO:0001541~ovarian follicle development 4 0.7561436672967864 0.08658359562031138 MMP14, MMP2, MMP19, INHA 509 61 29712 3.8277561274115106 1.0 0.4852034944708647 0.4525822102054657
Col4a5	0.0271337	-1.18344	1			GOTERM_BP_DIRECT GO:0030163~protein catabolic process 5 0.945179584120983 0.22940535148439775 MMP14, UCHL1, MMP2, CASP3, MMP3 509 143 29712 2.0410238091966972 1.0 0.7937790296395948 0.74041154225572
Sirpa	0.00899251	-1.18259	1			UP_KW_MOLECULAR_FUNCTION KW-0378~Hydrolase 46 8.695652173913043 0.2769169487440147 TNFAIP6, LYZ2, TNFAIP3, PLAT, CTSS, PLD3, GM12185, MMP23, ADAMTS4, NT5C, UCHL1, ADAMTS2, CES2C, TUBA1B, C1S1, TUBA1A, IMPA2, ADAMTS1, CASP3, ANPEP, CTSK, ARSI, ACP5, MEST, DUSP5, C1RA, MMP2, MMP3, VASH2, AMPD3, ADAMTS20, SULF2, ADAM19, EEF1A1, MMP14, ACTC1, BMP1, FAP, DDAH2, ADAM12, MMP19, PTPN6, MPPE1, OTUD1, LGMN…
Ecrg4	0.0265124	-1.17881	1
Serpinf1	0.0244116	-1.17615	1			Annotation Cluster 26 Enrichment Score: 2.3797158382104318
Ccdc141	0.00980985	-1.17528	1			Category Term Count % PValue Genes List Total Pop Hits Pop Total Fold Enrichment Bonferroni Benjamini FDR
Tcaf1	0.0190342	-1.17517	1			UP_SEQ_FEATURE MOTIF:Prevents secretion from ER 9 1.7013232514177694 1.1561219139754304E-4 RCN3, PDIA3, FKBP10, CES2C, SERPINH1, CERCAM, FKBP7, P3H3, PPIB 503 66 22253 6.032803180914512 0.15863911697771516 0.008636230697396465 0.008318297171053222
Anxa4	0.0181543	-1.17407	1			GOTERM_CC_DIRECT GO:0005788~endoplasmic reticulum lumen 9 1.7013232514177694 0.0012852369614900065 VKORC1, RCN3, PDIA3, FKBP10, LYZ2, SERPINH1, CERCAM, FKBP7, PPIB 518 121 29722 4.267813267813268 0.4436985723701453 0.02093100194426582 0.018727738581711523
Nid1	0.0394301	-1.17365	1			UP_KW_MOLECULAR_FUNCTION KW-0413~Isomerase 5 0.945179584120983 0.48850121187272055 PDIA3, FKBP10, FKBP7, PPIB, PPIC 280 161 12454 1.3813220940550133 1.0 1.0 0.9036144578313253
Sh3pxd2b	0.0268556	-1.17226	1
Unc93b1	0.0131307	-1.1712	1			Annotation Cluster 27 Enrichment Score: 2.307582237666679
Adgre1	0.0329254	-1.17066	1			Category Term Count % PValue Genes List Total Pop Hits Pop Total Fold Enrichment Bonferroni Benjamini FDR
Mfsd7a	0.00732584	-1.17034	1			UP_SEQ_FEATURE MOTIF:Cysteine switch 8 1.5122873345935728 2.7888098455389743E-5 ADAMTS4, ADAM19, MMP14, ADAMTS1, MMP2, MMP3, ADAM12, MMP19 503 40 22253 8.848111332007951 0.040809327993055367 0.003144776128463953 0.003029004584243393
Ifi203	0.0263914	-1.16962	1			UP_SEQ_FEATURE BINDING:in inhibited form 8 1.5122873345935728 5.302944900951378E-5 ADAMTS4, ADAM19, MMP14, ADAMTS1, MMP2, MMP3, ADAM12, MMP19 503 44 22253 8.043737574552685 0.07617082276139797 0.004951624801263349 0.004769336070293145
Selp	0.0128563	-1.16793	1			INTERPRO IPR000884:TSP1_rpt 9 1.7013232514177694 1.230893158548374E-4 ADAMTS4, SPON2, ADAMTS2, ADAMTS1, CILP, CCN4, CCN3, THBS2, ADAMTS20 508 66 22271 5.978256979241231 0.14367224423628477 0.009123090469240891 0.00869589813774469
Trim7	0.00642498	-1.16742	1			INTERPRO IPR036383:TSP1_rpt_sf 9 1.7013232514177694 1.370333490384576E-4 ADAMTS4, SPON2, ADAMTS2, ADAMTS1, CILP, CCN4, CCN3, THBS2, ADAMTS20 508 67 22271 5.8890292631331524 0.15858800430274345 0.00959233443269203 0.00914316956639931
AW551984	0.0307695	-1.16679	1			SMART SM00209:TSP1 9 1.7013232514177694 5.656830403478487E-4 ADAMTS4, SPON2, ADAMTS2, ADAMTS1, CILP, CCN4, CCN3, THBS2, ADAMTS20 325 64 10943 4.734951923076923 0.10598876222900544 0.016000748855553436 0.014707759049044068
Plekho1	0.0274784	-1.16601	1			UP_SEQ_FEATURE DOMAIN:TSP type-1 5 0.945179584120983 7.576410299885753E-4 ADAMTS4, SPON2, CILP, CCN4, CCN3 503 19 22253 11.642251752642043 0.6777232750963502 0.03537236558759161 0.03407017006729875
Pdk3	0.0182853	-1.16556	1			UP_SEQ_FEATURE REGION:Spacer 4 0.7561436672967864 0.005134170185272118 ADAMTS4, ADAMTS2, ADAMTS1, ADAMTS20 503 16 22253 11.06013916500994 0.9995427172332666 0.12784083761327575 0.12313451494344298
Lmna	0.0350323	-1.16492	1			UP_SEQ_FEATURE DOMAIN:Disintegrin 6 1.1342155009451798 0.0057299969077230705 ADAMTS4, ADAM19, ADAMTS2, ADAMTS1, ADAM12, ADAMTS20 503 51 22253 5.204771371769383 0.9998131558337885 0.13807444161513335 0.1329913798421532
Adgra2	0.0192556	-1.16426	1			UP_SEQ_FEATURE DOMAIN:Peptidase M12B 6 1.1342155009451798 0.00850351244940125 ADAMTS4, ADAM19, ADAMTS2, ADAMTS1, ADAM12, ADAMTS20 503 56 22253 4.740059642147117 0.99999712244949 0.18173220467214832 0.1750419293997466
Tubb5	0.0452213	-1.1604	1			INTERPRO IPR041645:ADAMTS_CR_2 4 0.7561436672967864 0.008663009304521808 ADAMTS4, ADAMTS2, ADAMTS1, ADAMTS20 508 19 22271 9.229589722337339 0.9999826678368118 0.14629769465560316 0.1394472470487138
Myh2	0.031638	-1.1601	1			INTERPRO IPR001590:Peptidase_M12B 6 1.1342155009451798 0.008824305391925271 ADAMTS4, ADAM19, ADAMTS2, ADAMTS1, ADAM12, ADAMTS20 508 56 22271 4.697201912260967 0.9999858807632818 0.14629769465560316 0.1394472470487138
Cdkn2a	0.00473916	-1.1599	1			INTERPRO IPR013273:ADAMTS/ADAMTS-like 4 0.7561436672967864 0.016640160146595334 ADAMTS4, ADAMTS2, ADAMTS1, ADAMTS20 508 24 22271 7.306758530183727 0.9999999993427819 0.24099542281276 0.22971071650644825
Nt5c	0.00542399	-1.15759	1			INTERPRO IPR045371:ADAMTS_CR_3 4 0.7561436672967864 0.016640160146595334 ADAMTS4, ADAMTS2, ADAMTS1, ADAMTS20 508 24 22271 7.306758530183727 0.9999999993427819 0.24099542281276 0.22971071650644825
Col6a6	0.0267693	-1.15637	1			INTERPRO IPR010294:ADAMTS_spacer1 4 0.7561436672967864 0.018596115736988703 ADAMTS4, ADAMTS2, ADAMTS1, ADAMTS20 508 25 22271 7.014488188976378 0.9999999999465198 0.2603456203178418 0.2481548333347048
Thy1	0.0248809	-1.15588	1			INTERPRO IPR050439:ADAMTS_ADAMTS-like 4 0.7561436672967864 0.0206739874026264 ADAMTS4, ADAMTS2, ADAMTS1, ADAMTS20 508 26 22271 6.744700181708056 0.9999999999962984 0.276535405368364 0.26358652527571835
Meox1	0.0400075	-1.15531	1			INTERPRO IPR002870:Peptidase_M12B_N 5 0.945179584120983 0.02346961304559057 ADAM19, ADAMTS2, ADAMTS1, ADAM12, ADAMTS20 508 48 22271 4.566724081364829 0.9999999999998991 0.3048630148190115 0.2905876831727245
Lxn	0.0403904	-1.1543	1			UP_SEQ_FEATURE DOMAIN:TSP type-1 3 4 0.7561436672967864 0.027001224218985265 ADAMTS2, ADAMTS1, THBS2, ADAMTS20 503 29 22253 6.10214574621238 1.0 0.4405766505591351 0.4243572959535444
C1ra	0.0252722	-1.15317	1			UP_SEQ_FEATURE DOMAIN:TSP type-1 1 4 0.7561436672967864 0.050367362697204855 ADAMTS2, ADAMTS1, THBS2, ADAMTS20 503 37 22253 4.78276288216646 1.0 0.5452814483306091 0.5252074994295493
Ampd3	0.0203432	-1.15231	1			UP_SEQ_FEATURE DOMAIN:TSP type-1 2 4 0.7561436672967864 0.050367362697204855 ADAMTS2, ADAMTS1, THBS2, ADAMTS20 503 37 22253 4.78276288216646 1.0 0.5452814483306091 0.5252074994295493
Tmem47	0.0305886	-1.15056	1			INTERPRO IPR006586:ADAM_Cys-rich 4 0.7561436672967864 0.07414543602057877 ADAMTS4, ADAM19, ADAMTS1, ADAM12 508 43 22271 4.078190807544406 1.0 0.5696539596703003 0.5429796869555799
Ddah2	0.0276451	-1.14517	1			SMART SM00608:ACR 4 0.7561436672967864 0.13388985939483633 ADAMTS4, ADAM19, ADAMTS1, ADAM12 325 43 10943 3.1321645796064397 0.999999999999564 0.6961960042901407 0.6399377413172002
Chrnb1	0.00374199	-1.1446	1
Hbegf	0.000621488	-1.14438	1			Annotation Cluster 28 Enrichment Score: 2.2571125884147145
Id2	0.0164292	-1.1435	1			Category Term Count % PValue Genes List Total Pop Hits Pop Total Fold Enrichment Bonferroni Benjamini FDR
Jund	0.00437864	-1.14144	1			KEGG_PATHWAY mmu05144:Malaria 10 1.890359168241966 1.9573796610204743E-4 SELP, IL6, VCAM1, TGFB1, IL1B, SDC2, THBS2, SELE, THBS3, ICAM1 256 77 9565 4.852374188311688 0.04906501266413843 0.002794703182679233 0.0024249759133753656
En1	0.00229291	-1.14101	1			KEGG_PATHWAY mmu05143:African trypanosomiasis 5 0.945179584120983 0.01952919365831037 IL6, VCAM1, IL1B, SELE, ICAM1 256 39 9565 4.790164262820513 0.9937091486498525 0.11950006595680392 0.10369071870960028
Nfkbie	0.0300778	-1.14064	1			KEGG_PATHWAY mmu05418:Fluid shear stress and atherosclerosis 9 1.7013232514177694 0.04428971150853445 VCAM1, IL1B, SDC2, MMP2, CYBA, PLAT, SELE, KLF2, ICAM1 256 148 9565 2.272091427364865 0.9999912128272676 0.21889338187871837 0.18993472435390735
Zfp36	0.0427236	-1.14001	1
Dnajb1	0.0409757	-1.13847	1			Annotation Cluster 29 Enrichment Score: 2.2153385916050357
Ppic	0.0168391	-1.13689	1			Category Term Count % PValue Genes List Total Pop Hits Pop Total Fold Enrichment Bonferroni Benjamini FDR
Vcam1	0.0281697	-1.13552	1			UP_SEQ_FEATURE DOMAIN:Ig-like C2-type 2 15 2.835538752362949 5.867604110952855E-6 VCAM1, MYBPH, LILRB4A, LILRB4B, PDGFRL, FGFRL1, MYOM3, ICAM1, IGSF10, FCGR4, AXL, PXDN, NCAM1, CD48, PTGFRN 503 146 22253 4.54526267055203 0.00872791492902314 7.910270014515305E-4 7.619061948385224E-4
Klf4	0.0139755	-1.13407	1			UP_SEQ_FEATURE DOMAIN:Ig-like C2-type 1 15 2.835538752362949 6.353630533747233E-6 VCAM1, MYBPH, LILRB4A, LILRB4B, PDGFRL, FGFRL1, MYOM3, ICAM1, IGSF10, FCGR4, AXL, PXDN, NCAM1, CD48, PTGFRN 503 147 22253 4.514342516330587 0.009447443992405047 7.910270014515305E-4 7.619061948385224E-4
Lpar1	0.0240374	-1.13347	1			UP_KW_DOMAIN KW-0393~Immunoglobulin domain 31 5.8601134215500945 7.737318340410534E-4 CD83, TREM2, THY1, FGFRL1, MYOM3, ICAM1, MMP23, ISLR, ADGRA2, SIRPA, NCAM1, IGFBP7, PTGFRN, EMB, B2M, CD276, VCAM1, MYBPH, LILRB4A, LILRB4B, PDGFRL, IGSF10, CD300C2, VCAN, CILP, FCGR4, AXL, PXDN, MXRA8, LRRN1, CD48 393 610 14896 1.9262336795561674 0.020681978126675826 0.00348179325318474 0.00348179325318474
S100a11	0.0400335	-1.13311	1			INTERPRO IPR013098:Ig_I-set 11 2.0793950850661624 0.0012600392505798836 IGSF10, VCAM1, PXDN, MYBPH, LRRN1, IGFBP7, NCAM1, EMB, CCDC141, FGFRL1, MYOM3 508 138 22271 3.494536688348739 0.7957990144928149 0.039691236393266334 0.037832678498661
Bst2	0.0227425	-1.13262	1			UP_SEQ_FEATURE DOMAIN:Ig-like C2-type 4 7 1.3232514177693762 0.0034314807621170403 IGSF10, VCAM1, PXDN, NCAM1, PTGFRN, ICAM1, MYOM3 503 65 22253 4.764367640311974 0.9941155876725413 0.10253264517205717 0.09875801633372842
Thrsp	0.00242566	-1.13161	1			INTERPRO IPR003599:Ig_sub 26 4.914933837429111 0.0036896964482019505 CD83, TREM2, FGFRL1, MYOM3, ICAM1, ADGRA2, SIRPA, NCAM1, IGFBP7, PTGFRN, EMB, CCDC141, CD276, VCAM1, MYBPH, PDGFRL, IGSF10, CD300C2, VCAN, CILP, FCGR4, AXL, PXDN, MXRA8, LRRN1, CD48 508 611 22271 1.865555369408611 0.9905109370502084 0.08015547456438721 0.07640216266018177
Ptms	0.011841	-1.12984	1			INTERPRO IPR003598:Ig_sub2 14 2.6465028355387523 0.004137643617789368 VCAM1, MYBPH, FGFRL1, MYOM3, IGSF10, ISLR, FCGR4, CILP, PXDN, NCAM1, LRRN1, IGFBP7, CCDC141, CD276 508 244 22271 2.5154414612107914 0.9946155842075093 0.08836323658329837 0.08422559296550901
Adamts2	0.00894523	-1.12962	1			INTERPRO IPR013783:Ig-like_fold 45 8.506616257088846 0.006107777226330896 CD83, COL14A1, TNC, TREM2, THY1, FGFRL1, MYOM3, ICAM1, MMP23, ISLR, GPNMB, ADGRA2, SIRPA, NCAM1, IGFBP7, PTGFRN, EMB, CCDC141, B2M, CD276, EPHB3, H2-EB1, VCAM1, FN1, MYBPH, LILRB4A, LILRB4B, SORCS2, PDGFRL, NFKB2, IGSF10, CD300C2, VCAN, FNDC1, LOX, CILP, FCGR4, AXL, PXDN, MXRA8, PLXNB2, COL6A3, LRRN1, CD48, H2-AB1 508 1305 …
Pgm5	0.0198958	-1.12957	1			UP_SEQ_FEATURE DOMAIN:Ig-like C2-type 3 8 1.5122873345935728 0.006765353988714547 IGSF10, VCAM1, PXDN, NCAM1, PTGFRN, FGFRL1, ICAM1, MYOM3 503 98 22253 3.6114740130644702 0.9999606015488213 0.1579287321740552 0.15211475609000363
Rbp1	0.0181936	-1.12858	1			UP_SEQ_FEATURE DOMAIN:Ig-like 29 5.482041587901701 0.019560535371217047 CD83, THY1, FGFRL1, ICAM1, ISLR, ADGRA2, SIRPA, NCAM1, IGFBP7, PTGFRN, EMB, CCDC141, B2M, CD276, H2-EB1, VCAM1, MYBPH, LILRB4A, LILRB4B, PDGFRL, CD300C2, VCAN, CILP, AXL, PXDN, MXRA8, LRRN1, CD48, H2-AB1 503 818 22253 1.5684304928375954 0.9999999999998477 0.33980744005346825 0.3272977953393178
Serpina3n	0.0142518	-1.12824	1			SMART SM00408:IGc2 14 2.6465028355387523 0.029642500053296383 VCAM1, MYBPH, FGFRL1, MYOM3, IGSF10, ISLR, FCGR4, CILP, PXDN, NCAM1, LRRN1, IGFBP7, CCDC141, CD276 325 244 10943 1.9319293820933165 0.9974148256081783 0.25518326132837754 0.23456239172608442
Slc16a2	0.0155901	-1.12676	1			UP_SEQ_FEATURE DOMAIN:Ig-like C2-type 5 5 0.945179584120983 0.03143854509400166 IGSF10, VCAM1, NCAM1, PTGFRN, ICAM1 503 53 22253 4.173637420758468 1.0 0.4604822193180243 0.4435300626496901
Cacnb3	0.000937713	-1.12663	1			INTERPRO IPR007110:Ig-like_dom 33 6.238185255198488 0.034413004526153396 CD83, THY1, FGFRL1, MYOM3, ICAM1, MMP23, ISLR, ADGRA2, SIRPA, NCAM1, IGFBP7, PTGFRN, EMB, CCDC141, B2M, CD276, H2-EB1, VCAM1, MYBPH, LILRB4A, LILRB4B, PDGFRL, IGSF10, CD300C2, VCAN, CILP, FCGR4, AXL, PXDN, MXRA8, LRRN1, CD48, H2-AB1 508 1000 22271 1.4467381889763777 1.0 0.40523724956031104 0.38626185454121703
Mmp23	0.0141618	-1.12631	1			INTERPRO IPR036179:Ig-like_dom_sf 34 6.427221172022684 0.041351475826482124 CD83, TREM2, THY1, FGFRL1, MYOM3, ICAM1, MMP23, ISLR, ADGRA2, SIRPA, NCAM1, IGFBP7, PTGFRN, EMB, CCDC141, B2M, CD276, H2-EB1, VCAM1, MYBPH, LILRB4A, LILRB4B, PDGFRL, IGSF10, CD300C2, VCAN, CILP, FCGR4, AXL, PXDN, MXRA8, LRRN1, CD48, H2-AB1 508 1055 22271 1.4128708437511663 1.0 0.4264371838142924 0.40646909346108345
Sh2d4a	0.00542667	-1.12571	1			SMART SM00409:IG 26 4.914933837429111 0.06311363171285904 CD83, TREM2, FGFRL1, MYOM3, ICAM1, ADGRA2, SIRPA, NCAM1, IGFBP7, PTGFRN, EMB, CCDC141, CD276, VCAM1, MYBPH, PDGFRL, IGSF10, CD300C2, VCAN, CILP, FCGR4, AXL, PXDN, MXRA8, LRRN1, CD48 325 611 10943 1.4327986906710313 0.9999975225199802 0.41654996930486965 0.38288936572467813
Gamt	0.0103317	-1.12499	1			UP_SEQ_FEATURE DOMAIN:Ig-like C2-type 6 3 0.5671077504725899 0.19471060263746828 IGSF10, VCAM1, PTGFRN 503 36 22253 3.6867130550033136 1.0 1.0 0.9638312123241795
Dclk1	0.0276148	-1.12388	1			INTERPRO IPR013106:Ig_V-set 13 2.4574669187145557 0.8707695955879199 CD83, TREM2, THY1, IGSF10, CD300C2, VCAN, PXDN, MXRA8, SIRPA, NCAM1, CD48, PTGFRN, CD276 508 695 22271 0.8200390868407635 1.0 1.0 0.9539316918189039
P3h3	0.0093726	-1.12136	1
Hlx	0.00784386	-1.12047	1			Annotation Cluster 30 Enrichment Score: 2.145938689445259
Nlgn2	0.0270568	-1.11902	1			Category Term Count % PValue Genes List Total Pop Hits Pop Total Fold Enrichment Bonferroni Benjamini FDR
Hspa2	0.0109099	-1.1187	1			UP_SEQ_FEATURE DOMAIN:Thyroglobulin type-1 4 0.7561436672967864 0.005134170185272118 CD74, IGFBP4, IGFBP2, NID1 503 16 22253 11.06013916500994 0.9995427172332666 0.12784083761327575 0.12313451494344298
Cotl1	0.0371545	-1.11749	1			INTERPRO IPR036857:Thyroglobulin_1_sf 4 0.7561436672967864 0.006287464017740161 CD74, IGFBP4, IGFBP2, NID1 508 17 22271 10.315423807318203 0.9996463542455737 0.11650300974047947 0.11104771007802842
Fndc1	0.0403808	-1.11639	1			INTERPRO IPR000716:Thyroglobulin_1 4 0.7561436672967864 0.006287464017740161 CD74, IGFBP4, IGFBP2, NID1 508 17 22271 10.315423807318203 0.9996463542455737 0.11650300974047947 0.11104771007802842
Cfl1	0.0296599	-1.11502	1			SMART SM00211:TY 4 0.7561436672967864 0.012847657679898055 CD74, IGFBP4, IGFBP2, NID1 325 17 10943 7.922533936651584 0.9227198938568566 0.1338861168747271 0.123067036723234
Slc11a1	0.0332353	-1.11416	1
Cercam	0.0199421	-1.1126	1			Annotation Cluster 31 Enrichment Score: 2.136785925153822
Chpf	0.0153957	-1.11174	1			Category Term Count % PValue Genes List Total Pop Hits Pop Total Fold Enrichment Bonferroni Benjamini FDR
C1s1	0.0313207	-1.11079	1			UP_SEQ_FEATURE DOMAIN:FZ 5 0.945179584120983 0.00161164731400304 COL18A1, SFRP4, SFRP1, FZD2, SFRP2 503 23 22253 9.617512317399948 0.9101616592260686 0.054722751980012314 0.052708192837508515
Gas1	0.0119064	-1.11059	1			UP_SEQ_FEATURE DOMAIN:NTR 5 0.945179584120983 0.00161164731400304 SFRP4, SFRP1, SFRP2, PCOLCE, TIMP1 503 23 22253 9.617512317399948 0.9101616592260686 0.054722751980012314 0.052708192837508515
Arl4c	0.0321054	-1.10984	1			INTERPRO IPR020067:Frizzled_dom 5 0.945179584120983 0.0016663473724626019 COL18A1, SFRP4, SFRP1, FZD2, SFRP2 508 23 22271 9.53055460458747 0.877708649767563 0.04284893243475262 0.04084251416995072
Csrp2	0.0443283	-1.10953	1			INTERPRO IPR036790:Frizzled_dom_sf 5 0.945179584120983 0.0016663473724626019 COL18A1, SFRP4, SFRP1, FZD2, SFRP2 508 23 22271 9.53055460458747 0.877708649767563 0.04284893243475262 0.04084251416995072
Sox4	0.0110128	-1.10865	1			INTERPRO IPR001134:Netrin_domain 5 0.945179584120983 0.0016663473724626019 SFRP4, SFRP1, SFRP2, PCOLCE, TIMP1 508 23 22271 9.53055460458747 0.877708649767563 0.04284893243475262 0.04084251416995072
Tgfb1	0.0279574	-1.10844	1			GOTERM_MF_DIRECT GO:0017147~Wnt-protein binding 5 0.945179584120983 0.0016929808009942683 SFRP4, SFRP1, FZD2, SFRP2, CTHRC1 501 30 28924 9.622089155023286 0.6877850721731535 0.034208170890678305 0.0321666352188911
Matn2	0.0147837	-1.10774	1			INTERPRO IPR008993:TIMP-like_OB-fold 5 0.945179584120983 0.0019640012572441252 SFRP4, SFRP1, SFRP2, PCOLCE, TIMP1 508 24 22271 9.133448162729659 0.9160114559860214 0.049492831682551953 0.04717531019900389
Mustn1	0.0440522	-1.10657	1			SMART SM00063:FRI 5 0.945179584120983 0.0025103188507293113 COL18A1, SFRP4, SFRP1, FZD2, SFRP2 325 20 10943 8.417692307692308 0.39205328876910706 0.03550308088888597 0.03263414505948105
Lbh	0.00583893	-1.10522	1			INTERPRO IPR018933:Netrin_module_non-TIMP 4 0.7561436672967864 0.006287464017740161 SFRP4, SFRP1, SFRP2, PCOLCE 508 17 22271 10.315423807318203 0.9996463542455737 0.11650300974047947 0.11104771007802842
Sik1	0.0207001	-1.10483	1			INTERPRO IPR015526:Frizzled/SFRP 4 0.7561436672967864 0.006287464017740161 SFRP4, SFRP1, FZD2, SFRP2 508 17 22271 10.315423807318203 0.9996463542455737 0.11650300974047947 0.11104771007802842
Sdc2	0.012325	-1.10393	1			SMART SM00643:C345C 4 0.7561436672967864 0.010813833469699854 SFRP4, SFRP1, SFRP2, PCOLCE 325 16 10943 8.417692307692308 0.8838415569077609 0.11895216816669839 0.10933987174918741
Vcan	0.0465906	-1.10357	1			GOTERM_BP_DIRECT GO:0035567~non-canonical Wnt signaling pathway 4 0.7561436672967864 0.0130532152603979 SFRP4, SFRP1, FZD2, SFRP2 509 29 29712 8.051487026624212 1.0 0.14426522282585597 0.13456595870875473
Pld3	0.00954732	-1.1035	1			GOTERM_BP_DIRECT GO:0016055~Wnt signaling pathway 7 1.3232514177693762 0.19080596135491762 SFRP4, FZD2, SFRP2, MYC, CCN4, CD44, DACT1 509 225 29712 1.8160576293385724 1.0 0.7247076553083835 0.6759839863683917
Mndal	0.0121642	-1.10337	1			UP_KW_BIOLOGICAL_PROCESS KW-0879~Wnt signaling pathway 7 1.3232514177693762 0.25635456108965404 SFRP4, SFRP1, FZD2, SFRP2, ADGRA2, CCN4, DACT1 259 190 11473 1.6320056899004267 0.9999999999311494 1.0 0.9358974358974359
Emp3	0.0356514	-1.10322	1			KEGG_PATHWAY mmu04310:Wnt signaling pathway 7 1.3232514177693762 0.32416834932594396 SFRP4, SFRP1, FZD2, SFRP2, MYC, SERPINF1, CCN4 256 175 9565 1.49453125 1.0 0.8862900614549744 0.7690376797838884
Atp13a3	0.0196131	-1.10298	1
Clec4a1	0.024397	-1.09733	1			Annotation Cluster 32 Enrichment Score: 2.097385089887091
Hmgn2	0.0195815	-1.09595	1			Category Term Count % PValue Genes List Total Pop Hits Pop Total Fold Enrichment Bonferroni Benjamini FDR
Cers6	0.00874429	-1.09576	1			GOTERM_CC_DIRECT GO:0005764~lysosome 17 3.213610586011342 2.4032932653907636E-4 CD74, GRN, UNC93B1, SLC11A1, LAPTM5, TNFAIP3, CXCR4, TCIRG1, AKR1B8, CTSS, CTSK, IL1B, COL6A1, GPC3, ACP5, CD68, LGMN 518 329 29722 2.9648402201593687 0.10381045612686668 0.006849385806363676 0.006128397826746447
Tspo	0.0349236	-1.09572	1			UP_KW_CELLULAR_COMPONENT KW-0458~Lysosome 18 3.402646502835539 0.0297821450256269 IFITM3, CD74, GRN, UNC93B1, SLC11A1, LAPTM5, TNFAIP3, CXCR4, TM6SF1, CTSS, PLD3, SERPINB1A, FTL1, CTSK, IL1B, ACP5, CD68, LGMN 462 415 18649 1.7508058206853387 0.710505863985369 0.24421358921014055 0.24421358921014055
Snai1	0.00718521	-1.09553	1			KEGG_PATHWAY mmu04142:Lysosome 8 1.5122873345935728 0.07129876162928435 SLC11A1, CTSK, LAPTM5, ACP5, TCIRG1, CD68, CTSS, LGMN 256 136 9565 2.1978400735294117 0.999999994451976 0.30611925826670106 0.2656209906360869
Ephb3	0.00637035	-1.09526	1
Btg1	0.00292777	-1.0919	1			Annotation Cluster 33 Enrichment Score: 2.050699163322902
Tcirg1	0.0343442	-1.09144	1			Category Term Count % PValue Genes List Total Pop Hits Pop Total Fold Enrichment Bonferroni Benjamini FDR
Dact1	0.00538271	-1.09118	1			UP_KW_MOLECULAR_FUNCTION KW-0217~Developmental protein 38 7.183364839319471 0.0061386184568193725 MEOX1, EDA2R, ZFP36L1, ZFP36, LBH, CSRP2, MDK, ANPEP, CREB3L1, PDPN, RBPMS2, EPHB3, DACT1, MYOG, FZD2, EN1, SSC5D, SOX11, NPNT, TBX4, DCLK1, RHOB, RIPPLY1, GREM2, SFRP4, SFRP1, SFRP2, BMP1, ID2, MGP, SNAI1, APLNR, PLXNB2, ID3, MMP19, SIK1, DBN1, MDFI 280 1081 12454 1.5635390511431213 0.40383221198158…
Nfkbia	0.0268882	-1.09115	1			UP_KW_MOLECULAR_FUNCTION KW-9996~Developmental protein 38 7.183364839319471 0.0061386184568193725 MEOX1, EDA2R, ZFP36L1, ZFP36, LBH, CSRP2, MDK, ANPEP, CREB3L1, PDPN, RBPMS2, EPHB3, DACT1, MYOG, FZD2, EN1, SSC5D, SOX11, NPNT, TBX4, DCLK1, RHOB, RIPPLY1, GREM2, SFRP4, SFRP1, SFRP2, BMP1, ID2, MGP, SNAI1, APLNR, PLXNB2, ID3, MMP19, SIK1, DBN1, MDFI 280 1081 12454 1.5635390511431213 0.40383221198158…
Lilrb4b	0.0463291	-1.09088	1			UP_KW_BIOLOGICAL_PROCESS KW-0221~Differentiation 28 5.293005671077505 0.018696539369522265 SDC2, EDA2R, LGALS3, CSRP2, MDK, HLX, ANPEP, SH3PXD2B, SOX9, MYOG, TMEM176B, SOX11, HSPA2, NPNT, DCLK1, RHOB, SFRP4, SFRP1, SFRP2, BMP1, AXL, MGP, TMEM119, IFT27, MMP19, SIK1, DBN1, MDFI 259 788 11473 1.5740156400054877 0.7748545872587704 0.1641140677991399 0.15164970821945836
Grb10	0.0133934	-1.09084	1
Mmp3	0.0259509	-1.09036	1			Annotation Cluster 34 Enrichment Score: 2.0446043758914088
Inha	0.00335235	-1.09015	1			Category Term Count % PValue Genes List Total Pop Hits Pop Total Fold Enrichment Bonferroni Benjamini FDR
Gm12688	0.00764546	-1.08936	1			GOTERM_MF_DIRECT GO:0004861~cyclin-dependent protein serine/threonine kinase inhibitor activity 4 0.7561436672967864 0.0012906682921475722 CDKN1C, CDKN1A, CDKN2A, CASP3 501 13 28924 17.763856901581452 0.5882182571247205 0.0295563038901794 0.027792390557577724
Gm15675	0.0125457	-1.08789	1			GOTERM_BP_DIRECT GO:0042326~negative regulation of phosphorylation 4 0.7561436672967864 0.0023571535216272603 CDKN1C, CDKN1A, CDKN2A, GRB10 509 16 29712 14.593320235756384 0.9994533360134599 0.04336889976496861 0.04045311448388055
Ftl1	0.0468185	-1.08788	1			KEGG_PATHWAY mmu04110:Cell cycle 7 1.3232514177693762 0.2415373862567434 CDKN1C, CDKN1A, TGFB1, CDKN2A, GADD45A, MYC, E2F2 256 157 9565 1.6658787818471337 1.0 0.7053989575907165 0.6120776947187929
Plxnb2	0.0075514	-1.08755	1
Penk	0.0274824	-1.08732	1			Annotation Cluster 35 Enrichment Score: 1.9693507342177694
Sulf2	0.0352231	-1.08563	1			Category Term Count % PValue Genes List Total Pop Hits Pop Total Fold Enrichment Bonferroni Benjamini FDR
Gdf15	0.0121961	-1.08506	1			GOTERM_BP_DIRECT GO:0042130~negative regulation of T cell proliferation 6 1.1342155009451798 0.0020923347658666136 TGFB1, GPNMB, PTPN6, LILRB4A, LILRB4B, CD276 509 53 29712 6.608295955814213 0.9987276359669851 0.03940770153700255 0.03675823621217737
Gramd1b	0.0133891	-1.08496	1			GOTERM_BP_DIRECT GO:1902894~negative regulation of miRNA transcription 4 0.7561436672967864 0.0130532152603979 TGFB1, SOX9, LILRB4A, LILRB4B 509 29 29712 8.051487026624212 1.0 0.14426522282585597 0.13456595870875473
Clec11a	0.00403038	-1.08339	1			GOTERM_BP_DIRECT GO:0045591~positive regulation of regulatory T cell differentiation 3 0.5671077504725899 0.045247972731646144 TGFB1, LILRB4A, LILRB4B 509 20 29712 8.75599214145383 1.0 0.3151516350215091 0.2939633064338236
Cd74	0.0273426	-1.08327	1
B2m	0.0242095	-1.08286	1			Annotation Cluster 36 Enrichment Score: 1.9561035004768346
Cd53	0.027022	-1.0825	1			Category Term Count % PValue Genes List Total Pop Hits Pop Total Fold Enrichment Bonferroni Benjamini FDR
Selenon	0.0215386	-1.08189	1			GOTERM_BP_DIRECT GO:0050766~positive regulation of phagocytosis 7 1.3232514177693762 0.001261402090028778 FCER1G, CLEC7A, SLC11A1, SIRPA, CYBA, TREM2, PTX3 509 70 29712 5.837328094302554 0.982003487246884 0.027313216684092523 0.025476889831941785
Npnt	0.0277339	-1.08045	1			GOTERM_BP_DIRECT GO:0006911~phagocytosis, engulfment 4 0.7561436672967864 0.028814882185431625 FCER1G, CLEC7A, SIRPA, TREM2 509 39 29712 5.987003173643645 1.0 0.24072905510821221 0.22454431813266795
Arf4	0.0201343	-1.07939	1			GOTERM_BP_DIRECT GO:0006910~phagocytosis, recognition 3 0.5671077504725899 0.03725796274352457 CLEC7A, SIRPA, TREM2 509 18 29712 9.728880157170924 1.0 0.2751556738112267 0.2566563605232586
Vash2	0.0406694	-1.07918	1
Capn6	0.0121911	-1.07873	1			Annotation Cluster 37 Enrichment Score: 1.9463514575002578
Gask1b	0.0337396	-1.07813	1			Category Term Count % PValue Genes List Total Pop Hits Pop Total Fold Enrichment Bonferroni Benjamini FDR
Sertad3	0.00937917	-1.07796	1			GOTERM_BP_DIRECT GO:0007159~leukocyte cell-cell adhesion 6 1.1342155009451798 1.4338436287220492E-4 SELP, VCAM1, CCL5, EZR, SELE, ICAM1 509 30 29712 11.674656188605107 0.36645557152930797 0.004960787250241612 0.004627262753995396
Ankrd10	0.0064307	-1.07781	1			GOTERM_BP_DIRECT GO:0050901~leukocyte tethering or rolling 3 0.5671077504725899 0.049457790093722274 SELP, VCAM1, SELE 509 21 29712 8.339040134717935 1.0 0.3336664297591943 0.31123331132737914
Loxl3	0.0153511	-1.07727	1			GOTERM_BP_DIRECT GO:0007157~heterophilic cell-cell adhesion via plasma membrane cell adhesion molecules 3 0.5671077504725899 0.20427213572496625 SELP, VCAM1, SELE 509 49 29712 3.573874343450543 1.0 0.7542902645157397 0.7035776925376158
Ccdc69	0.015724	-1.0772	1
Tmem35a	0.0294827	-1.07696	1			Annotation Cluster 38 Enrichment Score: 1.8570161108241299
Klhl13	0.00432966	-1.07451	1			Category Term Count % PValue Genes List Total Pop Hits Pop Total Fold Enrichment Bonferroni Benjamini FDR
C130080G10Rik	0.00992958	-1.07206	1			GOTERM_CC_DIRECT GO:0098552~side of membrane 8 1.5122873345935728 0.007202047214493561 BST2, NRN1, GPC3, GAS1, MMP19, CD14, THY1, LY6E 518 128 29722 3.5861486486486487 0.9629696289099559 0.07139420716976226 0.06387902746768202
Ogn	0.0345997	-1.07113	1			UP_SEQ_FEATURE PROPEP:Removed in mature form 14 2.6465028355387523 0.012839741394172011 NRN1, ISG15, THY1, RHOB, BST2, GNG10, UCHL1, GPC3, MMP19, GAS1, CD48, CD14, TNFRSF23, LY6E 503 284 22253 2.180872511410411 0.9999999958774243 0.24269284749103165 0.23375837184711817
Cks1b	0.0358133	-1.07095	1			UP_KW_PTM KW-0336~GPI-anchor 11 2.0793950850661624 0.029036176436415803 BST2, NRN1, GPC3, GAS1, MMP19, CD48, NCAM1, CD14, THY1, TNFRSF23, LY6E 420 158 13214 2.1903857745629898 0.5745109134626152 0.07259044109103951 0.05081330876372765
Tmem98	0.0140732	-1.07031	1
Tsc22d4	0.00850219	-1.06779	1			Annotation Cluster 39 Enrichment Score: 1.8005133276050231
Lcp1	0.0239704	-1.06557	1			Category Term Count % PValue Genes List Total Pop Hits Pop Total Fold Enrichment Bonferroni Benjamini FDR
Wsb1	0.0465613	-1.06446	1			INTERPRO IPR001881:EGF-like_Ca-bd_dom 16 3.0245746691871456 1.8872238811338885E-7 FBLN7, C1RA, FBLN1, THBS2, NPNT, NID1, SELE, DLK1, THBS3, ADGRE1, SELP, VCAN, BMP1, C1S1, PAMR1, MATN2 508 126 22271 5.5670541182352205 2.3776196166525043E-4 4.755804180457399E-5 4.5331117624836E-5
Zdbf2	0.00870978	-1.06388	1			SMART SM00179:EGF_CA 16 3.0245746691871456 4.489247266626311E-6 FBLN7, C1RA, FBLN1, THBS2, NPNT, NID1, SELE, DLK1, THBS3, ADGRE1, SELP, VCAN, BMP1, C1S1, PAMR1, MATN2 325 126 10943 4.275653235653236 8.884780234309497E-4 2.962903195973365E-4 2.7234766750866286E-4
Nfkb2	0.0426078	-1.06368	1			INTERPRO IPR000436:Sushi_SCR_CCP_dom 8 1.5122873345935728 3.0038551168381453E-4 FBLN7, SELP, SRPX, VCAN, C1RA, C1S1, SELE, PAMR1 508 57 22271 6.153059814891559 0.31514120586935057 0.017203897487345743 0.01639831816055733
Ppib	0.0183014	-1.0631	1			INTERPRO IPR035976:Sushi/SCR/CCP_sf 8 1.5122873345935728 3.0038551168381453E-4 FBLN7, SELP, SRPX, VCAN, C1RA, C1S1, SELE, PAMR1 508 57 22271 6.153059814891559 0.31514120586935057 0.017203897487345743 0.01639831816055733
Clcf1	0.00735553	-1.06206	1			UP_KW_DOMAIN KW-0768~Sushi 8 1.5122873345935728 3.9918681419108505E-4 FBLN7, SELP, SRPX, VCAN, C1RA, C1S1, SELE, PAMR1 393 52 14896 5.831278136621648 0.010722297709413242 0.0021556087966318593 0.0021556087966318593
Pcgf2	0.00338174	-1.06178	1			UP_SEQ_FEATURE DOMAIN:Sushi 1 6 1.1342155009451798 9.28153986774191E-4 SELP, SRPX, C1RA, C1S1, SELE, PAMR1 503 34 22253 7.807157057654075 0.7502527750096735 0.0397097651861799 0.038247892973837266
Gm4792	0.0257412	-1.06108	1			UP_SEQ_FEATURE DOMAIN:Sushi 2 6 1.1342155009451798 9.28153986774191E-4 SELP, SRPX, C1RA, C1S1, SELE, PAMR1 503 34 22253 7.807157057654075 0.7502527750096735 0.0397097651861799 0.038247892973837266
Tpm3	0.0163681	-1.05996	1			SMART SM00032:CCP 8 1.5122873345935728 0.0011189039018463121 FBLN7, SELP, SRPX, VCAN, C1RA, C1S1, SELE, PAMR1 325 55 10943 4.897566433566434 0.19881789264266447 0.02215429725655698 0.02036405101360288
Plac8	0.010859	-1.05844	1			UP_SEQ_FEATURE DOMAIN:Sushi 7 1.3232514177693762 0.0013205111363818415 FBLN7, SELP, SRPX, VCAN, C1RA, C1S1, SELE 503 54 22253 5.734886974449599 0.861120324775146 0.052915899151388696 0.05096785734862673
Lilrb4a	0.0469743	-1.05832	1			UP_SEQ_FEATURE DOMAIN:CUB 6 1.1342155009451798 0.0027195137579469524 C1RA, BMP1, C1S1, TNFAIP6, PCOLCE, PAMR1 503 43 22253 6.173100929307874 0.9828967747148895 0.0840673920396784 0.08097254159645063
Fam171b	0.0352485	-1.05715	1			INTERPRO IPR000859:CUB_dom 6 1.1342155009451798 0.005951065779727561 C1RA, BMP1, C1S1, TNFAIP6, PCOLCE, PAMR1 508 51 22271 5.157711903659101 0.9994582702860704 0.11650300974047947 0.11104771007802842
Plp2	0.0157371	-1.05652	1			INTERPRO IPR035914:Sperma_CUB_dom_sf 6 1.1342155009451798 0.008185870120072523 C1RA, BMP1, C1S1, TNFAIP6, PCOLCE, PAMR1 508 55 22271 4.782605583392985 0.9999682190495579 0.14325272710126916 0.13654486130843196
Nrbp2	0.00431811	-1.05626	1			SMART SM00042:CUB 6 1.1342155009451798 0.015725765052247345 C1RA, BMP1, C1S1, TNFAIP6, PCOLCE, PAMR1 325 50 10943 4.0404923076923085 0.9566497967698029 0.1556850740172487 0.14310446197545082
Tfpi2	0.0300674	-1.05592	1			UP_SEQ_FEATURE DOMAIN:CUB 1 4 0.7561436672967864 0.043833319310117226 C1RA, BMP1, C1S1, PCOLCE 503 35 22253 5.056063618290258 1.0 0.5044625530902915 0.4858913078292702
Rbpms2	0.00626182	-1.05557	1			UP_SEQ_FEATURE DOMAIN:CUB 2 4 0.7561436672967864 0.043833319310117226 C1RA, BMP1, C1S1, PCOLCE 503 35 22253 5.056063618290258 1.0 0.5044625530902915 0.4858913078292702
Tceal5	0.00600114	-1.0547	1			UP_SEQ_FEATURE DOMAIN:Sushi 3 3 0.5671077504725899 0.10124791839119318 SELP, SRPX, SELE 503 24 22253 5.530069582504971 1.0 0.7671161557292213 0.7388756011341028
Cyba	0.0276681	-1.05403	1			KEGG_PATHWAY mmu04610:Complement and coagulation cascades 4 0.7561436672967864 0.4600922192813449 C1RA, C1S1, PLAT, C1QC 256 94 9565 1.5899268617021276 1.0 1.0 0.87109375
Armh4	0.0105154	-1.05291	1			GOTERM_MF_DIRECT GO:0004252~serine-type endopeptidase activity 5 0.945179584120983 0.48398309130173056 C1RA, C1S1, FAP, MMP2, PLAT 501 208 28924 1.3878013204360509 1.0 1.0 0.9416909620991254
Cd82	0.029483	-1.05283	1			INTERPRO IPR001314:Peptidase_S1A 4 0.7561436672967864 0.6758415035845394 C1RA, C1S1, PLAT, PAMR1 508 152 22271 1.1536987152921674 1.0 1.0 0.9539316918189039
Prelid1	0.0325748	-1.0524	1			UP_SEQ_FEATURE DOMAIN:Peptidase S1 4 0.7561436672967864 0.7071474792212622 C1RA, C1S1, PLAT, PAMR1 503 161 22253 1.0991442648457082 1.0 1.0 0.9638312123241795
H2-Ab1	0.0267429	-1.05221	1			INTERPRO IPR001254:Trypsin_dom 4 0.7561436672967864 0.7089962326600179 C1RA, C1S1, PLAT, PAMR1 508 160 22271 1.096013779527559 1.0 1.0 0.9539316918189039
Fxyd6	0.0324188	-1.05211	1			UP_KW_MOLECULAR_FUNCTION KW-0720~Serine protease 4 0.7561436672967864 0.7113900325156413 C1RA, C1S1, FAP, PLAT 280 163 12454 1.091498685363716 1.0 1.0 0.9036144578313253
Fibin	0.0169889	-1.04864	1			INTERPRO IPR043504:Peptidase_S1_PA_chymotrypsin 4 0.7561436672967864 0.7245706445142912 C1RA, C1S1, PLAT, PAMR1 508 164 22271 1.0692817361244478 1.0 1.0 0.9539316918189039
Gng10	0.00107619	-1.04813	1			INTERPRO IPR009003:Peptidase_S1_PA 4 0.7561436672967864 0.7394871743528303 C1RA, C1S1, PLAT, PAMR1 508 168 22271 1.043822647169104 1.0 1.0 0.9539316918189039
Itgbl1	0.0354227	-1.04787	1			UP_SEQ_FEATURE ACT_SITE:Charge relay system 5 0.945179584120983 0.7766873747368026 CES2C, C1RA, C1S1, FAP, PLAT 503 234 22253 0.9453110397444393 1.0 1.0 0.9638312123241795
Tssc4	0.0173165	-1.04773	1			INTERPRO IPR033116:TRYPSIN_SER 3 0.5671077504725899 0.8125512285253819 C1RA, C1S1, PLAT 508 134 22271 0.9815048771888588 1.0 1.0 0.9539316918189039
Clec3b	0.0155703	-1.04765	1			SMART SM00020:Tryp_SPc 4 0.7561436672967864 0.8515039123903994 C1RA, C1S1, PLAT, PAMR1 325 158 10943 0.8524245374878286 1.0 1.0 0.9238578680203046
Rab31	0.00705939	-1.04737	1
Klf6	0.0112517	-1.04473	1			Annotation Cluster 40 Enrichment Score: 1.7754785191821476
5730419F03Rik	0.00375422	-1.04429	1			Category Term Count % PValue Genes List Total Pop Hits Pop Total Fold Enrichment Bonferroni Benjamini FDR
Cdh11	0.0119352	-1.04242	1			GOTERM_MF_DIRECT GO:0005200~structural constituent of cytoskeleton 8 1.5122873345935728 3.4573426136684987E-4 TUBB6, TUBA1B, TUBB2B, TUBB5, TUBA1A, TNNT2, LMNA, VIM 501 76 28924 6.077108940014707 0.21145082267825732 0.009135362983039456 0.008590166647807117
Kcnn3	0.0132126	-1.04229	1			GOTERM_BP_DIRECT GO:0007017~microtubule-based process 6 1.1342155009451798 3.486409467809265E-4 TUBB6, TUBA1B, TUBB2B, TUBB5, TUBA1A, MAP1B 509 36 29712 9.728880157170924 0.6704138907873902 0.009977497322260496 0.009306688517056681
Neurl3	0.0433312	-1.04225	1			UP_SEQ_FEATURE DOMAIN:Tubulin/FtsZ 2-layer sandwich 5 0.945179584120983 4.821612649851129E-4 TUBB6, TUBA1B, TUBB2B, TUBB5, TUBA1A 503 17 22253 13.01192842942346 0.5135020776179655 0.026679589995842915 0.02569740964124361
Gm13889	0.00782779	-1.04083	1			UP_SEQ_FEATURE DOMAIN:Tubulin/FtsZ GTPase 5 0.945179584120983 7.576410299885753E-4 TUBB6, TUBA1B, TUBB2B, TUBB5, TUBA1A 503 19 22253 11.642251752642043 0.6777232750963502 0.03537236558759161 0.03407017006729875
Grem2	0.00395617	-1.04079	1			INTERPRO IPR037103:Tubulin/FtsZ-like_C 5 0.945179584120983 7.838690347940996E-4 TUBB6, TUBA1B, TUBB2B, TUBB5, TUBA1A 508 19 22271 11.536987152921673 0.6277026031373548 0.03186048334969566 0.030368603573797216
Ptpn6	0.00789217	-1.03983	1			INTERPRO IPR018316:Tubulin/FtsZ_2-layer-sand-dom 5 0.945179584120983 9.623288000216602E-4 TUBB6, TUBA1B, TUBB2B, TUBB5, TUBA1A 508 20 22271 10.96013779527559 0.7027310786979944 0.034643836800779766 0.03302162539502897
Pdia3	0.0305339	-1.03941	1			INTERPRO IPR023123:Tubulin_C 5 0.945179584120983 0.001167535332640471 TUBB6, TUBA1B, TUBB2B, TUBB5, TUBA1A 508 21 22271 10.438226471691038 0.7705233426534077 0.03772037228530752 0.0359541008846463
Prdx4	0.0134823	-1.03913	1			INTERPRO IPR017975:Tubulin_CS 5 0.945179584120983 0.001167535332640471 TUBB6, TUBA1B, TUBB2B, TUBB5, TUBA1A 508 21 22271 10.438226471691038 0.7705233426534077 0.03772037228530752 0.0359541008846463
Ptma	0.0121965	-1.03879	1			INTERPRO IPR003008:Tubulin_FtsZ_GTPase 5 0.945179584120983 0.001167535332640471 TUBB6, TUBA1B, TUBB2B, TUBB5, TUBA1A 508 21 22271 10.438226471691038 0.7705233426534077 0.03772037228530752 0.0359541008846463
Ift27	0.00319745	-1.03838	1			INTERPRO IPR000217:Tubulin 5 0.945179584120983 0.0014015307278148481 TUBB6, TUBA1B, TUBB2B, TUBB5, TUBA1A 508 22 22271 9.963761632068719 0.829183837896869 0.041068109698760666 0.039145079165247273
Cstb	0.0109715	-1.03806	1			INTERPRO IPR008280:Tub_FtsZ_C 5 0.945179584120983 0.0014015307278148481 TUBB6, TUBA1B, TUBB2B, TUBB5, TUBA1A 508 22 22271 9.963761632068719 0.829183837896869 0.041068109698760666 0.039145079165247273
Crybb1	0.000461224	-1.03789	1			INTERPRO IPR036525:Tubulin/FtsZ_GTPase_sf 5 0.945179584120983 0.0014015307278148481 TUBB6, TUBA1B, TUBB2B, TUBB5, TUBA1A 508 22 22271 9.963761632068719 0.829183837896869 0.041068109698760666 0.039145079165247273
Impa2	0.0141225	-1.03767	1			SMART SM00865:Tubulin_C 5 0.945179584120983 0.0025103188507293113 TUBB6, TUBA1B, TUBB2B, TUBB5, TUBA1A 325 20 10943 8.417692307692308 0.39205328876910706 0.03550308088888597 0.03263414505948105
Ndrg4	0.0467946	-1.03725	1			SMART SM00864:Tubulin 5 0.945179584120983 0.0030295311084288213 TUBB6, TUBA1B, TUBB2B, TUBB5, TUBA1A 325 21 10943 8.016849816849817 0.45160400073554785 0.03998981063126044 0.036758310782269696
Adam12	0.0375977	-1.03698	1			KEGG_PATHWAY mmu05132:Salmonella infection 15 2.835538752362949 0.0075330365623234585 CYFIP2, AHNAK2, RHOB, NFKBIA, IL6, TUBB6, TUBB2B, TUBA1B, TUBB5, TUBA1A, MYC, CASP3, IL1B, CD14, S100A10 256 252 9565 2.2240048363095237 0.8567722370940971 0.05694089401520967 0.049407857452886214
Gdf10	0.0189214	-1.03651	1			GOTERM_BP_DIRECT GO:0000278~mitotic cell cycle 7 1.3232514177693762 0.010729225276931235 TUBB6, TUBA1B, TUBB2B, TUBB5, TUBA1A, PTPN6, GEM 509 108 29712 3.783453394455359 0.9999999999999988 0.12463913889223402 0.11625937900441183
Hmgb3	0.0384595	-1.03456	1			UP_SEQ_FEATURE MOTIF:MREI motif 3 0.5671077504725899 0.012995600936601426 TUBB6, TUBB2B, TUBB5 503 8 22253 16.59020874751491 0.9999999967437485 0.24269284749103165 0.23375837184711817
Angptl2	0.00386992	-1.03385	1			INTERPRO IPR013838:Beta-tubulin_BS 3 0.5671077504725899 0.013223628429640791 TUBB6, TUBB2B, TUBB5 508 8 22271 16.440206692913385 0.9999999480465276 0.20319233928472435 0.19367777736583647
Cygb	0.0121721	-1.03182	1			INTERPRO IPR002453:Beta_tubulin 3 0.5671077504725899 0.013223628429640791 TUBB6, TUBB2B, TUBB5 508 8 22271 16.440206692913385 0.9999999480465276 0.20319233928472435 0.19367777736583647
Olfml2a	0.0332396	-1.03157	1			GOTERM_MF_DIRECT GO:0005525~GTP binding 14 2.6465028355387523 0.018906129833758514 ARF4, RRAD, GEM, GM12185, RHOB, ARL4C, EEF1A1, TUBB6, TUBB2B, TUBA1B, TUBB5, RAB31, TUBA1A, IFT27 501 390 28924 2.0724499718511695 0.9999979809072103 0.204807613301273 0.19258474263846048
Col5a3	0.0195696	-1.0306	1			KEGG_PATHWAY mmu05020:Prion disease 13 2.4574669187145557 0.06162676134360325 CYBA, IL6, TUBB6, TUBB2B, TUBA1B, TUBB5, TUBA1A, CASP3, IL1B, CCL5, CREB3L1, NCAM1, C1QC 256 273 9565 1.779203869047619 0.9999999204696818 0.29329773454270436 0.2544956996226579
Col8a2	0.0192997	-1.03054	1			UP_KW_LIGAND KW-0342~GTP-binding 14 2.6465028355387523 0.07850498261955167 ARF4, RRAD, GEM, GM12185, RHOB, ARL4C, EEF1A1, TUBB6, TUBB2B, TUBA1B, TUBB5, RAB31, TUBA1A, IFT27 157 367 6792 1.6502889671809644 0.8900207472088885 0.3532724217879825 0.3532724217879825
Bmp1	0.0267605	-1.03045	1			KEGG_PATHWAY mmu04540:Gap junction 6 1.1342155009451798 0.07931142465168191 TUBB6, TUBA1B, TUBB2B, TUBB5, TUBA1A, LPAR1 256 86 9565 2.6067405523255816 0.999999999401619 0.31848493961691016 0.27635074527070413
Creb3l1	0.0200132	-1.02953	1			GOTERM_BP_DIRECT GO:0000226~microtubule cytoskeleton organization 6 1.1342155009451798 0.11538738140722403 TUBB6, TUBA1B, TUBB2B, TUBB5, TUBA1A, MAP1B 509 150 29712 2.3349312377210216 1.0 0.5650431307987601 0.5270540544585356
Srpx	0.0106035	-1.02901	1			GOTERM_CC_DIRECT GO:0005874~microtubule 10 1.890359168241966 0.14860891284195038 TUBB6, MARCKS, TUBA1B, TUBB2B, TUBB5, TUBA1A, CAPN6, MAP1B, APOE, MT3 518 343 29722 1.6728390197777951 1.0 0.6579190704459162 0.5886644314516093
Klf2	0.00339586	-1.0274	1			GOTERM_CC_DIRECT GO:0015630~microtubule cytoskeleton 6 1.1342155009451798 0.39668752757791315 TUBB6, TUBA1B, TUBB2B, TUBB5, TUBA1A, KLF4 518 234 29722 1.4712404712404712 1.0 1.0 0.8967032967032967
Fkbp7	0.00335023	-1.02735	1			GOTERM_CC_DIRECT GO:0072686~mitotic spindle 4 0.7561436672967864 0.44981930340940046 TUBB6, TUBB2B, TUBB5, GEM 518 142 29722 1.616292348686715 1.0 1.0 0.8967032967032967
Kctd12	0.0140493	-1.02649	1			KEGG_PATHWAY mmu05010:Alzheimer disease 11 2.0793950850661624 0.5931229858833627 IL6, TUBB6, TUBA1B, TUBB2B, FZD2, TUBB5, TUBA1A, IL1B, CASP3, ATP2A2, APOE 256 389 9565 1.0565452281491003 1.0 1.0 0.87109375
Msc	0.0353981	-1.0259	1			GOTERM_CC_DIRECT GO:0045171~intercellular bridge 3 0.5671077504725899 0.6063803544131027 TUBB6, TUBB2B, TUBB5 518 117 29722 1.4712404712404712 1.0 1.0 0.8967032967032967
Itih5	0.0424604	-1.02556	1			UP_KW_CELLULAR_COMPONENT KW-0493~Microtubule 7 1.3232514177693762 0.7102281662653105 TUBB6, TUBA1B, TUBB2B, TUBB5, TUBA1A, CAPN6, MAP1B 462 285 18649 0.9914407230196703 1.0 1.0 1.0
H19	0.0345316	-1.0245	1			KEGG_PATHWAY mmu05016:Huntington disease 8 1.5122873345935728 0.7193640807773717 TUBB6, TUBA1B, TUBB2B, TUBB5, TUBA1A, CREB3L1, CASP3, GPX8 256 308 9565 0.9704748376623377 1.0 1.0 0.87109375
Emilin1	0.0102969	-1.02418	1			KEGG_PATHWAY mmu05022:Pathways of neurodegeneration - multiple diseases 12 2.2684310018903595 0.7427574299094758 IL6, TUBB6, TUBA1B, UCHL1, TUBB2B, FZD2, TUBB5, TUBA1A, IL1B, CASP3, GPX8, ATP2A2 256 481 9565 0.9321400727650728 1.0 1.0 0.87109375
Agpat4	0.0342229	-1.02402	1			KEGG_PATHWAY mmu05012:Parkinson disease 7 1.3232514177693762 0.7440266744458004 TUBB6, TUBA1B, UCHL1, TUBB2B, TUBB5, TUBA1A, CASP3 256 274 9565 0.9545363822992701 1.0 1.0 0.87109375
Rhob	0.0100214	-1.02356	1			KEGG_PATHWAY mmu05014:Amyotrophic lateral sclerosis 7 1.3232514177693762 0.9389913582800823 TUBB6, TUBA1B, TUBB2B, TUBB5, TUBA1A, CASP3, GPX8 256 375 9565 0.6974479166666666 1.0 1.0 0.9389913582800823
Oasl2	0.0387815	-1.02321	1
C1qtnf2	0.038438	-1.02238	1			Annotation Cluster 41 Enrichment Score: 1.740930187422764
Mpp1	0.0049732	-1.02189	1			Category Term Count % PValue Genes List Total Pop Hits Pop Total Fold Enrichment Bonferroni Benjamini FDR
Sgpl1	0.0188201	-1.02124	1			KEGG_PATHWAY mmu05166:Human T-cell leukemia virus 1 infection 16 3.0245746691871456 0.002519066432328815 EGR2, H2-EB1, CDKN1A, TGFB1, CDKN2A, NFKB2, ICAM1, NFKBIA, IL6, ZFP36, MYC, CREB3L1, TSPO, E2F2, B2M, H2-AB1 256 247 9565 2.4202935222672064 0.4770225157538066 0.023977780485500203 0.020805622755900956
Cdr2l	0.0183125	-1.02073	1			KEGG_PATHWAY mmu05163:Human cytomegalovirus infection 15 2.835538752362949 0.007988368452734134 PDIA3, CDKN1A, CDKN2A, CXCR4, CX3CL1, NFKBIA, IL6, GNG10, MYC, CASP3, IL1B, CCL5, CREB3L1, E2F2, B2M 256 254 9565 2.2064929872047245 0.8727058499978776 0.05843134357453256 0.05070112691486678
H2-Eb1	0.0262953	-1.02055	1			KEGG_PATHWAY mmu05161:Hepatitis B 9 1.7013232514177694 0.07199187142032847 NFKBIA, IL6, EGR2, CDKN1A, TGFB1, CREB3L1, MYC, CASP3, E2F2 256 164 9565 2.0504239710365857 0.999999995420611 0.30611925826670106 0.2656209906360869
Fap	0.0158914	-1.01992	1			KEGG_PATHWAY mmu05167:Kaposi sarcoma-associated herpesvirus infection 11 2.0793950850661624 0.07504090766849092 NFKBIA, IL6, ZFP36, GNG10, CDKN1A, MYC, CASP3, E2F2, CXCL1, CXCL2, ICAM1 256 223 9565 1.8430318105381165 0.9999999980344272 0.30611925826670106 0.2656209906360869
Vkorc1	0.00272156	-1.01835	1
Metrnl	0.0451495	-1.01739	1			Annotation Cluster 42 Enrichment Score: 1.7311772611206395
Ccn4	0.0300637	-1.01682	1			Category Term Count % PValue Genes List Total Pop Hits Pop Total Fold Enrichment Bonferroni Benjamini FDR
Zfp365	0.0318828	-1.01543	1			GOTERM_BP_DIRECT GO:0019886~antigen processing and presentation of exogenous peptide antigen via MHC class II 8 1.5122873345935728 1.5088971066057096E-7 CD74, H2-EB1, FCER1G, UNC93B1, B2M, CTSS, H2-AB1, LGMN 509 25 29712 18.67944990176817 4.8016666819217235E-4 1.6561446518365427E-5 1.5447984515559832E-5
Igfbp2	0.00611292	-1.01512	1			GOTERM_MF_DIRECT GO:0023026~MHC class II protein complex binding 4 0.7561436672967864 0.0020012172392235407 CD74, H2-EB1, B2M, H2-AB1 501 15 28924 15.395342648037257 0.7474671032130757 0.0381898956485159 0.03591073157051131
Il17d	0.0091739	-1.01347	1			GOTERM_CC_DIRECT GO:0042613~MHC class II protein complex 4 0.7561436672967864 0.0024752193225731317 CD74, H2-EB1, B2M, H2-AB1 518 16 29722 14.344594594594595 0.6769987902764133 0.0376233337031116 0.03366298278699459
Plat	0.0139259	-1.01305	1			GOTERM_CC_DIRECT GO:0031902~late endosome membrane 9 1.7013232514177694 0.004139816665277619 IFITM3, H2-EB1, SLC11A1, ATP13A3, CD68, B2M, PLD3, H2-AB1, RHOB 518 146 29722 3.5370233246945575 0.8491809793659957 0.049677799983331425 0.04444855787982285
C1qtnf5	0.0185152	-1.01097	1			GOTERM_BP_DIRECT GO:0050870~positive regulation of T cell activation 5 0.945179584120983 0.004326240669054033 H2-EB1, SIRPA, THY1, B2M, H2-AB1 509 39 29712 7.483753967054556 0.999998984670456 0.06675486661332979 0.062266792012245095
Hmgb2	0.0449263	-1.0109	1			KEGG_PATHWAY mmu04612:Antigen processing and presentation 8 1.5122873345935728 0.008412294600224532 PDIA3, CD74, H2-EB1, HSPA2, B2M, CTSS, H2-AB1, LGMN 256 87 9565 3.435704022988506 0.885948428973732 0.05843134357453256 0.05070112691486678
Trem2	0.0227107	-1.01056	1			GOTERM_BP_DIRECT GO:0002503~peptide antigen assembly with MHC class II protein complex 3 0.5671077504725899 0.020088836794151504 H2-EB1, B2M, H2-AB1 509 13 29712 13.4707571406982 1.0 0.1891797855496575 0.1764608178752539
Id3	0.0319876	-1.01023	1			GOTERM_BP_DIRECT GO:0050778~positive regulation of immune response 4 0.7561436672967864 0.02168996124421545 H2-EB1, FCER1G, B2M, H2-AB1 509 35 29712 6.671232107774347 1.0 0.19896007677330774 0.18558355888782613
Gm20708	0.005632	-1.00862	1			GOTERM_BP_DIRECT GO:0019882~antigen processing and presentation 4 0.7561436672967864 0.026931140532519666 CD74, H2-EB1, UNC93B1, H2-AB1 509 38 29712 6.14455588873953 1.0 0.22737883372681722 0.21209166111684585
Ly6e	0.0086643	-1.00858	1			INTERPRO IPR050160:MHC/Immunoglobulin 3 0.5671077504725899 0.10280678194962596 H2-EB1, B2M, H2-AB1 508 24 22271 5.4800688976377945 1.0 0.7360030980484586 0.7015394609176181
Mrc1	0.00970633	-1.00846	1			KEGG_PATHWAY mmu05310:Asthma 3 0.5671077504725899 0.14249879151527425 H2-EB1, FCER1G, H2-AB1 256 25 9565 4.48359375 1.0 0.5016738276633628 0.43530452750556387
Mppe1	0.0062474	-1.00754	1			UP_SEQ_FEATURE DOMAIN:Ig-like C1-type 3 0.5671077504725899 0.19471060263746828 H2-EB1, B2M, H2-AB1 503 36 22253 3.6867130550033136 1.0 1.0 0.9638312123241795
Nabp1	0.00877092	-1.00652	1			INTERPRO IPR003006:Ig/MHC_CS 4 0.7561436672967864 0.3802310171632557 H2-EB1, SIRPA, B2M, H2-AB1 508 97 22271 1.807857780664015 1.0 1.0 0.9539316918189039
Itga9	0.0239522	-1.00638	1			GOTERM_MF_DIRECT GO:0042605~peptide antigen binding 3 0.5671077504725899 0.4275658561409985 H2-EB1, B2M, H2-AB1 501 84 28924 2.06187624750499 1.0 1.0 0.9416909620991254
Cd48	0.00451406	-1.00539	1			INTERPRO IPR003597:Ig_C1-set 4 0.7561436672967864 0.4939904638822323 H2-EB1, SIRPA, B2M, H2-AB1 508 116 22271 1.5117431441759435 1.0 1.0 0.9539316918189039
Igfbp7	0.0381428	-1.00527	1			SMART SM00407:IGc1 4 0.7561436672967864 0.6608912979584101 H2-EB1, SIRPA, B2M, H2-AB1 325 114 10943 1.1814304993252362 1.0 1.0 0.9238578680203046
Fzd2	0.00952546	-1.00339	1
Ly86	0.00811002	-1.00229	1			Annotation Cluster 43 Enrichment Score: 1.7040455108529782
Ccnl2	0.0217246	-1.00169	1			Category Term Count % PValue Genes List Total Pop Hits Pop Total Fold Enrichment Bonferroni Benjamini FDR
Tbx4	0.00224022	-1.00164	1			GOTERM_BP_DIRECT GO:0042130~negative regulation of T cell proliferation 6 1.1342155009451798 0.0020923347658666136 TGFB1, GPNMB, PTPN6, LILRB4A, LILRB4B, CD276 509 53 29712 6.608295955814213 0.9987276359669851 0.03940770153700255 0.03675823621217737
Sorcs2	0.00399905	-1.00136	1			GOTERM_BP_DIRECT GO:0033007~negative regulation of mast cell activation involved in immune response 3 0.5671077504725899 0.005787832501617268 PTPN6, LILRB4A, LILRB4B 509 7 29712 25.017120404153804 0.999999990539978 0.08023082875895123 0.07483673596774307
Fam102b	0.0366326	-1.00105	1			GOTERM_BP_DIRECT GO:0043409~negative regulation of MAPK cascade 4 0.7561436672967864 0.06790680995574833 DUSP5, PTPN6, LILRB4A, LILRB4B 509 55 29712 4.24532952312913 1.0 0.4109265705116862 0.3832990850924273
Sox11	0.0114034	-1.00098	1			KEGG_PATHWAY mmu04662:B cell receptor signaling pathway 5 0.945179584120983 0.1856767397594828 NFKBIA, PTPN6, NFKBIE, LILRB4A, LILRB4B 256 84 9565 2.2240048363095237 1.0 0.5992816949015556 0.5199992916850074
Enah	0.0158657	-0.999841	0
Vat1	0.0326923	-0.999342	0			Annotation Cluster 44 Enrichment Score: 1.6901301885752176
Gabrd	0.000299656	-0.997887	0			Category Term Count % PValue Genes List Total Pop Hits Pop Total Fold Enrichment Bonferroni Benjamini FDR
C2	0.0233669	-0.997858	0			UP_KW_MOLECULAR_FUNCTION KW-0514~Muscle protein 13 2.4574669187145557 8.269686907740439E-9 TPM3, TNNC1, MYBPH, MYL4, MYH2, ACTC1, MYH3, TNNT1, TNNT2, MYL3, TNNI1, CASQ2, MYH8 280 61 12454 9.47903981264637 6.946534641949498E-7 3.4732685012509844E-7 3.1011325904026644E-7
Osbpl3	0.0376721	-0.997774	0			GOTERM_BP_DIRECT GO:0006936~muscle contraction 7 1.3232514177693762 3.125713778422756E-4 CHRNB1, MYH2, MYH3, TPM3, TNNT2, MYH8, LMOD2 509 54 29712 7.566906788910718 0.6303025161585 0.009566487458384261 0.008923311738593426
Serpinb6b	0.00130949	-0.997619	0			GOTERM_CC_DIRECT GO:0030016~myofibril 7 1.3232514177693762 3.425708515311745E-4 MYH2, MYH3, TNNT2, COL6A1, ANKRD1, MYH8, LMOD2 518 54 29722 7.437937937937939 0.14464532483098458 0.007810615414910779 0.00698844537123596
Map4k4	0.0302219	-0.99674	0			GOTERM_CC_DIRECT GO:0016460~myosin II complex 5 0.945179584120983 8.563971364717742E-4 MYL4, MYH2, MYH3, MYL3, MYH8 518 25 29722 11.475675675675676 0.3234063505297401 0.016271545592963708 0.014558751320020161
Nucb2	0.0259136	-0.995293	0			GOTERM_MF_DIRECT GO:0000146~microfilament motor activity 5 0.945179584120983 0.004090623154968571 MYH2, ACTC1, MYH3, TNNT2, MYH8 501 38 28924 7.596386175018384 0.9401564536991217 0.06535483970845135 0.06145447809557434
H2-D1	0.015236	-0.992718	0			INTERPRO IPR014751:XRCC4-like_C 4 0.7561436672967864 0.00526597336199934 MYH2, MYH3, TPM3, MYH8 508 16 22271 10.96013779527559 0.9987094131100804 0.10701816832450273 0.10200700012518077
Cul7	0.0341177	-0.992127	0			GOTERM_CC_DIRECT GO:0032982~myosin filament 4 0.7561436672967864 0.005511849427022313 MYH2, MYH3, MYH8, MYBPH 518 21 29722 10.929214929214929 0.9195690034275789 0.05858146729536228 0.05241499705374521
Pim1	0.0309153	-0.992007	0			UP_KW_CELLULAR_COMPONENT KW-0787~Thick filament 4 0.7561436672967864 0.007883921935075134 MYH2, MYH3, MYH8, MYBPH 462 17 18649 9.497835497835498 0.27712700701793014 0.08081019983452012 0.08081019983452012
Ifnar2	0.0160737	-0.991137	0			GOTERM_CC_DIRECT GO:0016459~myosin complex 5 0.945179584120983 0.011869690608619499 MYL4, MYH2, MYH3, MYL3, MYH8 518 51 29722 5.625331213566508 0.9956819795574451 0.10212413051944323 0.09137422204371237
Fcgr2b	0.0388962	-0.990854	0			UP_KW_MOLECULAR_FUNCTION KW-0518~Myosin 5 0.945179584120983 0.019247287424569954 MYL4, MYH2, MYH3, MYL3, MYH8 280 46 12454 4.834627329192546 0.8045662748119329 0.13473101197198967 0.12029554640356221
Arpc5	0.0383093	-0.990825	0			GOTERM_MF_DIRECT GO:0003774~cytoskeletal motor activity 4 0.7561436672967864 0.038057712391341404 MYH2, MYH3, MYL3, MYH8 501 43 28924 5.370468365594393 0.9999999999973492 0.3268206051606443 0.3073160275600818
Hotair	0.0072977	-0.987786	0			INTERPRO IPR008989:Myosin_S1_N 3 0.5671077504725899 0.04465531044399973 MYH2, MYH3, MYH8 508 15 22271 8.768110236220473 1.0 0.4264371838142924 0.40646909346108345
Tspan18	0.0489835	-0.987466	0			INTERPRO IPR002928:Myosin_tail 3 0.5671077504725899 0.06223952079209307 MYH2, MYH3, MYH8 508 18 22271 7.306758530183727 1.0 0.5419294968329935 0.5165534330924009
Cdc42ep5	0.0156015	-0.98706	0			GOTERM_CC_DIRECT GO:0031672~A band 3 0.5671077504725899 0.06480371070040152 MYL4, MYH2, MYL3 518 24 29722 7.172297297297297 0.999999999999946 0.38882226420240906 0.3478936048126818
H3f3b	0.00512128	-0.986696	0			UP_SEQ_FEATURE DOMAIN:Myosin N-terminal SH3-like 3 0.5671077504725899 0.0674597776113395 MYH2, MYH3, MYH8 503 19 22253 6.9853510515852255 1.0 0.6465436890785439 0.6227418799089857
Crip2	0.0310554	-0.98609	0			INTERPRO IPR004009:Myosin_N 3 0.5671077504725899 0.06854263979322947 MYH2, MYH3, MYH8 508 19 22271 6.922192291753005 1.0 0.5419294968329935 0.5165534330924009
H2-Aa	0.0362538	-0.98535	0			UP_SEQ_FEATURE DOMAIN:Myosin motor 3 0.5671077504725899 0.219564217059589 MYH2, MYH3, MYH8 503 39 22253 3.4031197430799818 1.0 1.0 0.9638312123241795
Srpx2	0.0252127	-0.985213	0			INTERPRO IPR001609:Myosin_head_motor_dom-like 3 0.5671077504725899 0.22253325313582328 MYH2, MYH3, MYH8 508 39 22271 3.372350090854028 1.0 1.0 0.9539316918189039
Spsb2	0.016156	-0.985199	0			SMART SM00242:MYSc 3 0.5671077504725899 0.3218564941395351 MYH2, MYH3, MYH8 325 39 10943 2.5900591715976335 1.0 1.0 0.9238578680203046
Eva1b	0.0148327	-0.984642	0			UP_KW_MOLECULAR_FUNCTION KW-0505~Motor protein 5 0.945179584120983 0.33786252451897214 MYL4, MYH2, MYH3, MYL3, MYH8 280 131 12454 1.6976553980370772 0.9999999999999991 1.0 0.9036144578313253
Ptbp1	0.0303676	-0.984057	0			UP_SEQ_FEATURE REGION:Actin-binding 3 0.5671077504725899 0.37752485148964327 MYH2, MYH3, MYH8 503 58 22253 2.2883046548296426 1.0 1.0 0.9638312123241795
Plk3	0.0464103	-0.983926	0			UP_SEQ_FEATURE DOMAIN:IQ 3 0.5671077504725899 0.4173065329686975 MYH2, MYH3, MYH8 503 63 22253 2.106693174287608 1.0 1.0 0.9638312123241795
Rassf7	0.0115936	-0.983729	0			INTERPRO IPR000048:IQ_motif_EF-hand-BS 3 0.5671077504725899 0.44518266755539565 MYH2, MYH3, MYH8 508 66 22271 1.9927523264137437 1.0 1.0 0.9539316918189039
Ifi30	0.0204892	-0.983658	0			SMART SM00015:IQ 3 0.5671077504725899 0.49725502681502753 MYH2, MYH3, MYH8 325 56 10943 1.803791208791209 1.0 1.0 0.9238578680203046
Ecm2	0.0486023	-0.982209	0			INTERPRO IPR036961:Kinesin_motor_dom_sf 3 0.5671077504725899 0.5860033503083764 MYH2, MYH3, MYH8 508 86 22271 1.5293215528291522 1.0 1.0 0.9539316918189039
Dapk1	0.00579874	-0.981847	0
Hk1	0.0169651	-0.981537	0			Annotation Cluster 45 Enrichment Score: 1.6690845177923315
Serping1	0.0417049	-0.981112	0			Category Term Count % PValue Genes List Total Pop Hits Pop Total Fold Enrichment Bonferroni Benjamini FDR
Gpr132	0.0205105	-0.980127	0			GOTERM_BP_DIRECT GO:0051402~neuron apoptotic process 9 1.7013232514177694 0.001734990165790752 NR4A2, TGFB1, TUBA1A, AXL, COL6A2, CASP3, COL6A1, COL6A3, AGTR2 509 129 29712 4.072554484397131 0.9960231688287651 0.03503598826663141 0.032680442715560365
Eid1	0.00286748	-0.979621	0			GOTERM_BP_DIRECT GO:0009411~response to UV 5 0.945179584120983 0.01361993487400904 CDKN1A, COL6A2, CASP3, COL6A1, COL6A3 509 54 29712 5.404933420650512 1.0 0.14767974825511115 0.13775091818078072
Dusp14	0.0458025	-0.979103	0			GOTERM_BP_DIRECT GO:0009749~response to glucose 3 0.5671077504725899 0.4161734763455025 COL6A2, CASP3, COL6A3 509 83 29712 2.1098776244467063 1.0 1.0 0.9330609679446888
Midn	0.0328483	-0.973826	0
Rras	0.0145494	-0.973599	0			Annotation Cluster 46 Enrichment Score: 1.6554895483587468
Tmem86a	0.0160421	-0.973537	0			Category Term Count % PValue Genes List Total Pop Hits Pop Total Fold Enrichment Bonferroni Benjamini FDR
Cd52	0.041373	-0.972905	0			UP_SEQ_FEATURE DOMAIN:EF-hand 1 12 2.2684310018903595 0.0013459197909991769 MYL4, RCN3, FKBP10, TNNC1, MYL3, FKBP7, S100A4, LCP1, FSTL1, S100A11, AIF1L, SLC25A24 503 165 22253 3.2174950298210736 0.8663002378332041 0.052915899151388696 0.05096785734862673
Vsir	0.0140764	-0.972744	0			INTERPRO IPR002048:EF_hand_dom 14 2.6465028355387523 0.0020625120825001927 FKBP10, TNNC1, FSTL1, AIF1L, MYL4, RCN3, SELENON, MYL3, FKBP7, S100A4, LCP1, S100A11, SLC25A24, S100A10 508 225 22271 2.7278565179352583 0.925833959368857 0.05095618086176947 0.04857013747221042
Sting1	0.0127499	-0.972551	0			UP_SEQ_FEATURE DOMAIN:EF-hand 2 11 2.0793950850661624 0.004541550685848262 MYL4, RCN3, FKBP10, TNNC1, MYL3, FKBP7, S100A4, LCP1, FSTL1, S100A11, SLC25A24 503 166 22253 2.9316031521713097 0.9988868160184885 0.12504830935446087 0.1204447906031253
Bcl2a1d	0.0076307	-0.971915	0			UP_SEQ_FEATURE DOMAIN:EF-hand 12 2.2684310018903595 0.005489077130543714 MYL4, RCN3, FKBP10, SELENON, SPARC, TNNC1, MYL3, FKBP7, S100A4, LCP1, SLC25A24, S100A10 503 198 22253 2.681245858184228 0.9997316641047086 0.13443739726282475 0.12948822935823615
Rtl3	0.0146535	-0.971185	0			INTERPRO IPR011992:EF-hand-dom_pair 14 2.6465028355387523 0.00941973256551613 FKBP10, SPARC, TNNC1, FSTL1, AIF1L, MYL4, RCN3, MYL3, FKBP7, S100A4, LCP1, S100A11, SLC25A24, S100A10 508 270 22271 2.2732137649460484 0.9999933780279264 0.15414107834480942 0.14692336118421911
Pnp	0.0129508	-0.970659	0			INTERPRO IPR018247:EF_Hand_1_Ca_BS 9 1.7013232514177694 0.052877422200951735 RCN3, FKBP10, SPARC, TNNC1, FKBP7, S100A4, LCP1, S100A11, SLC25A24 508 179 22271 2.2042735230721857 1.0 0.49720561174029243 0.473923761666739
Tspan13	0.0221554	-0.96924	0			SMART SM00054:EFh 7 1.3232514177693762 0.2696403995401561 RCN3, FKBP10, TNNC1, S100A4, LCP1, S100A11, SLC25A24 325 147 10943 1.6033699633699632 1.0 1.0 0.9238578680203046
Rgs2	0.0185167	-0.967922	0			UP_SEQ_FEATURE DOMAIN:EF-hand 3 4 0.7561436672967864 0.3377935888430138 RCN3, TNNC1, MYL3, SLC25A24 503 91 22253 1.9446398531885607 1.0 1.0 0.9638312123241795
Olfml3	0.0226294	-0.966971	0			UP_SEQ_FEATURE DOMAIN:EF-hand 4 3 0.5671077504725899 0.4015407934156383 RCN3, TNNC1, SLC25A24 503 61 22253 2.1757650816412997 1.0 1.0 0.9638312123241795
Sh3bgrl3	0.0189687	-0.966692	0
Sod3	0.0391412	-0.96612	0			Annotation Cluster 47 Enrichment Score: 1.60881403214184
Pdia4	0.0323104	-0.966055	0			Category Term Count % PValue Genes List Total Pop Hits Pop Total Fold Enrichment Bonferroni Benjamini FDR
Prepl	0.00984709	-0.965677	0			GOTERM_MF_DIRECT GO:0048306~calcium-dependent protein binding 9 1.7013232514177694 2.124203956028579E-4 SELP, ANXA1, ANXA4, TNNC1, MGP, CASQ2, S100A4, S100A11, S100A10 501 93 28924 5.58701950936836 0.13579763039748827 0.00729664058895817 0.00686117877797231
Armcx3	0.00822039	-0.965497	0			INTERPRO IPR001751:S100/CaBP7/8-like_CS 3 0.5671077504725899 0.06854263979322947 S100A4, S100A11, S100A10 508 19 22271 6.922192291753005 1.0 0.5419294968329935 0.5165534330924009
Dact3	0.0321823	-0.964072	0			INTERPRO IPR013787:S100_Ca-bd_sub 3 0.5671077504725899 0.13285046466300074 S100A4, S100A11, S100A10 508 28 22271 4.697201912260967 1.0 0.8245890910117287 0.7859773796072113
Ptgr1	0.00394501	-0.96403	0			SMART SM01394:S_100 3 0.5671077504725899 0.18976833793720982 S100A4, S100A11, S100A10 325 27 10943 3.741196581196581 1.0 0.8738169979434313 0.803205523362144
Gm49890	0.0168773	-0.963613	0
Bicc1	0.0135367	-0.96354	0			Annotation Cluster 48 Enrichment Score: 1.5390128480866494
Evl	0.0346291	-0.962182	0			Category Term Count % PValue Genes List Total Pop Hits Pop Total Fold Enrichment Bonferroni Benjamini FDR
Arl6ip5	0.00376406	-0.961421	0			GOTERM_MF_DIRECT GO:0004861~cyclin-dependent protein serine/threonine kinase inhibitor activity 4 0.7561436672967864 0.0012906682921475722 CDKN1C, CDKN1A, CDKN2A, CASP3 501 13 28924 17.763856901581452 0.5882182571247205 0.0295563038901794 0.027792390557577724
Atpif1	0.00266187	-0.961114	0			GOTERM_BP_DIRECT GO:0045736~negative regulation of cyclin-dependent protein serine/threonine kinase activity 4 0.7561436672967864 0.006008025618109223 CDKN1A, CDKN2A, CASP3, TNFAIP3 509 22 29712 10.613323807822825 0.9999999953258759 0.08207530275726033 0.07655720197496259
Exoc3l4	0.000429583	-0.959991	0			GOTERM_BP_DIRECT GO:0030216~keratinocyte differentiation 6 1.1342155009451798 0.013978608426935303 UGCG, CDKN1A, ANXA1, CDKN2A, CASP3, NFKBIZ 509 83 29712 4.219755248893413 1.0 0.14979419322258897 0.1397232044228296
Flrt2	0.0330729	-0.959576	0			KEGG_PATHWAY mmu04115:p53 signaling pathway 7 1.3232514177693762 0.014709030995186298 CDKN1A, RRM2, CD82, CDKN2A, GADD45A, CASP3, IGF1 256 75 9565 3.487239583333334 0.9778140999945713 0.09692874271186867 0.08410548492119345
Adamts12	0.0296918	-0.959469	0			KEGG_PATHWAY mmu05203:Viral carcinogenesis 7 1.3232514177693762 0.5711846390378841 NFKBIA, EGR2, CDKN1A, CDKN2A, CREB3L1, CASP3, NFKB2 256 228 9565 1.1471182839912282 1.0 1.0 0.87109375
Gbp3	0.02038	-0.958569	0			KEGG_PATHWAY mmu01524:Platinum drug resistance 3 0.5671077504725899 0.6405484326005847 CDKN1A, CDKN2A, CASP3 256 81 9565 1.3838252314814816 1.0 1.0 0.87109375
Rftn2	0.0149028	-0.957409	0
Ucp2	0.0406053	-0.957202	0			Annotation Cluster 49 Enrichment Score: 1.5369623959987582
Kdelr2	0.0337037	-0.956669	0			Category Term Count % PValue Genes List Total Pop Hits Pop Total Fold Enrichment Bonferroni Benjamini FDR
Hes6	0.00677225	-0.955337	0			GOTERM_BP_DIRECT GO:0045944~positive regulation of transcription by RNA polymerase II 48 9.073724007561438 9.480746445951708E-7 ARF4, CSRNP1, HMGB2, MEOX1, CX3CL1, PTMS, MNDAL, PLAC8, MYC, PLAGL1, CREB3L1, NFKBIZ, E2F2, SOX9, IER5, HMGN3, JUNB, SOX4, S100A10, MYOG, EGR2, JUND, TGFB1, PEG3, CDKN2A, LUM, SLC11A1, IFI203, IGF2, EN1, SOX11, IGF1, NPNT, KLF4, KLF2, FOSL2, RUNX1, NFKB2, NFKBIA, NR4A2, …
Dse	0.00612184	-0.955147	0			GOTERM_MF_DIRECT GO:0001228~DNA-binding transcription activator activity, RNA polymerase II-specific 22 4.158790170132325 3.342753847714519E-4 MYOG, CSRNP1, EGR2, JUND, CDKN2A, SOX11, KLF4, MEOX1, RUNX1, FOSL2, NFKB2, NR4A2, KLF6, KLF5, PLAGL1, MYC, CREB3L1, E2F2, SOX9, JUNB, SOX4, ATF3 501 521 28924 2.437842165955996 0.2052165414364081 0.009135362983039456 0.008590166647807117
Os9	0.00886635	-0.954778	0			GOTERM_MF_DIRECT GO:0003700~DNA-binding transcription factor activity 22 4.158790170132325 0.001464717680768854 MYOG, CSRNP1, EGR2, JUND, SOX11, KLF4, MEOX1, TBX4, KLF2, RUNX1, FOSL2, NFKB2, KLF6, KLF5, PLAGL1, MYC, CREB3L1, E2F2, SOX9, JUNB, SOX4, ATF3 501 585 28924 2.171138065748844 0.6346862520711056 0.032455655438277886 0.030518709480534954
C3ar1	0.019173	-0.954224	0			GOTERM_MF_DIRECT GO:1990837~sequence-specific double-stranded DNA binding 20 3.780718336483932 0.0037312271017978437 MYOG, EGR2, JUND, EN1, KLF4, MEOX1, KLF2, RUNX1, NFKB2, NR4A2, KLF6, KLF5, CREB3L1, SNAI1, E2F2, SOX9, MSC, JUNB, SOX4, ATF3 501 551 28924 2.095554806901623 0.923322516087292 0.06252080533988096 0.0587895782380831
Azin1	0.0215032	-0.952001	0			GOTERM_MF_DIRECT GO:0000976~transcription cis-regulatory region binding 12 2.2684310018903595 0.00877713673247367 EGR2, JUND, BASP1, CREB3L1, HMGB2, SOX11, SOX9, KLF4, SOX4, ATF3, RUNX1, FOSL2 501 275 28924 2.5192378878606423 0.9976574411068418 0.12305903949406963 0.11571490467710185
Adamts7	0.0294398	-0.951546	0			GOTERM_BP_DIRECT GO:0006357~regulation of transcription by RNA polymerase II 39 7.372400756143667 0.020393820602550086 FKBP10, CSRNP1, MAGED1, HMGB2, FHL2, MEOX1, ZFP36, HLX, MYC, PLAGL1, CREB3L1, ANKRD1, E2F2, ZIM1, SOX9, CCNL2, CCNL1, MSC, HMGN2, HMGN3, TSC22D4, EGR2, PEG3, ANXA4, EN1, KLF4, TBX4, KLF2, FOSL2, RUNX1, NR4A2, KLF6, KLF5, ID2, SNAI1, FKBP7, PPIB, ATF3, PPIC 509 1569 29712 1.450961…
Kctd11	0.0252039	-0.950974	0			GOTERM_MF_DIRECT GO:0000981~DNA-binding transcription factor activity, RNA polymerase II-specific 27 5.103969754253308 0.04086487690923492 CSRNP1, MEOX1, HLX, MYC, CREB3L1, E2F2, ZIM1, SOX9, MSC, JUNB, SOX4, MYOG, EGR2, JUND, PEG3, EN1, SOX11, KLF4, TBX4, KLF2, FOSL2, RUNX1, NFKB2, NR4A2, KLF6, KLF5, ATF3 501 1043 28924 1.4945143270505967 0.9999999999996441 0.34659469674869614 0.3259100059674785
Cmpk2	0.0338659	-0.950748	0			GOTERM_MF_DIRECT GO:0043565~sequence-specific DNA binding 15 2.835538752362949 0.044081916802546244 MYOG, CSRNP1, EGR2, JUND, KLF4, MEOX1, FOSL2, NR4A2, KLF5, HLX, MYC, SNAI1, E2F2, SOX9, JUNB 501 486 28924 1.7818683620413494 0.9999999999999646 0.3562856099217561 0.33502256769935146
Srgap3	0.0245885	-0.950439	0			GOTERM_MF_DIRECT GO:0000978~RNA polymerase II cis-regulatory region sequence-specific DNA binding 26 4.914933837429111 0.06388450697704193 MEOX1, MYC, PLAGL1, NFKBIZ, E2F2, ZIM1, SOX9, MSC, JUNB, SOX4, MYOG, EGR2, JUND, EN1, SOX11, KLF4, TBX4, KLF2, FOSL2, RUNX1, NFKB2, NR4A2, KLF6, KLF5, SNAI1, ATF3 501 1043 28924 1.4391619445672412 1.0 0.46288500694506113 0.4352601375349483
Rab15	0.00558632	-0.949617	0			UP_KW_MOLECULAR_FUNCTION KW-0010~Activator 20 3.780718336483932 0.2007684140179619 MYOG, CSRNP1, EGR2, SOX11, KLF4, MEOX1, KLF2, RUNX1, NFKB2, KLF6, SERTAD3, KLF5, MYC, CREB3L1, NFKBIZ, E2F2, PCBD1, SOX9, IER5, SOX4 280 687 12454 1.294863797047203 0.9999999933242252 0.7743425784792407 0.6913773022136077
Gm15491	0.0057237	-0.948803	0			GOTERM_MF_DIRECT GO:0003677~DNA binding 30 5.671077504725898 0.4201462498435717 HMGB2, TNFAIP3, HMGB3, MEOX1, ZFP36L1, ZFP36, HLX, MYC, PLAGL1, ANKRD1, SOX9, JUNB, SOX4, EGR2, JUND, CERS6, CDKN2A, PCGF2, SOX11, KLF4, KLF2, FOSL2, RUNX1, NFKB2, SAP30, NR4A2, KLF6, KLF5, NABP1, ATF3 501 1593 28924 1.0872417124320097 1.0 1.0 0.9416909620991254
Cybb	0.0457703	-0.947818	0			UP_KW_BIOLOGICAL_PROCESS KW-0805~Transcription regulation 50 9.45179584120983 0.42595123920316785 CSRNP1, BTG2, HMGB2, FHL2, HMGB3, MEOX1, LOXL2, LBH, CREB3L1, MYC, NFKBIZ, SOX9, CCNL2, CCNL1, IER5, JUNB, SOX4, MYOG, TSC22D4, ATP1B4, SOX11, RUNX1, SAP30, RIPPLY1, ATF3, ZFP703, TCEAL8, TCEAL7, SERTAD3, TCEAL5, HLX, PLAGL1, E2F2, PCBD1, MSC, EGR2, JUND, CDKN2A, PCGF2, KLF4, TBX4, KLF2, FOSL2, NFKB2…
Pld4	0.0238182	-0.947587	0			UP_KW_BIOLOGICAL_PROCESS KW-0804~Transcription 50 9.45179584120983 0.5069788274405788 CSRNP1, BTG2, HMGB2, FHL2, HMGB3, MEOX1, LOXL2, LBH, CREB3L1, MYC, NFKBIZ, SOX9, CCNL2, CCNL1, IER5, JUNB, SOX4, MYOG, TSC22D4, ATP1B4, SOX11, RUNX1, SAP30, RIPPLY1, ATF3, ZFP703, TCEAL8, TCEAL7, SERTAD3, TCEAL5, HLX, PLAGL1, E2F2, PCBD1, MSC, EGR2, JUND, CDKN2A, PCGF2, KLF4, TBX4, KLF2, FOSL2, NFKB2, NR4A2, KLF…
Tceal9	0.00824674	-0.945182	0			GOTERM_BP_DIRECT GO:0006355~regulation of DNA-templated transcription 18 3.402646502835539 0.604901547014405 CSRNP1, EGR2, JUND, ZFP703, ATP1B4, RUNX1, CKS1B, NFKB2, SAP30, NR4A2, SERTAD3, MYC, SNAI1, E2F2, ZIM1, SOX9, JUNB, SOX4 509 1037 29712 1.013229563138341 1.0 1.0 0.9330609679446888
Mxra7	0.00996985	-0.944382	0			UP_KW_MOLECULAR_FUNCTION KW-0238~DNA-binding 38 7.183364839319471 0.6529537333765163 CSRNP1, HMGB2, TNFAIP3, HMGB3, MEOX1, ZFP36L1, ZFP36, HLX, MYC, PLAGL1, CREB3L1, E2F2, SOX9, MSC, HMGN2, HMGN3, JUNB, SOX4, MYOG, EGR2, JUND, CDKN2A, PCGF2, EN1, SOX11, KLF4, TBX4, KLF2, FOSL2, RUNX1, NFKB2, SAP30, NR4A2, KLF6, KLF5, SNAI1, NABP1, ATF3 280 1734 12454 0.9747322458395123 1.0 1.0 0.9036144578313253
Insl3	0.0398717	-0.944357	0			UP_KW_CELLULAR_COMPONENT KW-0539~Nucleus 105 19.848771266540645 0.9981108180025351 CYFIP2, RPL3, LOXL3, LOXL2, LGALS3, ZFP36, CREB3L1, MYC, CFL1, COTL1, CPNE2, SOX9, CCNL2, CCNL1, HMGN2, IER5, JUNB, HMGN3, PHLDA1, SOX4, KRT8, ATP1B4, SOX11, RUNX1, SAP30, EEF1A1, MXRA8, SIK1, S100A4, ATF3, BEX3, MAGED1, ZFP36L1, MNDAL, MUSTN1, MSC, S100A11, EGR2, JUND, GADD45A, NFKB2, FOSL2, NR4A2, NFKBIA, ID2, SN…
Selenom	0.00207957	-0.942157	0
Spry2	0.0360295	-0.941708	0			Annotation Cluster 50 Enrichment Score: 1.5331750706323946
Fat1	0.0188022	-0.940238	0			Category Term Count % PValue Genes List Total Pop Hits Pop Total Fold Enrichment Bonferroni Benjamini FDR
Sp3os	0.0179503	-0.939811	0			INTERPRO IPR014716:Fibrinogen_a/b/g_C_1 4 0.7561436672967864 0.018596115736988703 MFAP4, TNC, ANGPTL2, ANGPTL1 508 25 22271 7.014488188976378 0.9999999999465198 0.2603456203178418 0.2481548333347048
Dio2	0.0247709	-0.939233	0			SMART SM00186:FBG 4 0.7561436672967864 0.026102290101067852 MFAP4, TNC, ANGPTL2, ANGPTL1 325 22 10943 6.121958041958042 0.9946832990782395 0.23492061090961067 0.21593712719974315
Pirb	0.0137089	-0.93808	0			UP_SEQ_FEATURE DOMAIN:Fibrinogen C-terminal 4 0.7561436672967864 0.03488954940128814 MFAP4, TNC, ANGPTL2, ANGPTL1 503 32 22253 5.53006958250497 1.0 0.4917451585426838 0.4736420904571098
Ddit3_1	0.0137398	-0.937668	0			INTERPRO IPR036056:Fibrinogen-like_C 4 0.7561436672967864 0.03569967125342034 MFAP4, TNC, ANGPTL2, ANGPTL1 508 32 22271 5.480068897637795 1.0 0.40892350708463304 0.3897755015941621
Entpd2	0.00725729	-0.936025	0			INTERPRO IPR002181:Fibrinogen_a/b/g_C_dom 4 0.7561436672967864 0.03569967125342034 MFAP4, TNC, ANGPTL2, ANGPTL1 508 32 22271 5.480068897637795 1.0 0.40892350708463304 0.3897755015941621
Rab4b	0.00456518	-0.935456	0
Ctsh	0.0171501	-0.935084	0			Annotation Cluster 51 Enrichment Score: 1.5246699094591276
Sec24d	0.0460575	-0.934519	0			Category Term Count % PValue Genes List Total Pop Hits Pop Total Fold Enrichment Bonferroni Benjamini FDR
Morc4	0.00530627	-0.934326	0			GOTERM_MF_DIRECT GO:0001786~phosphatidylserine binding 7 1.3232514177693762 0.0015436453324846697 GRAMD1B, MARCKS, ANXA1, AXL, ANXA4, ANXA5, TREM2 501 72 28924 5.612885340430251 0.6539955672424956 0.032455655438277886 0.030518709480534954
Dnm1	0.033101	-0.933943	0			UP_SEQ_FEATURE REPEAT:Annexin 1 3 0.5671077504725899 0.028862592162289855 ANXA1, ANXA4, ANXA5 503 12 22253 11.060139165009941 1.0 0.4405766505591351 0.4243572959535444
Rgs10	0.0165388	-0.933733	0			UP_SEQ_FEATURE REPEAT:Annexin 2 3 0.5671077504725899 0.028862592162289855 ANXA1, ANXA4, ANXA5 503 12 22253 11.060139165009941 1.0 0.4405766505591351 0.4243572959535444
Arpc1b	0.0449939	-0.933309	0			UP_SEQ_FEATURE REPEAT:Annexin 3 3 0.5671077504725899 0.028862592162289855 ANXA1, ANXA4, ANXA5 503 12 22253 11.060139165009941 1.0 0.4405766505591351 0.4243572959535444
Serp1	0.0110443	-0.932832	0			UP_SEQ_FEATURE REPEAT:Annexin 4 3 0.5671077504725899 0.028862592162289855 ANXA1, ANXA4, ANXA5 503 12 22253 11.060139165009941 1.0 0.4405766505591351 0.4243572959535444
Arhgef37	0.0307773	-0.931761	0			INTERPRO IPR018252:Annexin_repeat_CS 3 0.5671077504725899 0.029353106129341708 ANXA1, ANXA4, ANXA5 508 12 22271 10.960137795275589 1.0 0.3489142804053826 0.33257623076735277
Prrx2	0.00371115	-0.931274	0			INTERPRO IPR001464:Annexin 3 0.5671077504725899 0.029353106129341708 ANXA1, ANXA4, ANXA5 508 12 22271 10.960137795275589 1.0 0.3489142804053826 0.33257623076735277
Tgfbr2	0.0282605	-0.930433	0			INTERPRO IPR018502:Annexin_repeat 3 0.5671077504725899 0.029353106129341708 ANXA1, ANXA4, ANXA5 508 12 22271 10.960137795275589 1.0 0.3489142804053826 0.33257623076735277
Pam	0.0399274	-0.930251	0			INTERPRO IPR037104:Annexin_sf 3 0.5671077504725899 0.029353106129341708 ANXA1, ANXA4, ANXA5 508 12 22271 10.960137795275589 1.0 0.3489142804053826 0.33257623076735277
Prcp	0.0437678	-0.929479	0			UP_KW_LIGAND KW-0111~Calcium/phospholipid-binding 3 0.5671077504725899 0.034634228093735765 ANXA1, ANXA4, ANXA5 157 13 6792 9.983341499265066 0.6139165351882813 0.2010365136246898 0.2010365136246898
Fgfr4	0.00846995	-0.928965	0			UP_KW_DOMAIN KW-0041~Annexin 3 0.5671077504725899 0.038297890814661194 ANXA1, ANXA4, ANXA5 393 12 14896 9.475826972010177 0.6515861982804692 0.12925538149948154 0.12925538149948154
Rab34	0.0246444	-0.928369	0			SMART SM00335:ANX 3 0.5671077504725899 0.04742023524905572 ANXA1, ANXA4, ANXA5 325 12 10943 8.417692307692308 0.9999335541832031 0.3477483918264086 0.31964751167882
Trim30a	0.0441287	-0.927713	0			GOTERM_MF_DIRECT GO:0005544~calcium-dependent phospholipid binding 4 0.7561436672967864 0.06670687272312684 ANXA1, ANXA4, ANXA5, CPNE2 501 54 28924 4.276484068899238 1.0 0.46288500694506113 0.4352601375349483
Pdzd11	0.0115638	-0.927329	0			GOTERM_CC_DIRECT GO:0012506~vesicle membrane 3 0.5671077504725899 0.13530115339666915 ANXA1, ANXA4, ANXA5 518 37 29722 4.652300949598247 1.0 0.629564550498787 0.5632945978147043
Pmaip1	0.0222742	-0.926928	0
Vstm4	0.0108232	-0.926772	0			Annotation Cluster 52 Enrichment Score: 1.5046395029857973
H2-K1	0.011346	-0.926767	0			Category Term Count % PValue Genes List Total Pop Hits Pop Total Fold Enrichment Bonferroni Benjamini FDR
Qsox1	0.014363	-0.925664	0			BIOCARTA m_monocytePathway:Monocyte and its Surface Molecules 4 0.7561436672967864 0.01110169019778262 SELP, SELE, CD44, ICAM1 59 11 1286 7.926040061633283 0.7261015248091365 1.0 1.0
Septin5	0.0121546	-0.925212	0			BIOCARTA m_neutrophilPathway:Neutrophil and Its Surface Molecules 3 0.5671077504725899 0.046995329682384436 SELE, CD44, ICAM1 59 8 1286 8.173728813559322 0.9962414238028185 1.0 1.0
Cd300ld4	0.0421375	-0.925059	0			BIOCARTA m_lymphocytePathway:Adhesion Molecules on Lymphocyte 3 0.5671077504725899 0.05869994395840268 SELE, CD44, ICAM1 59 9 1286 7.265536723163843 0.9991036908970758 1.0 1.0
Blvrb	0.0117609	-0.924057	0
Hacd1	0.00550523	-0.923186	0			Annotation Cluster 53 Enrichment Score: 1.5019497147913314
Mdga1	0.00648562	-0.922782	0			Category Term Count % PValue Genes List Total Pop Hits Pop Total Fold Enrichment Bonferroni Benjamini FDR
Dhx58	0.0313137	-0.922396	0			INTERPRO IPR029034:Cystine-knot_cytokine 7 1.3232514177693762 0.007709845310077279 GDF10, GREM2, TGFB1, GDNF, GDF15, INHA, IL17D 508 76 22271 4.037945503522586 0.9999418245417182 0.13682260691123058 0.13041583404792695
Tle3	0.0427236	-0.920928	0			INTERPRO IPR001839:TGF-b_C 5 0.945179584120983 0.009676785778379385 GDF10, TGFB1, GDNF, GDF15, INHA 508 37 22271 5.924398808257076 0.9999952250485747 0.156317308727667 0.14899768871581592
Cd9	0.0243019	-0.919531	0			SMART SM00204:TGFB 5 0.945179584120983 0.01917388487935886 GDF10, TGFB1, GDNF, GDF15, INHA 325 35 10943 4.81010989010989 0.9783618514611362 0.18078234314824068 0.16617366895444344
Gm33195	0.015562	-0.919149	0			INTERPRO IPR015615:TGF-beta-rel 4 0.7561436672967864 0.03569967125342034 GDF10, TGFB1, GDF15, INHA 508 32 22271 5.480068897637795 1.0 0.40892350708463304 0.3897755015941621
Ywhaz	0.0344091	-0.919053	0			UP_SEQ_FEATURE DOMAIN:TGF-beta family profile 3 0.5671077504725899 0.1158305613036561 GDF10, TGFB1, GDF15 503 26 22253 5.104679614619973 1.0 0.8086488719049636 0.7788793351213137
Baiap2l1	0.00579228	-0.917853	0			INTERPRO IPR017948:TGFb_CS 3 0.5671077504725899 0.16456119279648923 GDF10, TGFB1, INHA 508 32 22271 4.110051673228346 1.0 0.9770860232951502 0.9313335825218058
Idh2	0.00763746	-0.917469	0
Aldh2	0.00353988	-0.916641	0			Annotation Cluster 54 Enrichment Score: 1.4795620679856087
Cttn	0.0259414	-0.916597	0			Category Term Count % PValue Genes List Total Pop Hits Pop Total Fold Enrichment Bonferroni Benjamini FDR
Cidea	0.00994115	-0.915947	0			GOTERM_BP_DIRECT GO:0003009~skeletal muscle contraction 9 1.7013232514177694 2.1637952516604974E-8 CHRNA1, CHRNB1, CHRND, MYH3, CHRNG, TNNT1, TNNC1, TNNI1, MYH8 509 29 29712 18.115845809904478 6.887123195042921E-5 4.304600178772102E-6 4.01519256386251E-6
Scarf1	0.0237459	-0.915767	0			GOTERM_MF_DIRECT GO:0015464~acetylcholine receptor activity 4 0.7561436672967864 0.0020012172392235407 CHRNA1, CHRNB1, CHRND, CHRNG 501 15 28924 15.395342648037257 0.7474671032130757 0.0381898956485159 0.03591073157051131
Hif1a	0.0350054	-0.914861	0			GOTERM_MF_DIRECT GO:0022848~acetylcholine-gated monoatomic cation-selective channel activity 4 0.7561436672967864 0.0024316182180336345 CHRNA1, CHRNB1, CHRND, CHRNG 501 16 28924 14.433133732534928 0.8122334888121904 0.041763042894727674 0.039270634221243196
Epsti1	0.015887	-0.914265	0			GOTERM_CC_DIRECT GO:0005892~acetylcholine-gated channel complex 4 0.7561436672967864 0.0029670745777553554 CHRNA1, CHRNB1, CHRND, CHRNG 518 17 29722 13.500794912559618 0.7420519811944675 0.03865674307018406 0.034587612220691
Zfp385b	0.0102088	-0.914222	0			GOTERM_BP_DIRECT GO:0095500~acetylcholine receptor signaling pathway 5 0.945179584120983 0.003568196419476687 CHRNA1, CHRNB1, CHRND, CHRNG, LY6E 509 37 29712 7.888281208516965 0.9999885541181116 0.05876476112870824 0.05481387866513816
2310020H05Rik	0.0181225	-0.914078	0			GOTERM_CC_DIRECT GO:0031594~neuromuscular junction 8 1.5122873345935728 0.0038509845603383014 CHRNA1, CHRNB1, CHRND, POSTN, TUBA1A, COL4A5, PTN, KCNN3 518 114 29722 4.026552868658132 0.8278585788754351 0.04877913776428515 0.04364449168383409
Hpdl	0.0392825	-0.913281	0			INTERPRO IPR002394:Nicotinic_acetylcholine_rcpt 4 0.7561436672967864 0.00526597336199934 CHRNA1, CHRNB1, CHRND, CHRNG 508 16 22271 10.96013779527559 0.9987094131100804 0.10701816832450273 0.10200700012518077
P4ha3	0.0222408	-0.912985	0			GOTERM_MF_DIRECT GO:0042166~acetylcholine binding 3 0.5671077504725899 0.017550794845849576 CHRNA1, CHRNB1, CHRND 501 12 28924 14.43313373253493 0.999994787542084 0.1976622304770272 0.18586579459702993
Fam114a1	0.0280631	-0.912293	0			GOTERM_BP_DIRECT GO:0006812~monoatomic cation transport 4 0.7561436672967864 0.02511564661769413 CHRNA1, CHRNB1, CHRND, CHRNG 509 37 29712 6.310624966813571 1.0 0.21664797610872744 0.20208226235212431
Tmem176a	0.0138801	-0.912124	0			GOTERM_CC_DIRECT GO:0045211~postsynaptic membrane 11 2.0793950850661624 0.02702023176421947 CHRNA1, CHRNB1, CHRND, MARCKS, NLGN2, CHRNG, LPAR1, FXYD6, NCAM1, KCTD12, DBN1 518 282 29722 2.238163695610504 0.9999962387060636 0.20535376140806796 0.1837375759966924
2210418O10Rik	0.0447535	-0.912103	0			GOTERM_BP_DIRECT GO:0051899~membrane depolarization 4 0.7561436672967864 0.03076665569598501 CHRNA1, CHRNB1, CHRND, CHRNG 509 40 29712 5.837328094302554 1.0 0.25110324379569304 0.23422102759328073
Slc4a3	0.00423108	-0.911096	0			GOTERM_CC_DIRECT GO:0099634~postsynaptic specialization membrane 4 0.7561436672967864 0.04334450977171302 CHRNA1, CHRNB1, CHRND, NLGN2 518 45 29722 5.1003003003003 0.9999999983229766 0.2823585207985877 0.2526365712408416
Rflnb	0.0221437	-0.910084	0			UP_SEQ_FEATURE DOMAIN:Neurotransmitter-gated ion-channel transmembrane 4 0.7561436672967864 0.043833319310117226 CHRNA1, CHRNB1, CHRND, CHRNG 503 35 22253 5.056063618290258 1.0 0.5044625530902915 0.4858913078292702
Nfkbid	0.00933451	-0.909661	0			UP_SEQ_FEATURE DOMAIN:Neurotransmitter-gated ion-channel ligand-binding 4 0.7561436672967864 0.04704408508254464 CHRNA1, CHRNB1, CHRND, CHRNG 503 36 22253 4.9156174066710845 1.0 0.5245064411441918 0.5051973017446398
H2-DMb1	0.0221841	-0.909477	0			GOTERM_MF_DIRECT GO:1904315~transmitter-gated monoatomic ion channel activity involved in regulation of postsynaptic membrane potential 4 0.7561436672967864 0.052719456164931504 CHRNA1, CHRNB1, CHRND, CHRNG 501 49 28924 4.71285999429712 0.9999999999999999 0.40694681331806676 0.382660322275795
Arfip2	0.0204904	-0.909423	0			GOTERM_MF_DIRECT GO:0015276~ligand-gated monoatomic ion channel activity 3 0.5671077504725899 0.05486347491514197 CHRNB1, CHRND, CHRNG 501 22 28924 7.872618399564508 1.0 0.4187911918522504 0.3937978310575746
Gramd1a	0.0210232	-0.90916	0			INTERPRO IPR018000:Neurotransmitter_ion_chnl_CS 4 0.7561436672967864 0.06617115485440628 CHRNA1, CHRNB1, CHRND, CHRNG 508 41 22271 4.277126944497791 1.0 0.5419294968329935 0.5165534330924009
Shisa5	0.0218184	-0.909068	0			INTERPRO IPR006029:Neurotrans-gated_channel_TM 4 0.7561436672967864 0.07010675236807773 CHRNA1, CHRNB1, CHRND, CHRNG 508 42 22271 4.175290588676416 1.0 0.5419294968329935 0.5165534330924009
Pak1	0.000197056	-0.90874	0			INTERPRO IPR006201:Neur_channel 4 0.7561436672967864 0.07010675236807773 CHRNA1, CHRNB1, CHRND, CHRNG 508 42 22271 4.175290588676416 1.0 0.5419294968329935 0.5165534330924009
Cyb5r3	0.0230163	-0.908548	0			INTERPRO IPR006202:Neur_chan_lig-bd 4 0.7561436672967864 0.07010675236807773 CHRNA1, CHRNB1, CHRND, CHRNG 508 42 22271 4.175290588676416 1.0 0.5419294968329935 0.5165534330924009
Btg3	0.0150347	-0.908415	0			INTERPRO IPR036719:Neuro-gated_channel_TM_sf 4 0.7561436672967864 0.07010675236807773 CHRNA1, CHRNB1, CHRND, CHRNG 508 42 22271 4.175290588676416 1.0 0.5419294968329935 0.5165534330924009
Lipa	0.0158896	-0.907979	0			INTERPRO IPR036734:Neur_chan_lig-bd_sf 4 0.7561436672967864 0.07010675236807773 CHRNA1, CHRNB1, CHRND, CHRNG 508 42 22271 4.175290588676416 1.0 0.5419294968329935 0.5165534330924009
Bbc3	0.0273203	-0.907446	0			INTERPRO IPR038050:Neuro_actylchol_rec 4 0.7561436672967864 0.07010675236807773 CHRNA1, CHRNB1, CHRND, CHRNG 508 42 22271 4.175290588676416 1.0 0.5419294968329935 0.5165534330924009
Hjurp	0.0158465	-0.906443	0			GOTERM_BP_DIRECT GO:0042391~regulation of membrane potential 5 0.945179584120983 0.08507244475149561 CHRNA1, CHRNB1, CHRND, NLGN2, CHRNG 509 97 29712 3.0089320073724504 1.0 0.4775759993721526 0.44546752816082974
Tppp3	0.0185186	-0.90595	0			GOTERM_BP_DIRECT GO:0060079~excitatory postsynaptic potential 4 0.7561436672967864 0.10716519719495132 CHRNA1, CHRNB1, CHRND, CHRNG 509 67 29712 3.4849719965985395 1.0 0.5546452401163091 0.5173552365395293
Nudt14	0.0229175	-0.905826	0			GOTERM_BP_DIRECT GO:0034220~monoatomic ion transmembrane transport 4 0.7561436672967864 0.19973815707694362 CHRNA1, CHRNB1, CHRND, CHRNG 509 90 29712 2.594368041912246 1.0 0.7434619584871506 0.6934773970305843
Ldhb	0.00543322	-0.905307	0			UP_KW_CELLULAR_COMPONENT KW-0628~Postsynaptic cell membrane 7 1.3232514177693762 0.20129623422141543 CHRNA1, CHRNB1, CHRND, NLGN2, CHRNG, KCTD12, SORCS2 462 159 18649 1.7771107299409188 0.9999005018478755 1.0 1.0
Scarf2	0.0307063	-0.905153	0			UP_KW_MOLECULAR_FUNCTION KW-1071~Ligand-gated ion channel 4 0.7561436672967864 0.23630768401197938 CHRNA1, CHRNB1, CHRND, CHRNG 280 75 12454 2.372190476190476 0.9999999998537327 0.8270768940419279 0.7384615125374355
Lamc1	0.0300182	-0.905132	0			GOTERM_BP_DIRECT GO:0007268~chemical synaptic transmission 5 0.945179584120983 0.26274292274051003 CHRNB1, CHRND, CACNB3, CHRNG, PENK 509 152 29712 1.9201737152311034 1.0 0.8697645167246528 0.8112883600865519
Tnfrsf1b	0.0271997	-0.904027	0			UP_KW_CELLULAR_COMPONENT KW-0770~Synapse 14 2.6465028355387523 0.5704424720461232 CHRNA1, CYFIP2, TSC22D4, CHRNB1, NRN1, NLGN2, SORCS2, CHRND, FABP5, CHRNG, MAP1B, KCTD12, EMB, DACT1 462 537 18649 1.0523672478979742 0.9999999999999991 1.0 1.0
Lyplal1	0.00439495	-0.903614	0			KEGG_PATHWAY mmu04080:Neuroactive ligand-receptor interaction 9 1.7013232514177694 0.8268831483309499 CHRNA1, CHRNB1, CHRND, CHRNG, PENK, APLNR, LPAR1, TSPO, AGTR2 256 392 9565 0.8578304368622448 1.0 1.0 0.87109375
Fdxr	0.0116612	-0.903126	0			UP_KW_MOLECULAR_FUNCTION KW-0407~Ion channel 6 1.1342155009451798 0.8777806414495972 CHRNA1, CHRNB1, CHRND, CACNB3, CHRNG, KCNN3 280 337 12454 0.7919033488766426 1.0 1.0 0.9036144578313253
Syn2	0.023819	-0.902689	0			UP_KW_BIOLOGICAL_PROCESS KW-0406~Ion transport 10 1.890359168241966 0.9425231933504029 CHRNA1, CHRNB1, CHRND, CACNB3, CHRNG, SLC11A1, ATP2A2, ATP1B4, FXYD6, KCNN3 259 619 11473 0.7156267737850937 1.0 1.0 0.9425231933504029
Ccl4	0.0172731	-0.90237	0
Rcn1	0.015604	-0.9023	0			Annotation Cluster 55 Enrichment Score: 1.4774580505270798
Tiam2	0.00794377	-0.901446	0			Category Term Count % PValue Genes List Total Pop Hits Pop Total Fold Enrichment Bonferroni Benjamini FDR
Casp8	0.0313766	-0.900497	0			UP_SEQ_FEATURE DOMAIN:HMG box 5 0.945179584120983 0.017050652738488124 HMGB2, HMGB3, SOX11, SOX9, SOX4 503 44 22253 5.027335984095428 0.9999999999930574 0.2996902963682501 0.2886575210668754
Il13ra1	0.024822	-0.900069	0			GOTERM_MF_DIRECT GO:0000987~cis-regulatory region sequence-specific DNA binding 6 1.1342155009451798 0.02566334936484042 MYOG, MYC, HMGB2, E2F2, SOX11, SOX9 501 96 28924 3.6082834331337326 0.9999999824971012 0.24651072376159347 0.23179902117902382
Efhd2	0.0293185	-0.89991	0			UP_SEQ_FEATURE DNA_BIND:HMG box 5 0.945179584120983 0.029575134157315386 HMGB2, HMGB3, SOX11, SOX9, SOX4 503 52 22253 4.253899678849978 1.0 0.4405766505591351 0.4243572959535444
Ift122	0.0159977	-0.899601	0			INTERPRO IPR009071:HMG_box_dom 5 0.945179584120983 0.03638363950250546 HMGB2, HMGB3, SOX11, SOX9, SOX4 508 55 22271 3.9855046528274873 1.0 0.4130034754338458 0.39366442380638794
Tlr2	0.0374196	-0.898414	0			INTERPRO IPR036910:HMG_box_dom_sf 5 0.945179584120983 0.04069281650274324 HMGB2, HMGB3, SOX11, SOX9, SOX4 508 57 22271 3.8456623843072246 1.0 0.4264371838142924 0.40646909346108345
Hsd3b7	0.0230799	-0.898073	0			SMART SM00398:HMG 5 0.945179584120983 0.0712601509318776 HMGB2, HMGB3, SOX11, SOX9, SOX4 325 53 10943 3.1764876632801164 0.9999995604301979 0.44092218389099264 0.4052921084250538
Fam171a1	0.0188694	-0.896952	0
Dab2	0.0243881	-0.896864	0			Annotation Cluster 56 Enrichment Score: 1.4570125241923515
Cdc42se1	0.0462685	-0.896079	0			Category Term Count % PValue Genes List Total Pop Hits Pop Total Fold Enrichment Bonferroni Benjamini FDR
Igfbp6	0.0197684	-0.895097	0			GOTERM_BP_DIRECT GO:0006979~response to oxidative stress 9 1.7013232514177694 0.005143256283515439 MMP14, BTG1, PRDX4, MMP2, PXDN, GPX8, APOE, MT3, CYGB 509 154 29712 3.4114255096573367 0.9999999255568246 0.07637321869751705 0.07123848140525545
Arfip1	0.0082611	-0.89474	0			GOTERM_BP_DIRECT GO:0098869~cellular oxidant detoxification 4 0.7561436672967864 0.06790680995574833 PRDX4, PXDN, GPX8, APOE 509 55 29712 4.24532952312913 1.0 0.4109265705116862 0.3832990850924273
B4galnt1	0.0128711	-0.893362	0			UP_KW_MOLECULAR_FUNCTION KW-0575~Peroxidase 3 0.5671077504725899 0.12184590357359733 PRDX4, PXDN, GPX8 280 27 12454 4.942063492063492 0.9999818054444135 0.5117527950091088 0.45692213840099
Gimap4	0.0293957	-0.892604	0
Scpep1	0.0180694	-0.891664	0			Annotation Cluster 57 Enrichment Score: 1.4526347060948832
Ltbp2	0.0178179	-0.890792	0			Category Term Count % PValue Genes List Total Pop Hits Pop Total Fold Enrichment Bonferroni Benjamini FDR
Chd3	0.0219024	-0.890032	0			GOTERM_CC_DIRECT GO:0035976~transcription factor AP-1 complex 3 0.5671077504725899 0.0043246273977066135 JUND, JUNB, FOSL2 518 6 29722 28.68918918918919 0.8614198714212583 0.05056487418856963 0.04524225585293073
Srrm4os	0.000438093	-0.889805	0			UP_SEQ_FEATURE REGION:Leucine-zipper 8 1.5122873345935728 0.01690736090773497 TSC22D4, JUND, CREB3L1, MYC, E2F2, JUNB, ATF3, FOSL2 503 117 22253 3.0249953271822054 0.9999999999913682 0.2996902963682501 0.2886575210668754
Fgf11	0.00228969	-0.889567	0			UP_SEQ_FEATURE DOMAIN:bZIP 5 0.945179584120983 0.03336945179404387 JUND, CREB3L1, JUNB, ATF3, FOSL2 503 54 22253 4.09634783889257 1.0 0.4793650094259763 0.46171770318874156
Dusp2	0.0227134	-0.889442	0			UP_SEQ_FEATURE REGION:Basic motif 5 0.945179584120983 0.03956907078904097 JUND, CREB3L1, JUNB, ATF3, FOSL2 503 57 22253 3.8807505842140144 1.0 0.5044625530902915 0.4858913078292702
B4galt5	0.0238842	-0.889404	0			INTERPRO IPR004827:bZIP 5 0.945179584120983 0.04069281650274324 JUND, CREB3L1, JUNB, ATF3, FOSL2 508 57 22271 3.8456623843072246 1.0 0.4264371838142924 0.40646909346108345
S100a13	0.0225336	-0.889129	0			INTERPRO IPR046347:bZIP_sf 5 0.945179584120983 0.04069281650274324 JUND, CREB3L1, JUNB, ATF3, FOSL2 508 57 22271 3.8456623843072246 1.0 0.4264371838142924 0.40646909346108345
Evi2b	0.0136242	-0.888848	0			SMART SM00338:BRLZ 5 0.945179584120983 0.07525342361669271 JUND, CREB3L1, JUNB, ATF3, FOSL2 325 54 10943 3.1176638176638174 0.9999998127158765 0.45152054170015626 0.41503403327994165
Sec61a1	0.022821	-0.8886	0			UP_SEQ_FEATURE DOMAIN:BZIP 4 0.7561436672967864 0.07664067703690922 JUND, CREB3L1, JUNB, ATF3 503 44 22253 4.021868787276342 1.0 0.7156323218321399 0.6892870891007022
Dpysl2	0.0325576	-0.88848	0			GOTERM_CC_DIRECT GO:0090575~RNA polymerase II transcription regulator complex 6 1.1342155009451798 0.0915244457072359 JUND, E2F2, JUNB, ATF3, S100A10, FOSL2 518 137 29722 2.512921680804892 1.0 0.5184287220428646 0.4638572776172999
Rtp4	0.0250138	-0.888309	0
Tmem25	0.0360138	-0.887818	0			Annotation Cluster 58 Enrichment Score: 1.367643055902926
Antxr2	0.0159568	-0.887674	0			Category Term Count % PValue Genes List Total Pop Hits Pop Total Fold Enrichment Bonferroni Benjamini FDR
Tram1	0.00895025	-0.887529	0			UP_SEQ_FEATURE DOMAIN:ADF-H 3 0.5671077504725899 0.020272260182863145 CFL1, COTL1, DBN1 503 10 22253 13.272166998011928 0.9999999999999485 0.34030063722693865 0.32777283599033785
Asap3	0.0358422	-0.887022	0			INTERPRO IPR002108:ADF-H 3 0.5671077504725899 0.020622351812384823 CFL1, COTL1, DBN1 508 10 22271 13.152165354330709 0.9999999999960442 0.276535405368364 0.26358652527571835
Lrp11	0.0143578	-0.886873	0			SMART SM00102:ADF 3 0.5671077504725899 0.0336107670064822 CFL1, COTL1, DBN1 325 10 10943 10.101230769230769 0.9988515492944743 0.266197274691339 0.24468638380719046
Cldn2	0.0217505	-0.886553	0			GOTERM_CC_DIRECT GO:0030864~cortical actin cytoskeleton 4 0.7561436672967864 0.10047179678886989 EEF1A1, CFL1, COTL1, DBN1 518 64 29722 3.5861486486486487 1.0 0.5231347881903554 0.46806796838084436
Lyn	0.0358896	-0.885545	0			INTERPRO IPR029006:ADF-H/Gelsolin-like_dom_sf 3 0.5671077504725899 0.10280678194962596 CFL1, COTL1, DBN1 508 24 22271 5.4800688976377945 1.0 0.7360030980484586 0.7015394609176181
Sprr1a	0.0445088	-0.885151	0
Mpzl1	0.0269061	-0.884101	0			Annotation Cluster 59 Enrichment Score: 1.3311930276692507
Plekhh2	0.0329362	-0.883084	0			Category Term Count % PValue Genes List Total Pop Hits Pop Total Fold Enrichment Bonferroni Benjamini FDR
Arf6	0.0242814	-0.883063	0			UP_SEQ_FEATURE DOMAIN:Link 3 0.5671077504725899 0.020272260182863145 VCAN, TNFAIP6, CD44 503 10 22253 13.272166998011928 0.9999999999999485 0.34030063722693865 0.32777283599033785
Fbxl22	0.0251575	-0.882821	0			INTERPRO IPR000538:Link_dom 3 0.5671077504725899 0.039281463503123504 VCAN, TNFAIP6, CD44 508 14 22271 9.394403824521934 1.0 0.4264371838142924 0.40646909346108345
Tmsb4x	0.023649	-0.882715	0			SMART SM00445:LINK 3 0.5671077504725899 0.06290755418398135 VCAN, TNFAIP6, CD44 325 14 10943 7.215164835164836 0.9999974122488567 0.41654996930486965 0.38288936572467813
Wdyhv1	0.00503488	-0.882036	0			GOTERM_MF_DIRECT GO:0005540~hyaluronic acid binding 3 0.5671077504725899 0.0945007505103012 VCAN, TNFAIP6, CD44 501 30 28924 5.773253493013972 1.0 0.5745311115095303 0.5402432285810139
Nt5c2	0.0389753	-0.880476	0
Gng2	0.0203465	-0.880307	0			Annotation Cluster 60 Enrichment Score: 1.3159126925002587
Col23a1	0.0232374	-0.880184	0			Category Term Count % PValue Genes List Total Pop Hits Pop Total Fold Enrichment Bonferroni Benjamini FDR
Tmed3	0.0205735	-0.87942	0			KEGG_PATHWAY mmu05140:Leishmaniasis 10 1.890359168241966 9.2802775212889E-5 NFKBIA, EEF1A1, H2-EB1, MARCKSL1, TGFB1, FCGR4, IL1B, CYBA, PTPN6, H2-AB1 256 70 9565 5.337611607142857 0.02356922292068886 0.0014906445768570295 0.0012934386795296403
Tnfaip2	0.00157062	-0.876903	0			KEGG_PATHWAY mmu04659:Th17 cell differentiation 8 1.5122873345935728 0.02196151625501633 NFKBIA, IL6, H2-EB1, TGFB1, IL1B, NFKBIE, H2-AB1, RUNX1 256 105 9565 2.8467261904761902 0.9966774040677187 0.12542465950087106 0.10883151388596983
Kmt5c	0.0125841	-0.876336	0			KEGG_PATHWAY mmu04672:Intestinal immune network for IgA production 5 0.945179584120983 0.02699167225535562 IL6, H2-EB1, TGFB1, CXCR4, H2-AB1 256 43 9565 4.344567587209302 0.9991170111332723 0.14599654144288984 0.12668182389791607
Gm20605	0.0464736	-0.876172	0			KEGG_PATHWAY mmu04640:Hematopoietic cell lineage 7 1.3232514177693762 0.03936293908929422 IL6, H2-EB1, IL1B, ANPEP, CD14, CD44, H2-AB1 256 94 9565 2.7823720079787235 0.9999670580171698 0.19835834011663947 0.17211638072377666
Serpinb9	0.00104362	-0.876066	0			KEGG_PATHWAY mmu05321:Inflammatory bowel disease 5 0.945179584120983 0.08299373153563962 IL6, H2-EB1, TGFB1, IL1B, H2-AB1 256 62 9565 3.0131678427419355 0.9999999997863601 0.3231725606766573 0.28041821412799445
Tgif2	0.0335651	-0.874859	0			KEGG_PATHWAY mmu05145:Toxoplasmosis 6 1.1342155009451798 0.16570347572630506 NFKBIA, H2-EB1, TGFB1, CASP3, LAMB1, H2-AB1 256 109 9565 2.056694380733945 1.0 0.5640687217034125 0.48944484412397266
Arfgap3	0.0214564	-0.874428	0			KEGG_PATHWAY mmu05332:Graft-versus-host disease 4 0.7561436672967864 0.2147547056627992 IL6, H2-EB1, IL1B, H2-AB1 256 60 9565 2.4908854166666665 1.0 0.6544939907677338 0.5679072371253099
Usp11	0.0167275	-0.874418	0			KEGG_PATHWAY mmu04658:Th1 and Th2 cell differentiation 4 0.7561436672967864 0.4177554190152064 NFKBIA, H2-EB1, NFKBIE, H2-AB1 256 88 9565 1.698330965909091 1.0 1.0 0.87109375
Iffo1	0.0175069	-0.874243	0			KEGG_PATHWAY mmu04940:Type I diabetes mellitus 3 0.5671077504725899 0.5370361019747095 H2-EB1, IL1B, H2-AB1 256 67 9565 1.6729827425373134 1.0 1.0 0.87109375
Sypl2	0.00566824	-0.873852	0
Rnf145	0.0359836	-0.873828	0			Annotation Cluster 61 Enrichment Score: 1.28929214053729
Zfp428	0.0200825	-0.873788	0			Category Term Count % PValue Genes List Total Pop Hits Pop Total Fold Enrichment Bonferroni Benjamini FDR
Slc9a9	0.0286636	-0.87354	0			UP_SEQ_FEATURE DOMAIN:SRCR 4 3 0.5671077504725899 0.009893518744403265 LOXL3, SSC5D, LOXL2 503 7 22253 18.96023856858847 0.9999996461952081 0.20247831512518463 0.19502429415337397
Pdlim4	0.0439711	-0.873344	0			UP_SEQ_FEATURE DOMAIN:SRCR 1 3 0.5671077504725899 0.028862592162289855 LOXL3, SSC5D, LOXL2 503 12 22253 11.060139165009941 1.0 0.4405766505591351 0.4243572959535444
Scara3	0.0370197	-0.873011	0			UP_SEQ_FEATURE DOMAIN:SRCR 2 3 0.5671077504725899 0.028862592162289855 LOXL3, SSC5D, LOXL2 503 12 22253 11.060139165009941 1.0 0.4405766505591351 0.4243572959535444
Leprot	0.0101663	-0.872108	0			UP_SEQ_FEATURE DOMAIN:SRCR 3 3 0.5671077504725899 0.028862592162289855 LOXL3, SSC5D, LOXL2 503 12 22253 11.060139165009941 1.0 0.4405766505591351 0.4243572959535444
Has2	0.0288661	-0.872071	0			INTERPRO IPR036772:SRCR-like_dom_sf 3 0.5671077504725899 0.1406438053903785 LOXL3, SSC5D, LOXL2 508 29 22271 4.53522943252783 1.0 0.8602485184071694 0.819967040164294
Ptk7	0.028941	-0.871659	0			INTERPRO IPR001190:SRCR 3 0.5671077504725899 0.1406438053903785 LOXL3, SSC5D, LOXL2 508 29 22271 4.53522943252783 1.0 0.8602485184071694 0.819967040164294
Cers5	0.0153333	-0.871303	0			SMART SM00202:SR 3 0.5671077504725899 0.20061205195234394 LOXL3, SSC5D, LOXL2 325 28 10943 3.607582417582418 1.0 0.9006069037061031 0.8278305882551049
Cfap20	0.00778959	-0.87087	0
Zfp579	0.0181789	-0.870862	0			Annotation Cluster 62 Enrichment Score: 1.2705344608592577
Ebi3	0.0186921	-0.869865	0			Category Term Count % PValue Genes List Total Pop Hits Pop Total Fold Enrichment Bonferroni Benjamini FDR
Adcy7	0.0334176	-0.869744	0			INTERPRO IPR015369:Follistatin/Osteonectin_EGF 3 0.5671077504725899 0.004941839709584664 SPARC, FST, FSTL1 508 5 22271 26.304330708661418 0.9980543411775966 0.10377863390127795 0.09891915818685303
Slc66a2	0.00668509	-0.869264	0			INTERPRO IPR003645:Fol_N 3 0.5671077504725899 0.024829853162467816 SPARC, FST, FSTL1 508 11 22271 11.956513958482462 0.9999999999999826 0.3160163129768631 0.3012187237184227
Dipk2a	0.0434542	-0.869093	0			SMART SM00274:FOLN 3 0.5671077504725899 0.040289752399353125 SPARC, FST, FSTL1 325 11 10943 9.182937062937064 0.999709098363825 0.3068219605796892 0.2820282667954719
Rnd3	0.0184848	-0.869038	0			SMART SM00280:KAZAL 4 0.7561436672967864 0.09559760209979697 SPARC, FST, IGFBP7, FSTL1 325 37 10943 3.6400831600831602 0.9999999977111484 0.5257868115488833 0.48329898839341795
Colec12	0.0388389	-0.867773	0			INTERPRO IPR036058:Kazal_dom_sf 4 0.7561436672967864 0.13499903453947348 SPARC, FST, IGFBP7, FSTL1 508 56 22271 3.1314679415073114 1.0 0.8338175662732186 0.7947737278524886
Tgfbi	0.0317016	-0.866857	0			UP_SEQ_FEATURE DOMAIN:Kazal-like 4 0.7561436672967864 0.1375393379215526 SPARC, FST, IGFBP7, FSTL1 503 57 22253 3.104600467371211 1.0 0.9214518872412537 0.8875296290094806
Lbp	0.0376629	-0.866823	0			INTERPRO IPR002350:Kazal_dom 4 0.7561436672967864 0.14554482846203015 SPARC, FST, IGFBP7, FSTL1 508 58 22271 3.023486288351887 1.0 0.8859250428123575 0.8444412511251121
Ddx58	0.0414177	-0.866371	0
Galns	0.0155203	-0.86631	0			Annotation Cluster 63 Enrichment Score: 1.2091896122843508
Myf5	0.00313032	-0.865871	0			Category Term Count % PValue Genes List Total Pop Hits Pop Total Fold Enrichment Bonferroni Benjamini FDR
Wnt11	0.00416641	-0.865569	0			INTERPRO IPR003961:FN3_dom 11 2.0793950850661624 0.020849891674598872 FNDC1, COL14A1, AXL, TNC, FN1, MYBPH, COL6A3, LRRN1, NCAM1, EPHB3, MYOM3 508 207 22271 2.329691125565826 0.9999999999970481 0.276535405368364 0.26358652527571835
Rcc2	0.0281832	-0.864972	0			INTERPRO IPR036116:FN3_sf 11 2.0793950850661624 0.02346942282757824 FNDC1, COL14A1, AXL, TNC, FN1, MYBPH, COL6A3, LRRN1, NCAM1, EPHB3, MYOM3 508 211 22271 2.2855263648915924 0.9999999999998991 0.3048630148190115 0.2905876831727245
Lix1l	0.0210808	-0.864591	0			UP_SEQ_FEATURE DOMAIN:Fibronectin type-III 1 8 1.5122873345935728 0.029221009765335173 COL14A1, AXL, TNC, FN1, MYBPH, NCAM1, EPHB3, MYOM3 503 131 22253 2.7017133838192215 1.0 0.4405766505591351 0.4243572959535444
Cyp2j6	0.00456306	-0.864294	0			UP_SEQ_FEATURE DOMAIN:Fibronectin type-III 2 8 1.5122873345935728 0.029221009765335173 COL14A1, AXL, TNC, FN1, MYBPH, NCAM1, EPHB3, MYOM3 503 131 22253 2.7017133838192215 1.0 0.4405766505591351 0.4243572959535444
Bcr	0.0136926	-0.864284	0			UP_SEQ_FEATURE DOMAIN:Fibronectin type-III 10 1.890359168241966 0.029784633002993735 FNDC1, COL14A1, AXL, TNC, FN1, MYBPH, COL6A3, LRRN1, NCAM1, EPHB3 503 191 22253 2.3162595109968462 1.0 0.4405766505591351 0.4243572959535444
Lgals3bp	0.0177697	-0.86409	0			UP_SEQ_FEATURE DOMAIN:Fibronectin type-III 5 4 0.7561436672967864 0.06861470075293824 COL14A1, TNC, FN1, MYOM3 503 42 22253 4.213386348575215 1.0 0.6529322479292339 0.6288952508501792
Myd88	0.00940691	-0.864079	0			SMART SM00060:FN3 9 1.7013232514177694 0.08451242578776566 FNDC1, COL14A1, AXL, TNC, FN1, MYBPH, NCAM1, EPHB3, MYOM3 325 153 10943 1.9806334841628959 0.9999999744620576 0.47809886588507433 0.43946461409638143
Slc7a7	0.0149153	-0.863197	0			UP_SEQ_FEATURE DOMAIN:Fibronectin type-III 7 3 0.5671077504725899 0.09416420090421819 COL14A1, TNC, FN1 503 23 22253 5.770507390439969 1.0 0.7523065034807592 0.7246111502736362
Rab7b	0.0328145	-0.862935	0			UP_SEQ_FEATURE DOMAIN:Fibronectin type-III 6 3 0.5671077504725899 0.16222842030935977 COL14A1, TNC, FN1 503 32 22253 4.147552186878728 1.0 1.0 0.9638312123241795
Ctsz	0.00590225	-0.862879	0			UP_SEQ_FEATURE DOMAIN:Fibronectin type-III 4 4 0.7561436672967864 0.16428271142416878 COL14A1, TNC, FN1, MYOM3 503 62 22253 2.854229461938049 1.0 1.0 0.9638312123241795
Iah1	0.00237942	-0.86242	0			UP_SEQ_FEATURE DOMAIN:Fibronectin type-III 3 4 0.7561436672967864 0.2760469752321975 COL14A1, TNC, FN1, MYOM3 503 81 22253 2.184718847409371 1.0 1.0 0.9638312123241795
Nrep	0.0282828	-0.861566	0
Nt5dc2	0.000690602	-0.861345	0			Annotation Cluster 64 Enrichment Score: 1.1955040514834603
Plvap	0.0153188	-0.861125	0			Category Term Count % PValue Genes List Total Pop Hits Pop Total Fold Enrichment Bonferroni Benjamini FDR
B4galt6	0.0219571	-0.861039	0			UP_SEQ_FEATURE TOPO_DOM:Extracellular 84 15.879017013232513 1.5178474707909447E-4 IFITM3, GASK1B, CD83, CD82, CLEC4N, TREM2, ANTXR1, EDA2R, CX3CL1, FGFRL1, ICAM1, ADGRE1, MRC2, ARMH4, ADGRA2, ANPEP, MRC1, SIRPA, PTGFRN, EMB, SLC16A2, EPHB3, IER3, CD53, CHRNB1, FCER1G, SLC11A1, CYBA, SORCS2, CKAP4, ADAM19, MMP14, TYROBP, FCGR4, CDH11, ADAM12, MXRA8, APLNR, AGTR2, CD44, ITGA9, HBEGF, TNFRSF22, CHRN…
Endod1	0.0340755	-0.859373	0			GOTERM_CC_DIRECT GO:0005886~plasma membrane 139 26.27599243856333 2.8906796971626616E-4 IFITM3, CD82, CLEC4N, ENO1, ANTXR1, FGFRL1, ICAM1, BASP1, ADGRA2, ANPEP, SIRPA, CPNE2, SLC16A2, B2M, EPHB3, CHRNB1, SLC11A1, CYBA, SOX11, GEM, EEF1A1, ALDH3A1, CACNB3, SFRP1, TYROBP, FNDC1, FCGR4, MAP1B, ADAM12, MXRA8, APLNR, AGTR2, EZR, LY6E, CHRNA1, NDRG4, NRN1, MAGED1, RRAD, SDC2, LPAR1, THY1, CLEC7A, PENK,…
H2-M3	0.0110155	-0.858243	0			UP_SEQ_FEATURE TOPO_DOM:Cytoplasmic 102 19.281663516068054 0.0012617165141551932 IFITM3, CD83, CHPF, CD82, CLEC4N, GXYLT2, ANTXR1, FGFRL1, ICAM1, SLN, ADGRA2, CREB3L1, ANPEP, SIRPA, PTGFRN, SLC16A2, EPHB3, IER3, CHRNB1, SLC11A1, CYBA, ADAM19, ARMCX2, TYROBP, FCGR4, ADAM12, MXRA8, APLNR, KDELR3, AGTR2, CHRNA1, SDC2, LPAR1, PLD3, UGCG, FAM171A2, SGPL1, CLEC7A, CD276, H2-EB1, VCAM1, FZD2, TMEM132A, …
Npdc1	0.0228247	-0.857268	0			GOTERM_CC_DIRECT GO:0016020~membrane 104 19.659735349716446 0.35922955907262843 CD83, CD82, CLEC4N, LOXL3, GXYLT2, ENO1, ANTXR1, GM12185, ICAM1, LOXL2, ADGRA2, CREB3L1, SIRPA, PTGFRN, IER3, NPNT, MPEG1, ADAM19, TMEM254, ALDH3A1, CACNB3, ADAM12, MPPE1, CHRNA1, SDC2, LPAR1, PLD3, UGCG, FAM171A2, SGPL1, CLEC7A, KCNN3, CD276, S100A10, TMEM132A, SSC5D, SHISAL1, SELP, PLXNB2, LRRN1, ITM2A, SERINC5, H2-…
Lrrc15	0.0338166	-0.857064	0			UP_KW_CELLULAR_COMPONENT KW-1003~Cell membrane 99 18.714555765595463 0.9240614196747979 IFITM3, CD82, CLEC4N, ENO1, ANTXR1, FGFRL1, BASP1, ADGRA2, ANPEP, CFL1, CPNE2, SLC16A2, EPHB3, CHRNB1, CYBA, GEM, EEF1A1, TYROBP, FCGR4, MXRA8, APLNR, AGTR2, KCTD12, EZR, LY6E, CHRNA1, NRN1, MAGED1, RRAD, LPAR1, THY1, GNG10, CLEC7A, CD14, KCNN3, TCAF1, VCAM1, FZD2, SELE, MYMK, AIF1L, SELP, BST2, CD300C2, MYMX,…
Agtrap	0.007659	-0.856936	0			UP_KW_DOMAIN KW-1133~Transmembrane helix 134 25.330812854442343 0.9490707744455535 IFITM3, CD83, CHPF, CD82, CLEC4N, GXYLT2, ANTXR1, FGFRL1, ICAM1, SLN, ADGRA2, CREB3L1, ANPEP, SIRPA, PTGFRN, SLC16A2, EPHB3, IER3, CHRNB1, SLC11A1, ATP1B4, CYBA, MPEG1, ADAM19, TMEM254, ARMCX2, TYROBP, FCGR4, ADAM12, MXRA8, APLNR, KDELR3, AGTR2, MPPE1, CHRNA1, NRN1, SDC2, LPAR1, PLD3, UGCG, FAM171A2, SGPL1, CLEC7A,…
Golim4	0.0200386	-0.856897	0			UP_KW_DOMAIN KW-0812~Transmembrane 135 25.51984877126654 0.9981386992823141 IFITM3, CD83, CHPF, CD82, CLEC4N, GXYLT2, ANTXR1, FGFRL1, ICAM1, SLN, ADGRA2, CREB3L1, ANPEP, SIRPA, PTGFRN, SLC16A2, EPHB3, IER3, CHRNB1, SLC11A1, ATP1B4, CYBA, MPEG1, ADAM19, TMEM254, ARMCX2, TYROBP, FCGR4, ADAM12, MXRA8, APLNR, KDELR3, AGTR2, MPPE1, CHRNA1, NRN1, SDC2, LPAR1, PLD3, UGCG, FAM171A2, SGPL1, CLEC7A, KCNN3,…
Ckb	0.00794351	-0.856878	0			UP_SEQ_FEATURE TRANSMEM:Helical 120 22.68431001890359 0.9993364759742367 IFITM3, CD83, CD82, CLEC4N, ANTXR1, FGFRL1, ICAM1, SLN, ADGRA2, SIRPA, PTGFRN, SLC16A2, EPHB3, CHRNB1, SLC11A1, ATP1B4, CYBA, MPEG1, ADAM19, TMEM254, TYROBP, FCGR4, ADAM12, MXRA8, APLNR, KDELR3, AGTR2, MPPE1, CHRNA1, NRN1, SDC2, LPAR1, PLD3, UGCG, FAM171A2, SGPL1, CLEC7A, KCNN3, CD276, S100A10, H2-EB1, VCAM1, FZD2, TMEM132A,…
Rnase4	0.0252625	-0.856758	0			UP_KW_CELLULAR_COMPONENT KW-0472~Membrane 180 34.02646502835538 0.9999988680209538 IFITM3, CD83, CHPF, CD82, CLEC4N, GXYLT2, ENO1, ANTXR1, FGFRL1, ICAM1, SLN, BASP1, ADGRA2, CREB3L1, ANPEP, CFL1, SIRPA, PTGFRN, CPNE2, SLC16A2, EPHB3, IER3, CHRNB1, SLC11A1, ATP1B4, CYBA, MPEG1, GEM, EEF1A1, ADAM19, TMEM254, SELENON, RAB31, ARMCX2, TYROBP, FCGR4, ADAM12, MXRA8, APLNR, KDELR3, AGTR2, MPPE1, KCTD12, …
Spty2d1	0.0324814	-0.855494	0
Trim25	0.0239835	-0.855262	0			Annotation Cluster 65 Enrichment Score: 1.184329617626332
Lhb_1	0.0250182	-0.854388	0			Category Term Count % PValue Genes List Total Pop Hits Pop Total Fold Enrichment Bonferroni Benjamini FDR
Svep1	0.0393647	-0.853155	0			GOTERM_BP_DIRECT GO:0006366~transcription by RNA polymerase II 10 1.890359168241966 0.023722720316733673 PLAC8, NR4A2, JUND, MYC, NFKBIZ, SOX9, KLF4, HMGN3, JUNB, FOSL2 509 241 29712 2.4221278399595656 1.0 0.208014927735987 0.19402963256303657
Gas2l1	0.0364589	-0.852704	0			GOTERM_MF_DIRECT GO:0043565~sequence-specific DNA binding 15 2.835538752362949 0.044081916802546244 MYOG, CSRNP1, EGR2, JUND, KLF4, MEOX1, FOSL2, NR4A2, KLF5, HLX, MYC, SNAI1, E2F2, SOX9, JUNB 501 486 28924 1.7818683620413494 0.9999999999999646 0.3562856099217561 0.33502256769935146
Lrp1	0.0381441	-0.852584	0			GOTERM_CC_DIRECT GO:0005667~transcription regulator complex 8 1.5122873345935728 0.267661672817097 NR4A2, KLF5, JUND, ANKRD1, SOX9, KLF4, JUNB, SOX4 518 298 29722 1.5403591510974062 1.0 0.9843042161660986 0.8806932460433515
Gldn	0.000425096	-0.851019	0
Cdk6	0.0245977	-0.850111	0			Annotation Cluster 66 Enrichment Score: 1.1574351130620826
Ddah1	0.00236071	-0.85009	0			Category Term Count % PValue Genes List Total Pop Hits Pop Total Fold Enrichment Bonferroni Benjamini FDR
Tlr13	0.0088782	-0.84812	0			GOTERM_MF_DIRECT GO:0004197~cysteine-type endopeptidase activity 6 1.1342155009451798 0.0046691298790355155 SFRP1, UCHL1, CTSK, CASP3, CTSS, LGMN 501 63 28924 5.498336660013306 0.9598528644441192 0.06976362483576552 0.0656001479532817
Frzb	0.0200864	-0.847637	0			GOTERM_MF_DIRECT GO:0008234~cysteine-type peptidase activity 4 0.7561436672967864 0.07272862224686938 CTSK, CASP3, CTSS, LGMN 501 56 28924 4.123752495009979 1.0 0.4898486616039143 0.46061460756350603
Armcx6	0.00239931	-0.847432	0			GOTERM_BP_DIRECT GO:0051603~proteolysis involved in protein catabolic process 4 0.7561436672967864 0.09664945667217507 FAP, CTSK, CTSS, LGMN 509 64 29712 3.648330058939096 1.0 0.5163528189485612 0.48163729797621063
Arrb2	0.0294736	-0.84668	0			UP_KW_MOLECULAR_FUNCTION KW-0788~Thiol protease 7 1.3232514177693762 0.11274516568604741 UCHL1, CTSK, CASP3, TNFAIP3, OTUD1, CTSS, LGMN 280 147 12454 2.118027210884354 0.9999567422980635 0.4984523114541044 0.44504670665545026
Myl6b	0.00283787	-0.846177	0			INTERPRO IPR038765:Papain-like_cys_pep_sf 5 0.945179584120983 0.44114948183033514 UCHL1, CAPN6, CTSK, OTUD1, CTSS 508 149 22271 1.4711594356074618 1.0 1.0 0.9539316918189039
Tmed9	0.0139855	-0.845489	0
Gprc5b	0.0212726	-0.845269	0			Annotation Cluster 67 Enrichment Score: 1.1118738324631223
Nbl1	0.0242316	-0.844865	0			Category Term Count % PValue Genes List Total Pop Hits Pop Total Fold Enrichment Bonferroni Benjamini FDR
Galnt17	0.00236264	-0.844862	0			GOTERM_BP_DIRECT GO:1904894~positive regulation of receptor signaling pathway via STAT 3 0.5671077504725899 0.014487932177133693 IL6, TGFB1, CCL5 509 11 29712 15.91998571173424 1.0 0.14979419322258897 0.1397232044228296
Gm45021	0.0292209	-0.844575	0			KEGG_PATHWAY mmu05164:Influenza A 11 2.0793950850661624 0.01800486522696313 NFKBIA, DNAJB1, CXCL10, SOCS3, IL6, H2-EB1, IL1B, CCL5, CASP3, H2-AB1, ICAM1 256 174 9565 2.3620465158045976 0.9906222342460466 0.1128597649592567 0.0979289011125068
Dstn	0.0321215	-0.844393	0			GOTERM_BP_DIRECT GO:0098586~cellular response to virus 5 0.945179584120983 0.020486316370670533 CXCL10, IL6, TGFB1, CCL5, PENK 509 61 29712 4.7846951592643885 1.0 0.1906665058708898 0.17784758276175677
F11r	0.0193298	-0.844362	0			KEGG_PATHWAY mmu04620:Toll-like receptor signaling pathway 8 1.5122873345935728 0.02095627790834808 NFKBIA, CXCL10, IL6, IL1B, CCL5, CTSK, SPP1, CD14 256 104 9565 2.8740985576923075 0.9956735036304928 0.12276516292212662 0.10652385732153401
AB124611	0.0156006	-0.844261	0			KEGG_PATHWAY mmu05168:Herpes simplex virus 1 infection 12 2.2684310018903595 0.027312843791021252 NFKBIA, PDIA3, BST2, CD74, SOCS3, IL6, H2-EB1, IL1B, CCL5, CASP3, B2M, H2-AB1 256 213 9565 2.1049735915492955 0.9991888380074506 0.14599654144288984 0.12668182389791607
Smo	0.00664431	-0.843899	0			GOTERM_BP_DIRECT GO:0050796~regulation of insulin secretion 4 0.7561436672967864 0.03278618776994305 IL6, IL1B, CCL5, TCIRG1 509 41 29712 5.694954238343954 1.0 0.2587861455948038 0.24138739122556474
Lrfn4	0.00069833	-0.843609	0			KEGG_PATHWAY mmu04623:Cytosolic DNA-sensing pathway 6 1.1342155009451798 0.06754133481306385 NFKBIA, CXCL10, IL6, IL1B, CCL5, CASP3 256 82 9565 2.733898628048781 0.9999999843395438 0.30611925826670106 0.2656209906360869
Tor3a	0.0425761	-0.843438	0			KEGG_PATHWAY mmu05321:Inflammatory bowel disease 5 0.945179584120983 0.08299373153563962 IL6, H2-EB1, TGFB1, IL1B, H2-AB1 256 62 9565 3.0131678427419355 0.9999999997863601 0.3231725606766573 0.28041821412799445
Itgb2	0.0496686	-0.843326	0			KEGG_PATHWAY mmu05142:Chagas disease 6 1.1342155009451798 0.14034803451273548 NFKBIA, IL6, TGFB1, IL1B, CCL5, C1QC 256 103 9565 2.1765018203883497 1.0 0.5009645120801808 0.43468905133805574
Sh3bp4	0.0283272	-0.84321	0			BIOCARTA M_il1rPathway:Signal transduction through IL1R 4 0.7561436672967864 0.1833306413799335 NFKBIA, IL6, TGFB1, IL1B 59 33 1286 2.6420133538777604 0.9999999999372857 1.0 1.0
B3galnt1	6.66e-05	-0.842348	0			KEGG_PATHWAY mmu05162:Measles 5 0.945179584120983 0.5435256055143063 NFKBIA, IL6, IL1B, CASP3, TNFAIP3 256 145 9565 1.2883890086206897 1.0 1.0 0.87109375
Il20rb	0.0260449	-0.842203	0			KEGG_PATHWAY mmu04932:Non-alcoholic fatty liver disease 5 0.945179584120983 0.6314164919355232 SOCS3, IL6, TGFB1, IL1B, CASP3 256 162 9565 1.1531876929012346 1.0 1.0 0.87109375
Bex1	0.0116194	-0.842126	0			KEGG_PATHWAY mmu05135:Yersinia infection 4 0.7561436672967864 0.7076455476259322 NFKBIA, IL6, IL1B, FN1 256 136 9565 1.0989200367647058 1.0 1.0 0.87109375
H1f10	0.00222231	-0.841774	0
Arhgdia	0.0392206	-0.840446	0			Annotation Cluster 68 Enrichment Score: 1.0999944030779036
Bhlhb9	0.0050172	-0.839609	0			Category Term Count % PValue Genes List Total Pop Hits Pop Total Fold Enrichment Bonferroni Benjamini FDR
Osgin1	0.00786206	-0.83902	0			GOTERM_MF_DIRECT GO:0030021~extracellular matrix structural constituent conferring compression resistance 5 0.945179584120983 3.912115243232894E-5 VCAN, LUM, OGN, BGN, ASPN 501 12 28924 24.055222887558216 0.026518791561137123 0.0014931239845005545 0.0014040146928491384
Gimap3	0.00662161	-0.838708	0			UP_SEQ_FEATURE DOMAIN:LRRNT 8 1.5122873345935728 0.006403059636398897 IGSF10, ISLR, LUM, PXDN, LRRC17, BGN, LRRN1, ASPN 503 97 22253 3.648705703920805 0.999932062938318 0.15184398566317386 0.14625401296473037
Ccdc134	0.00400939	-0.838502	0			INTERPRO IPR003591:Leu-rich_rpt_typical-subtyp 10 1.890359168241966 0.019749269957867986 IGSF10, ISLR, ADGRA2, LUM, OGN, PXDN, LRRC17, BGN, LRRN1, ASPN 508 176 22271 2.4909404080171798 0.9999999999878426 0.27345143018586443 0.260646958454939
Otulinl	0.0266427	-0.838473	0			INTERPRO IPR000483:Cys-rich_flank_reg_C 6 1.1342155009451798 0.028160266749484787 IGSF10, ISLR, ADGRA2, PXDN, LRRC17, LRRN1 508 75 22271 3.507244094488189 0.9999999999999998 0.3489142804053826 0.33257623076735277
Gpr65	0.0247401	-0.838404	0			UP_SEQ_FEATURE REPEAT:LRR 4 11 2.0793950850661624 0.048699519872311754 IGSF10, ISLR, ADGRA2, LUM, OGN, PXDN, LRRC17, BGN, LRRN1, CD14, ASPN 503 242 22253 2.010934393638171 1.0 0.5389413532535834 0.5191008081204194
Fut11	0.0149103	-0.838043	0			INTERPRO IPR050333:SLRP 3 0.5671077504725899 0.06223952079209307 LUM, BGN, ASPN 508 18 22271 7.306758530183727 1.0 0.5419294968329935 0.5165534330924009
Ddt	0.0122316	-0.836898	0			UP_SEQ_FEATURE REPEAT:LRR 3 11 2.0793950850661624 0.06739162912356535 IGSF10, ISLR, ADGRA2, LUM, OGN, PXDN, LRRC17, BGN, LRRN1, CD14, ASPN 503 257 22253 1.8935646819472272 1.0 0.6465436890785439 0.6227418799089857
Ddr1	0.00677324	-0.836713	0			SMART SM00082:LRRCT 6 1.1342155009451798 0.07111978153065449 IGSF10, ISLR, ADGRA2, PXDN, LRRC17, LRRN1 325 75 10943 2.693661538461539 0.9999995470780058 0.44092218389099264 0.4052921084250538
Rap2a	0.0192003	-0.836133	0			UP_SEQ_FEATURE REPEAT:LRR 5 10 1.890359168241966 0.07137730289289468 IGSF10, ISLR, LUM, OGN, PXDN, LRRC17, BGN, LRRN1, CD14, ASPN 503 226 22253 1.9575467548690162 1.0 0.6749220919112953 0.6500755624232623
Cd300ld3	0.0383155	-0.83568	0			SMART SM00369:LRR_TYP 10 1.890359168241966 0.07800383858101753 IGSF10, ISLR, ADGRA2, LUM, OGN, PXDN, LRRC17, BGN, LRRN1, ASPN 325 176 10943 1.9131118881118883 0.9999998961600758 0.45425764820710207 0.4175499594630938
Arhgef2	0.0225059	-0.835206	0			INTERPRO IPR001611:Leu-rich_rpt 11 2.0793950850661624 0.07906574980803557 IGSF10, ISLR, ADGRA2, LUM, OGN, PXDN, LRRC17, BGN, LRRN1, CD14, ASPN 508 262 22271 1.8406338282142214 1.0 0.603774816715908 0.5755028213300043
Parva	0.0290747	-0.834707	0			UP_SEQ_FEATURE REPEAT:LRR 6 9 1.7013232514177694 0.08218097863890425 IGSF10, LUM, OGN, PXDN, LRRC17, BGN, LRRN1, CD14, ASPN 503 199 22253 2.0008291956801902 1.0 0.7160773326687783 0.6897157173429532
Baiap2	0.0374024	-0.834702	0			UP_SEQ_FEATURE REPEAT:LRR 2 11 2.0793950850661624 0.08342951214948768 IGSF10, ISLR, ADGRA2, LUM, OGN, PXDN, LRRC17, BGN, LRRN1, CD14, ASPN 503 268 22253 1.8158437435090948 1.0 0.7160773326687783 0.6897157173429532
Actg1	0.0258091	-0.834642	0			UP_SEQ_FEATURE REPEAT:LRR 1 11 2.0793950850661624 0.08507702950214344 IGSF10, ISLR, ADGRA2, LUM, OGN, PXDN, LRRC17, BGN, LRRN1, CD14, ASPN 503 269 22253 1.8090933950202135 1.0 0.7160773326687783 0.6897157173429532
Sertad1	0.0324808	-0.834295	0			INTERPRO IPR000372:LRRNT 4 0.7561436672967864 0.11971037637484014 IGSF10, LUM, BGN, ASPN 508 53 22271 3.308720843856782 1.0 0.7938688117489399 0.7566955896114895
Ttyh3	0.0300717	-0.833914	0			UP_SEQ_FEATURE REPEAT:LRR 11 5 0.945179584120983 0.12578766696484928 IGSF10, LUM, BGN, CD14, ASPN 503 85 22253 2.6023856858846917 1.0 0.8611254182665525 0.8294240139796313
Numbl	0.0305258	-0.833482	0			INTERPRO IPR050541:LRR_TM_domain-containing 3 0.5671077504725899 0.15650734770197441 IGSF10, PXDN, LRRC17 508 31 22271 4.24263398526797 1.0 0.9390440862118465 0.8950729742384347
Cox6a1	0.035338	-0.833326	0			UP_SEQ_FEATURE REPEAT:LRR 9 6 1.1342155009451798 0.1861748150999931 LUM, PXDN, BGN, LRRN1, CD14, ASPN 503 134 22253 1.980920447464467 1.0 1.0 0.9638312123241795
Chsy1	0.0321713	-0.833004	0			UP_SEQ_FEATURE REPEAT:LRR 7 7 1.3232514177693762 0.18695433936586064 LUM, OGN, PXDN, BGN, LRRN1, CD14, ASPN 503 170 22253 1.8216699801192844 1.0 1.0 0.9638312123241795
Rnf144a	0.0254812	-0.832501	0			SMART SM00013:LRRNT 4 0.7561436672967864 0.20673285970462876 IGSF10, LUM, BGN, ASPN 325 53 10943 2.541190130624093 1.0 0.9006069037061031 0.8278305882551049
Cpz	0.0493843	-0.832326	0			UP_SEQ_FEATURE REPEAT:LRR 8 6 1.1342155009451798 0.24266369791296144 LUM, PXDN, BGN, LRRN1, CD14, ASPN 503 148 22253 1.7935360808124226 1.0 1.0 0.9638312123241795
Serpinb6a	0.0251929	-0.831784	0			UP_SEQ_FEATURE DOMAIN:LRRCT 5 0.945179584120983 0.281482189434775 IGSF10, ISLR, ADGRA2, PXDN, LRRN1 503 119 22253 1.8588469184890657 1.0 1.0 0.9638312123241795
Kctd17	0.0450296	-0.831545	0			INTERPRO IPR032675:LRR_dom_sf 12 2.2684310018903595 0.340030242085411 IGSF10, ISLR, ADGRA2, LUM, OGN, PXDN, LRRC17, BGN, LRRN1, CD14, ASPN, LMOD2 508 411 22271 1.280016092878901 1.0 1.0 0.9539316918189039
Slc15a3	0.0452848	-0.830208	0			UP_SEQ_FEATURE REPEAT:LRR 10 4 0.7561436672967864 0.44131189387261704 LUM, BGN, CD14, ASPN 503 108 22253 1.638539135557028 1.0 1.0 0.9638312123241795
Bmf	0.00772177	-0.829944	0			SMART SM00365:LRR_SD22 3 0.5671077504725899 0.4780613933103556 LUM, LRRC17, LRRN1 325 54 10943 1.8705982905982905 1.0 1.0 0.9238578680203046
Engase	0.0372202	-0.829216	0			UP_KW_DOMAIN KW-0433~Leucine-rich repeat 11 2.0793950850661624 0.5818757204595687 IGSF10, ISLR, ADGRA2, LUM, OGN, PXDN, LRRC17, BGN, LRRN1, CD14, ASPN 393 391 14896 1.0663334699960303 0.9999999999404001 1.0 1.0
Notch2	0.0206858	-0.82909	0
Snn	0.0196465	-0.828588	0			Annotation Cluster 69 Enrichment Score: 1.0870225230705897
Pip4k2a	0.0131548	-0.828406	0			Category Term Count % PValue Genes List Total Pop Hits Pop Total Fold Enrichment Bonferroni Benjamini FDR
Msln	0.0114417	-0.828283	0			GOTERM_MF_DIRECT GO:0140839~RNA polymerase II CTD heptapeptide repeat P3 isomerase activity 4 0.7561436672967864 0.025835185023049097 FKBP10, FKBP7, PPIB, PPIC 501 37 28924 6.241355127582672 0.9999999844944916 0.24651072376159347 0.23179902117902382
Cd55	0.0118085	-0.82794	0			GOTERM_MF_DIRECT GO:0140840~RNA polymerase II CTD heptapeptide repeat P6 isomerase activity 4 0.7561436672967864 0.025835185023049097 FKBP10, FKBP7, PPIB, PPIC 501 37 28924 6.241355127582672 0.9999999844944916 0.24651072376159347 0.23179902117902382
Upp1	0.0454658	-0.827909	0			UP_KW_MOLECULAR_FUNCTION KW-0697~Rotamase 4 0.7561436672967864 0.046135848811425025 FKBP10, FKBP7, PPIB, PPIC 280 36 12454 4.942063492063491 0.9810823024198777 0.27333059352389677 0.24404517278919358
Faap20	0.0046024	-0.827062	0			GOTERM_MF_DIRECT GO:0003755~peptidyl-prolyl cis-trans isomerase activity 3 0.5671077504725899 0.11096434774354202 FKBP10, PPIB, PPIC 501 33 28924 5.248412266376339 1.0 0.6366959408682369 0.5986980754015736
Rhog	0.0178914	-0.827016	0			GOTERM_BP_DIRECT GO:0006457~protein folding 5 0.945179584120983 0.18003381475676486 PDIA3, DNAJB1, FKBP10, PPIB, PPIC 509 129 29712 2.2625302691095173 1.0 0.7057236851856928 0.658276349769501
Snrnp70	0.00728545	-0.826995	0			UP_KW_MOLECULAR_FUNCTION KW-0413~Isomerase 5 0.945179584120983 0.48850121187272055 PDIA3, FKBP10, FKBP7, PPIB, PPIC 280 161 12454 1.3813220940550133 1.0 1.0 0.9036144578313253
Neu2	0.0183752	-0.826683	0
Dck	0.0468878	-0.825716	0			Annotation Cluster 70 Enrichment Score: 1.0756296213403267
Thoc6	0.0418518	-0.825606	0			Category Term Count % PValue Genes List Total Pop Hits Pop Total Fold Enrichment Bonferroni Benjamini FDR
Mex3b	0.0473897	-0.825297	0			UP_SEQ_FEATURE DOMAIN:EGF-like 2 6 1.1342155009451798 0.04141975035110591 ADGRE1, TNC, THBS2, NID1, DLK1, MATN2 503 84 22253 3.1600397614314115 1.0 0.5044625530902915 0.4858913078292702
Wipf1	0.0341711	-0.825116	0			UP_SEQ_FEATURE DOMAIN:EGF-like 6 4 0.7561436672967864 0.06099654288349568 TNC, NID1, DLK1, MATN2 503 40 22253 4.424055666003976 1.0 0.6463037948081032 0.6225108170875907
Lamp2	0.0316114	-0.824765	0			UP_SEQ_FEATURE DOMAIN:EGF-like 3 5 0.945179584120983 0.06751058600820137 TNC, NPNT, DLK1, THBS3, MATN2 503 68 22253 3.252982107355865 1.0 0.6465436890785439 0.6227418799089857
Slc22a17	0.00945518	-0.824546	0			UP_SEQ_FEATURE DOMAIN:EGF-like 4 4 0.7561436672967864 0.10769713673522328 TNC, NID1, DLK1, MATN2 503 51 22253 3.4698475811795886 1.0 0.7671161557292213 0.7388756011341028
Traf4	0.026405	-0.824293	0			UP_SEQ_FEATURE DOMAIN:EGF-like 5 3 0.5671077504725899 0.22790988411213337 TNC, DLK1, MATN2 503 40 22253 3.318041749502982 1.0 1.0 0.9638312123241795
Myl12b	0.0203845	-0.824127	0
Arl6ip1	0.0311972	-0.823379	0			Annotation Cluster 71 Enrichment Score: 1.063404546758406
Frrs1	0.0103474	-0.823292	0			Category Term Count % PValue Genes List Total Pop Hits Pop Total Fold Enrichment Bonferroni Benjamini FDR
Fnbp1	0.0326241	-0.823238	0			UP_SEQ_FEATURE MOTIF:9aaTAD 5 0.945179584120983 0.008514895801238542 KLF5, MYC, KLF4, SOX4, KLF2 503 36 22253 6.144521758338856 0.999997171386304 0.18173220467214832 0.1750419293997466
C230035I16Rik	0.00380704	-0.823085	0			GOTERM_BP_DIRECT GO:1902895~positive regulation of miRNA transcription 4 0.7561436672967864 0.08013613617910714 KLF5, TGFB1, MYC, KLF4 509 59 29712 3.9575105724085105 1.0 0.4670983874686416 0.4356943488515227
Crip1	0.0112711	-0.82274	0			KEGG_PATHWAY mmu05207:Chemical carcinogenesis - receptor activation 4 0.7561436672967864 0.9457549503091605 KLF5, CREB3L1, MYC, KLF4 256 228 9565 0.6554961622807017 1.0 1.0 0.9457549503091605
Capg	0.0473436	-0.822712	0
Klhl23	0.0045172	-0.822416	0			Annotation Cluster 72 Enrichment Score: 1.046285888198548
Septin1	0.0280017	-0.822041	0			Category Term Count % PValue Genes List Total Pop Hits Pop Total Fold Enrichment Bonferroni Benjamini FDR
Gm21860	0.0469714	-0.821376	0			KEGG_PATHWAY mmu05133:Pertussis 8 1.5122873345935728 0.004330023597078161 IL6, C1RA, C1S1, IL1B, CASP3, CFL1, CD14, C1QC 256 77 9565 3.8818993506493507 0.672160887559733 0.03557713087043249 0.03087042873193169
Casp4	0.0365772	-0.821343	0			KEGG_PATHWAY mmu05150:Staphylococcus aureus infection 9 1.7013232514177694 0.021018160189002225 SELP, H2-EB1, C1RA, KRT18, C1S1, FCGR4, H2-AB1, ICAM1, C1QC 256 128 9565 2.627105712890625 0.9957432183854504 0.12276516292212662 0.10652385732153401
Nrm	0.0238633	-0.820889	0			UP_KW_BIOLOGICAL_PROCESS KW-0180~Complement pathway 3 0.5671077504725899 0.16135246761856595 C1RA, C1S1, C1QC 259 32 11473 4.152871621621621 0.9999990821358592 0.7966778088666694 0.7361706335097071
Cnrip1	0.000376377	-0.82066	0			GOTERM_BP_DIRECT GO:0006958~complement activation, classical pathway 3 0.5671077504725899 0.21053593192931688 C1RA, C1S1, C1QC 509 50 29712 3.5023968565815324 1.0 0.7672874509991836 0.7157010499580824
Hvcn1	0.00625781	-0.820614	0			KEGG_PATHWAY mmu05322:Systemic lupus erythematosus 6 1.1342155009451798 0.370896711295285 H2-EB1, C1RA, C1S1, FCGR4, H2-AB1, C1QC 256 150 9565 1.49453125 1.0 0.9726577020702882 0.8439792512127404
Armcx1	0.0259412	-0.820234	0			KEGG_PATHWAY mmu04610:Complement and coagulation cascades 4 0.7561436672967864 0.4600922192813449 C1RA, C1S1, PLAT, C1QC 256 94 9565 1.5899268617021276 1.0 1.0 0.87109375
Myl12a	0.0160895	-0.81974	0
Slc43a2	0.0285734	-0.819368	0			Annotation Cluster 73 Enrichment Score: 1.017183545573398
Fez1	0.0233532	-0.818933	0			Category Term Count % PValue Genes List Total Pop Hits Pop Total Fold Enrichment Bonferroni Benjamini FDR
Pcdh1	0.0245546	-0.818256	0			UP_KW_MOLECULAR_FUNCTION KW-0646~Protease inhibitor 8 1.5122873345935728 0.0259890067806015 ITIH5, CSTB, SERPINB1A, LXN, TFPI2, GPC3, TIMP1, SERPINA3N 280 129 12454 2.758361018826135 0.8905126053116895 0.16792896689004044 0.14993657758039325
Tent5a	0.0347339	-0.818236	0			GOTERM_MF_DIRECT GO:0004867~serine-type endopeptidase inhibitor activity 7 1.3232514177693762 0.030190026367055416 ITIH5, SERPINB1A, SERPINF1, TFPI2, SERPINH1, COL6A3, SERPINA3N 501 135 28924 2.993538848229467 0.9999999992859545 0.2693577677164554 0.25328255887165974
Bak1	0.0197079	-0.817567	0			UP_KW_MOLECULAR_FUNCTION KW-0722~Serine protease inhibitor 4 0.7561436672967864 0.31543639665898543 ITIH5, SERPINB1A, TFPI2, SERPINA3N 280 88 12454 2.0217532467532466 0.999999999999985 0.9813576784946213 0.8762122129416262
Atxn10	0.0241865	-0.81746	0			UP_SEQ_FEATURE SITE:Reactive bond 3 0.5671077504725899 0.34490607189066746 SERPINB1A, TFPI2, SERPINA3N 503 54 22253 2.4578087033355422 1.0 1.0 0.9638312123241795
Slc29a1	0.00711145	-0.81732	0
Sh3gl1	0.0288754	-0.816921	0			Annotation Cluster 74 Enrichment Score: 1.0147425011783342
Csdc2	0.00180371	-0.816901	0			Category Term Count % PValue Genes List Total Pop Hits Pop Total Fold Enrichment Bonferroni Benjamini FDR
Gga2	0.00518949	-0.816583	0			GOTERM_BP_DIRECT GO:0051726~regulation of cell cycle 15 2.835538752362949 1.0176357885599865E-4 CDKN1C, MYOG, CDKN1A, TGFB1, JUND, CDKN2A, GADD45A, ZFP703, FAP, E2F2, GAS1, CCNL2, CCNL1, INHA, JUNB 509 247 29712 3.5449360896574214 0.276699094997197 0.003723143350559123 0.00347282834049954
Tpst1	0.00534002	-0.816517	0			KEGG_PATHWAY mmu05222:Small cell lung cancer 10 1.890359168241966 8.713259244637771E-4 NFKBIA, CDKN1A, GADD45A, MYC, CASP3, FN1, E2F2, COL4A5, LAMB1, CKS1B 256 94 9565 3.9748171542553195 0.20070754798088963 0.009330448441132946 0.008096070048142594
Pkp2	0.0042241	-0.816403	0			GOTERM_BP_DIRECT GO:0071479~cellular response to ionizing radiation 6 1.1342155009451798 0.0017611555522026468 CDKN1A, TGFB1, GADD45A, IFI203, MNDAL, RHOB 509 51 29712 6.867444816826534 0.9963414933431459 0.03503598826663141 0.032680442715560365
Slc39a6	0.0421935	-0.815684	0			KEGG_PATHWAY mmu05220:Chronic myeloid leukemia 8 1.5122873345935728 0.004025652746683074 NFKBIA, CDKN1A, TGFB1, CDKN2A, GADD45A, MYC, E2F2, RUNX1 256 76 9565 3.93297697368421 0.6453701881977602 0.034486425196585 0.029924018750344186
St3gal4	0.0201147	-0.815666	0			KEGG_PATHWAY mmu05219:Bladder cancer 6 1.1342155009451798 0.0044298373068242785 CDKN1A, CDKN2A, MYC, MMP2, E2F2, HBEGF 256 41 9565 5.467797256097562 0.6804997663938832 0.03557713087043249 0.03087042873193169
Lurap1l	0.0225271	-0.815476	0			KEGG_PATHWAY mmu05200:Pathways in cancer 23 4.3478260869565215 0.03528505010311723 CDKN1A, TGFB1, FZD2, CDKN2A, GADD45A, TPM3, MMP2, IGF2, LPAR1, FN1, CXCR4, LAMB1, IGF1, RUNX1, CKS1B, NFKB2, NFKBIA, IL6, GNG10, MYC, CASP3, E2F2, COL4A5 256 548 9565 1.5681669137773724 0.9999021535129972 0.18136515753002255 0.15737132345990285
Ammecr1	0.019069	-0.813446	0			KEGG_PATHWAY mmu05161:Hepatitis B 9 1.7013232514177694 0.07199187142032847 NFKBIA, IL6, EGR2, CDKN1A, TGFB1, CREB3L1, MYC, CASP3, E2F2 256 164 9565 2.0504239710365857 0.999999995420611 0.30611925826670106 0.2656209906360869
Myo1f	0.0147643	-0.813302	0			KEGG_PATHWAY mmu05216:Thyroid cancer 4 0.7561436672967864 0.0749460131815662 CDKN1A, TPM3, GADD45A, MYC 256 37 9565 4.039273648648648 0.9999999979819154 0.30611925826670106 0.2656209906360869
Clip3	0.0293839	-0.813236	0			KEGG_PATHWAY mmu01522:Endocrine resistance 6 1.1342155009451798 0.10236045470859162 CDKN1A, CDKN2A, MMP2, E2F2, IGF1, HBEGF 256 93 9565 2.4105342741935485 0.9999999999991145 0.38360359800493643 0.3328544838719877
Rrbp1	0.0339005	-0.812805	0			GOTERM_BP_DIRECT GO:0032091~negative regulation of protein binding 4 0.7561436672967864 0.10361164319293108 CDKN1A, CDKN2A, MYC, DACT1 509 66 29712 3.537774602607608 1.0 0.5380030347195752 0.5018319227403139
Shox2	0.019484	-0.812364	0			KEGG_PATHWAY mmu05218:Melanoma 5 0.945179584120983 0.12537688524730972 CDKN1A, CDKN2A, GADD45A, E2F2, IGF1 256 72 9565 2.5946723090277777 0.9999999999999989 0.46031227869369423 0.39941493443071524
Gm3646	0.00206882	-0.812025	0			KEGG_PATHWAY mmu05214:Glioma 5 0.945179584120983 0.1395848651914886 CDKN1A, CDKN2A, GADD45A, E2F2, IGF1 256 75 9565 2.490885416666667 1.0 0.5009645120801808 0.43468905133805574
Birc5	0.0468518	-0.812014	0			KEGG_PATHWAY mmu05212:Pancreatic cancer 5 0.945179584120983 0.14445885003212278 CDKN1A, TGFB1, CDKN2A, GADD45A, E2F2 256 76 9565 2.4581106085526314 1.0 0.5017016818683183 0.43532869671842406
Tmem164	0.0123029	-0.8119	0			KEGG_PATHWAY mmu05225:Hepatocellular carcinoma 8 1.5122873345935728 0.1865468310977605 CDKN1A, FZD2, TGFB1, CDKN2A, GADD45A, MYC, IGF2, E2F2 256 175 9565 1.7080357142857143 1.0 0.5992816949015556 0.5199992916850074
Clta	0.0115386	-0.811855	0			KEGG_PATHWAY mmu05224:Breast cancer 7 1.3232514177693762 0.19875180843733078 CDKN1A, FZD2, GADD45A, MYC, E2F2, IGF1, NFKB2 256 147 9565 1.779203869047619 1.0 0.6229172532730978 0.5405079668478631
Clcn5	0.0124938	-0.811227	0			KEGG_PATHWAY mmu05210:Colorectal cancer 5 0.945179584120983 0.20757627898483588 CDKN1A, TGFB1, GADD45A, MYC, CASP3 256 88 9565 2.1229137073863638 1.0 0.6427361891458171 0.5577049423327518
Gm10516	0.0314359	-0.8107	0			KEGG_PATHWAY mmu04218:Cellular senescence 8 1.5122873345935728 0.21646688410605983 IL6, CDKN1A, TGFB1, CDKN2A, GADD45A, MYC, E2F2, ZFP36L1 256 183 9565 1.6333674863387977 1.0 0.6544939907677338 0.5679072371253099
Gm20559	0.0352355	-0.810285	0			KEGG_PATHWAY mmu04110:Cell cycle 7 1.3232514177693762 0.2415373862567434 CDKN1C, CDKN1A, TGFB1, CDKN2A, GADD45A, MYC, E2F2 256 157 9565 1.6658787818471337 1.0 0.7053989575907165 0.6120776947187929
Cxcl9	0.00808794	-0.810098	0			KEGG_PATHWAY mmu04068:FoxO signaling pathway 6 1.1342155009451798 0.28137942869283616 IL6, CDKN1A, TGFB1, GADD45A, IGF1, KLF2 256 133 9565 1.685561560150376 1.0 0.8010766417160251 0.6950976307497025
Spi1	0.024005	-0.80873	0			KEGG_PATHWAY mmu05160:Hepatitis C 7 1.3232514177693762 0.28676673555593113 NFKBIA, CXCL10, SOCS3, CDKN1A, MYC, CASP3, E2F2 256 167 9565 1.5661255613772453 1.0 0.8010766417160251 0.6950976307497025
Ralgds	0.0178469	-0.808266	0			KEGG_PATHWAY mmu05223:Non-small cell lung cancer 4 0.7561436672967864 0.30112074603985206 CDKN1A, CDKN2A, GADD45A, E2F2 256 72 9565 2.0757378472222223 1.0 0.8321293734649676 0.7220422189987851
Ttll12	0.00618188	-0.808043	0			BIOCARTA m_ctcfPathway:CTCF: First Multivalent Nuclear Factor 3 0.5671077504725899 0.3123600233104007 TGFB1, CDKN2A, MYC 59 25 1286 2.615593220338983 1.0 1.0 1.0
H2-Q7	0.0132419	-0.807942	0			BIOCARTA m_g1Pathway:Cell Cycle: G1/S Check Point 3 0.5671077504725899 0.34621828995486964 CDKN1A, TGFB1, CDKN2A 59 27 1286 2.4218455743879477 1.0 1.0 1.0
Egln3	0.0259447	-0.80699	0			KEGG_PATHWAY mmu05226:Gastric cancer 6 1.1342155009451798 0.370896711295285 CDKN1A, FZD2, TGFB1, GADD45A, MYC, E2F2 256 150 9565 1.49453125 1.0 0.9726577020702882 0.8439792512127404
Gnai2	0.0318837	-0.806978	0			KEGG_PATHWAY mmu05213:Endometrial cancer 3 0.5671077504725899 0.46049562068247746 CDKN1A, GADD45A, MYC 256 58 9565 1.9325835129310345 1.0 1.0 0.87109375
Adgre5	0.0397844	-0.806841	0			KEGG_PATHWAY mmu05217:Basal cell carcinoma 3 0.5671077504725899 0.5039416841678535 CDKN1A, FZD2, GADD45A 256 63 9565 1.779203869047619 1.0 1.0 0.87109375
Stk17b	0.014002	-0.806746	0			GOTERM_BP_DIRECT GO:0006974~DNA damage response 7 1.3232514177693762 0.5190528256041897 BTG2, CDKN1A, GADD45A, MYC, CASP3, NABP1, IER3 509 338 29712 1.2089141023703516 1.0 1.0 0.9330609679446888
Cd302	0.0110345	-0.806725	0			KEGG_PATHWAY mmu04934:Cushing syndrome 5 0.945179584120983 0.6314164919355232 CDKN1A, FZD2, CDKN2A, CREB3L1, E2F2 256 162 9565 1.1531876929012346 1.0 1.0 0.87109375
Iffo2	0.0440663	-0.806259	0			BIOCARTA m_mapkPathway:MAPKinase Signaling Pathway 3 0.5671077504725899 0.9153516394822174 NFKBIA, TGFB1, MYC 59 87 1286 0.7516072472238458 1.0 1.0 1.0
Septin8	0.0320079	-0.806201	0			UP_KW_BIOLOGICAL_PROCESS KW-0131~Cell cycle 11 2.0793950850661624 0.9306207065985675 CDKN1C, MYOG, GPSM2, CDKN1A, CDKN2A, GADD45A, E2F2, GAS1, SIK1, KLHL13, CKS1B 259 657 11473 0.7416594676868649 1.0 1.0 0.9358974358974359
Apbb1ip	0.00257499	-0.806102	0
Pdia6	0.039874	-0.805625	0			Annotation Cluster 75 Enrichment Score: 1.0103640358303845
Dpy19l1	0.0215227	-0.805386	0			Category Term Count % PValue Genes List Total Pop Hits Pop Total Fold Enrichment Bonferroni Benjamini FDR
Arap1	0.00543863	-0.805295	0			UP_SEQ_FEATURE REPEAT:2-1 3 0.5671077504725899 0.09416420090421819 PEG3, DPT, CD68 503 23 22253 5.770507390439969 1.0 0.7523065034807592 0.7246111502736362
C130074G19Rik	0.033366	-0.805159	0			UP_SEQ_FEATURE REPEAT:2-2 3 0.5671077504725899 0.09416420090421819 PEG3, DPT, CD68 503 23 22253 5.770507390439969 1.0 0.7523065034807592 0.7246111502736362
Rogdi	0.00461791	-0.804534	0			UP_SEQ_FEATURE REPEAT:1-1 3 0.5671077504725899 0.10124791839119318 PEG3, DPT, CD68 503 24 22253 5.530069582504971 1.0 0.7671161557292213 0.7388756011341028
Ly9	0.0234244	-0.803041	0			UP_SEQ_FEATURE REPEAT:1-2 3 0.5671077504725899 0.10124791839119318 PEG3, DPT, CD68 503 24 22253 5.530069582504971 1.0 0.7671161557292213 0.7388756011341028
Abhd2	0.0415522	-0.802849	0
Pgrmc1	0.0260291	-0.802776	0			Annotation Cluster 76 Enrichment Score: 1.0085376901841776
Myzap	0.032413	-0.802545	0			Category Term Count % PValue Genes List Total Pop Hits Pop Total Fold Enrichment Bonferroni Benjamini FDR
Sdc3	0.041107	-0.80181	0			UP_SEQ_FEATURE REPEAT:TNFR-Cys 3 3 0.5671077504725899 0.0674597776113395 TNFRSF23, EDA2R, TNFRSF22 503 19 22253 6.9853510515852255 1.0 0.6465436890785439 0.6227418799089857
Fblim1	0.0488982	-0.801564	0			UP_SEQ_FEATURE REPEAT:TNFR-Cys 1 3 0.5671077504725899 0.09416420090421819 TNFRSF23, EDA2R, TNFRSF22 503 23 22253 5.770507390439969 1.0 0.7523065034807592 0.7246111502736362
Tceal3	0.00751756	-0.801267	0			UP_SEQ_FEATURE REPEAT:TNFR-Cys 2 3 0.5671077504725899 0.09416420090421819 TNFRSF23, EDA2R, TNFRSF22 503 23 22253 5.770507390439969 1.0 0.7523065034807592 0.7246111502736362
Atp1b3	0.023973	-0.801131	0			INTERPRO IPR001368:TNFR/NGFR_Cys_rich_reg 3 0.5671077504725899 0.10280678194962596 TNFRSF23, EDA2R, TNFRSF22 508 24 22271 5.4800688976377945 1.0 0.7360030980484586 0.7015394609176181
Shc1	0.0328289	-0.800968	0			SMART SM00208:TNFR 3 0.5671077504725899 0.1473917679887053 TNFRSF23, EDA2R, TNFRSF22 325 23 10943 4.391839464882944 0.9999999999999806 0.7117943917503329 0.6542756530230333
Itgb1bp2	0.0140674	-0.800651	0
Gm43302	0.0374741	-0.800578	0
Mgat2	0.0464736	-0.799591	0
Khdrbs3	0.00444472	-0.799355	0			79 IDs - UPREGULATED (P<0.05 & log2FC>0.5849, ie 50% change)
Mycl	0.0190105	-0.799265	0
Ppt1	0.0316072	-0.798253	0			Annotation Cluster 1 Enrichment Score: 2.2243186432421522
P3h1	0.0165657	-0.797917	0			Category Term Count % PValue Genes List Total Pop Hits Pop Total Fold Enrichment Bonferroni Benjamini FDR
Atp6ap2	0.0401825	-0.797812	0			INTERPRO IPR008271:Ser/Thr_kinase_AS 7 8.860759493670885 3.8622831561203256E-4 MYLK2, CDK19, WNK2, STK40, MYLK4, HIPK2, AURKA 65 333 22271 7.2024486024486025 0.1028669685090301 0.10853015668698116 0.10814392837136912
Decr2	0.00638855	-0.797714	0			GOTERM_MF_DIRECT GO:0106310~protein serine kinase activity 6 7.59493670886076 0.0019487532548668435 CDK19, WNK2, STK40, MYLK4, HIPK2, AURKA 71 366 28924 6.678365273608867 0.34638885953578047 0.03543712110368817 0.03169834227164768
Sp100	0.0187006	-0.797639	0			SMART SM00220:S_TKc 7 8.860759493670885 0.0027791908943466106 MYLK2, CDK19, WNK2, STK40, MYLK4, HIPK2, AURKA 42 382 10943 4.774432809773124 0.15613830049433652 0.16953064455514325 0.16953064455514325
Pik3ap1	0.0170205	-0.796904	0			GOTERM_MF_DIRECT GO:0004676~3-phosphoinositide-dependent protein kinase activity 5 6.329113924050633 0.0033353562822008263 WNK2, STK40, MYLK4, HIPK2, AURKA 71 253 28924 8.05099370929132 0.5172821483593575 0.03543712110368817 0.03169834227164768
Ldb1	0.0189677	-0.796721	0			GOTERM_MF_DIRECT GO:0004677~DNA-dependent protein kinase activity 5 6.329113924050633 0.0033353562822008263 WNK2, STK40, MYLK4, HIPK2, AURKA 71 253 28924 8.05099370929132 0.5172821483593575 0.03543712110368817 0.03169834227164768
Rbms1	0.0360103	-0.796493	0			GOTERM_MF_DIRECT GO:0004694~eukaryotic translation initiation factor 2alpha kinase activity 5 6.329113924050633 0.0033353562822008263 WNK2, STK40, MYLK4, HIPK2, AURKA 71 253 28924 8.05099370929132 0.5172821483593575 0.03543712110368817 0.03169834227164768
Rassf5	0.0130939	-0.796268	0			GOTERM_MF_DIRECT GO:0004711~ribosomal protein S6 kinase activity 5 6.329113924050633 0.0033353562822008263 WNK2, STK40, MYLK4, HIPK2, AURKA 71 253 28924 8.05099370929132 0.5172821483593575 0.03543712110368817 0.03169834227164768
Pvr	0.0480767	-0.795689	0			GOTERM_MF_DIRECT GO:0035175~histone H3S10 kinase activity 5 6.329113924050633 0.0033353562822008263 WNK2, STK40, MYLK4, HIPK2, AURKA 71 253 28924 8.05099370929132 0.5172821483593575 0.03543712110368817 0.03169834227164768
Aspa	0.0323079	-0.795586	0			GOTERM_MF_DIRECT GO:0035979~histone H2AXS139 kinase activity 5 6.329113924050633 0.0033353562822008263 WNK2, STK40, MYLK4, HIPK2, AURKA 71 253 28924 8.05099370929132 0.5172821483593575 0.03543712110368817 0.03169834227164768
Hspb3	0.000655224	-0.794217	0			GOTERM_MF_DIRECT GO:0044022~histone H3S28 kinase activity 5 6.329113924050633 0.0033353562822008263 WNK2, STK40, MYLK4, HIPK2, AURKA 71 253 28924 8.05099370929132 0.5172821483593575 0.03543712110368817 0.03169834227164768
Snhg15	0.0239911	-0.794125	0			GOTERM_MF_DIRECT GO:0044023~histone H4S1 kinase activity 5 6.329113924050633 0.0033353562822008263 WNK2, STK40, MYLK4, HIPK2, AURKA 71 253 28924 8.05099370929132 0.5172821483593575 0.03543712110368817 0.03169834227164768
Septin10	0.0310051	-0.793399	0			GOTERM_MF_DIRECT GO:0044024~histone H2AS1 kinase activity 5 6.329113924050633 0.0033353562822008263 WNK2, STK40, MYLK4, HIPK2, AURKA 71 253 28924 8.05099370929132 0.5172821483593575 0.03543712110368817 0.03169834227164768
Heyl	0.00124482	-0.792322	0			GOTERM_MF_DIRECT GO:0044025~histone H2BS14 kinase activity 5 6.329113924050633 0.0033353562822008263 WNK2, STK40, MYLK4, HIPK2, AURKA 71 253 28924 8.05099370929132 0.5172821483593575 0.03543712110368817 0.03169834227164768
Rab3il1	0.0117172	-0.79221	0			GOTERM_MF_DIRECT GO:0072354~histone H3T3 kinase activity 5 6.329113924050633 0.0033353562822008263 WNK2, STK40, MYLK4, HIPK2, AURKA 71 253 28924 8.05099370929132 0.5172821483593575 0.03543712110368817 0.03169834227164768
Smc4	0.0475422	-0.79165	0			GOTERM_MF_DIRECT GO:0072371~histone H2AS121 kinase activity 5 6.329113924050633 0.0033353562822008263 WNK2, STK40, MYLK4, HIPK2, AURKA 71 253 28924 8.05099370929132 0.5172821483593575 0.03543712110368817 0.03169834227164768
Gm20390	0.0379919	-0.791323	0			GOTERM_MF_DIRECT GO:0072518~Rho-dependent protein serine/threonine kinase activity 5 6.329113924050633 0.0033353562822008263 WNK2, STK40, MYLK4, HIPK2, AURKA 71 253 28924 8.05099370929132 0.5172821483593575 0.03543712110368817 0.03169834227164768
Eif4a1	0.0484693	-0.791193	0			GOTERM_MF_DIRECT GO:0140823~histone H2BS36 kinase activity 5 6.329113924050633 0.0033353562822008263 WNK2, STK40, MYLK4, HIPK2, AURKA 71 253 28924 8.05099370929132 0.5172821483593575 0.03543712110368817 0.03169834227164768
Snhg18	0.0252054	-0.790631	0			GOTERM_MF_DIRECT GO:0140855~histone H3S57 kinase activity 5 6.329113924050633 0.0033353562822008263 WNK2, STK40, MYLK4, HIPK2, AURKA 71 253 28924 8.05099370929132 0.5172821483593575 0.03543712110368817 0.03169834227164768
Cryzl2	0.00583107	-0.789988	0			GOTERM_MF_DIRECT GO:1990244~histone H2AT120 kinase activity 5 6.329113924050633 0.0033353562822008263 WNK2, STK40, MYLK4, HIPK2, AURKA 71 253 28924 8.05099370929132 0.5172821483593575 0.03543712110368817 0.03169834227164768
Impdh1	0.00384117	-0.789953	0			GOTERM_MF_DIRECT GO:0140857~histone H3T45 kinase activity 5 6.329113924050633 0.0033826159254416155 WNK2, STK40, MYLK4, HIPK2, AURKA 71 254 28924 8.019296883664191 0.5222464567102825 0.03543712110368817 0.03169834227164768
Slc38a10	0.0402428	-0.789619	0			GOTERM_MF_DIRECT GO:0035402~histone H3T11 kinase activity 5 6.329113924050633 0.003430330329786644 WNK2, STK40, MYLK4, HIPK2, AURKA 71 255 28924 7.987848660590997 0.5272069788984739 0.03543712110368817 0.03169834227164768
Serf1	0.00619736	-0.788886	0			GOTERM_MF_DIRECT GO:0035403~histone H3T6 kinase activity 5 6.329113924050633 0.003430330329786644 WNK2, STK40, MYLK4, HIPK2, AURKA 71 255 28924 7.987848660590997 0.5272069788984739 0.03543712110368817 0.03169834227164768
Tmem198b	0.0144682	-0.787797	0			UP_KW_MOLECULAR_FUNCTION KW-0723~Serine/threonine-protein kinase 7 8.860759493670885 0.0035502248743514296 MYLK2, CDK19, WNK2, STK40, MYLK4, HIPK2, AURKA 47 405 12454 4.579879169950091 0.13568519336563922 0.08064264710382374 0.08064264710382374
Grb14	0.00990906	-0.78772	0			GOTERM_MF_DIRECT GO:0004679~AMP-activated protein kinase activity 5 6.329113924050633 0.0035762232306474307 WNK2, STK40, MYLK4, HIPK2, AURKA 71 258 28924 7.894966699421335 0.5420585944060399 0.03543712110368817 0.03169834227164768
Hexb	0.0321964	-0.787212	0			INTERPRO IPR000719:Prot_kinase_dom 7 8.860759493670885 0.0036519290993417353 MYLK2, CDK19, WNK2, STK40, MYLK4, HIPK2, AURKA 65 517 22271 4.639101324207708 0.6423035086797666 0.3154480631087351 0.3143254721368179
Ctsc	0.00225769	-0.786353	0			UP_SEQ_FEATURE DOMAIN:Protein kinase 7 8.860759493670885 0.00384247386696001 MYLK2, CDK19, WNK2, STK40, MYLK4, HIPK2, AURKA 65 522 22253 4.5909519599174775 0.7565647229889082 0.556446227018665 0.556446227018665
Nrros	0.0473893	-0.786191	0			GOTERM_MF_DIRECT GO:0005524~ATP binding 11 13.924050632911392 0.0038729683800468122 MYLK2, LARS2, CDK19, WNK2, KIF3C, ACTR3B, STK40, GCK, MYLK4, HIPK2, AURKA 71 1543 28924 2.9042016193075493 0.570848951670915 0.03670900464566109 0.03283603626561427
Ccnd3	0.0469351	-0.786044	0			UP_KW_MOLECULAR_FUNCTION KW-0418~Kinase 9 11.39240506329114 0.003933787663601158 MYLK2, CNKSR1, CDK19, WNK2, STK40, GCK, MYLK4, HIPK2, AURKA 47 706 12454 3.377915737448014 0.14922140927084693 0.08064264710382374 0.08064264710382374
Socs1	0.0229654	-0.786017	0			GOTERM_BP_DIRECT GO:0006338~chromatin remodeling 7 8.860759493670885 0.005005203349265395 WNK2, SMYD2, DUSP26, STK40, MYLK4, HIPK2, AURKA 71 671 29712 4.365651434688608 0.9444369178495865 0.6745863299461523 0.6734151731233291
Mapk8ip1	0.0128069	-0.78589	0			INTERPRO IPR011009:Kinase-like_dom_sf 7 8.860759493670885 0.005373682471048289 MYLK2, CDK19, WNK2, STK40, MYLK4, HIPK2, AURKA 65 560 22271 4.282884615384615 0.7799887309135891 0.3154480631087351 0.3143254721368179
Rbfox2	0.0229306	-0.784639	0			UP_SEQ_FEATURE ACT_SITE:Proton acceptor 8 10.126582278481013 0.012018425964318352 MYLK2, CDK19, WNK2, ME1, STK40, MYLK4, HIPK2, AURKA 65 867 22253 3.1589743589743593 0.9881743199797023 0.6301089041292622 0.6301089041292622
Spg21	0.0203468	-0.784582	0			GOTERM_MF_DIRECT GO:0004674~protein serine/threonine kinase activity 5 6.329113924050633 0.015231196164801552 CDK19, WNK2, MYLK4, HIPK2, AURKA 71 393 28924 5.182955237788051 0.9647731723251209 0.12297780607136068 0.11000308341245565
Tril	0.00392982	-0.78341	0			INTERPRO IPR017441:Protein_kinase_ATP_BS 5 6.329113924050633 0.026688089858152617 MYLK2, CDK19, MYLK4, HIPK2, AURKA 65 394 22271 4.3481062085123 0.9995001696689879 0.6644198337827573 0.6620553503885126
Cd84	0.0105508	-0.783345	0			GOTERM_BP_DIRECT GO:0006468~protein phosphorylation 4 5.063291139240507 0.04704139758258809 WNK2, RORC, HIPK2, AURKA 71 342 29712 4.894489745490486 0.9999999999991156 1.0 1.0
Meox2	0.0290304	-0.782846	0			UP_KW_LIGAND KW-0067~ATP-binding 11 13.924050632911392 0.09765650705499151 MYLK2, LARS2, CDK19, WNK2, KIF3C, ACTR3B, STK40, GCK, MYLK4, HIPK2, AURKA 32 1428 6792 1.6349789915966386 0.8427125630601393 0.41653526708718425 0.393394418915674
Ccr7	0.00952426	-0.782596	0			GOTERM_MF_DIRECT GO:0004672~protein kinase activity 3 3.79746835443038 0.1465516975181708 MYLK4, HIPK2, AURKA 71 279 28924 4.380433136453127 0.999999999999999 0.8407439489200323 0.7520416056853502
Rhoc	0.0382918	-0.782283	0			UP_KW_LIGAND KW-0547~Nucleotide-binding 12 15.18987341772152 0.20826763354359212 RASD2, MYLK2, LARS2, CDK19, WNK2, KIF3C, ACTR3B, STK40, GCK, MYLK4, HIPK2, AURKA 32 1865 6792 1.3656836461126005 0.985057915399267 0.41653526708718425 0.393394418915674
Cers2	0.0169453	-0.781774	0			UP_KW_MOLECULAR_FUNCTION KW-0808~Transferase 10 12.658227848101266 0.3062784632356049 MYLK2, CNKSR1, CDK19, WNK2, SMYD2, STK40, GCK, MYLK4, HIPK2, AURKA 47 1985 12454 1.3349054075781124 0.9999996919705239 1.0 1.0
Dll1	0.0157111	-0.781559	0
Tcaf2	0.0331408	-0.781432	0			Annotation Cluster 2 Enrichment Score: 1.9456902099451796
Gm50012	0.0115058	-0.781139	0			Category Term Count % PValue Genes List Total Pop Hits Pop Total Fold Enrichment Bonferroni Benjamini FDR
Ctif	0.00298952	-0.779598	0			UP_SEQ_FEATURE DOMAIN:PDZ 4 5.063291139240507 0.009097213520741117 TIAM1, CNKSR1, HTRA4, NOS1 65 149 22253 9.190707279297884 0.9650541803793813 0.556446227018665 0.556446227018665
St8sia2	0.0135647	-0.779487	0			INTERPRO IPR001478:PDZ 4 5.063291139240507 0.009582265511343424 TIAM1, CNKSR1, HTRA4, NOS1 65 152 22271 9.0165991902834 0.9331698064304483 0.3154480631087351 0.3143254721368179
Gm20427	0.0224564	-0.778878	0			INTERPRO IPR036034:PDZ_sf 4 5.063291139240507 0.01010331874725486 TIAM1, CNKSR1, HTRA4, NOS1 65 155 22271 8.842084367245658 0.9423561508790397 0.3154480631087351 0.3143254721368179
Fgf7	0.0121634	-0.778536	0			SMART SM00228:PDZ 4 5.063291139240507 0.01872399502277168 TIAM1, CNKSR1, HTRA4, NOS1 42 151 10943 6.9019236833806366 0.6843091949047886 0.5710818481945362 0.5710818481945362
Prex1	0.0284268	-0.778487	0
Efemp2	0.0223169	-0.778192	0			Annotation Cluster 3 Enrichment Score: 1.542678605129032
Cfp	0.0244815	-0.777608	0			Category Term Count % PValue Genes List Total Pop Hits Pop Total Fold Enrichment Bonferroni Benjamini FDR
Vamp2	0.0147111	-0.776877	0			UP_KW_BIOLOGICAL_PROCESS KW-0153~Cholesterol metabolism 3 3.79746835443038 0.01029455375899905 CYP27A1, NPC1, VLDLR 30 61 11473 18.808196721311475 0.28189041307664053 0.1352086949521527 0.1352086949521527
Pmp22	0.0420733	-0.77632	0			UP_KW_BIOLOGICAL_PROCESS KW-1207~Sterol metabolism 3 3.79746835443038 0.012675815151764318 CYP27A1, NPC1, VLDLR 30 68 11473 16.872058823529414 0.33516662855245827 0.1352086949521527 0.1352086949521527
Itm2c	0.0197257	-0.775868	0			UP_KW_BIOLOGICAL_PROCESS KW-0753~Steroid metabolism 3 3.79746835443038 0.022897755092686545 CYP27A1, NPC1, VLDLR 30 93 11473 12.336559139784947 0.5234808541114281 0.18318204074149236 0.18318204074149236
Tmem9	0.00423397	-0.775253	0			GOTERM_BP_DIRECT GO:0008203~cholesterol metabolic process 3 3.79746835443038 0.023783550311449117 CYP27A1, NPC1, VLDLR 71 101 29712 12.430065541765444 0.9999990481556206 0.7210171041786679 0.7197653383728022
Mtch1	0.025088	-0.775115	0			UP_KW_BIOLOGICAL_PROCESS KW-0443~Lipid metabolism 4 5.063291139240507 0.2722412689001473 CYP27A1, NPC1, ADHFE1, VLDLR 30 719 11473 2.127584608252202 0.9999616648132431 0.9679689560894127 0.9679689560894127
Rgma	0.0398782	-0.77438	0
Spats2l	0.0143655	-0.773778	0			Annotation Cluster 4 Enrichment Score: 1.4157466684974016
Acsf2	0.00808443	-0.773242	0			Category Term Count % PValue Genes List Total Pop Hits Pop Total Fold Enrichment Bonferroni Benjamini FDR
Mnd1	0.00332169	-0.772836	0			KEGG_PATHWAY mmu05412:Arrhythmogenic right ventricular cardiomyopathy 3 3.79746835443038 0.03138849592097544 CACNG7, CACNA2D4, NOS1 32 86 9565 10.426962209302326 0.9659701513836377 0.6604034863704424 0.6604034863704424
Mospd3	0.012328	-0.77219	0			KEGG_PATHWAY mmu05410:Hypertrophic cardiomyopathy 3 3.79746835443038 0.04134166436880235 CACNG7, CACNA2D4, NOS1 32 100 9565 8.9671875 0.9886140728006869 0.6604034863704424 0.6604034863704424
2900079G21Rik	0.00895259	-0.772082	0			KEGG_PATHWAY mmu05414:Dilated cardiomyopathy 3 3.79746835443038 0.04361155098672733 CACNG7, CACNA2D4, NOS1 32 103 9565 8.706007281553399 0.9911439889000996 0.6604034863704424 0.6604034863704424
Coro1b	0.0295104	-0.771909	0
Map1lc3a	0.0112785	-0.771845	0			Annotation Cluster 5 Enrichment Score: 1.2124182534218209
Eno2	0.0380434	-0.771838	0			Category Term Count % PValue Genes List Total Pop Hits Pop Total Fold Enrichment Bonferroni Benjamini FDR
Prpf38b	0.0169391	-0.771316	0			INTERPRO IPR001849:PH_domain 4 5.063291139240507 0.040044611962116256 TIAM1, CNKSR1, OSBPL6, PLEKHB1 65 263 22271 5.211114360924247 0.99998970692333 0.8482588481735219 0.8452401334113385
Cbx4	0.0086156	-0.771269	0			UP_SEQ_FEATURE DOMAIN:PH 4 5.063291139240507 0.041271110144829586 TIAM1, CNKSR1, OSBPL6, PLEKHB1 65 266 22253 5.148178137651822 0.9999998084139526 0.739164511133238 0.739164511133238
Snhg1	0.0464268	-0.771084	0			SMART SM00233:PH 4 5.063291139240507 0.06975552332743061 TIAM1, CNKSR1, OSBPL6, PLEKHB1 42 255 10943 4.087021475256769 0.98785428448093 0.9839580453818217 0.9839580453818217
Mcl1	0.0253131	-0.769962	0			INTERPRO IPR011993:PH-like_dom_sf 4 5.063291139240507 0.1226191056964208 TIAM1, CNKSR1, OSBPL6, PLEKHB1 65 424 22271 3.232365747460087 0.9999999999999999 1.0 1.0
Tcf19	0.0393357	-0.769952	0
Fzd1	0.0141641	-0.769627	0			Annotation Cluster 6 Enrichment Score: 1.207283245150133
Cdt1	0.0212024	-0.769561	0			Category Term Count % PValue Genes List Total Pop Hits Pop Total Fold Enrichment Bonferroni Benjamini FDR
Alg14	0.00115701	-0.769145	0			GOTERM_BP_DIRECT GO:0009725~response to hormone 3 3.79746835443038 0.009739789344215207 NQO1, ME1, NOS1 71 63 29712 19.927565392354122 0.9964386587654378 0.6745863299461523 0.6734151731233291
Tead3	0.00566662	-0.76903	0			UP_KW_MOLECULAR_FUNCTION KW-0560~Oxidoreductase 7 8.860759493670885 0.030701724257253243 CYP27A1, NQO1, CYP4F39, SMOX, ADHFE1, ME1, NOS1 47 647 12454 2.866848630339702 0.7215449827185548 0.4195902315157943 0.4195902315157943
Ssu2	0.0313143	-0.768904	0			UP_KW_LIGAND KW-0521~NADP 3 3.79746835443038 0.2045958483056425 NQO1, ME1, NOS1 32 184 6792 3.460597826086956 0.983760174325649 0.41653526708718425 0.393394418915674
Gm49654	0.00231389	-0.76888	0			GOTERM_MF_DIRECT GO:0042802~identical protein binding 8 10.126582278481013 0.24224670133489995 NQO1, SYT3, MSTN, AMD2, AMD1, HTRA4, ME1, NOS1 71 2094 28924 1.5563716587970997 1.0 1.0 0.8986175115207373
Opn3	0.0452858	-0.768501	0
Tmem51	0.0322092	-0.768462	0			Annotation Cluster 7 Enrichment Score: 1.1900028632395598
Arsb	0.0307455	-0.767523	0			Category Term Count % PValue Genes List Total Pop Hits Pop Total Fold Enrichment Bonferroni Benjamini FDR
Homer3	0.00943746	-0.767433	0			GOTERM_BP_DIRECT GO:0006897~endocytosis 4 5.063291139240507 0.010441052113294028 NPC1, STAB2, VLDLR, SORL1 71 191 29712 8.763955460511763 0.9976318891905389 0.6745863299461523 0.6734151731233291
Pcdh7	0.0238411	-0.767101	0			GOTERM_BP_DIRECT GO:0006898~receptor-mediated endocytosis 3 3.79746835443038 0.010648926915262437 STAB2, VLDLR, SORL1 71 66 29712 19.021766965428935 0.9979017984893702 0.6745863299461523 0.6734151731233291
Plppr2	0.00718673	-0.766554	0			UP_SEQ_FEATURE DOMAIN:EGF-like 4 5.063291139240507 0.02209583897834565 STAB2, VLDLR, SORL1, CELSR2 65 208 22253 6.583727810650888 0.9997253750917982 0.739164511133238 0.739164511133238
Ypel4	0.00728873	-0.76649	0			UP_KW_DOMAIN KW-0245~EGF-like domain 4 5.063291139240507 0.032456980099078284 STAB2, VLDLR, SORL1, CELSR2 42 254 14896 5.5853018372703405 0.348801046082584 0.4219407412880177 0.4219407412880177
Spry1	0.000664321	-0.76557	0			UP_KW_BIOLOGICAL_PROCESS KW-0254~Endocytosis 3 3.79746835443038 0.042383672003763265 STAB2, VLDLR, SORL1 30 130 11473 8.825384615384616 0.7498909773705429 0.2260462506867374 0.2260462506867374
Tmem106a	0.0358129	-0.765288	0			INTERPRO IPR001881:EGF-like_Ca-bd_dom 3 3.79746835443038 0.05099380086207473 STAB2, VLDLR, CELSR2 65 126 22271 8.157875457875457 0.9999995901708284 0.9552838694828667 0.9518842827587284
Dtx4	0.00890756	-0.765077	0			SMART SM00179:EGF_CA 3 3.79746835443038 0.08065229880178867 STAB2, VLDLR, CELSR2 42 126 10943 6.203514739229025 0.9940807393721367 0.9839580453818217 0.9839580453818217
Layn	0.0157727	-0.76503	0			SMART SM00181:EGF 3 3.79746835443038 0.1496827551284714 STAB2, VLDLR, CELSR2 42 183 10943 4.271272443403591 0.9999493662375489 1.0 1.0
Tmem30b	0.00306265	-0.764739	0			INTERPRO IPR000742:EGF-like_dom 3 3.79746835443038 0.1574893670673923 STAB2, VLDLR, CELSR2 65 246 22271 4.178424015009381 1.0 1.0 1.0
Osr1	0.00744606	-0.764302	0			GOTERM_MF_DIRECT GO:0005509~calcium ion binding 4 5.063291139240507 0.2563148717510544 STAB2, VLDLR, EFCAB6, CELSR2 71 725 28924 2.2476153472559495 1.0 1.0 0.8986175115207373
Bmper	0.0273628	-0.764116	0			UP_KW_MOLECULAR_FUNCTION KW-0675~Receptor 7 8.860759493670885 0.967765784447911 UNC5A, RORC, STAB2, VLDLR, SORL1, CELSR2, XPR1 47 2841 12454 0.652886682094258 1.0 1.0 1.0
Gpx1	0.0315396	-0.764101	0
Slc9a3r1	0.00204617	-0.764006	0			Annotation Cluster 8 Enrichment Score: 1.1361171390777303
Cd4	0.0257652	-0.763555	0			Category Term Count % PValue Genes List Total Pop Hits Pop Total Fold Enrichment Bonferroni Benjamini FDR
Glis2	0.0283543	-0.763518	0			UP_KW_MOLECULAR_FUNCTION KW-0560~Oxidoreductase 7 8.860759493670885 0.030701724257253243 CYP27A1, NQO1, CYP4F39, SMOX, ADHFE1, ME1, NOS1 47 647 12454 2.866848630339702 0.7215449827185548 0.4195902315157943 0.4195902315157943
Srsf11	0.0287416	-0.76333	0			UP_KW_LIGAND KW-0274~FAD 3 3.79746835443038 0.10772046437589596 NQO1, SMOX, NOS1 32 123 6792 5.176829268292683 0.8714663659762119 0.41653526708718425 0.393394418915674
Plekha5	0.0133462	-0.763298	0			UP_KW_LIGAND KW-0285~Flavoprotein 3 3.79746835443038 0.11808306001827817 NQO1, SMOX, NOS1 32 130 6792 4.898076923076923 0.8958406348812937 0.41653526708718425 0.393394418915674
1700016C15Rik	0.0471856	-0.76213	0
Rac2	0.0383075	-0.761954	0			Annotation Cluster 9 Enrichment Score: 0.9434926151485704
App	0.0243307	-0.761641	0			Category Term Count % PValue Genes List Total Pop Hits Pop Total Fold Enrichment Bonferroni Benjamini FDR
Lhfp	0.0221455	-0.761438	0			UP_KW_MOLECULAR_FUNCTION KW-0560~Oxidoreductase 7 8.860759493670885 0.030701724257253243 CYP27A1, NQO1, CYP4F39, SMOX, ADHFE1, ME1, NOS1 47 647 12454 2.866848630339702 0.7215449827185548 0.4195902315157943 0.4195902315157943
Gm28875	0.0371111	-0.761421	0			UP_SEQ_FEATURE BINDING:axial binding residue 3 3.79746835443038 0.07344554000213356 CYP27A1, CYP4F39, NOS1 65 155 22253 6.626203473945409 0.9999999999993056 1.0 1.0
Megf10	0.00901832	-0.761071	0			GOTERM_MF_DIRECT GO:0020037~heme binding 3 3.79746835443038 0.07896944678577603 CYP27A1, CYP4F39, NOS1 71 192 28924 6.36531690140845 0.9999999837167866 0.5379793562280992 0.48122006635082265
Kctd3	0.00698336	-0.760846	0			UP_KW_LIGAND KW-0349~Heme 3 3.79746835443038 0.1962379547582987 CYP27A1, CYP4F39, NOS1 32 179 6792 3.5572625698324023 0.9803982476336927 0.41653526708718425 0.393394418915674
Arhgdib	0.0337712	-0.760546	0			UP_KW_LIGAND KW-0408~Iron 3 3.79746835443038 0.5484873612809611 CYP27A1, CYP4F39, NOS1 32 397 6792 1.603904282115869 0.9999993917832052 0.98727725030573 0.9324285141776338
Gnb1	0.0472878	-0.760526	0
Gm12682	0.0151594	-0.759434	0			Annotation Cluster 10 Enrichment Score: 0.6446234272303546
Arhgap1	0.02947	-0.759073	0			Category Term Count % PValue Genes List Total Pop Hits Pop Total Fold Enrichment Bonferroni Benjamini FDR
H2-Q5	0.0207592	-0.758916	0			GOTERM_CC_DIRECT GO:0005654~nucleoplasm 14 17.72151898734177 0.07910952729148674 CCNK, CDK19, HLF, SMOX, RORC, EFCAB6, DUSP26, FBXO32, UACA, GCK, AURKA, HIPK2, NOS1, STK40 72 3572 29722 1.6179389075525694 0.9999973911755033 1.0 1.0
Tfpi	0.0190767	-0.758802	0			GOTERM_CC_DIRECT GO:0005634~nucleus 18 22.78481012658228 0.25928654256301714 MYLK2, NQO1, CCNK, TIGAR, CDK19, HLF, SMOX, RORC, DUSP26, FBXO32, ACTR3B, UACA, GCK, AURKA, HIPK2, SMYD2, NOS1, ZFP652 72 6018 29722 1.2347125290794283 1.0 1.0 1.0
Mdm4	0.00737046	-0.757887	0			UP_KW_CELLULAR_COMPONENT KW-0539~Nucleus 17 21.518987341772153 0.5677026901003791 CCNK, TIGAR, CDK19, OSBPL6, HLF, SMOX, RORC, EFCAB6, DUSP26, FBXO32, UACA, GCK, HIPK2, SMYD2, ZFP652, FBXL4, STK40 58 5284 18649 1.0344599180349263 0.9999999981854005 1.0 1.0
Hnrnpa0	0.0343933	-0.757843	0
Mmp11	0.000399845	-0.757074	0			Annotation Cluster 11 Enrichment Score: 0.3699159352182582
Mamstr	0.0111217	-0.756943	0			Category Term Count % PValue Genes List Total Pop Hits Pop Total Fold Enrichment Bonferroni Benjamini FDR
Irf2bp2	0.0496859	-0.756682	0			UP_KW_CELLULAR_COMPONENT KW-0496~Mitochondrion 6 7.59493670886076 0.3693796888403309 CYP27A1, LARS2, TIGAR, ADHFE1, FBXL4, GCK 58 1306 18649 1.4771875165020858 0.9999843530062973 1.0 1.0
Pard6g	0.0148748	-0.75667	0			UP_KW_DOMAIN KW-0809~Transit peptide 3 3.79746835443038 0.4567793065535183 CYP27A1, LARS2, ADHFE1 42 557 14896 1.9102333931777378 0.9996413325436592 0.8876855757653599 0.8876855757653599
Dnajb4	0.0310048	-0.756477	0			UP_SEQ_FEATURE TRANSIT:Mitochondrion 3 3.79746835443038 0.46033369213204195 CYP27A1, LARS2, ADHFE1 65 538 22253 1.9090363168430085 1.0 1.0 1.0
Hdac7	0.0197724	-0.756426	0
Crem	0.0495363	-0.755408	0			Annotation Cluster 12 Enrichment Score: 0.3524373903801603
Pea15a	0.0495736	-0.75533	0			Category Term Count % PValue Genes List Total Pop Hits Pop Total Fold Enrichment Bonferroni Benjamini FDR
Gltp	0.0292131	-0.755257	0			UP_SEQ_FEATURE CARBOHYD:N-linked (GlcNAc...) asparagine 15 18.9873417721519 0.1755207047786979 MSTN, UNC5A, LRTM2, WFIKKN2, STAB2, CACNA2D4, VLDLR, SORL1, CELSR2, CD24A, NPC1, TSPAN8, CAR11, IL12A, PRIMA1 65 3733 22253 1.3756516721960066 1.0 1.0 1.0
Erbb2	0.0174245	-0.75522	0			GOTERM_CC_DIRECT GO:0016020~membrane 18 22.78481012658228 0.1910586652034108 SYNM, SYT3, UNC5A, SMOX, LRTM2, PLEKHB1, STAB2, VLDLR, SORL1, UACA, CELSR2, CD24A, CYP4F39, NPC1, TSPAN8, GM4861, XPR1, PRIMA1 72 5706 29722 1.3022257273045919 0.9999999999999957 1.0 1.0
Selenop	0.0122625	-0.753672	0			UP_KW_DOMAIN KW-0732~Signal 17 21.518987341772153 0.203233894109937 SYNM, MSTN, UNC5A, LRTM2, HTRA4, WFIKKN2, STAB2, CACNA2D4, VLDLR, SORL1, CELSR2, CD24A, NPC1, GM4861, CAR11, IL12A, PRIMA1 42 4740 14896 1.2720112517580873 0.9478443857884288 0.6605101558572952 0.6605101558572952
Lzts1	0.0237222	-0.753645	0			UP_SEQ_FEATURE TOPO_DOM:Cytoplasmic 12 15.18987341772152 0.36942985995154803 SYT3, NPC1, UNC5A, TSPAN8, LRTM2, STAB2, CACNA2D4, VLDLR, SORL1, CELSR2, XPR1, PRIMA1 65 3356 22253 1.2241496286788303 1.0 1.0 1.0
Nme1	0.00658123	-0.753285	0			UP_KW_CELLULAR_COMPONENT KW-1003~Cell membrane 16 20.253164556962027 0.38596944178282544 SYT3, OSBPL6, UNC5A, STAB2, SORL1, CELSR2, AURKA, RASD2, CD24A, CACNG7, TIAM1, TSPAN8, WNK2, NOS1, XPR1, PRIMA1 58 4465 18649 1.1521952349693014 0.9999917479919873 1.0 1.0
Ppia	0.0333443	-0.753166	0			UP_SEQ_FEATURE TOPO_DOM:Extracellular 9 11.39240506329114 0.4225140178773582 UNC5A, TSPAN8, LRTM2, STAB2, CACNA2D4, VLDLR, CELSR2, XPR1, PRIMA1 65 2481 22253 1.2419123802436982 1.0 1.0 1.0
Slc38a1	0.0221088	-0.752947	0			GOTERM_CC_DIRECT GO:0005886~plasma membrane 16 20.253164556962027 0.4838372564277851 SYT3, OSBPL6, UNC5A, STAB2, VLDLR, SORL1, CELSR2, RASD2, CD24A, TIAM1, NPC1, TSPAN8, WNK2, NOS1, XPR1, PRIMA1 72 6054 29722 1.0909958521455052 1.0 1.0 1.0
Parp9	0.0454888	-0.752702	0			UP_KW_PTM KW-1015~Disulfide bond 13 16.455696202531644 0.5645379299409552 SYT3, MSTN, UNC5A, HTRA4, WFIKKN2, STAB2, CACNA2D4, VLDLR, SORL1, CELSR2, NPC1, IL12A, PRIMA1 47 3465 13214 1.0548156335390377 0.999991183328525 1.0 1.0
Trim35	0.00864099	-0.75234	0			UP_KW_DOMAIN KW-1133~Transmembrane helix 16 20.253164556962027 0.6182000528772372 SYT3, UNC5A, SMOX, LRTM2, STAB2, CACNA2D4, VLDLR, SORL1, CELSR2, CACNG7, CYP4F39, NPC1, TSPAN8, GM4861, XPR1, PRIMA1 42 5621 14896 1.0095475300954753 0.999996336752762 0.9597968530985346 0.9597968530985346
Cd47	0.0192741	-0.75216	0			UP_KW_PTM KW-0325~Glycoprotein 15 18.9873417721519 0.6471236164052107 MSTN, UNC5A, LRTM2, WFIKKN2, STAB2, CACNA2D4, VLDLR, SORL1, CELSR2, CD24A, NPC1, TSPAN8, CAR11, IL12A, PRIMA1 47 4236 13214 0.995569887288289 0.9999995357880503 1.0 1.0
Myct1	0.0288924	-0.75216	0			UP_KW_DOMAIN KW-0812~Transmembrane 16 20.253164556962027 0.7712517504543428 SYT3, UNC5A, SMOX, LRTM2, STAB2, CACNA2D4, VLDLR, SORL1, CELSR2, CACNG7, CYP4F39, NPC1, TSPAN8, GM4861, XPR1, PRIMA1 42 6123 14896 0.9267788121291306 0.9999999953048321 0.9694897143571466 0.9694897143571466
Arhgef1	0.0198216	-0.752041	0			UP_KW_CELLULAR_COMPONENT KW-0472~Membrane 26 32.91139240506329 0.8395732972026945 LRTM2, PLEKHB1, STAB2, VLDLR, CELSR2, AURKA, RASD2, CACNG7, TSPAN8, GM4861, NOS1, PRIMA1, SYT3, OSBPL6, UNC5A, SMOX, CACNA2D4, SORL1, CYP27A1, CD24A, TIAM1, CYP4F39, NPC1, WNK2, FBXL4, XPR1 58 9240 18649 0.9047507090610539 1.0 1.0 1.0
Xpo6	0.0139735	-0.751764	0			UP_SEQ_FEATURE TRANSMEM:Helical 16 20.253164556962027 0.9018475983183245 SYT3, UNC5A, SMOX, LRTM2, STAB2, CACNA2D4, VLDLR, SORL1, CELSR2, CACNG7, CYP4F39, NPC1, TSPAN8, GM4861, XPR1, PRIMA1 65 6668 22253 0.8214849337824744 1.0 1.0 1.0
Calu	0.0310606	-0.751596	0
Sp140	0.04371	-0.750822	0			Annotation Cluster 13 Enrichment Score: 0.35131045662072186
Foxo6	0.00784919	-0.750732	0			Category Term Count % PValue Genes List Total Pop Hits Pop Total Fold Enrichment Bonferroni Benjamini FDR
Uck2	0.0278661	-0.750123	0			GOTERM_CC_DIRECT GO:0098978~glutamatergic synapse 5 6.329113924050633 0.15400796541035394 CACNG7, TIAM1, VLDLR, NOS1, AURKA 72 869 29722 2.3751758087201127 0.999999999995332 1.0 1.0
Rhod	0.0051844	-0.749448	0			GOTERM_CC_DIRECT GO:0014069~postsynaptic density 3 3.79746835443038 0.1925203173559806 TIAM1, NOS1, AURKA 72 337 29722 3.6748269040553905 0.9999999999999968 1.0 1.0
Abi1	0.0249182	-0.749443	0			UP_SEQ_FEATURE CROSSLNK:Glycyl lysine isopeptide (Lys-Gly) (interchain with G-Cter in SUMO2) 3 3.79746835443038 0.8109214115116934 NQO1, HIPK2, AURKA 65 1049 22253 0.9790863093055657 1.0 1.0 1.0
Cdk5r1	0.0125827	-0.7493	0			UP_KW_PTM KW-1017~Isopeptide bond 5 6.329113924050633 0.8294553214840987 TIAM1, NQO1, VLDLR, HIPK2, AURKA 47 1613 13214 0.8715094115629658 0.999999999982391 1.0 1.0
Ncf4	0.0137867	-0.748379	0			UP_KW_PTM KW-0832~Ubl conjugation 7 8.860759493670885 0.8783269308823907 TIAM1, NQO1, VLDLR, NOS1, ASB2, HIPK2, AURKA 47 2448 13214 0.8039389514671117 0.9999999999998441 1.0 1.0
Gsdmd	0.0198992	-0.748321	0
Ramp2	0.0464223	-0.74763	0			Annotation Cluster 14 Enrichment Score: 0.3018442148600182
Slc7a5	0.0473466	-0.747478	0			Category Term Count % PValue Genes List Total Pop Hits Pop Total Fold Enrichment Bonferroni Benjamini FDR
Renbp	0.0117665	-0.747107	0			GOTERM_CC_DIRECT GO:0005576~extracellular region 7 8.860759493670885 0.25131462362034607 NPC1, MSTN, HTRA4, WFIKKN2, CAR11, IL12A, SORL1 72 1780 29722 1.623392634207241 1.0 1.0 1.0
Naga	0.00506721	-0.746408	0			UP_KW_PTM KW-1015~Disulfide bond 13 16.455696202531644 0.5645379299409552 SYT3, MSTN, UNC5A, HTRA4, WFIKKN2, STAB2, CACNA2D4, VLDLR, SORL1, CELSR2, NPC1, IL12A, PRIMA1 47 3465 13214 1.0548156335390377 0.999991183328525 1.0 1.0
Ptch2	0.014654	-0.746016	0			GOTERM_CC_DIRECT GO:0005615~extracellular space 5 6.329113924050633 0.6343761629965008 MSTN, WFIKKN2, IL12A, VLDLR, SORL1 72 1809 29722 1.1409772127019224 1.0 1.0 1.0
Emp2	0.0112814	-0.745909	0			UP_KW_CELLULAR_COMPONENT KW-0964~Secreted 6 7.59493670886076 0.6892319447504154 MSTN, HTRA4, WFIKKN2, CAR11, IL12A, SORL1 58 1871 18649 1.0311100462596066 0.9999999999993416 1.0 1.0
Fkbp14	0.0180836	-0.745716	0
Lat2	0.0264315	-0.745551	0			Annotation Cluster 15 Enrichment Score: 0.2929882357596892
Smc1a	0.0195727	-0.745404	0			Category Term Count % PValue Genes List Total Pop Hits Pop Total Fold Enrichment Bonferroni Benjamini FDR
Nckap1l	0.0359159	-0.74507	0			UP_KW_MOLECULAR_FUNCTION KW-0217~Developmental protein 6 7.59493670886076 0.3695153759790821 CCDC85C, UNC5A, PLEKHB1, RORC, SORL1, CELSR2 47 1081 12454 1.470742220560159 0.9999999938813658 1.0 1.0
Hsbp1l1	0.0314005	-0.744801	0			UP_KW_MOLECULAR_FUNCTION KW-9996~Developmental protein 6 7.59493670886076 0.3695153759790821 CCDC85C, UNC5A, PLEKHB1, RORC, SORL1, CELSR2 47 1081 12454 1.470742220560159 0.9999999938813658 1.0 1.0
Lin37	0.00650918	-0.743854	0			UP_KW_MOLECULAR_FUNCTION KW-0675~Receptor 7 8.860759493670885 0.967765784447911 UNC5A, RORC, STAB2, VLDLR, SORL1, CELSR2, XPR1 47 2841 12454 0.652886682094258 1.0 1.0 1.0
Snhg20	0.0220811	-0.743707	0
Sipa1l2	0.0119716	-0.74369	0			Annotation Cluster 16 Enrichment Score: 0.2012905290094584
Ppp2r3d	0.0439225	-0.743489	0			Category Term Count % PValue Genes List Total Pop Hits Pop Total Fold Enrichment Bonferroni Benjamini FDR
Scara5	0.0188103	-0.743076	0			GOTERM_MF_DIRECT GO:0003700~DNA-binding transcription factor activity 3 3.79746835443038 0.4152263191911411 HLF, RORC, ZFP652 71 585 28924 2.08912964969303 1.0 1.0 0.8986175115207373
Mettl21a	0.00206844	-0.742876	0			GOTERM_BP_DIRECT GO:0000122~negative regulation of transcription by RNA polymerase II 4 5.063291139240507 0.42359592085802056 SMYD2, RORC, DUSP26, HIPK2 71 1005 29712 1.6655875551818375 1.0 1.0 1.0
Cd300a	0.0286563	-0.741455	0			UP_KW_BIOLOGICAL_PROCESS KW-0805~Transcription regulation 7 8.860759493670885 0.4479865164458554 CCNK, HLF, SMYD2, RORC, EFCAB6, ZFP652, HIPK2 30 2110 11473 1.2687361769352292 0.9999999944742662 1.0 1.0
Mideas	0.0304091	-0.74137	0			UP_KW_BIOLOGICAL_PROCESS KW-0804~Transcription 7 8.860759493670885 0.4752470690759276 CCNK, HLF, SMYD2, RORC, EFCAB6, ZFP652, HIPK2 30 2166 11473 1.235934133579563 0.9999999989071616 1.0 1.0
Idh1	0.0118134	-0.740276	0			GOTERM_MF_DIRECT GO:0008270~zinc ion binding 5 6.329113924050633 0.5794121901564736 SMYD2, RORC, CAR11, NOS1, ZFP652 71 1667 28924 1.221896465777267 1.0 1.0 0.8986175115207373
Cd1d1	0.0223783	-0.74008	0			GOTERM_BP_DIRECT GO:0045944~positive regulation of transcription by RNA polymerase II 4 5.063291139240507 0.5876957856226002 CCNK, HLF, NOS1, HIPK2 71 1284 29712 1.303672502303541 1.0 1.0 1.0
Sri	0.0470824	-0.740042	0			GOTERM_BP_DIRECT GO:0006357~regulation of transcription by RNA polymerase II 4 5.063291139240507 0.7220909372002857 CCNK, HLF, RORC, ZFP652 71 1569 29712 1.0668677456709665 1.0 1.0 1.0
Plscr3	0.0166378	-0.739984	0			GOTERM_MF_DIRECT GO:0000978~RNA polymerase II cis-regulatory region sequence-specific DNA binding 3 3.79746835443038 0.7236471667410662 HLF, RORC, ZFP652 71 1043 28924 1.171755364401172 1.0 1.0 0.8986175115207373
Lysmd3	0.0220166	-0.739945	0			UP_KW_DOMAIN KW-0863~Zinc-finger 3 3.79746835443038 0.9244312102678949 SMYD2, RORC, ZFP652 42 1479 14896 0.7194050033806626 0.9999999999999973 1.0 1.0
Lama2	0.0296122	-0.739847	0			UP_KW_MOLECULAR_FUNCTION KW-0238~DNA-binding 3 3.79746835443038 0.991549413051722 HLF, RORC, ZFP652 47 1734 12454 0.4584406979312376 1.0 1.0 1.0
Gm2000	0.0286353	-0.739635	0			UP_KW_LIGAND KW-0862~Zinc 4 5.063291139240507 0.999850854362101 SMYD2, RORC, CRIP3, ZFP652 32 2455 6792 0.34582484725050916 1.0 1.0 1.0
Smim3	0.00888249	-0.739584	0
H2-Q6	0.0110646	-0.738493	0			Annotation Cluster 17 Enrichment Score: 1.1761955513567196E-5
Rnf208	0.0317	-0.738407	0			Category Term Count % PValue Genes List Total Pop Hits Pop Total Fold Enrichment Bonferroni Benjamini FDR
Apaf1	0.0447768	-0.737807	0			GOTERM_MF_DIRECT GO:0003674~molecular_function 14 17.72151898734177 0.9999607972160323 GM12224, GM16118, SCARNA2, CMBL, CRIP3, EFCAB6, ACTR3B, CCDC85C, TSPAN8, GM4861, RN18S-RS5, 2410080I02RIK, 1700001O22RIK, GM11967 71 11505 28924 0.4957256795881766 1.0 1.0 0.9999607972160323
Trp53	0.0445157	-0.737216	0			GOTERM_BP_DIRECT GO:0008150~biological_process 11 13.924050632911392 0.9999631422793117 GM12224, GM16118, GM4861, RN18S-RS5, 2410080I02RIK, SCARNA2, CMBL, EFCAB6, 1700001O22RIK, GM11967, ACTR3B 71 10254 29712 0.44892408871014267 1.0 1.0 1.0
Il11ra1	0.00754926	-0.737134	0			GOTERM_CC_DIRECT GO:0005575~cellular_component 9 11.39240506329114 0.999994813255529 GM12224, GM16118, HTRA4, GM4861, RN18S-RS5, 2410080I02RIK, SCARNA2, 1700001O22RIK, GM11967 72 9809 29722 0.37875930268121116 1.0 1.0 1.0
Ccl3	0.0247694	-0.73691	0
P2rx4	0.0429389	-0.736307	0
Cytip	0.0206781	-0.73585	0
Zfp414	0.00048916	-0.735737	0
Tra2a	0.0198159	-0.735596	0
Igsf9b	0.00599824	-0.735466	0
Lrrk1	0.041525	-0.73536	0
Dbnl	0.0220712	-0.735082	0
Zc2hc1a	0.0380163	-0.734517	0
Clmp	0.00953858	-0.734205	0
Zfp385a	0.0408083	-0.733246	0
P2ry10	0.0234413	-0.732714	0
Pycard	0.0187871	-0.732452	0
1810009A15Rik	0.00950973	-0.732292	0
Orai2	0.00487428	-0.731867	0
Nudt16l1	0.0279449	-0.731757	0
Mlkl	0.0308	-0.731602	0
Itgam	0.033113	-0.731309	0
Zbtb8a	0.000159394	-0.731273	0
Gm12940	0.0354897	-0.730816	0
Armcx4	0.0153838	-0.730735	0
Nisch	0.0283982	-0.730481	0
Slc37a2	0.0120061	-0.730256	0
Sh3bp2	0.0110111	-0.729344	0
Net1	0.036718	-0.728455	0
Mrgprf	0.0344848	-0.728273	0
Rb1	0.0300607	-0.728237	0
Cdk2	0.0281347	-0.727838	0
Ldlrad3	0.0351453	-0.727778	0
Arhgdig	0.0158044	-0.727735	0
Gm34804	0.0180897	-0.726783	0
Ppp4c	0.0193003	-0.726773	0
Kcne4	0.0387299	-0.726725	0
Fkbp2	0.0172558	-0.726701	0
2410006H16Rik	0.0203255	-0.726486	0
Cspg4b	0.0167504	-0.726167	0
Rnf122	0.0427729	-0.725511	0
Arsa	0.0404192	-0.72531	0
Actb	0.0142973	-0.725129	0
Eif4ebp3	0.0308397	-0.724571	0
Fyb	0.0325916	-0.724497	0
Ifnar1	0.035632	-0.724178	0
S100a16	0.0135311	-0.723842	0
Scarb1	0.0352502	-0.723039	0
Mageh1	0.00880043	-0.722982	0
Srgn	0.0267369	-0.722482	0
Limd2	0.0167138	-0.722294	0
Sigmar1	0.0385739	-0.721934	0
Rpl41	0.0109961	-0.720705	0
Wdr13	0.0268297	-0.72051	0
Cox8a	0.0475266	-0.720412	0
Hspa12a	0.0109288	-0.72031	0
H2-Q4	0.00489003	-0.720175	0
Npc2	0.0225476	-0.720175	0
Zfta	0.00256223	-0.719711	0
Boc	0.0460135	-0.719003	0
Parvg	0.00961186	-0.718999	0
Cmtm6	0.0457112	-0.718405	0
Ccl27a	0.022845	-0.718369	0
H2-T23	0.0143196	-0.718312	0
Coro1a	0.019074	-0.718258	0
Tspan11	0.0139812	-0.717522	0
Tbc1d2b	0.0197092	-0.717482	0
Prkar1a	0.0246648	-0.717434	0
Mamdc2	0.0339801	-0.717423	0
Abca8a	0.027376	-0.717197	0
Gm42047	0.00544164	-0.717015	0
Nxf1	0.0270261	-0.716623	0
Gm33489	0.0214917	-0.716588	0
Twf1	0.0314567	-0.716559	0
Src	0.00932896	-0.716088	0
Btbd8	0.0109144	-0.715863	0
Cited2	0.0250602	-0.715732	0
Hcfc1r1	0.00500295	-0.715619	0
Arf3	0.0405757	-0.715483	0
Emcn	0.0258191	-0.715301	0
Galk1	0.0230538	-0.715266	0
Smarcd2	0.00819154	-0.715112	0
Pdcd6	0.0367811	-0.714728	0
Tnfaip8l2	0.0476915	-0.712835	0
Fam110a	0.00155736	-0.712317	0
Reep4	0.040587	-0.712206	0
Hilpda	0.0227182	-0.712102	0
Gpsm3	0.010703	-0.712098	0
Prpsap1	0.00747106	-0.711845	0
Rtl1	0.0448826	-0.71183	0
Rap2b	0.0145011	-0.71132	0
Lnx2	0.0422968	-0.711216	0
Itgb1	0.0312874	-0.71086	0
Commd1b	0.0137466	-0.710619	0
Parp10	0.0482863	-0.709814	0
Trim72	0.0215025	-0.709649	0
Pcdhb17	0.0340446	-0.708253	0
Gm49785	0.0194111	-0.708019	0
Selplg	0.024311	-0.707751	0
Irf2bpl	0.0158342	-0.707532	0
Rbm3	0.0217228	-0.707423	0
Ypel2	0.0327896	-0.707334	0
Ormdl2	0.0466548	-0.707157	0
Il10	0.00946597	-0.707084	0
Zc3hav1	0.0457236	-0.706806	0
AU020206	0.00855907	-0.706469	0
Rab40b	0.00478695	-0.706269	0
Jarid2	0.0217126	-0.705956	0
Smagp	0.0175313	-0.705945	0
Mapk7	0.0395074	-0.705825	0
Arf5	0.00843966	-0.705777	0
Ifi27	0.0199164	-0.705232	0
Pgghg	0.0101339	-0.705175	0
Snai2	0.0334533	-0.705067	0
Ift81	0.0160631	-0.704992	0
Cdk4	0.0282171	-0.704949	0
Calhm6	0.00927525	-0.704785	0
2210039B01Rik	0.00369433	-0.704423	0
Tcf7	0.00166431	-0.704399	0
Timp2	0.035222	-0.704195	0
Cited4	0.0467075	-0.703859	0
Jpt1	0.0207445	-0.70353	0
Lix1	0.0337974	-0.703382	0
Pygb	0.0469429	-0.703083	0
Stac2	0.0308229	-0.703006	0
Appbp2	0.0155421	-0.702694	0
Nkiras2	0.0279021	-0.701898	0
Itm2b	0.00818483	-0.701827	0
Pygo2	0.0105602	-0.701823	0
Tmem250-ps	0.0164654	-0.701513	0
Pi4k2b	0.0328936	-0.701508	0
Tifa	0.0218699	-0.701473	0
Pltp	0.0192534	-0.701398	0
Srsf1	0.0326182	-0.701023	0
Tmeff1	0.0193928	-0.700999	0
Cox4i2	0.0495531	-0.700526	0
Arhgap45	0.0406885	-0.70027	0
Csf2rb2	0.0224545	-0.700087	0
Pdgfra	0.0224869	-0.700033	0
Cavin2	0.0204168	-0.699485	0
Sipa1	0.0402779	-0.699426	0
Bax	0.0490309	-0.69911	0
Tlr3	0.031953	-0.698979	0
Sema6b	0.0317239	-0.698953	0
Ifi47	0.0421234	-0.698719	0
Capza1	0.0223594	-0.698609	0
Acot9	0.0211476	-0.698361	0
Mvp	0.0402627	-0.698059	0
Cetn3	0.00976287	-0.697909	0
Tbx6	0.00387279	-0.697787	0
Ssr2	0.0158288	-0.69739	0
Cyp4v3	0.0186805	-0.697385	0
Mpv17	0.0109254	-0.697174	0
Slc8b1	0.00221484	-0.696613	0
Stt3a	0.0360745	-0.696417	0
Plxna1	0.0070743	-0.696356	0
Rnf26	0.0131592	-0.696199	0
Glb1	0.048708	-0.695381	0
Arhgef3	0.0100561	-0.694751	0
Eme2	0.0167098	-0.694711	0
Sgsm2	0.00831416	-0.694639	0
Fxyd7	0.0237571	-0.694314	0
Nufip2	0.0394997	-0.693903	0
Dcn	0.0498081	-0.693728	0
Gabbr1	0.0394992	-0.693698	0
Ppp1r14c	0.00910907	-0.693008	0
Vgll3	0.0144192	-0.69287	0
Yipf5	0.0174066	-0.692334	0
Zc3h7a	0.0319583	-0.69224	0
Rab38	0.0254571	-0.691956	0
Exoc3l	0.00924297	-0.691933	0
Luc7l3	0.0287597	-0.6916	0
Mthfd2	0.0439227	-0.691441	0
Dpm2	0.0459715	-0.691115	0
Gm29650	0.0352317	-0.690929	0
Cav3	0.0174642	-0.690845	0
1700123O20Rik	0.031398	-0.690642	0
Mydgf	0.0093684	-0.690363	0
Epha3	0.0208666	-0.69026	0
Abr	0.0124133	-0.690046	0
Nt5c3b	0.00593529	-0.689802	0
Zfp991	0.00630296	-0.689423	0
Pnisr	0.017967	-0.689323	0
Srebf2	0.00990776	-0.689113	0
Igsf6	0.0204554	-0.688869	0
Dhrs7	0.0107323	-0.688713	0
Nras	0.0257379	-0.688585	0
Srsf5	0.0117203	-0.688144	0
Il10rb	0.0181955	-0.688085	0
Pnrc2	0.0246515	-0.688076	0
Tnfrsf1a	0.0249471	-0.687635	0
Lmo2	0.0404611	-0.68668	0
Asah1	0.0230525	-0.686582	0
Fgd3	0.0137237	-0.686434	0
Hdac1	0.0238946	-0.686434	0
Ric8a	0.0219879	-0.686106	0
Wtip	0.0151985	-0.685749	0
Ebf1	0.0439984	-0.685526	0
Pafah1b2	0.0363297	-0.68512	0
Sdc1	0.0325576	-0.684946	0
Atf6b	0.0159322	-0.684807	0
Denn2b	0.0477751	-0.684494	0
Brip1os	0.03886	-0.684246	0
Stn1	0.0262981	-0.684063	0
Enpp3	0.0344183	-0.683966	0
2310022B05Rik	0.00229267	-0.683722	0
Irgm1	0.0474125	-0.683328	0
Cda	0.0029253	-0.683314	0
Apol8	0.0374761	-0.682858	0
Far1	0.0379194	-0.6828	0
Ddx17	0.0472994	-0.682592	0
Poglut2	0.0386654	-0.682494	0
Cd81	0.0191905	-0.682381	0
Ddost	0.0211047	-0.682356	0
B9d2	0.0420429	-0.682254	0
Synpo2l	0.0288706	-0.682143	0
Foxred1	0.0264446	-0.682089	0
Rgs19	0.0221788	-0.681978	0
Sp110	0.0284485	-0.681916	0
Fkbp11	0.0005889	-0.681904	0
Cnot6l	0.0305822	-0.681851	0
Fam43a	0.0353958	-0.681758	0
Sfn	0.0397411	-0.68168	0
Casq1	0.00235775	-0.681629	0
Elf1	0.0357394	-0.681055	0
Fads1	0.00995983	-0.680939	0
Pml	0.0299987	-0.680706	0
Slc50a1	0.0181822	-0.680329	0
Snx4	0.0211381	-0.679913	0
Siah1b	0.0121137	-0.679522	0
Paxbp1	0.0316582	-0.679391	0
Bin2	0.00393437	-0.679347	0
2410002F23Rik	0.0283946	-0.678991	0
Gadl1	0.00998134	-0.678912	0
Lrp2bp	0.0204051	-0.678785	0
Arhgef25	0.00613799	-0.678695	0
Csnk1g3	0.0349125	-0.678201	0
Nkg7	0.0411262	-0.677585	0
Abca9	0.0345998	-0.677525	0
Dsel	0.014851	-0.676895	0
Phgdh	0.0377342	-0.676711	0
Srgap2	0.0267879	-0.67663	0
Lsm7	0.0373706	-0.676558	0
Tap2	0.00344596	-0.676104	0
Acsl6	0.0108558	-0.675841	0
Hnrnpu	0.0261903	-0.675136	0
Cyp4f16	0.00266726	-0.67512	0
Akap7	0.0117265	-0.67489	0
Sowahc	0.0104557	-0.674807	0
Sbk1	0.0399777	-0.674796	0
Rnf38	0.0264448	-0.674427	0
Magee1	0.00281558	-0.674093	0
Sec16b	0.0359288	-0.674082	0
P3h4	0.0155686	-0.673875	0
Sfxn3	0.0145746	-0.673679	0
Ppp1r3d	0.000261968	-0.673412	0
Ggta1	0.00137944	-0.673212	0
Car13	0.00468032	-0.673196	0
Clec14a	0.0468883	-0.672715	0
Erp29	0.0275149	-0.67126	0
Psmb8	0.00600431	-0.670732	0
Ostc	0.0206884	-0.67064	0
Rtl8a	0.034322	-0.670608	0
Mturn	0.0109874	-0.670594	0
Nadk	0.0443939	-0.669942	0
Ptprd	0.0289414	-0.669878	0
Ntf5	0.0290667	-0.669703	0
Sh2b2	0.0175811	-0.669465	0
Ccdc8	0.0119997	-0.66943	0
Pdcl	0.0128241	-0.668588	0
Pld2	0.025341	-0.668068	0
Itgb3	0.0283453	-0.667548	0
Ifitm1	0.0382938	-0.667215	0
Mapk3	0.0219019	-0.666906	0
Fam241a	0.0314372	-0.666844	0
Igdcc4	0.0271908	-0.666624	0
Bmp5	0.0272648	-0.666473	0
Slc6a7	0.0308743	-0.665805	0
Mfsd12	0.0104395	-0.665699	0
Lrrc45	0.0199119	-0.664992	0
Pqbp1	0.0149518	-0.664796	0
Pcyt2	0.0173824	-0.66448	0
Pgd	0.0345846	-0.664457	0
Dhdds	0.0445134	-0.664242	0
Pnn	0.0142992	-0.66424	0
Cbx6	0.0113609	-0.663881	0
Sh3pxd2a	0.0421015	-0.663774	0
Elovl5	0.0382235	-0.663506	0
Crlf3	0.0256973	-0.663463	0
Pik3r1	0.00137593	-0.663449	0
Ldlrap1	0.0345732	-0.663294	0
Phc2	0.0336606	-0.663198	0
Xxylt1	0.018677	-0.662876	0
Cyria	0.00663526	-0.662152	0
Naaa	0.00244621	-0.661933	0
Ptprc	0.0245952	-0.661835	0
Dnase2a	0.00617712	-0.661768	0
Cpd	0.0417605	-0.661679	0
Dtx3	0.00395942	-0.661533	0
Ap1g2	0.0144381	-0.661061	0
Uba3	0.0158733	-0.660689	0
1810055G02Rik	0.0308103	-0.660391	0
Itgax	0.0454914	-0.660274	0
Cnpy3	0.0162622	-0.660256	0
Pabpn1	0.0147651	-0.659953	0
Srsf10	0.0459477	-0.658855	0
Mettl27	0.0358951	-0.65854	0
Hs6st2	0.0214019	-0.658105	0
Dxo	0.0417219	-0.657611	0
Trp63	0.00644576	-0.657475	0
Gdi1	0.0323436	-0.657306	0
Degs1	0.0352169	-0.656581	0
Nqo2	0.0195465	-0.656513	0
Smpdl3b	0.0203244	-0.656212	0
B4galnt3	0.00560776	-0.65576	0
Ctnna1	0.0493501	-0.655542	0
Ppp1r27	0.0157763	-0.655535	0
Cdc42	0.0211049	-0.65481	0
Rbbp4	0.0245046	-0.654765	0
Trib2	0.00781116	-0.654669	0
Mcu	0.0156641	-0.654556	0
Wls	0.0203908	-0.654545	0
Ctsl	0.0172903	-0.654447	0
Fem1c	0.0183747	-0.654431	0
Eid2	0.00435836	-0.654165	0
Alkbh2	0.0327647	-0.654143	0
Tpbg	0.0484202	-0.653963	0
Mat2a	0.0180676	-0.653873	0
Stx16	0.00814757	-0.653734	0
Tmed8	0.0259085	-0.653493	0
Rcor1	0.0214158	-0.653223	0
Zfp580	0.00111481	-0.652908	0
Slc25a45	0.00826048	-0.652874	0
Zfp207	0.0457139	-0.652849	0
P4hb	0.0236989	-0.652568	0
Ak2	0.0147223	-0.65225	0
Zcchc3	0.0195561	-0.652207	0
Ncs1	0.046878	-0.652182	0
Calr	0.0422146	-0.652087	0
Dlgap4	0.0252495	-0.652046	0
Atxn7l2	0.00517808	-0.65199	0
Dtx3l	0.0474073	-0.651709	0
Gmfg	0.03577	-0.651419	0
Tmem263	0.0171954	-0.651362	0
Rasa3	0.0384505	-0.650993	0
Nudt22	0.017472	-0.65061	0
Fndc4	0.0244002	-0.650583	0
Magi1	0.0296969	-0.649695	0
Fam20a	0.0209792	-0.649666	0
9330188P03Rik	0.0334037	-0.649614	0
Cmtm7	0.0292502	-0.649283	0
Ppfibp1	0.033802	-0.648496	0
8430429K09Rik	0.0397815	-0.648378	0
Gpx7	0.0361399	-0.648256	0
Pstpip1	0.0175066	-0.647709	0
Rhoa	0.0349531	-0.647589	0
Ift43	0.000355761	-0.647291	0
Hpse	0.0440234	-0.647115	0
Armc10	0.00620253	-0.647088	0
Trim11	0.0124133	-0.646573	0
Papss1	0.0421137	-0.646381	0
Gprc5c	0.00133698	-0.646069	0
Manbal	0.00966533	-0.64595	0
Cdkn1b	0.0274153	-0.645557	0
Kidins220	0.0259051	-0.645358	0
Map3k8	0.0426503	-0.644968	0
Akt1	0.0320756	-0.644925	0
Avpr1a	0.0048821	-0.644591	0
Atp1b2	0.000174728	-0.644438	0
Caprin1	0.0252816	-0.644352	0
Myef2	0.00892059	-0.644163	0
Ifi35	0.0420924	-0.644133	0
Nasp	0.0215338	-0.644012	0
Lpxn	0.0294783	-0.643696	0
Ednra	0.0214884	-0.643588	0
Bcl2l11	0.0493037	-0.642299	0
Daam2	0.0164606	-0.642248	0
Cbr3	0.028998	-0.642067	0
Il33	0.0429319	-0.641919	0
C2cd5	0.0164629	-0.641838	0
Sbds	0.0306203	-0.641768	0
Shf	0.0107514	-0.641624	0
Psmb9	0.00191913	-0.641583	0
Gm20186	0.0437067	-0.641455	0
Ckap2	0.0276055	-0.641394	0
Cx3cr1	0.0403629	-0.641232	0
Trim13	0.0417669	-0.640929	0
Sinhcaf	0.0327014	-0.640355	0
Zbed3	0.0110286	-0.639847	0
Il17ra	0.0173401	-0.639825	0
Cacng1	0.0107289	-0.639445	0
Wrnip1	0.0172859	-0.639251	0
0610040B10Rik	0.00286589	-0.639137	0
Csk	0.0483151	-0.638571	0
Fgfr1	0.0370518	-0.638551	0
Osbpl5	0.0210486	-0.638481	0
Rps27a	0.0112762	-0.638474	0
Soat1	0.0280388	-0.638456	0
Tor1a	0.0262822	-0.638346	0
Ttc39b	0.0290462	-0.638308	0
Ndufa4l2	0.0148803	-0.637742	0
Brk1	0.0113457	-0.637457	0
Clec12a	0.0415014	-0.637455	0
Cfap36	0.0110083	-0.637266	0
Gpc4	0.016411	-0.637098	0
Cpsf6	0.0338838	-0.636842	0
Adamts17	0.0143996	-0.636735	0
Tceal1	0.0183731	-0.636726	0
Foxs1	0.0161332	-0.636571	0
Rab29	0.0292967	-0.63638	0
Fzd4	0.0241822	-0.636261	0
Plpp5	0.02969	-0.635571	0
Gm36377	0.0376729	-0.635533	0
Rtl8b	0.0400193	-0.635316	0
Smco4	0.00539837	-0.635096	0
H3f3a	0.00852813	-0.635049	0
Themis2	0.0151833	-0.634558	0
Taf1d	0.0350047	-0.634511	0
Tmem50a	0.0137536	-0.634113	0
Rarg	0.00782582	-0.633573	0
Fbxo33	0.0141925	-0.633513	0
Vmac	0.0242771	-0.633477	0
Srek1	0.041164	-0.633472	0
Gm42031	0.021983	-0.63311	0
Pigs	0.0216451	-0.632817	0
Pdia5	0.0494065	-0.632716	0
Cep55	0.0341688	-0.632557	0
Efna1	0.00135402	-0.632535	0
5930438M14Rik	0.00205741	-0.632425	0
Strn4	0.0436521	-0.632276	0
Eaf1	0.0261352	-0.632206	0
Fbxo4	0.0481408	-0.632106	0
Rbms3	0.0346652	-0.632045	0
Tmem252	0.0267429	-0.63203	0
Sytl2	0.00894748	-0.631969	0
Trim8	0.0176638	-0.631764	0
Ccdc142os	0.0234034	-0.63175	0
Ccdc84	0.027527	-0.630655	0
Lacc1	0.0138224	-0.630381	0
Ramp1	0.00310028	-0.63036	0
Hnrnpa1	0.0392078	-0.630001	0
Plce1	0.01925	-0.629952	0
Pnck	0.0063625	-0.629916	0
Tmem97	0.0339536	-0.629646	0
Rab8a	0.0140106	-0.629479	0
Mcrip1	0.0157426	-0.62936	0
Arl5c	0.0260875	-0.629122	0
Katnbl1	0.0395872	-0.629032	0
Ncbp1	0.0281104	-0.629023	0
Mbd6	0.0160694	-0.628834	0
Cdk14	0.0168351	-0.628823	0
Itga7	0.00459913	-0.628747	0
Ppm1m	0.021713	-0.628646	0
Fam32a	0.0424789	-0.628604	0
H2-DMb2	0.0206828	-0.628446	0
Hmces	0.0456576	-0.628185	0
Igsf3	0.0192044	-0.627144	0
Gm49745	0.0461467	-0.62709	0
Dnmt1	0.0456567	-0.627035	0
Ttll1	0.0155684	-0.626865	0
Letmd1	0.0186904	-0.626651	0
Smarcd1	0.00628855	-0.626593	0
Gm44732	0.0318773	-0.626242	0
Micu1	0.0159819	-0.626204	0
Gnb4	0.0391171	-0.625843	0
Rab32	0.0447337	-0.625685	0
Fabp4	0.035339	-0.625313	0
Hpgds	0.00554431	-0.625209	0
Hras	0.00188889	-0.624819	0
Rassf3	0.00181396	-0.62421	0
Ltbp1	0.034812	-0.623916	0
Pop4	0.0223984	-0.623863	0
Ppp1r11	0.00666674	-0.623747	0
Wfs1	0.0217449	-0.623481	0
St6galnac4	0.0161256	-0.623372	0
Tbx18	0.00910107	-0.623165	0
Septin2_1	0.0494659	-0.62315	0
Tapbp	0.0238584	-0.623027	0
Naprt	0.00289904	-0.622985	0
Hspb8	0.00458923	-0.622838	0
Nono	0.029792	-0.621726	0
Rbck1	0.0112223	-0.621424	0
Lynx1	0.0221037	-0.621322	0
1810058I24Rik	0.0181058	-0.621258	0
Hnrnpa3	0.0495738	-0.621195	0
H2-DMa	0.0146647	-0.621182	0
Slbp	0.0166549	-0.621102	0
Ccs	0.0016949	-0.620721	0
Tnip2	0.031193	-0.620164	0
Ccr5	0.00107703	-0.620144	0
Abcc5	0.0256249	-0.620066	0
Tal2	0.0284403	-0.619215	0
Tmbim1	0.015427	-0.619189	0
Slc39a1	0.012457	-0.619029	0
Scn7a	0.0213217	-0.618757	0
Zfp692	0.00269932	-0.618351	0
Zmynd15	0.0247841	-0.617813	0
Fgr	0.0258261	-0.61776	0
Slc35e3	0.00628302	-0.617539	0
Kin	0.0154313	-0.617421	0
Obsl1	0.0332461	-0.617182	0
Slamf7	0.045044	-0.617105	0
AI467606	0.0309346	-0.616937	0
Lgi2	0.0149168	-0.616806	0
Copz2	0.00857502	-0.616463	0
Nutf2	0.0269561	-0.616262	0
Tlr7	0.0111072	-0.616193	0
H2aj	0.0317087	-0.61572	0
Cggbp1	0.0427494	-0.615583	0
Gpsm1	0.0301667	-0.615526	0
Cfap418	0.00596259	-0.614836	0
Fam149a	0.0086837	-0.614211	0
Hmg20b	0.00845539	-0.613796	0
Tm7sf3	0.0102189	-0.613725	0
Afap1l1	0.0255523	-0.613511	0
Gm16758	0.00340998	-0.613268	0
Mical1	0.0257658	-0.613145	0
Tmem88b	0.00788956	-0.612796	0
Plcg1	0.0190394	-0.612785	0
Golga7b	0.0435375	-0.612631	0
Gimap1	0.0349359	-0.612046	0
4933427D14Rik	0.030764	-0.611916	0
Kcnk6	0.0303445	-0.611892	0
Slamf9	0.028946	-0.611694	0
Gm41717	0.00397123	-0.611458	0
Ewsr1	0.0210198	-0.611422	0
Ptprj	0.0149816	-0.611076	0
Tshz3	0.0263577	-0.610845	0
Plod1	0.0294026	-0.610594	0
Masp1	0.00447011	-0.610482	0
Arhgap30	0.0108108	-0.610365	0
Lrrn2	0.00548277	-0.610332	0
Fam76b	0.0420175	-0.60996	0
Palld	0.0122431	-0.609348	0
Ifi209	0.0494891	-0.609271	0
Cwc25	0.0434275	-0.609216	0
Zfp422	0.0324913	-0.608947	0
Fam168b	0.039868	-0.608886	0
Cdk9	0.00793606	-0.608866	0
Stk32c	0.0483502	-0.608657	0
Tbc1d4	0.0234946	-0.608439	0
Hoxa7	0.0144049	-0.608092	0
Dubr	0.0263321	-0.607975	0
1700029J07Rik	0.00351113	-0.607069	0
Mapre1	0.0405018	-0.606608	0
Frmd4b	0.0184417	-0.606568	0
Poglut3	0.0456909	-0.606325	0
Helb	0.0119313	-0.606252	0
Gm20716	0.0304839	-0.605791	0
Traf7	0.0428405	-0.605681	0
Pitx2	0.0220755	-0.605517	0
Klhl40	0.0223831	-0.605446	0
Cfdp1	0.0116869	-0.6054	0
Zhx2	0.0143706	-0.605284	0
Rsrp1	0.0302519	-0.605152	0
Tmem205	0.0060197	-0.60406	0
Trex1	0.0490772	-0.603972	0
Pax7	0.00607844	-0.603597	0
Slc18b1	0.00494685	-0.60352	0
Sft2d1	0.0359066	-0.603389	0
Elp5	0.0247984	-0.602828	0
Fam216a	0.0339217	-0.602799	0
Cd63	0.0490791	-0.60255	0
Sppl2b	0.00222072	-0.602412	0
Ncoa7	0.0288802	-0.602368	0
Ccnc	0.0166475	-0.602287	0
Spindoc	0.0491115	-0.60228	0
Hprt	0.0233444	-0.601851	0
Prkaa1	0.0165167	-0.601788	0
Cpsf7	0.0191051	-0.601468	0
Mgat5	0.0246536	-0.601431	0
Prss12	0.00282868	-0.601396	0
Bambi	0.00676724	-0.601323	0
Ubtd2	0.0224116	-0.601159	0
Tep1	0.0235955	-0.601129	0
Trem1	0.0219093	-0.600855	0
Hoxa4	0.034009	-0.600715	0
Gimap6	0.0332464	-0.600652	0
Paqr7	0.00709894	-0.599882	0
Pacc1	0.0273394	-0.599609	0
Med7	0.0401286	-0.599595	0
Slc30a5	0.0422429	-0.599525	0
Napb	0.0261295	-0.599348	0
Man2c1	0.0270992	-0.599165	0
Foxp4	0.000942251	-0.598461	0
Hip1	0.0483841	-0.598199	0
Pigh	0.001528	-0.598088	0
Atp6v0e	0.0385704	-0.597878	0
Pycrl	0.048652	-0.597878	0
Irak4	0.014252	-0.597531	0
A930006K02Rik	0.00948386	-0.597407	0
Apbb1	0.0320777	-0.597374	0
Ring1	0.00714378	-0.597186	0
Vav1	0.0230294	-0.597129	0
Gm10134	0.0420225	-0.596776	0
Nlrp3	0.00897606	-0.596721	0
Mier3	0.0422247	-0.596682	0
Rpl10	0.00980676	-0.596532	0
Exo5	0.00150048	-0.596416	0
Ppp1r9b	0.0360748	-0.595559	0
Ap1s2	0.028921	-0.59513	0
Ppp1r16b	0.0250294	-0.595103	0
Bst1	0.0181578	-0.594557	0
Kctd5	0.0235322	-0.594025	0
Manea	0.0305007	-0.593881	0
Tmem45a	0.0338946	-0.593561	0
Paqr8	0.0200372	-0.59323	0
Ephb2	0.0106849	-0.593146	0
Lysmd2	0.017534	-0.593126	0
Apobec1	0.0457679	-0.593091	0
Crybb3	0.0252547	-0.593039	0
Swsap1	0.00504883	-0.59298	0
Ptafr	0.0497731	-0.592882	0
Chst14	0.0442832	-0.592515	0
Afap1l2	0.000371133	-0.592053	0
Rnf19b	0.033867	-0.591914	0
Pabpc1	0.0192982	-0.591912	0
Ifi213	0.044906	-0.591912	0
Ssbp4	0.00616834	-0.591888	0
Cox15	0.00463019	-0.591782	0
Igfbp5	0.0101586	-0.591719	0
Necap2	0.0243904	-0.591642	0
Slc12a9	0.00412799	-0.591301	0
Fgd2	0.0200242	-0.591253	0
Tspan31	0.0304356	-0.591173	0
Bin3	0.0387049	-0.591047	0
Klc1	0.0147877	-0.590578	0
AI837181	0.00541271	-0.590547	0
Septin9	0.0292162	-0.590545	0
Rps19	0.0143645	-0.590252	0
Msx1	0.0190151	-0.590137	0
Klhl17	0.00133165	-0.590108	0
Fras1	0.0416302	-0.589937	0
Bzw1	0.0411609	-0.5899	0
Mylpf	0.00270738	-0.589891	0
Lpin3	0.0312056	-0.589865	0
Luc7l	0.0343594	-0.589774	0
Micu2	0.047573	-0.589711	0
Phf23	0.0318571	-0.589526	0
Snx7	0.0179022	-0.589422	0
Birc3	0.046378	-0.589416	0
Entr1	0.0198805	-0.589105	0
Rpl17	0.00649552	-0.588891	0
Pdgfrb	0.0455656	-0.588728	0
Meis3	0.0213493	-0.588602	0
Itgal	0.0146434	-0.588383	0
Capns1	0.0148233	-0.588131	0
Gm17066	0.00249893	-0.587279	0
Rbm8a	0.0278286	-0.586031	0
Gm2a	0.00669343	-0.585782	0
Ubash3b	0.0405088	-0.585312	0
Cnpy4	0.00656073	-0.585289	0
Top1	0.0276258	-0.585141	0
Gm11734	0.0280647	-0.584977	0
Arl15	0.0329158	-0.584778	0
Nucb1	0.0476388	-0.584724	0
Nelfcd	0.0186072	-0.584434	0
Lypd6	0.00606889	-0.584421	0
Gstp2	0.038272	-0.58433	0
Tbk1	0.0366716	-0.584248	0
Manba	0.0340772	-0.584118	0
Fermt3	0.0249434	-0.583863	0
Haus8	0.0376394	-0.583588	0
Gnb2	0.0303901	-0.583539	0
Zfp513	0.00274276	-0.583484	0
Chkb	0.0113521	-0.583061	0
Srsf6	0.0115263	-0.582754	0
Lpar6	0.00563833	-0.582536	0
Rbm39	0.0412063	-0.58249	0
Vamp8	0.0199795	-0.582372	0
Txn1	0.0171259	-0.582244	0
Zdhhc24	0.0272558	-0.582078	0
Ubtd1	0.0489356	-0.581788	0
Akr1a1	0.0135206	-0.581603	0
Rae1	0.037726	-0.581514	0
Gm43305	0.0128419	-0.581067	0
Stam	0.0221787	-0.580934	0
Purg	0.0269139	-0.580934	0
Msantd2	0.0225608	-0.580709	0
Fbxw7	0.0146352	-0.580515	0
Cacnb1	0.0148876	-0.580135	0
Ap4m1	0.0220705	-0.580073	0
1700120C14Rik	0.0140131	-0.579844	0
Hsf2	0.0393552	-0.579391	0
Rab27b	0.010763	-0.579148	0
Vipas39	0.0380443	-0.579131	0
Slc35b2	0.016595	-0.578708	0
Lpcat4	0.00745988	-0.578015	0
Ssrp1	0.0301412	-0.577954	0
2810001G20Rik	0.0245205	-0.57778	0
Klhl5	0.0146564	-0.577293	0
Sh3glb2	0.0192761	-0.576521	0
Pgpep1	0.0156704	-0.57651	0
Tada1	0.00981685	-0.576321	0
Naalad2	0.0416153	-0.575757	0
Smim15	0.0361926	-0.575693	0
Mtf2	0.0397221	-0.575585	0
Txnl4a	0.00603559	-0.575353	0
Adam17	0.0313445	-0.575231	0
Ube2n	0.0013147	-0.575207	0
Drp2	0.0412233	-0.575172	0
Gm48529	0.0134175	-0.575016	0
Luc7l2	0.029534	-0.574917	0
Arl2bp	0.0195513	-0.57485	0
Stk35	0.029194	-0.574837	0
Ccdc88a	0.0409886	-0.574753	0
Mrpl41	0.0410808	-0.574612	0
Sin3b	0.0170826	-0.574498	0
Mfsd14b	0.0316092	-0.574493	0
Etv5	0.0169858	-0.574249	0
Stat6	0.0481414	-0.574152	0
Mdfic	0.00573914	-0.574029	0
Tmc7	0.0395909	-0.573986	0
Copb1	0.0347649	-0.57354	0
Rab3d	0.00352823	-0.573501	0
Sf3a1	0.0403124	-0.573351	0
Ghdc	0.032067	-0.573278	0
Kank2	0.018881	-0.573211	0
Rpsa	0.00970976	-0.57278	0
Nck2	0.0133958	-0.572641	0
Ap2s1	0.0423261	-0.572613	0
Camk2d	0.0133389	-0.572473	0
Rilp	0.0240643	-0.572317	0
Ccdc88b	0.0125117	-0.572177	0
Tbca	0.0165367	-0.571911	0
9330020H09Rik	0.0156053	-0.571813	0
Klhl28	0.0474597	-0.571692	0
Ttc5	0.0052434	-0.571553	0
Zfand1	0.00933763	-0.571015	0
Irak1	0.0177474	-0.571	0
Ankfy1	0.0304817	-0.570584	0
H1f0	0.0138363	-0.570524	0
Ssb	0.00995467	-0.570419	0
Cstad	0.0464567	-0.569396	0
Map3k1	0.0458274	-0.569334	0
Rpl36a	0.0049031	-0.56913	0
Pyroxd2	0.0449151	-0.568914	0
Lrp4	0.0493239	-0.568762	0
Hexim1	0.0151041	-0.568679	0
2210016F16Rik	0.0159862	-0.568405	0
Marchf9	0.0192165	-0.568172	0
Rad21	0.0288842	-0.567844	0
Apobec3	0.0388823	-0.567485	0
L3hypdh	0.0131388	-0.567265	0
Adprh	0.0261603	-0.567207	0
Vangl2	0.00245816	-0.566865	0
Fau	0.0211785	-0.56682	0
Stx2	0.0433706	-0.566389	0
Bcorl1	0.0140231	-0.566387	0
Tasor	0.0276262	-0.565921	0
Gm49909	0.0301162	-0.56559	0
Asl	0.016997	-0.565569	0
Sf3b3	0.0466156	-0.565541	0
Trim34a	0.00329819	-0.56489	0
Hyal1	0.00197882	-0.564802	0
Casp1	0.0328473	-0.564553	0
Pa2g4	0.0181515	-0.564126	0
Armc1	0.0231662	-0.564049	0
Chst7	0.0427216	-0.56364	0
Cib1	0.0294013	-0.563442	0
Lrp12	0.00624008	-0.563393	0
Tmem44	0.0301481	-0.563305	0
Stard8	0.00341213	-0.56319	0
Esd	0.0215381	-0.563173	0
Twist1	0.0152575	-0.563147	0
Gas6	0.00229753	-0.562988	0
Wnt5b	0.0221664	-0.562909	0
Ppp1r15a	0.018091	-0.562721	0
Prkar2b	0.0257726	-0.562621	0
Ulk3	0.00187851	-0.562612	0
Cybc1	0.0450771	-0.56258	0
Cdipt	0.0335186	-0.562455	0
Shb	0.0172181	-0.56224	0
Kri1	0.0102686	-0.561379	0
Ncstn	0.0102397	-0.561024	0
Rnasel	0.00718702	-0.560911	0
Ik	0.020258	-0.560553	0
Lmod3	0.0277034	-0.560458	0
Chaserr	0.0233499	-0.560143	0
Ttc12	0.0141066	-0.560105	0
Pear1	0.0431207	-0.560039	0
Aldh18a1	0.0242963	-0.559911	0
Phkg2	0.0237457	-0.559786	0
Pcdhb22	0.0200659	-0.559554	0
Arrdc1	0.0122243	-0.559441	0
Rpl21	0.00980039	-0.559426	0
Bcap31	0.0163523	-0.559362	0
Nhlrc2	0.0304965	-0.559326	0
Tcp11l2	0.0494832	-0.559024	0
Aldh16a1	0.0255325	-0.55895	0
1110038F14Rik	0.0028545	-0.558782	0
Atxn2l	0.0365937	-0.558646	0
Myf6	0.0359745	-0.558557	0
Prr29	0.0117281	-0.558398	0
Cspg4	0.0399521	-0.558308	0
Slc25a17	0.00578048	-0.558017	0
Adcyap1r1	0.0457538	-0.5579	0
Ywhab	0.0449252	-0.557707	0
Arpp19	0.0243836	-0.557641	0
Gm17491	0.00681955	-0.557075	0
9330151L19Rik	0.0167359	-0.55693	0
Hmgcl	0.00989979	-0.556451	0
Lrch1	0.0439225	-0.556122	0
Adamts15	0.00508503	-0.555816	0
Ahcyl1	0.0311183	-0.555776	0
Tmem19	0.0204398	-0.55571	0
Chic2	0.00285996	-0.555496	0
Efnb2	0.0374402	-0.555477	0
Creb3l2	0.0488933	-0.555344	0
Zscan18	0.0023913	-0.555015	0
Htra2	0.0244945	-0.554981	0
Trit1	0.047033	-0.55489	0
Peli1	0.035998	-0.554525	0
Hnrnpk	0.0258629	-0.554415	0
Eef1b2	0.0113775	-0.554258	0
D030056L22Rik	0.0280665	-0.554059	0
Ctnnal1	0.0100321	-0.553784	0
Rpl19	0.0142722	-0.553759	0
Dleu2	0.00522664	-0.553339	0
Cavin4	0.00279911	-0.553314	0
Xpnpep1	0.0147303	-0.553227	0
Kif26a	0.0149307	-0.553208	0
Gss	0.0352159	-0.553128	0
Cds2	0.0462885	-0.553047	0
Hacd3	0.0242013	-0.552933	0
Coq8b	0.0354603	-0.552527	0
Hid1	0.0319227	-0.552474	0
Nelfe	0.0209778	-0.552292	0
Rps4x	0.0183705	-0.551814	0
Pold4	0.0210441	-0.551719	0
Usp20	0.038982	-0.551676	0
Gm46565	0.0343309	-0.551439	0
Zfp955a	0.0304284	-0.551416	0
Rtn3	0.04052	-0.551342	0
Dynlt1f	0.0039163	-0.551304	0
Lrrfip1	0.012312	-0.551258	0
Dhrs13	0.00189722	-0.551059	0
Dnmt3a	0.046649	-0.550991	0
Rin2	0.0235573	-0.550934	0
Smap2	0.0191674	-0.550725	0
Retreg2	0.0407127	-0.550723	0
Alox12	0.0303178	-0.550264	0
Yipf6	0.0270307	-0.550013	0
Gli3	0.0290959	-0.549709	0
Ten1	0.0401248	-0.54962	0
Dcaf15	0.0403614	-0.549466	0
Inpp4b	0.0467505	-0.549382	0
Stat5a	0.00523318	-0.549358	0
AI662270	0.0157192	-0.549255	0
Mast3	0.0044112	-0.54909	0
Rabl2	0.0223082	-0.549082	0
Fus	0.0158872	-0.549004	0
Stam2	0.0173616	-0.548596	0
Gzma	0.0302989	-0.54859	0
Mrpl39	0.0177358	-0.548428	0
Cacna1a	0.0142086	-0.548324	0
Thyn1	0.0117037	-0.548227	0
Tslp	0.0389078	-0.548187	0
Dynlrb1	0.0129103	-0.548155	0
Golga7	0.0346236	-0.548155	0
1500011B03Rik	0.0156352	-0.548122	0
Snx2	0.0163197	-0.547765	0
Ifitm10	0.0325853	-0.547432	0
Col26a1	0.00981402	-0.547234	0
Col27a1	0.0219798	-0.547177	0
Vav2	0.0107366	-0.546897	0
Gm266	0.0399785	-0.546738	0
Cir1	0.0165507	-0.54649	0
Ube2i	0.0439861	-0.546418	0
Akirin2	0.020916	-0.546378	0
Ppm1d	0.00923119	-0.546368	0
Slc16a6	0.0371526	-0.546142	0
Selenof	0.0228759	-0.546136	0
Praf2	0.00162081	-0.546081	0
Bcar3	0.0445817	-0.545965	0
Paf1	0.0248963	-0.545961	0
Ube2z	0.0287587	-0.545879	0
Rpl12	0.0181818	-0.545519	0
Dnal4	0.0205663	-0.545491	0
Hnrnpc	0.0225665	-0.545373	0
Trmt2b	0.019503	-0.544971	0
Parp11	0.0230339	-0.544165	0
Nt5dc1	0.0493454	-0.544138	0
Tkt	0.0215244	-0.543783	0
Yipf4	0.0438529	-0.543295	0
Tspan3	0.0207256	-0.543211	0
Ppox	0.00478666	-0.543127	0
Rdh10	0.0202589	-0.543015	0
Serpina3g	0.0331024	-0.542727	0
[truncated: 2,483 more rows]

## Sheet: heatmap.sig
Symbol	LrpprcP27A8	LrpprcP27A9	LrpprcP27A4	LrpprcWT8	LrpprcWT9	LrpprcWT4	LeafOrder
Gm48584	0.245963	0.72924	1.33434	-0.8112	-1.39982	-0.0985145	0
Rn18s-rs5	0.730677	0.82797	1.00817	-1.44109	-0.726905	-0.398821	1
Mir6236	0.937572	0.822299	0.901776	-1.1892	-0.47802	-0.99443	2
Lars2	0.921125	0.82491	0.92169	-1.27243	-0.577147	-0.818149	3
n-R5s115	0.481065	0.760118	1.37916	-0.873446	-0.873446	-0.873446	4
Mylk4	0.715687	0.770433	1.07511	-1.13741	-1.17615	-0.247677	5
Gm45234	1.12484	0.701156	0.822509	-1.06878	-1.08696	-0.492771	6
7SK_159	1.01578	0.532113	0.812958	-1.46306	-0.939084	0.0412952	7
Htra4	1.24724	1.10235	0.153964	-1.09883	-0.626674	-0.77805	8
Odf3l2	0.729823	1.58187	-0.0231713	-0.821167	-0.406849	-1.06051	9
Dusp26	0.886995	0.715532	0.764849	0.113048	-1.35689	-1.12353	10
Ccdc85c	0.864258	0.978538	0.688068	-0.167129	-1.16555	-1.19819	11
Rasd2	0.877709	1.08435	0.568761	-0.220586	-1.23603	-1.0742	12
Amd1	1.11343	1.012	0.319379	-0.161526	-1.16753	-1.11575	13
Amd2	0.987762	1.19783	0.228579	-0.178241	-1.17184	-1.0641	14
mt-Tm	1.22572	0.711657	0.692625	-0.50706	-1.08224	-1.0407	15
Tspan8	0.884316	1.05601	0.73143	-0.634163	-1.23069	-0.806899	16
Cacna2d4	0.733386	0.88294	1.04755	-0.70508	-1.27062	-0.688173	17
Actr3b	1.254	0.887026	0.182573	-0.132881	-0.787105	-1.40362	18
Smox	1.39044	0.85806	0.0132767	-0.112362	-1.01304	-1.13637	19
Cyp4f39	1.16384	1.20002	-0.0889948	-0.197702	-1.01472	-1.06244	20
1700001O22Rik	1.05877	1.32969	0.0473578	-0.517974	-0.933082	-0.98476	21
Mstn	0.983641	1.27799	0.0218999	-0.319914	-0.55258	-1.41104	22
Bc1	-1.08245	-0.614136	-0.850578	1.43785	0.704566	0.404748	23
Crybb1	-0.787783	-0.941649	-0.961018	1.19505	0.640726	0.854674	24
Myl3	-0.570318	-1.16086	-0.661561	1.29485	-0.00340711	1.10129	25
Foxo6os	-0.587885	-0.964052	-1.12355	0.669528	0.968252	1.03771	26
Tmem132a	-0.732396	-1.01976	-0.93975	0.612486	1.08112	0.998298	27
Hbegf	-0.870392	-0.988114	-0.824172	0.595669	0.878936	1.20807	28
Lrrn1	-0.980332	-0.847931	-0.868446	0.674877	0.828702	1.19313	29
Tnfrsf22	-0.913697	-0.725641	-1.01094	0.533774	0.843885	1.27262	30
Grb10	-0.696093	-0.653472	-1.12602	0.108773	1.12111	1.24571	31
Ankrd10	-0.721857	-0.970448	-0.864982	0.215742	1.14842	1.19312	32
Clcf1	-0.711219	-0.869019	-0.964294	0.191897	1.22552	1.12711	33
Nabp1	-0.729257	-0.789825	-1.00736	0.158626	1.15988	1.20794	34
Aldh3a1	-0.802679	-0.851483	-0.952761	0.339368	0.998034	1.26952	35
Gm4792	-0.416579	-1.0322	-0.922781	-0.0399751	1.21402	1.19752	36
Zdbf2	-0.708464	-1.09262	-0.726107	0.2608	0.867915	1.39848	37
Itm2a	-0.882042	-1.06216	-0.618426	0.339708	0.861199	1.36172	38
Pcgf2	-0.952868	-1.0555	-0.599159	0.47468	0.822375	1.31047	39
Gpsm2	-0.810594	-1.08046	-0.735066	0.503419	0.807531	1.31517	40
Fam167b	-0.843491	-1.11101	-0.628151	0.440594	0.778375	1.36368	41
Tbx4	-0.732445	-1.14374	-0.755904	0.498437	0.894578	1.23907	42
Tnnt1	-0.799994	-1.12019	-0.733147	0.523812	0.950967	1.17855	43
Adamts20	-0.753706	-1.18606	-0.70943	0.590209	0.865457	1.19353	44
Mpp1	-0.77934	-1.20159	-0.598442	0.392178	0.943661	1.24353	45
Cd276	-0.799508	-1.21458	-0.54928	0.363249	0.974253	1.22587	46
Angptl2	-0.78324	-1.26618	-0.54889	0.506624	0.908337	1.18335	47
Capn6	-1.02259	-0.848372	-0.616905	0.177643	0.877721	1.4325	48
Snai1	-0.976196	-0.874704	-0.695919	0.269478	0.881892	1.39545	49
Gxylt2	-0.931012	-0.887803	-0.682503	0.162567	0.926574	1.41218	50
Mndal	-0.98613	-0.789381	-0.712635	0.215751	0.770044	1.50235	51
Shisal1	-0.870048	-0.987383	-0.625048	0.190166	0.819129	1.47318	52
Sox11	-0.854194	-0.982351	-0.659684	0.196045	0.844883	1.4553	53
Eda2r	-0.874674	-0.752874	-0.865756	0.105546	1.02542	1.36234	54
Galnt5	-0.940968	-0.82725	-0.71067	0.0833872	1.0412	1.3543	55
Arpp21	-0.864387	-0.983261	-0.708002	0.234584	1.02625	1.29482	56
Il17d	-0.860799	-0.908658	-0.752098	0.150473	1.05504	1.31604	57
Peg3	-0.822072	-1.03781	-0.625389	0.11769	1.04331	1.32427	58
Serinc5	-0.851068	-1.08405	-0.549508	0.147694	1.01662	1.32032	59
Trim7	-0.791558	-1.11901	-0.646795	0.278911	1.01794	1.26052	60
Tceal7	-0.999441	-0.96204	-0.628163	0.337135	1.00286	1.24965	61
Tceal8	-1.02986	-0.904845	-0.634795	0.276673	1.06703	1.2258	62
Lhfpl2	-0.996344	-0.998078	-0.550537	0.245967	1.10018	1.19881	63
Sorcs2	-0.972349	-0.94702	-0.676595	0.367846	0.911152	1.31697	64
Plek	-0.921909	-0.953801	-0.731812	0.365187	0.951756	1.29058	65
Tfpi2	-1.1423	-0.336991	-0.861851	-0.00756027	0.9737	1.37501	66
Oasl2	-1.03332	-0.436381	-0.815899	-0.120429	0.913917	1.49211	67
Msc	-0.737448	-0.79227	-0.77667	-0.0841198	0.770446	1.62006	68
Itga9	-1.05035	-0.632546	-0.701953	0.0530847	0.790023	1.54174	69
Ifi203	-0.937316	-0.656513	-0.773017	-0.0102238	0.822788	1.55428	70
Tmem47	-0.940943	-0.590756	-0.805927	-0.0859482	0.918637	1.50494	71
Npnt	-0.682097	-0.633576	-1.0416	-0.0460554	0.920353	1.48298	72
Wsb1	-0.604402	-1.17991	-0.456482	-0.00276246	0.613176	1.63038	73
Adamts4	-0.762565	-0.986611	-0.490117	-0.00494636	0.536225	1.70802	74
Atp1b4	-0.745728	-0.961746	-0.662508	0.113975	0.617003	1.639	75
Ripply1	-0.613086	-0.913083	-0.913083	0.27171	0.567175	1.60037	76
Ecrg4	-1.0428	-0.836551	-0.486623	0.535078	0.203566	1.62733	77
Map3k7cl	-1.04874	-1.00631	-0.423554	0.620376	0.382895	1.47533	78
B3galt2	-0.782786	-1.09587	-0.545508	0.57866	0.270473	1.57503	79
Gm12688	-1.06356	-0.776178	-0.700964	0.609398	0.446648	1.48465	80
Mirg	-1.05608	-0.807992	-0.671984	0.434625	0.612895	1.48854	81
Rian	-1.01841	-0.860714	-0.637976	0.415363	0.585134	1.5166	82
Dlk1	-1.01339	-0.961522	-0.579949	0.418011	0.711775	1.42507	83
Tsc22d4	-0.975882	-1.03427	-0.519608	0.418391	0.665838	1.44553	84
Agtr2	-0.949945	-0.950011	-0.53295	0.268491	0.583902	1.58051	85
Selp	-0.994404	-0.961007	-0.525593	0.310859	0.660819	1.50933	86
Plagl1	-0.937839	-0.894038	-0.544775	0.100643	0.677497	1.59851	87
AW551984	-0.96758	-0.952844	-0.415987	0.107073	0.621519	1.60782	88
Zfp365	-1.0186	-0.943323	-0.367086	0.147101	0.573332	1.60857	89
Fibin	-1.19004	-0.787016	-0.46469	0.262486	0.699131	1.48013	90
Fap	-1.13086	-0.786813	-0.534	0.227855	0.72961	1.49421	91
Aspn	-1.21782	-0.666806	-0.543732	0.217008	0.728517	1.48284	92
Angptl1	-1.27667	-0.745767	-0.442414	0.297816	0.782282	1.38476	93
Cdh11	-1.17199	-0.950525	-0.368039	0.393517	0.706567	1.39047	94
Matn2	-1.18997	-0.923911	-0.348158	0.291715	0.79456	1.37576	95
Meg3	-1.19124	-0.855757	-0.415723	0.381932	0.613134	1.46765	96
Antxr1	-1.26088	-0.887721	-0.212066	0.230414	0.70801	1.42225	97
Pamr1	-1.15361	-0.99924	-0.179546	0.168522	0.715261	1.44861	98
Olfml2a	-1.22486	-0.890654	-0.204625	0.254638	0.549751	1.51575	99
Itih5	-1.33374	-0.763936	-0.166262	0.100557	0.721344	1.44203	100
Ptn	-1.39563	-0.82903	-0.165745	0.564557	0.493473	1.33237	101
Itgbl1	-1.38816	-0.836318	-0.0817557	0.348657	0.573025	1.38455	102
Col8a2	-1.27332	-0.981374	-0.167106	0.417763	0.68185	1.32219	103
Ogn	-1.39491	-0.530798	-0.385719	0.253872	0.558418	1.49914	104
Pxdn	-0.87142	-1.21344	-0.211736	0.0385902	0.835255	1.42275	105
Gask1b	-0.860276	-1.22801	-0.228637	0.101682	0.764347	1.45089	106
Vash2	-0.654886	-1.37337	-0.246114	0.152508	0.642587	1.47927	107
Gm3636	-0.885908	-1.27717	-0.148235	0.239573	0.612433	1.4593	108
Col24a1	-0.983903	-1.23282	-0.168324	0.358034	0.625445	1.40157	109
Tnnc1	-0.905323	-1.13294	-0.393804	0.238208	0.72376	1.4701	110
Col6a6	-1.01543	-1.10124	-0.247458	0.261052	0.595839	1.50724	111
Igsf10	-1.08024	-1.03394	-0.288437	0.248196	0.690894	1.46353	112
Marcks	-0.913387	-1.27363	-0.312611	0.406416	0.834542	1.25867	113
Sertad3	-0.882938	-1.27876	-0.357412	0.42238	0.847212	1.24951	114
Fgfrl1	-1.02113	-1.14382	-0.421794	0.632812	0.692645	1.26129	115
Klf5	-0.989848	-1.20013	-0.349613	0.665474	0.577457	1.29666	116
Fzd2	-0.868715	-1.22314	-0.425525	0.527059	0.601633	1.38868	117
Sox4	-0.880608	-1.28345	-0.33642	0.49683	0.677819	1.32583	118
Mdk	-1.00561	-1.23868	-0.256788	0.550521	0.672725	1.27783	119
Mxra8	-0.993572	-1.16116	-0.374799	0.461557	0.740093	1.32788	120
Cacnb3	-1.04392	-1.00628	-0.619655	0.666605	0.824414	1.17883	121
En1	-1.04108	-1.15191	-0.437836	0.732389	0.777305	1.12114	122
Tspo	-1.03919	-1.08503	-0.18515	-0.00888242	1.26223	1.05603	123
Fabp5	-1.12376	-1.00805	-0.177595	-0.0040014	1.2389	1.0745	124
Neurl3	-0.84902	-1.33503	-0.0748886	0.0539282	0.93321	1.2718	125
Arl4c	-0.984357	-1.20729	-0.135894	0.0698793	1.10024	1.15742	126
Rgs16	-0.839875	-1.3351	-0.157832	0.107712	1.11841	1.10669	127
Ptx3	-0.641263	-1.17849	-0.423922	-0.184644	1.35158	1.07674	128
Plp2	-0.993552	-0.981897	-0.477649	0.0841461	1.24586	1.12309	129
Pdk3	-0.929462	-0.974738	-0.526208	0.0214911	1.26441	1.14451	130
Tnfaip6	-1.01329	-0.880688	-0.556522	0.0488684	1.22903	1.1726	131
Pdpn	-1.10738	-0.884149	-0.471852	0.116492	1.20355	1.14335	132
Ly6e	-1.08341	-0.930524	-0.513816	0.228173	1.16087	1.1387	133
Fkbp10	-1.07731	-0.833131	-0.541789	0.07345	1.09706	1.28172	134
Gramd1b	-1.04748	-0.847468	-0.580679	0.105552	1.06755	1.30253	135
Armcx2	-1.05214	-0.928896	-0.498707	0.136166	1.08031	1.26326	136
Cyfip2	-1.00032	-0.917656	-0.523487	0.0466233	1.11548	1.27936	137
Klhl13	-1.06276	-0.775215	-0.752157	0.324448	1.00651	1.25917	138
Tceal5	-1.03246	-0.714644	-0.816416	0.245965	1.08541	1.23214	139
Col8a1	-1.07588	-0.755889	-0.725043	0.23819	1.14047	1.17814	140
Igfbp2	-0.980826	-0.850714	-0.730334	0.22646	1.13225	1.20316	141
Rab31	-1.17598	-0.666447	-0.7061	0.268709	1.18087	1.09895	142
Lox	-1.17544	-0.659178	-0.691263	0.228898	1.23655	1.06043	143
Srpx	-1.17394	-0.695281	-0.635793	0.181803	1.19709	1.12612	144
Loxl1	-1.13571	-0.74575	-0.644285	0.205272	1.20754	1.11294	145
Ckap4	-1.19162	-0.73113	-0.610732	0.249433	1.1119	1.17215	146
Adamts2	-1.17239	-0.756093	-0.595831	0.225496	1.09612	1.2027	147
Chrnb1	-0.956854	-0.963881	-0.679931	0.330493	1.19421	1.07596	148
Maged1	-0.97528	-0.95874	-0.620314	0.237018	1.20169	1.11562	149
Sele	-0.980678	-0.883928	-0.670914	0.187783	1.26224	1.0855	150
Trappc6a	-0.858039	-1.02192	-0.726568	0.363601	1.26975	0.973174	151
Akr1b8	-0.767032	-0.979096	-0.799205	0.206805	1.30561	1.03292	152
Sap30	-0.780741	-0.944131	-0.789798	0.142747	1.33069	1.04123	153
Tmem98	-0.793245	-0.949214	-0.726423	0.110755	1.45239	0.905735	154
Ncam1	-1.04809	-0.889755	-0.60999	0.293923	1.36286	0.891049	155
Chrnd	-0.90545	-0.932708	-0.703902	0.243086	1.38719	0.911785	156
Kcnn3	-1.01078	-0.90757	-0.559047	0.117596	1.32812	1.03168	157
Cers6	-1.00109	-0.893773	-0.631905	0.205055	1.33759	0.984125	158
Myc	-1.06388	-0.843278	-0.544507	0.102914	1.38846	0.960293	159
C1qtnf5	-0.95383	-0.860372	-0.614236	0.055488	1.46411	0.908845	160
Thy1	-1.00224	-0.827401	-0.548255	-0.0326736	1.43316	0.977412	161
Ccdc141	-0.981478	-0.739309	-0.793265	0.13498	1.26905	1.11003	162
Ccnl1	-1.01445	-0.764429	-0.737205	0.159508	1.32127	1.03531	163
Ugcg	-0.940249	-0.824673	-0.707236	0.067345	1.34305	1.06176	164
Il6	-0.923821	-0.887975	-0.454128	-0.207241	1.39564	1.07752	165
Ampd3	-0.891065	-0.756669	-0.765439	-0.053111	1.27473	1.19155	166
Ccl7	-0.922558	-0.720296	-0.649922	-0.216722	1.3319	1.1776	167
Plekhh1	-0.942102	-0.796099	-0.765781	0.260988	1.51432	0.728673	168
Runx1	-1.01444	-0.703341	-0.741126	0.137996	1.48802	0.832894	169
Bst2	-0.909245	-0.582744	-0.902111	0.0166579	1.49976	0.877683	170
Cd82	-0.845163	-0.638245	-0.861719	-0.0520976	1.55898	0.838249	171
Cxcl10	-1.00133	-0.542771	-0.808984	0.031061	1.5802	0.741822	172
Ier5	-1.161	-0.476664	-0.848928	0.234412	1.36387	0.888307	173
Fcgr4	-1.06256	-0.556501	-0.804185	0.0446082	1.39379	0.984852	174
Eln	-1.12346	-0.453257	-0.838665	0.0737094	1.37317	0.968507	175
Vcam1	-1.12981	-0.688861	-0.535541	-0.0434765	1.40601	0.991679	176
Csrnp1	-1.04306	-0.740322	-0.666123	0.0556976	1.35812	1.03568	177
Arsi	-1.09242	-0.69545	-0.612379	-0.010055	1.35188	1.05843	178
Uchl1	-1.15529	-0.533821	-0.624816	-0.1066	1.36698	1.05354	179
Mmp19	-1.11507	-0.649901	-0.565091	-0.112002	1.32232	1.11975	180
Klf6	-1.20051	-0.719006	-0.578355	0.213147	1.30345	0.981274	181
Ezr	-1.25501	-0.684332	-0.570504	0.267177	1.27137	0.971294	182
Hmgn2	-1.15707	-0.603934	-0.658446	0.0416121	1.31952	1.05832	183
Gm41757	-1.20012	-0.607819	-0.667032	0.156386	1.28769	1.03089	184
Ifitm3	-1.22885	-0.568748	-0.639376	0.129536	1.35213	0.955307	185
Serpinh1	-1.40989	-0.274183	-0.59255	0.0623357	1.36259	0.851694	186
Pdia3	-1.35102	-0.384614	-0.602357	0.0936097	1.38352	0.860865	187
Anxa1	-1.30877	-0.650658	-0.397732	0.0332637	1.11614	1.20776	188
Fstl1	-1.27875	-0.694985	-0.387119	0.0278895	1.09645	1.23651	189
Nfkb2	-1.27178	-0.722903	-0.268398	-0.0832776	1.05423	1.29213	190
Vim	-1.26986	-0.729419	-0.231144	-0.128419	1.13802	1.22082	191
Cfl1	-1.20488	-0.893797	-0.245243	0.0302632	1.07991	1.23374	192
Ahnak2	-1.25105	-0.856477	-0.207154	0.0205102	1.03228	1.26189	193
Tubb2b	-1.23094	-0.825716	-0.253715	-0.0287509	1.13757	1.20155	194
Cd83	-1.19142	-0.851468	-0.359549	0.0731166	1.10137	1.22795	195
Sparc	-1.23113	-0.842215	-0.298853	0.0600116	1.08919	1.223	196
Selenon	-1.14335	-0.915393	-0.3448	0.0691517	1.11043	1.22397	197
C1qtnf6	-1.15279	-0.95131	-0.326818	0.137082	1.07751	1.21633	198
Plekho1	-1.13846	-0.881498	-0.339119	-0.0120692	1.20213	1.16901	199
P3h3	-1.27773	-0.730751	-0.510703	0.295243	1.03302	1.19092	200
Mrc2	-1.24848	-0.783188	-0.487346	0.293572	0.994582	1.23086	201
Slc25a24	-1.23967	-0.758904	-0.465156	0.178469	1.02462	1.26064	202
Col6a3	-1.28052	-0.764005	-0.39222	0.159205	1.09528	1.18226	203
Tubb6	-1.24118	-0.767077	-0.414699	0.105796	1.1182	1.19896	204
Igfbp4	-1.25552	-0.753483	-0.453884	0.174023	1.15459	1.13427	205
Ptma	-1.22751	-0.75641	-0.503888	0.194787	1.13553	1.15749	206
Mmp23	-1.18592	-0.85223	-0.429867	0.169123	1.07382	1.22507	207
Anxa5	-1.16798	-0.829714	-0.451226	0.113504	1.12409	1.21133	208
Rpl3	-1.24741	-0.86496	-0.357771	0.227398	1.14558	1.09716	209
Eef1a1	-1.24872	-0.835989	-0.401706	0.240224	1.12889	1.1173	210
Prdx4	-1.1872	-0.859999	-0.427505	0.185213	1.22541	1.06408	211
Grn	-1.24806	-0.78784	-0.388833	0.13873	1.28139	1.00462	212
Ppib	-1.21145	-0.796841	-0.421981	0.114307	1.26858	1.04739	213
Mmp3	-1.24779	-0.752328	-0.369918	0.0517182	1.3176	1.00072	214
Ptgfrn	-1.229	-0.73585	-0.456082	0.0836572	1.19714	1.14014	215
Anxa4	-1.24873	-0.717832	-0.46497	0.116856	1.2486	1.06608	216
Dpt	-1.24594	-0.808335	-0.340873	0.0863969	1.20628	1.10248	217
Ddah2	-1.27288	-0.775985	-0.309036	0.0428856	1.17536	1.13965	218
Cks1b	-1.2738	-0.749747	-0.280245	-0.0219622	1.28887	1.03688	219
Cotl1	-1.3408	-0.737888	-0.216793	0.0335187	1.2913	0.970661	220
H19	-1.24806	-0.818558	-0.245238	0.0187726	1.34986	0.943223	221
Metrnl	-1.28518	-0.86318	-0.100286	-0.0273688	1.17182	1.1042	222
Tmem254	-1.28296	-0.821052	-0.190099	-0.00343941	1.19558	1.10197	223
Slc11a1	-1.3273	-0.911046	-0.081825	0.148019	1.18744	0.984715	224
S100a11	-1.33432	-0.557967	-0.385838	-0.064568	1.24597	1.09672	225
Meox1	-1.2825	-0.662706	-0.33307	-0.0849052	1.23433	1.12885	226
Niban2	-1.30863	-0.535071	-0.529462	0.0522047	1.27162	1.04934	227
Mfap5	-1.35755	-0.545602	-0.450378	0.0535049	1.21563	1.0844	228
S100a10	-1.31843	-0.439708	-0.485244	-0.120917	1.29023	1.07407	229
Tubb5	-1.21187	-0.700886	-0.335492	-0.160779	1.20775	1.20127	230
Igfbp7	-1.12774	-0.80265	-0.359067	-0.133685	1.23764	1.1855	231
Prelid1	-1.14167	-0.781925	-0.400868	-0.0898224	1.23902	1.17527	232
Lmna	-1.13327	-0.730174	-0.445246	-0.12641	1.17592	1.25918	233
Csrp2	-1.15576	-0.687402	-0.410109	-0.184754	1.31227	1.12576	234
Ndrg4	-1.1217	-0.735623	-0.382182	-0.205293	1.33173	1.11307	235
Hmgb2	-1.0975	-0.652473	-0.499925	-0.203994	1.41056	1.04334	236
Pgm5	-1.03085	-0.744543	-0.641451	-0.0208154	1.22106	1.2166	237
Col4a5	-1.08854	-0.669975	-0.603011	-0.085535	1.19879	1.24827	238
Cdr2l	-0.974311	-0.816029	-0.639834	-0.00613484	1.15656	1.27975	239
Sh3pxd2b	-1.18588	-0.731196	-0.446433	-0.0274605	1.17801	1.21297	240
Glipr2	-1.15835	-0.723747	-0.520622	0.00972672	1.20211	1.19088	241
Arf4	-1.18313	-0.608056	-0.623698	0.0314414	1.19835	1.18509	242
Sgpl1	-1.21571	-0.642691	-0.56744	0.066847	1.1723	1.1867	243
Ccnl2	-1.16591	-0.64121	-0.594947	0.00598252	1.14859	1.2475	244
B2m	-1.32998	-0.395919	-0.657008	0.0872228	1.14338	1.15231	245
Myoz2	-1.4591	-0.222319	-0.574821	0.047193	0.948017	1.26103	246
Icam1	-1.27877	-0.334509	-0.634389	-0.129505	1.12472	1.25245	247
Dbn1	-1.17267	-0.578508	-0.560106	-0.122174	1.19834	1.23512	248
Vcan	-1.20848	-0.468602	-0.563553	-0.186043	1.10514	1.32153	249
Fndc1	-1.39109	-0.598665	-0.286307	0.0175904	0.93712	1.32136	250
Emp1	-1.44785	-0.519318	-0.291834	0.0124689	1.01083	1.2357	251
Lmod2	-1.39668	-0.471283	-0.429255	-0.000141505	1.10397	1.19338	252
Mustn1	-1.31751	-0.545744	-0.391577	-0.103461	1.07544	1.28285	253
Fam102b	-1.25735	-0.559081	-0.482263	-0.0719868	1.01408	1.3566	254
Nid1	-1.28258	-0.575173	-0.423954	-0.0777743	1.01423	1.34525	255
Igf1	-1.09168	-0.706575	-0.656683	0.0995475	0.961024	1.39437	256
Plxnb2	-1.13066	-0.772383	-0.63889	0.273319	0.948775	1.31984	257
Zim1	-1.07733	-0.830055	-0.609645	0.20434	0.9793	1.33339	258
Sh2d4a	-1.14635	-0.727817	-0.698028	0.383884	0.841973	1.34634	259
Atp2a2	-1.20432	-0.557444	-0.668705	0.0925191	1.01065	1.3273	260
Nr4a2	-1.2024	-0.510202	-0.671549	0.062549	0.892347	1.42925	261
Kctd12	-1.24298	-0.628165	-0.597967	0.198667	0.927979	1.34247	262
Cd44	-1.1264	-0.849339	-0.342739	-0.0689009	1.05615	1.33123	263
Dnm3os	-1.06398	-0.82657	-0.374335	-0.181175	1.12263	1.32344	264
Fhl2	-0.984235	-0.85535	-0.513787	-0.0930692	1.09192	1.35452	265
Dclk1	-0.983477	-0.909606	-0.465031	-0.0799369	1.14588	1.29217	266
Gm3667	-0.937889	-0.961968	-0.412179	-0.123331	1.06874	1.36663	267
Lincmd1	-0.942331	-0.899917	-0.445289	-0.168967	1.05778	1.39873	268
Hmgb3	-0.877308	-0.794961	-0.615269	-0.219645	1.13404	1.37314	269
Isg15	-0.838227	-0.821749	-0.640452	-0.179159	1.00995	1.46963	270
Loxl2	-1.26112	-0.789751	-0.197958	-0.0517347	0.929256	1.37131	271
Tnc	-1.27075	-0.888662	-0.194249	0.135676	0.909495	1.30849	272
Olfml2b	-1.30109	-0.831971	-0.178296	0.0627065	0.964546	1.2841	273
Lilrb4b	-1.20064	-0.9512	-0.0902354	-0.0348803	0.977167	1.29979	274
Nlgn2	-1.20208	-0.75566	-0.40433	0.0243776	0.959701	1.37799	275
Fam171b	-1.15679	-0.734607	-0.415933	-0.0688507	0.941773	1.4344	276
Ccn4	-1.17139	-0.769466	-0.400311	0.01658	0.867871	1.45672	277
Lamb1	-1.08937	-0.832201	-0.419827	-0.028183	0.923841	1.44574	278
Map1b	-1.12136	-0.823454	-0.395946	-0.0292704	0.963316	1.40672	279
Adam12	-1.07339	-0.855312	-0.364068	-0.0893892	0.928026	1.45413	280
Col15a1	-1.10212	-0.872444	-0.353142	-0.0306712	0.93674	1.42163	281
Casp3	-1.1841	-0.80625	-0.284073	-0.00627111	0.775406	1.50529	282
Marcksl1	-1.22049	-0.862592	-0.334407	0.152135	0.951764	1.31359	283
Adgra2	-1.2114	-0.860791	-0.349981	0.161764	0.920237	1.34017	284
Tpm3	-1.13707	-0.84827	-0.461988	0.121408	0.998037	1.32788	285
Sdc2	-1.18204	-0.854128	-0.450305	0.211218	1.00073	1.27452	286
Kdelr3	-1.30019	-0.714142	-0.370795	0.126139	0.912025	1.34696	287
Col18a1	-1.29416	-0.670002	-0.412436	0.0833678	0.959884	1.33335	288
Bmp1	-1.30759	-0.769397	-0.287201	0.120772	0.915926	1.32749	289
Sulf2	-1.32364	-0.725742	-0.258107	0.026848	0.977103	1.30354	290
Fscn1	-0.983041	-1.05343	-0.205299	-0.141487	1.0873	1.29596	291
Dpysl3	-0.976569	-1.03798	-0.274224	-0.0769565	0.971357	1.39437	292
Lxn	-0.916788	-1.07961	-0.27961	-0.107025	1.01141	1.37163	293
Prune2	-1.03205	-1.10956	-0.0855694	-0.0248015	0.843083	1.4089	294
Myh3	-1.12289	-1.05628	-0.169074	0.103548	0.942423	1.30227	295
Tcirg1	-1.04047	-1.05528	-0.217308	0.00616504	0.934706	1.37218	296
Sfrp4	-0.919468	-1.01877	-0.48823	0.0739041	0.946525	1.40604	297
Nfkbie	-0.977358	-0.999887	-0.36383	-0.0129363	0.910764	1.44325	298
Fosl2	-0.840229	-1.07521	-0.416236	-0.0424416	0.918096	1.45602	299
Cx3cl1	-0.956646	-0.922247	-0.495166	0.023069	0.840093	1.5109	300
Tcaf1	-1.01094	-0.860699	-0.552397	0.0529825	0.942306	1.42874	301
Ppic	-1.07378	-0.866175	-0.503131	0.113284	0.923255	1.40654	302
Lum	-1.04855	-0.950239	-0.39725	0.132163	0.771551	1.49232	303
Plat	-1.08027	-0.952542	-0.437505	0.223093	0.841241	1.40599	304
Phlda1	-1.23566	-0.601783	-0.532661	0.159935	1.52893	0.681236	305
Nfkbia	-1.16077	-0.729479	-0.473023	0.0666601	1.50541	0.791207	306
Cd53	-1.22477	-0.742844	-0.39471	0.0959636	1.461	0.805358	307
Trib1	-1.27685	-0.668427	-0.424103	0.0855928	1.39469	0.8891	308
Lgmn	-1.02104	-0.928007	-0.490754	0.180761	1.49772	0.761318	309
Dusp5	-0.975326	-0.960747	-0.471791	0.0771686	1.46626	0.86444	310
Rrm2	-1.12428	-0.873026	-0.390522	0.0810408	1.43097	0.875826	311
Agpat4	-1.06499	-0.84871	-0.400127	-0.0832537	1.42817	0.968907	312
Lyz2	-1.26209	-0.883487	-0.337814	0.416256	1.3519	0.715238	313
Cd68	-1.24088	-0.872414	-0.342068	0.359608	1.40613	0.689628	314
Fcer1g	-1.21349	-0.872364	-0.381064	0.423676	1.44251	0.600726	315
Serpina3n	-1.15701	-0.930306	-0.379827	0.369721	1.44576	0.651665	316
Id2	-1.32818	-0.716979	-0.401614	0.48639	1.42878	0.531601	317
Ctss	-1.17019	-0.844428	-0.391393	0.274584	1.52261	0.608815	318
Cd14	-1.1876	-0.713965	-0.511751	0.299224	1.5539	0.560196	319
Clec4n	-1.11755	-0.768488	-0.455696	0.184716	1.62274	0.53427	320
Gpnmb	-1.16739	-0.816366	-0.299174	0.111478	1.59131	0.580144	321
C1qc	-1.43079	-0.543221	-0.32604	0.204405	1.44394	0.651703	322
Sh3d19	-1.18397	-0.744079	-0.641105	0.414235	1.34213	0.812791	323
Mrc1	-1.28988	-0.700255	-0.525121	0.384031	1.34089	0.790334	324
Lbh	-1.17352	-0.882411	-0.509994	0.400458	1.28163	0.883833	325
Gas1	-1.33628	-0.709289	-0.445287	0.324718	1.25837	0.907769	326
Myog	-1.28115	-0.805201	-0.439605	0.399065	1.28252	0.844366	327
Lgals3	-1.27984	-0.813929	-0.3888	0.327112	1.32101	0.834439	328
Spp1	-1.15798	-1.04278	-0.254974	0.314896	1.31118	0.829653	329
Ms4a7	-1.2536	-1.01668	-0.17021	0.336599	1.19226	0.911639	330
Anpep	-1.18927	-0.976944	-0.34591	0.350117	1.24204	0.919965	331
Tmem119	-1.24118	-0.94317	-0.350589	0.401732	1.13845	0.994759	332
Mpeg1	-1.3116	-0.902718	-0.211453	0.304162	1.25699	0.864615	333
Pcolce	-1.36822	-0.823917	-0.274513	0.361278	1.16881	0.936559	334
Clec4a3	-1.3207	-0.884274	-0.286321	0.402244	1.19942	0.889625	335
Unc93b1	-1.24432	-0.906259	-0.327643	0.301092	1.2652	0.911932	336
Chpf	-1.29024	-0.868744	-0.297286	0.277471	1.23365	0.945146	337
Bcl2a1b	-1.26588	-0.876154	-0.337981	0.29276	1.23129	0.95597	338
Tuba1b	-1.26357	-0.838696	-0.341931	0.205542	1.2517	0.986954	339
Gdf10	-1.27184	-0.860131	-0.293014	0.22922	1.3141	0.881661	340
Acp5	-1.12745	-0.939974	-0.445935	0.272148	1.29506	0.946156	341
Pld3	-1.10172	-0.973936	-0.441459	0.253868	1.22426	1.03899	342
Clec4a1	-1.1771	-1.00442	-0.199981	0.242034	1.40014	0.739325	343
Sfrp1	-1.15137	-1.00201	-0.174579	0.154586	1.44319	0.730178	344
Cyba	-1.12929	-0.945619	-0.28283	0.134611	1.47298	0.750143	345
Adgre1	-1.29639	-0.860483	-0.165303	0.164581	1.39257	0.765026	346
Tyrobp	-1.36839	-0.866724	-0.186463	0.433424	1.29181	0.696342	347
Apoe	-1.38007	-0.844252	-0.150785	0.308111	1.28719	0.779807	348
Laptm5	-1.32324	-0.878356	-0.183833	0.322464	1.35693	0.706041	349
Penk	-1.34821	-1.00108	-0.00976087	0.455726	1.23544	0.667882	350
H2-Ab1	-1.50801	-0.631856	-0.224453	0.338851	1.24748	0.777987	351
C1ra	-1.57253	-0.510223	-0.292254	0.352084	1.08683	0.936092	352
Basp1	-1.49806	-0.586333	-0.388625	0.452293	1.09633	0.924389	353
Tgfb1	-1.37446	-0.701214	-0.280027	0.131263	1.26945	0.954989	354
H2-Eb1	-1.46216	-0.652271	-0.253113	0.225913	1.18968	0.951945	355
Cd74	-1.42247	-0.727177	-0.210393	0.186552	1.14461	1.02888	356
Bgn	-1.42305	-0.612649	-0.384373	0.230158	1.11749	1.07242	357
Axl	-1.44565	-0.547204	-0.395581	0.198285	1.18581	1.00434	358
Serpinf1	-1.50867	-0.802621	-0.0701039	0.44522	1.00127	0.934899	359
Emp3	-1.46889	-0.831803	-0.00410638	0.282702	1.12527	0.896832	360
Lilrb4a	-1.4961	-0.825346	0.082932	0.263206	0.824268	1.15104	361
S100a4	-1.38138	-1.02689	0.132782	0.342069	0.837129	1.09629	362
C1qtnf2	-1.17671	-1.20569	0.0947348	0.306057	0.772147	1.20946	363
Clec3b	-1.24314	-1.086	-0.125502	0.41624	1.08498	0.95342	364
Mfap2	-1.1995	-1.11726	-0.195439	0.499909	1.01577	0.996519	365
Il1b	-1.26662	-1.09851	-0.0107046	0.362871	0.881678	1.13128	366
Hmgn3	-1.22517	-1.15663	-0.00212257	0.373546	0.984507	1.02586	367
Myl4	-1.18952	-1.12966	-0.151116	0.431524	0.915548	1.12322	368
Sirpa	-1.28483	-1.05348	-0.185437	0.60873	0.977939	0.937073	369
Col1a1	-1.28918	-1.0457	-0.175026	0.565537	0.928689	1.01568	370
Clec7a	-1.31891	-1.0189	-0.154703	0.585464	0.817153	1.0899	371
Col1a2	-1.32549	-1.01759	-0.121566	0.503493	0.890454	1.0707	372
Ccl5	-1.28906	-1.13589	-0.0162158	0.618158	0.956199	0.866814	373
Sln	-1.11286	-1.13082	-0.365169	0.658417	1.0584	0.892033	374
Cd48	-1.14913	-1.1092	-0.328646	0.591337	0.987458	1.00818	375
Pdgfrl	-1.114	-1.1563	-0.290029	0.54385	0.941276	1.07521	376
Lrrc17	-1.14231	-1.1136	-0.27936	0.543629	0.77429	1.21735	377
Fst	-1.22764	-1.0262	-0.323383	0.644933	0.804246	1.12805	378
Fbln1	-1.35575	-0.904217	-0.262682	0.543162	1.09249	0.886999	379
Ankrd1	-1.42478	-0.828684	-0.25523	0.554717	1.00369	0.950281	380
Crtap	-1.34197	-0.75287	-0.418202	0.359143	1.14321	1.01069	381
Rcn3	-1.34797	-0.80665	-0.405875	0.511031	1.0806	0.968871	382
Cygb	-1.37514	-0.804037	-0.308891	0.381568	1.01547	1.09102	383
Clec11a	-1.32749	-0.886118	-0.381792	0.715828	0.821491	1.05808	384
Mgp	-1.41826	-0.758144	-0.380372	0.613611	0.92346	1.0197	385
Col5a2	-1.26734	-0.827479	-0.381487	0.24848	1.0133	1.21453	386
Postn	-1.25331	-0.883583	-0.357572	0.308687	0.957726	1.22805	387
Ccl21a	-1.3708	-0.842545	-0.216666	0.308021	0.966676	1.15531	388
Col6a1	-1.28978	-0.898235	-0.286665	0.31227	1.00401	1.15841	389
Col6a2	-1.30175	-0.894105	-0.280562	0.324573	1.01777	1.13407	390
Col5a1	-1.24399	-0.945224	-0.279503	0.283104	1.01435	1.17126	391
Ccdc80	-1.2846	-0.852022	-0.277237	0.170557	1.09252	1.15078	392
Tssc4	-1.24694	-0.867281	-0.324621	0.181476	1.07042	1.18694	393
Col14a1	-1.23007	-0.903397	-0.302054	0.191242	1.01124	1.23304	394
Col5a3	-1.2467	-0.931181	-0.24167	0.191881	1.08089	1.14677	395
Rbp1	-1.22656	-0.974755	-0.229884	0.223169	1.05372	1.15431	396
Thbs3	-1.2033	-0.970489	-0.271475	0.218337	1.04538	1.18154	397
Tuba1a	-1.28292	-0.935373	-0.195195	0.228133	1.11689	1.06846	398
Lcp1	-1.23289	-1.05031	-0.101512	0.238632	1.0149	1.13118	399
Fxyd6	-1.27051	-0.990391	-0.0645857	0.148955	1.01775	1.15878	400
Ctsk	-1.27653	-0.986894	-0.0785569	0.17755	0.991537	1.17289	401
Timp1	-1.36884	-0.923107	-0.0805123	0.293918	0.936531	1.14201	402
Tmem176b	-1.29496	-0.958932	-0.139078	0.257393	0.930687	1.20489	403
Fbln7	-1.28933	-0.963593	-0.291187	0.529745	0.920945	1.09342	404
Ptms	-1.27096	-0.997276	-0.223311	0.433262	0.898293	1.15999	405
Mfap4	-1.19972	-0.988019	-0.375521	0.448992	0.998682	1.11558	406
Gm17396	-1.265	-0.973149	-0.267377	0.406969	0.966562	1.13199	407
Col3a1	-1.22314	-1.01829	-0.281444	0.421722	1.01484	1.0863	408
Mir22hg	-1.20565	-0.981644	-0.324319	0.3388	1.05267	1.12014	409
Col16a1	-1.3069	-0.915924	-0.194782	0.315928	0.819736	1.28194	410
Gpc3	-1.30684	-0.852693	-0.279154	0.306783	0.820476	1.31143	411
Ssc5d	-1.33185	-0.86799	-0.276109	0.404021	0.827597	1.24434	412
Mmp2	-1.30128	-0.912555	-0.253644	0.391314	0.813128	1.26304	413
Thbs2	-1.33384	-0.95647	-0.135551	0.394683	0.82978	1.2014	414
Loxl3	-1.36434	-0.773861	-0.318485	0.332804	0.872086	1.2518	415
Ccn3	-1.35526	-0.753075	-0.292485	0.249929	0.815682	1.33521	416
Fn1	-1.3719	-0.746182	-0.285054	0.204747	0.995556	1.20283	417
C1s1	-1.45513	-0.703321	-0.174281	0.18936	0.960548	1.18282	418
Lpar1	-1.4389	-0.747692	-0.197616	0.275693	0.926652	1.18186	419
Maged2	-1.07436	-1.17599	-0.139751	0.220139	0.94279	1.22717	420
Serpinb1a	-1.08318	-1.18379	-0.126246	0.266367	0.867517	1.25933	421
Mmp14	-1.10299	-1.16849	-0.139586	0.304498	0.844695	1.26187	422
Creb3l1	-1.23074	-0.973837	-0.211304	0.273221	0.824206	1.31845	423
Cercam	-1.20563	-1.0006	-0.21024	0.287093	0.789425	1.33995	424
Islr	-1.20677	-1.01131	-0.243263	0.299091	0.949525	1.21273	425
Mest	-1.11325	-1.03156	-0.342876	0.298742	0.877669	1.31128	426
Igf2	-1.17996	-0.983649	-0.277499	0.249976	0.871847	1.31929	427
Slc16a2	-1.16047	-1.0071	-0.28689	0.246217	0.93388	1.27436	428
Myh8	-1.06533	-1.07373	-0.387471	0.335895	0.937629	1.25302	429
Ppfia4	-1.01138	-1.13924	-0.370817	0.328802	0.97429	1.21835	430
Mfsd7a	-1.00039	-1.13082	-0.41372	0.358411	0.969941	1.21658	431
Dact1	-1.03591	-1.08571	-0.451263	0.411207	0.941211	1.22046	432
Cdkn1c	-1.01918	-1.0985	-0.45088	0.419086	0.893784	1.2557	433
C1qtnf3	-1.07857	-0.946893	-0.489147	0.234204	0.988837	1.29157	434
Adamts1	-1.05466	-1.03158	-0.342212	0.160173	0.90155	1.36673	435
Rap1gap2	-1.06851	-1.04473	-0.364412	0.22009	0.992288	1.26528	436
Armh4	-0.988757	-1.06447	-0.452773	0.251506	0.9277	1.32679	437
Emilin1	-1.00423	-1.08068	-0.423555	0.270139	0.937189	1.30114	438
Cilp	-1.14297	-0.961486	-0.461168	0.446307	0.823511	1.29581	439
Nrbp2	-1.13094	-0.955251	-0.504142	0.434041	0.934743	1.22155	440
Mt3	-1.03605	-0.98943	-0.634704	0.799748	1.22565	0.634783	441
Krt18	-1.19017	-0.904165	-0.571161	0.786438	1.10662	0.77244	442
Tmem158	-1.16862	-0.766922	-0.742046	0.681943	1.13781	0.857833	443
Cpne2	-1.07206	-0.868466	-0.748653	0.638772	1.13891	0.911494	444
Krt8	-1.09184	-0.925564	-0.653353	0.631997	1.1721	0.866657	445
Atf3	-0.915694	-1.1005	-0.652949	0.596679	1.13739	0.935077	446
Gdnf	-0.826978	-1.11259	-0.737246	0.597635	1.12917	0.950015	447
Sat1	-0.866848	-1.17974	-0.586867	0.562636	1.19614	0.874685	448
Bex3	-0.840216	-1.08451	-0.751353	0.559159	1.06177	1.05514	449
Tlcd2	-0.869613	-1.03198	-0.802719	0.647625	1.02417	1.03252	450
[truncated: 106 more rows]

## Sheet: tpm
Symbol	Gene ID	Biotype	LrpprcWT4	LrpprcWT8	LrpprcWT9	LrpprcP27A4	LrpprcP27A8	LrpprcP27A9
[truncated: 41,709 more rows]
